# Supplementary material for: Single-cell analysis reveals congruence between kidney organoids and human fetal kidney
Source: Genome Med. 2019 Jan 23;11:3. doi: 10.1186/s13073-019-0615-0 (PMC6345028; doi:10.1186/s13073-019-0615-0)
Supplement: Supplementary file 2 — Organoid cluster markers. Organoid cluster markers and associated GO terms. (XLSX 3062 kb) [file 13073_2019_615_MOESM2_ESM.xlsx]

## Sheet: Title and legend
Additional file 2: Organoid cluster markers. Lists of log fold change values for differentially expressed ‘marker’ genes in each organoid cluster and associated Gene Ontology (GO) terms for top markers in each cluster.

## Sheet: Cluster 0
Gene	LogFC	pVal
TAGLN	1.11994	5.01297e-176		GO BP top 30 DE genes
ACTA2	1.08341	6.79446e-41		GO: Biological Process [Display Chart] 29 input genes in category / 1781 annotations before applied cutoff / 18623 genes in category
MGP	0.92869	8.84672e-204			ID	Name	Source	pValue	FDR B&H	FDR B&Y	Bonferroni	Genes from Input	Genes in Annotation
CPB1	0.92501	2.1889e-183		1	GO:0072358	cardiovascular system development		1.728e-09	1.539e-06	1.241e-05	3.078e-06	13	1058
COL3A1	0.843233	9.66564e-302		2	GO:0072359	circulatory system development		1.728e-09	1.539e-06	1.241e-05	3.078e-06	13	1058
CRABP1	0.842191	3.26538e-251		3	GO:0009887	animal organ morphogenesis		3.491e-09	2.073e-06	1.671e-05	6.218e-06	13	1121
COL1A1	0.794886	0		4	GO:0048729	tissue morphogenesis		8.826e-09	3.93e-06	3.168e-05	1.572e-05	11	762
TPM1	0.742295	1.23135e-220		5	GO:0003012	muscle system process		1.141e-08	4.064e-06	3.277e-05	2.032e-05	9	430
CXCL12	0.705338	1.37356e-181
IGFBP5	0.695956	1.98096e-125
LGALS1	0.683696	2.56505e-223
IGF1	0.676162	2.14356e-99
COL6A3	0.586962	3.17017e-211
DKK1	0.576219	6.09604e-52
PCOLCE	0.556055	7.25001e-210
NR2F2	0.550548	1.33152e-189
CALD1	0.535135	1.27532e-153
COL1A2	0.526846	3.27929e-207
ACTG2	0.524527	8.59098e-77
ZEB2	0.514518	8.32436e-176
MEIS1	0.510922	1.8403e-177
EDNRA	0.501313	1.24738e-173
PLAC9	0.496607	8.75703e-140
FLRT2	0.487641	3.82094e-174
NEFM	0.477028	4.20394e-37
VIM	0.472079	1.13314e-145
IL11RA	0.468499	7.60116e-131
TPM2	0.456216	2.08361e-118
MFAP4	0.430491	1.98951e-99
FOXS1	0.425241	8.70584e-192
MEIS2	0.423731	2.63854e-105
PALLD	0.423569	8.3615e-125
OLFML3	0.420606	5.72721e-117
FIBIN	0.418314	8.21188e-64
PDGFRA	0.407313	1.10099e-114
NREP	0.405394	1.1269e-110
MOXD1	0.40484	1.09115e-84
MYL9	0.404444	3.04038e-48
FSTL1	0.403449	8.63343e-107
PDGFRB	0.387159	2.70159e-104
NFIB	0.386073	1.3132e-88
COL6A2	0.386025	1.99715e-122
PCDH18	0.385661	2.91478e-124
PDLIM7	0.383522	5.39582e-97
CHST2	0.380972	5.73642e-85
NR2F1	0.372556	2.58147e-111
IGF2	0.368995	4.33123e-114
LRRC17	0.36827	8.82667e-109
SULF1	0.363892	1.73943e-52
NR2F2-AS1	0.362321	1.93459e-104
MEST	0.357997	7.87826e-83
CDH11	0.355651	5.56629e-92
LAPTM4A	0.35443	3.68507e-119
BGN	0.342072	1.34374e-86
NPR3	0.334508	1.4898e-103
THY1	0.331469	5.04486e-99
MARCKS	0.325012	3.57803e-93
LOXL1	0.323613	2.89238e-84
HMGA2	0.3231	8.92017e-66
PCDH9	0.316051	1.42309e-41
RASL11B	0.314922	1.89447e-70
ACTG1	0.313877	1.65791e-186
TPM4	0.311791	8.09146e-95
EBF1	0.308759	3.82653e-71
TSHZ2	0.308385	1.3141e-75
SNHG8	0.306601	2.94728e-75
RBM3	0.304737	1.57223e-108
COL5A1	0.302911	2.32465e-73
POSTN	0.302017	6.13491e-75
NPY1R	0.299557	1.65125e-92
CRTAP	0.293021	2.43341e-83
MDFI	0.292955	1.21679e-86
AGTR1	0.291656	9.19105e-128
TGFBI	0.291617	2.16068e-48
CSRP1	0.289627	1.05021e-33
FST	0.286828	7.51479e-83
DCN	0.283585	2.79184e-36
RGS10	0.282712	6.52508e-49
PDLIM1	0.281606	5.07877e-40
JPH4	0.281561	4.01033e-88
COL6A1	0.280659	8.31453e-65
DNM3OS	0.277841	2.52493e-70
RPL10	0.277766	9.63506e-229
NPM1	0.277174	1.27308e-132
FBLN5	0.276595	1.54281e-66
ATP2B1	0.276323	9.31057e-27
NRK	0.274034	3.77383e-57
ISLR	0.272915	6.32506e-65
NPW	0.272178	7.43429e-61
HOXA9	0.270662	1.07123e-25
GLIPR2	0.265452	2.34348e-61
CD248	0.264303	2.91357e-79
SEPT7	0.264004	7.00517e-45
MYLK	0.262936	5.38981e-53
PDZRN3	0.262398	2.4133e-92
TGFB1I1	0.262267	3.22813e-52
IMPDH2	0.261882	1.20475e-61
EPS8	0.258303	2.83573e-59
ADAMTS6	0.258197	3.87793e-46
PGM5-AS1	0.255927	3.01504e-74
LRRC4C	0.255373	4.32162e-46
EFEMP2	0.253248	6.28579e-57
FBN2	0.250132	6.88608e-51
PRDM6	0.24934	5.86088e-55
ZFHX3	0.248412	1.92477e-52
SLC26A7	0.246083	9.22765e-33
EBF2	0.245991	9.64636e-77
CTSC	0.244747	2.79591e-39
C12orf75	0.244168	4.77841e-06
FHL1	0.242754	1.6735e-42
NAV3	0.238699	4.52984e-46
EEF2	0.236831	1.46386e-99
MAGED2	0.235153	9.29444e-55
COL5A2	0.234033	9.05275e-45
LRRN3	0.232415	4.36236e-43
CNN2	0.232253	4.56504e-40
RPS18	0.231824	2.37027e-150
ZNF503	0.231662	8.1694e-33
AHCY	0.230953	3.9555e-44
SESN3	0.23075	9.98383e-36
STMN2	0.230208	3.60567e-14
RPL28	0.229683	8.38299e-167
SNAI2	0.228829	1.76752e-38
MSRB3	0.228041	8.89118e-56
JUN	0.226321	1.61204e-23
RAI14	0.226089	1.19943e-31
OGN	0.225535	9.16226e-24
CNN3	0.225502	5.1486e-32
SOCS1	0.224962	1.41664e-51
AKAP12	0.223801	3.33767e-38
B2M	0.223102	9.73803e-62
PPP1R14A	0.221525	1.60206e-55
LIMA1	0.221064	3.65599e-37
PGRMC1	0.22086	8.26002e-07
ADGRA2	0.220438	2.29151e-55
ROR1	0.220337	6.85297e-50
TLE1	0.220113	8.56808e-39
ISG15	0.218612	3.18495e-38
KCNMB1	0.218474	2.98537e-85
SLC7A11	0.218243	2.40316e-41
SLC25A6	0.217725	2.23129e-93
COL12A1	0.217581	7.35715e-60
EIF3E	0.214281	3.25066e-78
CPED1	0.21364	8.79198e-41
CLEC11A	0.212814	5.57511e-38
RAB31	0.212434	1.43354e-45
PRSS12	0.21197	1.55479e-51
RPL13	0.211672	8.26451e-149
HSP90AB1	0.211217	4.50414e-56
RPS8	0.210352	3.9623e-128
INKA1	0.21008	1.02023e-47
MAP3K7	0.209674	9.9353e-18
LINC00632	0.209467	4.61507e-43
HNMT	0.207549	7.46773e-51
SLIT3	0.207298	1.83122e-43
RPL12	0.207098	9.59078e-104
EHD2	0.206893	1.69675e-71
VCAN	0.206686	1.76194e-28
PBX3	0.206438	5.8906e-33
RASL12	0.206008	3.6355e-57
IFI44	0.205469	1.52615e-49
RPS5	0.204772	4.20994e-107
RPS9	0.203179	9.04735e-129
TMEM119	0.202526	1.54354e-60
TGFB2	0.202276	2.52527e-31
COL16A1	0.202226	6.04808e-58
ALX1	0.202168	3.08281e-24
RACK1	0.2008	3.19659e-96
C6orf48	0.200061	1.88673e-56
VCL	0.199996	1.31687e-25
EIF3F	0.199039	2.83989e-67
PTGIR	0.198929	6.05125e-105
FBN1	0.198829	4.80382e-38
AGTR2	0.196727	5.31474e-59
RPL10A	0.196294	2.55294e-109
RRBP1	0.19614	5.39671e-35
KCNS3	0.195035	1.3139e-58
RPL14	0.194701	2.00323e-98
EPB41L2	0.193738	4.26173e-32
PRKG1	0.190442	1.63357e-48
NDUFA4L2	0.189387	3.37944e-20
RPS3	0.189167	8.37676e-93
ALDH1A2	0.18908	4.64984e-10
IGDCC3	0.188306	1.30873e-29
EDIL3	0.188291	1.00497e-31
SLC25A5	0.188091	3.42071e-38
RAB13	0.185931	9.65231e-32
LRRN1	0.185867	1.51909e-39
SEMA3A	0.1849	4.96933e-24
EIF3K	0.184161	2.69574e-50
CNRIP1	0.184056	2.78031e-37
BMP4	0.183508	1.06566e-18
CTHRC1	0.182849	4.43218e-27
NOTCH3	0.181752	2.22258e-34
CARMN	0.181671	1.48428e-62
MEOX2	0.181642	4.07053e-35
ANTXR1	0.181517	1.10603e-35
LDB2	0.180649	2.7599e-30
SLC25A3	0.180273	3.8089e-55
SLIT2	0.180039	1.46326e-24
NET1	0.178375	1.29998e-27
NACA	0.177957	1.73209e-81
HAAO	0.177585	2.39105e-49
ACTN1	0.176428	7.17207e-21
SEMA5A	0.176167	8.62525e-35
PTPRG	0.17554	5.65824e-22
MOCS2	0.175104	1.74692e-18
IFI27L2	0.173976	2.79272e-30
RPL13A	0.173783	6.38653e-102
ROBO1	0.173409	1.97683e-10
MYH10	0.173193	2.09322e-19
HSPB6	0.172806	3.32217e-40
TMEM204	0.172785	4.01574e-42
TNFRSF19	0.171662	2.65195e-25
PHACTR3	0.17157	2.69004e-40
HNRNPA1	0.171484	6.36992e-49
RPS12	0.171008	7.209e-61
KCNQ1OT1	0.170505	1.92242e-35
MYC	0.170448	7.41e-34
MMP2	0.170104	3.24528e-34
PPIC	0.169607	2.8085e-26
GADD45GIP1	0.169395	6.89466e-29
FLNA	0.168355	9.34853e-28
FKBP10	0.16811	1.4185e-31
NAP1L1	0.167945	3.85442e-45
DACT3	0.167238	3.59874e-31
MGAT4C	0.167156	1.02515e-28
MYL12A	0.166332	3.3921e-41
ZCCHC24	0.164831	1.30665e-31
EIF3D	0.16284	3.64396e-28
MAP1B	0.162475	2.12762e-36
ZFP36L1	0.16219	1.8829e-25
ESD	0.162124	5.85194e-31
RPL15	0.161765	6.82276e-98
EGFR	0.161357	1.27808e-42
PCDH7	0.160547	1.89358e-34
MTCH1	0.159324	2.57083e-22
RPL18	0.159043	8.1854e-75
RPS15A	0.158998	1.6786e-68
RPL4	0.15888	2.57892e-63
PABPC1	0.158865	2.52028e-42
DDR2	0.158281	4.33637e-31
TNMD	0.157573	1.62885e-32
CHCHD10	0.157038	2.64638e-24
OSTC	0.156706	6.76174e-43
LHFPL6	0.156147	1.65138e-29
RARRES2	0.155865	1.49591e-24
RAB34	0.15526	2.09763e-27
RPL32	0.155071	4.33159e-70
SERPINF1	0.154928	1.12291e-30
RPL11	0.15423	6.58667e-76
RPS23	0.153832	8.08992e-62
RPL30	0.153402	4.09169e-59
FN1	0.153184	3.99189e-29
RPL31	0.15253	1.37244e-60
FCGRT	0.152321	2.72906e-36
ATP2B1-AS1	0.152234	2.23199e-25
MLLT11	0.151735	3.80505e-32
FILIP1L	0.151638	3.57384e-17
RRAS	0.151293	2.37997e-30
TRIL	0.151165	8.1714e-19
RPS14	0.150978	1.43204e-70
EPHA7	0.150787	1.4995e-25
S1PR2	0.150695	3.61439e-28
TRPS1	0.150371	9.51655e-18
RPL18A	0.150041	2.73184e-65
SNHG18	0.149974	1.61707e-28
RSL1D1	0.149729	2.80669e-25
TKT	0.149651	2.39805e-20
RPS2	0.149475	4.02632e-47
EEF1A1	0.149088	3.04042e-55
PGM1	0.148542	2.86901e-23
RPS25	0.14842	2.15598e-58
RPS4X	0.14825	1.52811e-50
CLTA	0.147938	2.3483e-35
RPS7	0.14757	3.21433e-66
RPL3	0.147568	1.15768e-56
MEIS3	0.147376	1.25075e-32
RPL7A	0.14663	2.40019e-51
CAMLG	0.146177	1.58179e-26
SNCAIP	0.146136	4.77721e-31
TSC22D4	0.146124	9.32895e-18
EMCN	0.145304	2.7065e-24
MFAP2	0.144181	6.02992e-17
ZYX	0.144065	1.57761e-23
EPSTI1	0.1438	8.4793e-38
S1PR3	0.143735	4.87115e-28
TCF7L2	0.143126	2.10867e-12
RPL23A	0.142673	3.38092e-61
KCNJ8	0.142533	1.42413e-42
RTL8C	0.141617	1.24148e-20
CDC42EP1	0.141258	1.96016e-23
PNRC1	0.141102	1.04458e-22
COL13A1	0.141008	4.93114e-21
SLFN5	0.140435	2.06431e-27
NUPR1	0.140217	4.267e-29
EMILIN1	0.140033	2.35437e-20
NME4	0.139622	5.23395e-26
INAFM1	0.139611	3.20874e-21
RPL5	0.139138	1.8686e-49
RPL6	0.139001	6.37469e-53
PNMA1	0.138829	1.08401e-15
ENG	0.138776	1.85588e-40
STRA6	0.138351	6.74067e-29
THRA	0.138045	2.44974e-24
GLT8D2	0.137412	8.08993e-29
RPL19	0.137174	9.84311e-70
PFN2	0.137162	1.55591e-07
RPL27	0.136977	1.69395e-53
C1orf198	0.136972	5.71753e-11
SEC11A	0.136972	8.39596e-26
PDZRN4	0.136841	1.60103e-26
FLRT3	0.136729	1.84722e-15
PRSS35	0.136552	3.30803e-19
GNG12	0.136159	1.34615e-11
DPH5	0.135943	2.5826e-20
DSE	0.135903	9.55755e-18
TBX2	0.135729	2.41569e-20
SPARCL1	0.135425	1.20847e-28
HOXD9	0.135193	3.98996e-14
RPS24	0.135021	1.7875e-48
NOP53	0.13439	5.92646e-27
ANGPTL1	0.134132	8.93956e-31
EIF3H	0.133885	1.82538e-31
RBFOX2	0.133832	7.70248e-19
DUSP15	0.133698	4.56433e-23
MMP16	0.133451	7.47828e-24
RPL23	0.132838	5.54125e-47
RPL29	0.132835	2.44145e-50
RPL24	0.13269	4.52441e-52
FOXP1	0.13266	2.01755e-14
C1orf122	0.13229	1.93048e-18
FHL3	0.132276	1.83537e-22
LDHB	0.132187	4.54322e-34
SUB1	0.132001	7.23997e-34
FZD7	0.131894	2.144e-13
CRABP2	0.131282	1.79904e-20
SERPINH1	0.131207	1.39083e-27
RPL8	0.131099	1.83522e-55
MAP1LC3A	0.130618	3.08302e-19
HSPB1	0.13053	2.34936e-34
ABCC9	0.130004	1.16609e-40
MN1	0.129904	3.57418e-21
RPL26	0.129888	1.03072e-55
SEPT11	0.1293	2.05568e-23
S100A11	0.129281	1.13733e-36
ACTB	0.128776	5.82019e-42
SNHG7	0.128589	6.00954e-14
RPS27A	0.128186	2.00146e-59
HOPX	0.128109	6.36892e-21
TIMP1	0.128019	9.25478e-21
IL6ST	0.12798	4.03203e-14
TMEM173	0.127964	2.75644e-22
GDI2	0.127929	1.11597e-17
RSU1	0.126758	1.32201e-18
QARS	0.126703	1.80726e-16
SSR2	0.126088	1.86524e-30
MIR99AHG	0.126049	3.97894e-18
APEX1	0.125764	1.22256e-27
SH3BGRL	0.12495	3.65332e-19
ANXA6	0.124697	7.00689e-18
RPL7	0.124667	2.18575e-50
CAVIN3	0.124641	2.30304e-30
C20orf27	0.123735	6.86932e-13
SULT1E1	0.123086	9.8508e-25
RPL9	0.12299	1.42058e-51
RPS15	0.12206	3.94261e-46
PRRX1	0.121947	9.36886e-40
CPE	0.12174	1.52113e-28
LINC01116	0.121389	2.42318e-16
PFDN5	0.120443	4.69727e-37
CREB5	0.120391	1.50891e-16
RUNX1T1	0.120216	5.63486e-17
LGALS3	0.120176	1.10382e-15
PIK3R1	0.119855	7.98703e-12
GPM6B	0.119807	1.53683e-22
LOXL2	0.119288	1.7258e-27
CCDC28B	0.119138	7.13791e-19
TRO	0.118999	2.36641e-15
SELENBP1	0.11895	1.693e-14
PHYHIPL	0.118806	9.56574e-33
NR2F1-AS1	0.118624	3.53169e-17
RPLP2	0.118295	9.13755e-40
PQBP1	0.118272	1.18285e-13
CERCAM	0.11819	1.77773e-15
PTEN	0.118108	1.75262e-13
ARMCX6	0.117868	1.97947e-13
MXRA5	0.117431	1.32592e-21
STARD4-AS1	0.117312	7.9195e-14
SUPT4H1	0.117238	3.88809e-16
RPL17	0.117075	5.34204e-23
HNRNPA1L2	0.116552	5.14516e-14
ZFAS1	0.116552	9.98948e-21
KANK4	0.116549	1.81303e-34
BNC2	0.116547	7.73669e-17
SSPN	0.116278	9.72059e-25
DSTN	0.116178	1.09342e-11
FHL2	0.115656	2.25279e-19
TWIST1	0.115475	2.33424e-18
EEF1D	0.114932	1.96701e-30
EIF4A1	0.114427	1.48836e-18
ERGIC3	0.114402	8.78619e-17
JUNB	0.114008	8.57215e-14
CUX1	0.113618	6.60065e-12
CCDC85A	0.1135	3.63068e-20
HADHB	0.113235	6.24897e-13
BIN1	0.113096	5.08672e-17
MCTP2	0.113085	3.37397e-55
WNT5A	0.112044	2.12453e-15
NRP1	0.112012	1.87139e-12
RAP1B	0.111694	3.35739e-12
NFIC	0.111604	7.01687e-15
ELN	0.11133	0.00129345
IGBP1	0.110777	1.78751e-13
ATP5PB	0.110755	6.38343e-16
LRP1	0.110657	7.07209e-15
ATP5F1A	0.11051	3.01764e-23
LTBP1	0.110462	9.52214e-07
KANK2	0.109995	7.87404e-15
TFPI	0.109327	2.21398e-26
NYNRIN	0.108883	2.51625e-13
GPX7	0.108538	2.21736e-13
WFDC1	0.108454	4.17053e-22
LGR5	0.107976	3.94023e-13
C1orf54	0.107877	1.54319e-26
SEC61B	0.106932	2.17399e-22
EGFL6	0.106667	2.70764e-29
PBX1	0.106661	1.073e-14
LOX	0.106616	7.50113e-29
LPAR1	0.106387	1.42069e-18
TCEAL8	0.106328	4.97741e-19
TLN2	0.105935	2.16175e-12
SUMO2	0.105873	1.66444e-25
DES	0.10583	6.05913e-24
NSA2	0.105712	2.71976e-12
SLC40A1	0.105472	2.34721e-15
PPM1K	0.105459	1.17241e-05
OSR1	0.105388	1.67222e-30
LINC00685	0.105265	1.54935e-10
SYNDIG1	0.105264	1.33686e-25
TRIP6	0.105191	8.26852e-14
PARM1	0.105144	5.82076e-12
MAP1A	0.105008	4.05283e-14
NR3C1	0.104975	1.51652e-12
PPFIBP1	0.104934	3.95794e-17
RNF24	0.104678	3.83705e-08
SVEP1	0.104164	2.14977e-25
PLEKHA4	0.10399	4.52795e-14
CD81	0.103979	2.32224e-11
SYNPO2	0.103704	1.97874e-23
BTF3	0.103363	1.41106e-35
EIF4A2	0.103163	2.93519e-22
FAM162B	0.103132	6.53969e-52
PPDPF	0.102937	1.04933e-20
RPS28	0.102904	3.50005e-17
ST6GAL2	0.102826	1.11855e-16
CNTFR	0.102495	1.7246e-14
RPS13	0.101899	3.92444e-37
OST4	0.101762	5.32475e-19
ARF4	0.101737	5.84202e-12
EPHB6	0.101448	1.47963e-12
TPD52L1	0.101348	1.27981e-06
RPS6	0.101342	5.18211e-29
TBX3	0.101251	1.15689e-17
TMEM100	0.100935	3.17709e-18
RFTN1	0.100726	9.72935e-21
TCEAL7	0.100513	7.45906e-14
UBA52	0.100354	2.70875e-38
ITGA4	0.100211	1.07763e-21
TPT1	0.100099	2.12564e-37
PRICKLE1	0.0998322	7.02127e-13
CIRBP	0.0994282	9.87063e-23
RCBTB2	0.0991566	2.39492e-10
CSRNP3	0.0990807	1.67056e-12
FAM110B	0.0981624	1.58007e-12
SERPING1	0.0980282	7.21599e-13
NPM3	0.0979913	5.10698e-13
CDH2	0.0978304	2.95536e-05
CDA	0.0978038	1.67304e-17
RPL21	0.0977449	1.76597e-29
NDUFS4	0.0977034	1.37144e-10
EIF3G	0.0976909	1.16955e-14
RPL27A	0.0975873	3.34803e-24
NDN	0.0973256	5.61767e-11
PTGDS	0.097245	6.48364e-22
SND1	0.0967948	5.51636e-14
FAT4	0.096708	9.84723e-16
EML4	0.0965436	3.76987e-09
FKBP5	0.0965056	3.04216e-11
FJX1	0.0961832	1.00542e-11
SEC31A	0.0961426	1.54948e-08
RPS17	0.0959986	3.84144e-26
APOE	0.0957307	1.50641e-05
OLFM2	0.0956654	3.74903e-11
RCN3	0.0950425	4.27364e-17
POLR2M	0.0945036	5.17796e-06
RPS27	0.0944644	3.06247e-18
RPSA	0.0944609	1.15409e-21
RPS11	0.0942105	2.84712e-23
RPS3A	0.0941754	1.63846e-20
ARHGEF40	0.093938	9.59492e-11
HSD17B11	0.0939311	4.08092e-12
CMBL	0.0932492	1.76301e-07
COX7A1	0.0932452	7.5441e-18
C19orf70	0.092964	8.07483e-12
DZIP1	0.0929129	9.68588e-11
USE1	0.0928653	5.30852e-11
FXYD1	0.0927871	1.45969e-12
KCNE5	0.0924963	4.83867e-11
TEAD2	0.0913859	1.85864e-11
RPLP0	0.0910467	1.67677e-24
ST13	0.0905322	2.511e-14
SELENOM	0.0904687	4.27558e-11
TIMM13	0.0904333	1.18688e-13
ZNF771	0.0904138	1.73966e-09
MRPS21	0.0902413	5.64327e-13
HIF3A	0.0900446	3.62504e-09
LETMD1	0.0900204	1.0718e-09
EIF3L	0.0900177	1.71221e-14
LASP1	0.0899945	1.82067e-07
EIF3I	0.0899859	4.83158e-12
MDK	0.0899113	2.49466e-10
NT5DC2	0.0898831	7.20334e-07
GSTM3	0.0898584	2.81809e-11
RPLP1	0.0896293	8.86955e-30
NONO	0.0893136	5.36653e-11
CYTH3	0.0892881	1.76465e-16
BOC	0.089225	2.89615e-09
ENOX1	0.089197	1.75292e-29
NID2	0.0891605	8.55077e-11
BRK1	0.0890658	1.85817e-19
ILK	0.089049	3.21302e-07
NGF	0.0887854	3.80799e-34
WIF1	0.0886689	1.33286e-15
FOXN3	0.0886547	5.07335e-09
H3F3B	0.0884429	4.72071e-15
EGR1	0.0882853	8.3167e-09
TXNL1	0.0881524	8.87297e-11
MMP11	0.0879394	6.6052e-09
HNRNPDL	0.0878474	2.34377e-12
OXA1L	0.0876405	2.79514e-10
EBPL	0.0873555	1.65165e-11
PPIB	0.0869419	6.92845e-10
EMP3	0.0867609	6.04557e-15
CYR61	0.0867032	2.79071e-05
MAPT	0.0863243	2.2077e-11
NOB1	0.0861381	1.90012e-08
PLCB4	0.0861357	6.66792e-12
NKD1	0.086088	2.02751e-05
VDAC1	0.086053	8.10076e-09
RPL34	0.0860253	5.44587e-21
ITGA11	0.0859654	2.8503e-17
FBLN2	0.0859072	5.40893e-09
GPI	0.0858025	7.48852e-07
TSPO	0.0855625	2.9817e-08
ATP5MC2	0.0853866	4.57003e-21
FKBP8	0.0852443	1.89156e-07
RPL37	0.084936	1.34262e-13
NBEAL1	0.0848718	3.25212e-09
CCT4	0.0845583	4.2698e-08
PRKCSH	0.0844834	2.49455e-07
PHB2	0.0844025	9.91161e-10
NEXN	0.084276	2.97541e-13
TLN1	0.0842663	1.04248e-07
LEF1	0.0842206	9.34492e-07
PDE7B	0.0840241	4.52342e-15
IFITM2	0.0838685	2.38487e-11
SERPINE2	0.0835677	1.66913e-07
LTA4H	0.0834551	1.64611e-07
PEAR1	0.0834067	4.28952e-11
NFATC4	0.0833621	0.000525011
FBLN1	0.0831214	6.60773e-07
PPP1CC	0.0824159	3.30199e-09
PDE1A	0.0822874	3.024e-06
HDDC2	0.0821758	4.47256e-07
DNAJC12	0.0821288	9.40459e-12
RPL35A	0.0818043	1.24332e-22
DLC1	0.0814513	9.84398e-06
PRAF2	0.0813529	2.45464e-08
PDS5B	0.081311	7.68831e-05
LIMD2	0.0812343	2.2269e-09
POLR1D	0.0810826	4.2137e-08
RWDD1	0.0809927	4.15492e-08
SMARCD3	0.0809258	1.25204e-07
ENAH	0.0808343	2.07805e-05
SNX18	0.080654	1.96295e-08
KDELR2	0.0803897	2.003e-07
BZW2	0.0801346	2.26581e-07
FAM114A1	0.0795012	9.79872e-08
INHBA	0.0794044	9.5839e-11
RPL39	0.07927	2.02788e-13
EMB	0.0791133	4.87674e-14
TMEM101	0.0789609	3.12499e-07
RPS16	0.0785866	2.07522e-19
HSPB7	0.0783623	1.02229e-22
MARVELD1	0.0783475	7.44204e-08
BMF	0.0782739	2.52563e-08
DOK5	0.0780619	0.000472812
CCND2	0.0780494	3.04555e-08
THG1L	0.0780458	4.49419e-10
SIGIRR	0.0778365	1.5151e-07
TATDN1	0.0774131	7.42643e-06
AMOT	0.0771508	1.35146e-05
RSPO3	0.0770835	3.51393e-07
GATD1	0.0769379	9.46697e-05
ARHGAP24	0.0767337	9.91865e-08
SMAD5	0.0767291	0.000977796
EVA1B	0.0766791	1.16393e-07
GYG1	0.0762496	1.49414e-12
CCDC144NL-AS1	0.0761741	1.69738e-05
CFDP1	0.0759116	2.49399e-07
FAM198B	0.0758839	8.20312e-13
LYRM4	0.0757761	1.05747e-08
SYNGR1	0.0756968	1.49648e-05
CTSK	0.0756878	1.77684e-09
MEGF6	0.075667	2.81604e-07
COX4I1	0.0755981	1.48122e-14
NRXN2	0.0755438	3.00583e-09
PARK7	0.0752881	2.19501e-11
ZNF385D	0.0750849	4.63027e-06
GABPB1-AS1	0.0748618	8.32117e-08
RPL22	0.074584	6.89715e-16
DLG5	0.0744791	1.18112e-05
NCAM1	0.0744771	6.91727e-09
CUX2	0.0743482	1.48369e-14
AFF3	0.0742446	2.23015e-08
MIR503HG	0.074116	2.15046e-08
CDH15	0.0740621	5.78762e-27
CNTN1	0.0740077	8.33306e-15
PLIN3	0.07393	3.20254e-08
IGDCC4	0.0738982	5.86076e-10
ACAT1	0.0737501	1.94901e-09
RAP2C	0.0737214	0.000353176
DPPA4	0.0736972	1.43388e-10
CKAP4	0.073443	1.50851e-07
MIR4435-2HG	0.073429	4.10274e-07
HAS2	0.0733894	9.45772e-12
HENMT1	0.0732357	4.07377e-09
UBA7	0.073162	1.69037e-28
BCL7C	0.0726623	4.03996e-07
CSAD	0.0726416	7.27437e-05
ZNRD1	0.0724505	1.79582e-06
NOG	0.0718673	1.7011e-11
TUBB	0.0718658	8.81402e-20
KDELR1	0.0717914	1.87138e-07
TOMM22	0.0717272	7.50509e-07
SEPT6	0.0716988	5.05135e-09
RHOU	0.0716386	1.74692e-08
SEMA6A	0.071544	0.000282932
NDUFS5	0.0710577	2.45524e-11
TAOK3	0.0707476	6.2842e-07
MRPL34	0.0707397	9.09982e-06
TNFSF12	0.0703954	4.97451e-11
DGKB	0.0700369	6.8094e-10
IFI6	0.0699569	1.87349e-05
CCDC8	0.0696839	2.63655e-06
SYDE1	0.0696677	4.84559e-10
AGO3	0.0695868	0.00160049
CDK6	0.0694303	0.000395714
CTDSP2	0.069361	7.12227e-06
HEPH	0.0692923	1.73442e-10
IFT52	0.0688149	4.91846e-06
RAMP2	0.0685689	3.10923e-59
CBFB	0.0684412	0.000173296
MAGED1	0.0682285	4.45091e-05
SMARCA2	0.0681166	4.57342e-06
TARBP1	0.0680582	6.40344e-07
METAP1D	0.0678607	4.68575e-09
PTGER2	0.067833	1.68224e-14
CROCC	0.0677053	3.83385e-06
COMMD6	0.0676189	1.97158e-10
RPS20	0.0674058	1.65915e-09
VCAM1	0.0673682	2.81334e-07
ARHGEF25	0.0672856	1.24978e-09
NEO1	0.067237	7.3764e-05
LRP12	0.0669472	4.76829e-06
CCT3	0.0669348	2.51921e-06
AAMDC	0.0668701	3.96652e-07
CACHD1	0.0668365	8.66971e-06
OGG1	0.0668172	1.48988e-05
ZNF581	0.0667827	1.55962e-05
RPS10	0.0667252	2.0367e-10
C11orf74	0.066537	2.04782e-05
NFIA	0.0664605	9.41893e-20
OLFML1	0.0664287	3.07821e-13
OSBPL1A	0.0664074	4.88445e-06
LRRC4B	0.0664024	4.61682e-06
SPATS2	0.066379	9.76939e-06
PLPPR2	0.0662374	2.60569e-10
ZC2HC1A	0.0661988	0.000437692
RBMS3	0.0661862	1.25936e-07
ROGDI	0.0660398	3.00626e-07
PMEPA1	0.0659076	4.44918e-10
KLHL8	0.0657332	0.000582374
COL26A1	0.0656456	1.34579e-07
COL14A1	0.065638	1.95583e-09
LTBP4	0.0656153	2.33118e-09
ARHGAP42	0.065574	2.03271e-11
ALKBH7	0.0655365	1.70133e-07
LPIN2	0.0653699	0.00107164
HOXA3	0.0652205	0.000494298
NIFK	0.0651286	2.48954e-05
CYBRD1	0.0647648	2.17733e-10
SCG5	0.0647153	1.1516e-08
KIF26B	0.0646236	2.31995e-08
ACHE	0.0644749	5.21539e-16
PPA1	0.064307	2.81404e-07
MRPL45	0.0642797	8.84429e-06
TBX2-AS1	0.0641353	1.06139e-05
P3H4	0.0639873	1.75042e-05
FAU	0.0639633	1.74122e-14
C12orf10	0.0639533	8.01801e-06
RAB30	0.063849	1.05135e-15
C1orf216	0.0636772	3.22017e-08
SAMM50	0.0636731	2.41917e-05
IL17RC	0.0635151	6.97697e-08
MAML2	0.0633571	0.00016624
RUFY3	0.0632259	0.000835101
LRFN5	0.0632142	1.14627e-08
DSEL	0.0631681	3.08347e-09
CC2D2A	0.0631604	2.21785e-06
COPZ2	0.0631367	1.78814e-08
LARP6	0.0629715	1.51253e-07
IER3	0.0627463	2.76666e-07
DCTN2	0.0627052	3.27806e-05
LTBP3	0.0626262	0.000117827
UBB	0.0624608	1.01246e-11
GALT	0.0624358	1.86661e-05
MXD4	0.0620943	4.35678e-05
DYNC1I2	0.0619827	1.22485e-05
CAPZB	0.0619183	5.46142e-07
MPV17	0.0618542	8.64109e-05
SEC22B	0.0618381	6.43519e-05
SEPT9	0.0617331	0.000124181
SEMA6D	0.0617224	0.000380258
DNPEP	0.0614637	5.38204e-06
HCFC1R1	0.0614407	0.00271185
CALU	0.0610671	0.000142505
EPB41L4A-AS1	0.0607866	1.32836e-05
MRC2	0.0606892	3.10164e-10
PELI1	0.0605275	0.00486531
BOD1	0.0604451	0.000197863
VASH2	0.0604408	4.22815e-06
GNB4	0.0601543	0.000656648
SSR4	0.0600546	2.49217e-08
SNAI1	0.0597911	3.51453e-06
MAN1A1	0.0597007	2.77337e-08
SEPT4	0.0596661	2.67559e-14
IL27RA	0.0594521	2.53917e-13
UQCRB	0.059366	2.17571e-09
LAYN	0.0592334	4.11853e-07
DDX60L	0.0592289	1.39772e-13
DAP3	0.0592105	7.99232e-05
SLC16A2	0.0587423	1.32046e-05
VPS28	0.0586182	2.9602e-08
GSTT2B	0.0585811	4.02915e-05
MID1	0.0585555	0.00153005
SSFA2	0.0583794	0.00624949
SDCBP	0.05836	4.33456e-07
ANKRD44	0.0582617	3.53261e-08
RAB40B	0.0581552	2.58117e-05
MALL	0.0581233	4.04988e-10
EXT1	0.0579274	2.05733e-05
ADD1	0.0578988	0.000294235
MYL6	0.0578784	1.36285e-18
PARVA	0.0578632	4.84738e-05
ATP5F1C	0.0575272	7.92266e-06
RASL10B	0.0575243	1.25142e-09
RTRAF	0.0574947	2.22675e-09
PRKACA	0.0573763	0.000713374
DUSP7	0.0573746	6.57661e-06
RPL35	0.0573448	5.7197e-11
PYCARD	0.0572128	1.32093e-05
CLNS1A	0.0571216	8.86593e-06
ZFAND1	0.0568917	9.33546e-05
GSTK1	0.0567406	2.94881e-06
ZNF462	0.0566667	0.0186412
EID1	0.0565821	7.792e-06
AEBP1	0.0565798	0.000825527
FOSB	0.0565296	4.5801e-07
PTGIS	0.0564167	3.62915e-05
MEGF10	0.0563699	1.50893e-12
FAM217B	0.0562902	0.00156815
HOXA5	0.0562006	0.0364675
BACH2	0.0560698	1.642e-05
GREM1	0.0558805	0.0213081
GOLGA2	0.0558371	5.11001e-05
FGF7	0.0557732	4.12147e-06
TCAF1	0.055628	0.000170096
SPOCK3	0.0555621	0.000728209
UNC5C	0.0555352	0.00078778
ASB13	0.0554665	1.97558e-06
IKZF4	0.055405	0.0034876
SCUBE3	0.0547431	0.0123231
NBPF19	0.0546138	2.15772e-05
PKD2	0.0543469	8.90425e-05
AMOTL1	0.0543456	0.000579101
DNAJC4	0.0542435	7.47235e-05
NFKBIA	0.0541656	0.0135177
DNAJC15	0.0540851	0.00278276
AFF2	0.0540615	3.06304e-08
APCDD1	0.0539397	0.000656277
VSIG10L	0.0539316	6.63688e-09
PSMD13	0.0538429	0.000102489
CCND3	0.053687	0.00493243
GPX8	0.0535208	0.00152666
SLC5A7	0.0534301	7.70439e-07
BIVM	0.0534164	3.54279e-05
EHBP1	0.0532876	0.00448523
F2R	0.0532078	5.78637e-05
SLC38A2	0.0531941	0.0271711
COPS2	0.0530685	0.000204661
SERF2	0.0530488	8.07488e-11
EIF2A	0.0529303	0.00234936
FSTL3	0.052894	1.07253e-06
PLEKHJ1	0.0528208	0.000264791
CIZ1	0.0526455	0.0024576
C19orf12	0.0526275	0.000261211
ZNF423	0.0524933	0.00135687
PHYHD1	0.0524761	1.02865e-06
MOSPD3	0.0524587	0.000281916
FZD1	0.0523893	0.000862826
PMM1	0.0523438	0.000100112
NEPRO	0.0523306	0.000126781
RPL36A	0.0522411	0.000313886
TRIM16	0.0522289	0.00341502
SLC4A7	0.0519438	0.0369177
AXIN2	0.0519349	0.0342919
C1orf123	0.0517225	0.000351963
SMIM26	0.051665	0.000203171
SLC2A13	0.0516355	4.50045e-07
DLX1	0.0516066	3.06664e-11
TNFRSF1A	0.0516012	5.36477e-06
FABP5	0.0515151	0.000850488
CXXC4	0.0515041	0.0114082
ST6GALNAC4	0.051484	0.000273287
TTC3	0.0514521	3.6889e-07
TET1	0.0513017	0.00146854
HDHD5	0.0512853	1.24742e-05
ADGRL2	0.0511881	0.00284673
PHLDA1	0.0511799	3.19099e-14
GTF2F1	0.0511602	0.000461319
NDUFA10	0.0509783	5.84712e-05
SERBP1	0.0506612	2.21652e-05
SPIN1	0.0504668	0.00329557
PTGFRN	0.0502502	0.0329531
NACA2	0.0501797	0.000835862
SERPINB6	0.0501748	6.4839e-05
ATP5MPL	0.0500998	3.21807e-06
ST20	0.0498731	0.00139327
AZI2	0.0498429	0.000722143
JAG1	0.0498111	1.26877e-05
PHB	0.0497543	9.15975e-05
RARA	0.0497082	2.18457e-05
KCTD15	0.0496292	0.000719558
HADHA	0.0496288	3.74011e-05
RERG	0.0496048	0.00060699
FXN	0.0495993	0.000219643
NENF	0.0494141	0.000964414
SSBP3	0.0492831	0.0123161
PTPRK	0.0492332	0.0081237
PSMB4	0.0491209	0.000787943
HDLBP	0.0489606	0.000476345
EPHA3	0.0487698	5.26723e-05
ZNF32	0.0486585	1.79586e-05
STARD4	0.0486142	0.00147281
RAMP2-AS1	0.0484181	2.80922e-05
TMEM108	0.0483521	0.000156879
SDCBP2	0.0483225	5.45449e-05
TTC28	0.0482175	0.047277
PDIA5	0.0481453	1.31741e-11
TRAPPC2L	0.0480087	0.000619406
FAIM	0.0479825	0.000152916
KIDINS220	0.04798	0.00313791
RPS26	0.0478885	9.56215e-10
GRHPR	0.0477551	0.000226017
DDAH1	0.0476974	0.000542055
XIST	0.0475307	0.0197434
PJA2	0.0473693	0.00106411
BCHE	0.0473641	0.000154441
ERCC1	0.0472698	0.000224596
RBM43	0.047254	0.000457783
ARMCX1	0.0471581	0.000807021
TBC1D4	0.047152	0.0358854
BLMH	0.0470739	0.00774362
ZC3H13	0.0470656	0.00574296
ELMSAN1	0.0470147	0.0202215
NGFR	0.0469994	6.60133e-05
CCDC102A	0.0469243	5.62539e-05
FKBP7	0.0468781	0.00335881
ACO1	0.0467959	2.9572e-05
HMCN1	0.0467256	1.49391e-06
C6orf120	0.0466926	0.0085722
SNRPD2	0.0466792	6.22068e-06
CHP1	0.0466708	0.01931
GLMP	0.0466468	0.00070123
RABAC1	0.0466122	3.5179e-05
NSMCE2	0.0466029	0.00931907
KCTD12	0.0465182	0.00711985
RPUSD4	0.0465079	0.000360917
PGD	0.0464383	0.00518504
PYCR1	0.0464187	0.00295254
RIOK1	0.0463965	0.00177914
CCS	0.0462741	0.00249885
LDLRAD3	0.0462705	0.0153953
AHI1	0.0461548	0.0144597
EIF2AK4	0.0461264	0.0102543
WARS2	0.0461058	6.84259e-05
PPP1R3C	0.0459707	2.10944e-06
B3GNT9	0.0459511	1.30526e-06
PGLS	0.0459449	0.000369968
UQCRC2	0.0459189	0.000359422
CPQ	0.0458864	0.00192502
ANGPTL4	0.0457184	7.06383e-07
NRIP1	0.0457181	0.00756964
DIXDC1	0.0457151	0.00165263
HOXA6	0.0456825	0.0286224
SMARCD2	0.0455936	0.00311545
ALKBH2	0.0455534	0.00497394
LTBR	0.0455191	4.65451e-06
NPB	0.0455153	5.68225e-07
DNASE2	0.0454858	4.96831e-08
FAM92A	0.0453392	0.00912759
SMYD2	0.0452874	0.0100154
FARP1	0.04509	0.00399876
OXCT1	0.0449727	0.000897496
COL21A1	0.0449522	7.55076e-15
FDFT1	0.0449388	0.0142877
DBNL	0.0449341	0.000526931
CRYZL1	0.0448455	0.0283244
PDE3A	0.0447255	6.14696e-05
SDC1	0.0446099	0.000178772
ASGR1	0.0445848	0.00137772
PPIA	0.0445432	1.94033e-08
TOP1MT	0.0444845	0.000213855
PSMG2	0.0443054	0.000545931
DYNC2H1	0.0443026	0.00279845
TNS1	0.044255	1.02561e-05
BCAR1	0.04415	0.000708157
THAP11	0.0441489	0.0465435
EEF1B2	0.0441483	4.01421e-05
MYL6B	0.0441053	9.55978e-05
DDIT4	0.0440153	3.66815e-05
PIP4P2	0.0439203	0.0222389
PEBP1	0.043907	1.4964e-05
ADGRL1	0.0438959	0.00573953
ST3GAL2	0.0438931	0.0064799
EXTL2	0.0438667	0.0202047
ARID5B	0.0438242	0.037497
EIF4EBP1	0.0437893	4.3223e-08
CDC42BPA	0.0437657	0.00181861
ELMOD1	0.0437198	9.64786e-05
BASP1	0.0435767	8.3324e-05
PELO	0.0434636	0.0359706
SMIM8	0.0432016	0.0220855
TBC1D16	0.0431769	0.0490518
CYP27C1	0.0430507	0.000143846
P4HB	0.0430046	0.000718849
STAT6	0.0429748	0.0148209
SHC1	0.0427656	0.00186186
CHPF	0.0427649	0.000773982
LINC01503	0.0426913	1.27875e-05
NSFL1C	0.0426686	0.0364407
USP46	0.0426358	0.00762335
PCBP4	0.0425996	0.000159583
ABHD14B	0.0424946	2.71289e-05
DHRS1	0.0424135	0.00307313
MVD	0.0423749	0.0403006
PABPC5	0.0423733	0.000373816
SCARA3	0.0422118	0.0366126
ZKSCAN1	0.0420831	0.0100601
TRAF5	0.0420719	0.0053486
MYD88	0.0420437	0.00180746
DGUOK	0.0418489	0.00243434
RPL37A	0.0418233	2.08433e-06
RABEPK	0.0418085	0.000284417
DEXI	0.0417885	0.0237786
NANS	0.0417379	0.00128815
TSR3	0.0417101	0.0218744
FBXO17	0.0416472	0.000405386
SSR3	0.041634	0.0111872
RMND1	0.0416216	0.00457566
CCDC107	0.0415563	0.0131764
BICC1	0.0414551	0.000120188
DIMT1	0.0413583	0.00492197
TUFM	0.0413502	0.000423615
HDAC9	0.0412822	6.78173e-07
FRMD6	0.0412442	0.000600056
NDUFS2	0.0412424	0.00344976
TWIST2	0.0410209	1.41207e-06
DCTN3	0.0410049	0.00194757
SMIM10	0.0408805	3.66066e-06
PPIL3	0.0408585	0.0157989
WDR46	0.0408194	0.00872323
NAF1	0.040819	0.00755293
GLIPR1	0.0408068	4.49108e-09
SPATA7	0.0406552	0.000961282
OR2A1-AS1	0.0405594	0.000435242
ZNF580	0.0404379	0.00865126
NOA1	0.0404068	0.0116674
SNUPN	0.04039	0.00963792
TFAP4	0.0403786	0.000222627
TOB2	0.0403725	0.00441648
COLEC12	0.0403075	0.022698
GFOD1	0.0402648	2.14755e-07
GNAL	0.0401619	0.0160518
PTPRN2	0.0400191	6.07243e-05
EIF3A	0.0399968	0.0119937
AAK1	0.0399926	0.0396585
EPHB3	0.0398809	0.00906899
USP16	0.0398804	0.00726848
XRCC1	0.0398757	0.0267961
TPST2	0.0398539	0.0311004
GPC6	0.0398119	0.00136366
SHMT2	0.0397931	0.011007
PLCL1	0.0397517	0.000539399
KLHL20	0.0397276	0.0318256
SMIM3	0.0396536	0.00055024
RPS19	0.0396202	0.000125108
KLF7	0.0396068	0.000119267
IAH1	0.0395779	0.00194756
CDO1	0.0394374	0.00143745
PLEKHO1	0.0394311	0.0107716
GPCPD1	0.039314	0.0419034
WASHC3	0.039177	0.0294044
RNF7	0.0390388	0.000147398
PLEKHG2	0.0389045	0.0101402
TNPO2	0.0388768	0.0130117
CNIH1	0.038606	0.0174718
DUBR	0.0384752	1.81625e-05
AP2A1	0.0384694	0.0212511
SIRT2	0.0380044	0.00644339
SPART	0.0379855	0.0111716
TBX15	0.0378944	3.16207e-05
RND3	0.0378742	0.00143094
NBL1	0.0378146	7.97547e-06
SEZ6L2	0.0377718	3.41811e-05
DDX49	0.0376158	0.0196231
PITPNB	0.0374514	0.037356
SCPEP1	0.0374122	0.0147454
PWP1	0.0374056	0.00107997
HSD17B10	0.0373501	0.00276238
FAM89A	0.0373329	0.00250915
CHD4	0.0373302	0.0167655
TAF9B	0.037247	0.0150393
ITPA	0.0371551	0.00223679
CUEDC2	0.0370319	0.0140983
MLX	0.036701	0.0207079
DPYSL4	0.0365866	0.00693084
ZNF333	0.0365636	0.00226328
ADAMTS10	0.0364611	0.0336847
LPCAT4	0.0364256	0.0189259
C19orf66	0.036419	0.00176445
BOP1	0.0363915	0.00237159
C14orf132	0.0363898	0.0421065
AXL	0.036308	0.000178841
CLMP	0.0362518	0.017206
MRPL10	0.0360389	0.0371219
SNX17	0.0360086	0.00864458
TMEM216	0.0358519	0.0283371
S100A10	0.0358472	0.00355526
ACTR1A	0.0358251	0.0321544
RNF150	0.0357722	0.0258265
AMPH	0.035668	0.0194923
UBXN1	0.0353772	0.0101764
LEO1	0.0353168	0.00733729
CAMK1	0.0352523	0.00833103
ZNF322	0.0351577	0.0428089
WDR41	0.0351072	0.015615
TUBG2	0.0350555	0.00578559
TSPYL2	0.0349603	0.000999675
LAP3	0.03495	0.0252017
PCDH10	0.0347732	0.0488133
KLF12	0.0347439	0.0193258
PRRT3	0.0345817	0.0196079
ARHGAP10	0.034533	0.0311985
PFKM	0.0344844	0.00852741
TUG1	0.034412	0.0260219
UGDH	0.0343809	0.0109561
PKNOX2	0.0343629	0.0058879
RPP40	0.0343389	0.00204382
ARF5	0.034314	0.00730997
CTSO	0.0342875	0.00213329
ABRAXAS1	0.0341896	0.0288503
SCYL1	0.0341614	0.00647259
C1R	0.0341491	8.11393e-05
FGD1	0.0340145	0.00708806
CETN2	0.034	0.00141695
MTMR11	0.0339484	0.000572668
AMPD2	0.0339468	0.0117698
CHD9	0.0339439	0.00676775
TMED3	0.0338094	0.0320426
FABP3	0.0336964	0.00043954
PRKAR1B	0.0336956	0.00437198
RPS29	0.0336803	0.000459873
INPP4B	0.0336386	0.00573042
APOBEC3C	0.0334921	0.00334401
IFI16	0.0334557	2.09898e-09
A1BG	0.0333767	0.0217677
KXD1	0.0332764	0.027192
POLE4	0.0332326	0.0151505
CEP126	0.0331266	0.018533
SLC16A9	0.0330762	0.0111435
MEX3A	0.0330501	0.0161406
GLRX	0.0329805	0.00205496
CDK8	0.0329656	0.015542
ARID5A	0.0328852	0.0484678
BEX3	0.0327651	1.84181e-05
SHISA4	0.0327244	0.00929977
SVBP	0.0326427	0.0438542
PES1	0.0325118	0.0102059
NKD2	0.0321872	0.0261628
PDLIM4	0.032143	0.00153809
RPL41	0.0319627	0.000619282
PSMB7	0.0319055	0.00205742
SOCS2	0.0318132	0.0275961
RHOA	0.0315934	0.0029567
LIAS	0.0315271	0.028117
KCNQ2	0.0314535	1.74239e-05
UQCRH	0.0314021	0.000378049
ACOT2	0.0313127	0.00227178
CDC26	0.0312373	0.0133782
CTNNA1	0.0312262	0.0116789
MRPL16	0.0310646	0.0211318
RFX5	0.0310165	0.0434423
TMEM159	0.0309203	0.000667619
TMEM63A	0.0308878	0.0245732
GM2A	0.0307503	0.0164944
UBE2D4	0.0307063	0.0419325
DMAC2	0.0306566	0.00867366
NOSIP	0.0304228	0.0413429
KDELC1	0.0304117	0.00281161
COL25A1	0.0303847	0.000558536
RRAGB	0.0303776	0.0366664
TCF25	0.0303612	0.0167294
RILP	0.0303203	0.00111038
NLE1	0.0302887	0.0114593
CCT8	0.0302377	0.00122797
FZD8	0.0302199	0.00277042
CREB3L1	0.0302191	0.00062431
NHSL2	0.0301709	0.0351203
FEZ1	0.0301371	0.00181423
LMCD1	0.0301303	0.00588287
STOM	0.0295639	0.00160424
TCEA3	0.0294725	0.0148908
CLIP2	0.0291844	0.039478
ATP5PO	0.0291647	0.00314447
NUTF2	0.0288991	0.0106045
BNIP3L	0.0288238	0.0424967
PSMA5	0.0287658	0.00389752
GPSM3	0.028705	0.0258249
TCEA2	0.0286651	0.048817
PTPN13	0.028597	0.0206839
DALRD3	0.0285007	0.0153534
STMN3	0.0284364	0.0137446
LDLRAD4	0.0283511	0.0120847
GAREM2	0.0282479	0.0101725
NID1	0.0282059	0.0193522
RPL36	0.0281487	0.00118704
DBN1	0.0281366	0.0100601
GRK4	0.0280956	0.00807825
FBXL7	0.0280644	0.0117666
CA10	0.0277826	2.25566e-06
IGLON5	0.0276698	0.00402886
ZNF627	0.0275996	0.0348062
NAALADL1	0.0274212	0.000398065
CHURC1	0.027102	0.0228534
LAMB1	0.0270944	0.00373953
RSL24D1	0.0269394	0.000737867
ACBD6	0.0269331	0.0300677
AP3S1	0.0269255	0.0029595
SNX6	0.026889	0.0163179
IFI44L	0.0267282	0.000176209
DLX2	0.0267156	0.000490889
RIC1	0.0266456	0.0441808
LIX1L	0.026503	0.0295855
MT2A	0.0264074	6.62281e-05
PLD3	0.0263157	7.31379e-05
SPIN2B	0.0262368	0.00927029
NEK6	0.026154	0.0159205
BOK	0.0258554	0.0102106
SLC25A43	0.0258236	0.0393803
GTF2H5	0.0257596	0.0201775
RPL38	0.0257053	0.00236605
LOXL1-AS1	0.0256754	0.0115152
PSMA4	0.0248255	0.0419511
OLA1	0.0244461	0.0310898
C8orf59	0.0243715	0.00683662
LY6E	0.0241191	6.42624e-05
AP2S1	0.0240132	0.00230216
SNRPE	0.0239459	0.00529726
SERTAD4-AS1	0.0236543	0.00101964
UCHL1	0.0235042	0.0229014
TBCCD1	0.0230048	0.0223356
CHMP2A	0.0228589	0.0131093
VCP	0.022795	0.0314616
LDHA	0.0227589	2.05469e-05
RBMX	0.0225558	0.00048001
TRIM16L	0.0225196	0.029478
DISC1	0.0220635	0.0228053
CYTOR	0.0220407	0.00644151
PSMB5	0.0218231	0.0131237
NAP1L3	0.0214951	0.0225438
HNRNPA3	0.0213689	0.0099958
COX6B1	0.0212233	0.0108334
WDR86	0.0210633	0.0214023
PRDX4	0.0208503	0.0471653
PRKCZ	0.0203081	0.0218931
ADCY4	0.0201713	0.00101488
HIST1H2AC	0.0200357	0.000675064
CRMP1	0.0199242	1.77122e-06
DUSP2	0.0198879	0.00451933
LAMTOR1	0.0198143	0.0458877
RHOJ	0.0186577	0.00677362
GAS2	0.0176894	8.64237e-05
SH3BGRL3	0.0176844	0.000202785
OAF	0.0175651	0.00137453
NPDC1	0.0161372	0.000277813
MRPS15	0.0159228	0.0483298
ITM2C	0.0151096	0.000394299
CYTL1	0.0150754	0.000958777
NDUFB5	0.0150746	0.0458506
NDUFB8	0.0148646	0.0482895
CALR	0.0143022	0.0478532
AHNAK	0.0131861	0.0461764
PTX3	0.0119571	0.0269459
QPRT	0.0117012	1.24798e-07
JMJD1C	0.011282	0.0437294
C12orf57	0.0106608	0.00562038
PKP4	0.00786857	0.018684
ACVRL1	0.00779675	0.0252784
FTL	0.00625495	3.32325e-12
FOS	0.00400953	0.0356957
MCAM	0.0039865	5.07164e-05
RHOC	0.00265137	2.40397e-08
HIP1	0.00157473	0.0296999
DUS1L	9.6299e-05	0.02227
CFL1	-0.000222933	4.03938e-06
UBC	-0.000474848	0.0387486
USP42	-0.000503147	0.0249002
AFTPH	-0.000967675	0.0403283
ZNF236	-0.00118	0.00516646
PRR12	-0.00157239	0.0212539
BAZ2A	-0.0015879	0.0411571
SLC27A5	-0.0016806	0.0379581
C2CD5	-0.0016847	0.0177093
TMEM260	-0.00172782	0.047584
PSME3	-0.00174058	0.0220544
LRP5	-0.00179645	0.0206699
CAMSAP1	-0.00182794	0.00602344
IFITM3	-0.00183203	7.27257e-18
PARP11	-0.00190828	0.0472509
RXRA	-0.00200403	0.0082692
DMXL2	-0.00203569	0.0182308
CSNK1G2	-0.00205402	0.0195505
XPO5	-0.0026014	0.0293131
MTHFR	-0.0028433	0.00640956
SIX4	-0.00295451	0.0474998
MTF1	-0.00312038	0.00575252
PHF12	-0.00317165	0.0377279
EVA1A	-0.00325223	0.00436971
POLR2J2	-0.00343265	0.0426049
CDK10	-0.00356628	0.044382
OTUD3	-0.00357149	0.0314353
ATAD3B	-0.00357759	0.0406499
ETV3	-0.00366296	0.0416198
LEMD3	-0.00390724	0.0243776
LINS1	-0.00393725	0.0465928
C3orf67	-0.0040067	0.023175
GPR180	-0.00405926	0.0355006
TAX1BP3	-0.00421423	0.0241063
SNHG15	-0.00421903	0.0455915
FBXW4	-0.00427893	0.0154043
HLTF	-0.00439517	0.0108531
TSEN2	-0.00449551	0.0447175
FAM102A	-0.00453005	0.0194744
SERTAD4	-0.00472019	0.0227242
ATP23	-0.00474795	0.0400526
NUP133	-0.00478419	0.0409841
TAF1	-0.00483237	0.0460917
ZBTB7A	-0.00485316	0.0233475
SLC35A3	-0.00493349	0.0439237
GNA13	-0.00493977	0.00169421
ATF1	-0.00502914	0.0216966
KBTBD6	-0.00502963	0.00733088
ARL15	-0.00510401	0.0476976
GCFC2	-0.00515722	0.0263285
ARHGDIB	-0.00541693	4.40346e-12
ATL3	-0.0055284	0.0334022
GATAD2A	-0.00556939	0.0450758
ERLIN1	-0.00562114	0.0240191
MEX3D	-0.00564832	0.00126529
UQCRHL	-0.00575961	0.0411083
TMEM8B	-0.00593472	0.0121115
PRPF40B	-0.0060105	0.0361452
PI4KA	-0.00601475	0.0440776
KIF3A	-0.00602985	0.0368822
CHST10	-0.00608627	0.0221024
EP400P1	-0.00610495	0.0401898
IMPA2	-0.00618556	0.014279
NUP214	-0.00619583	0.0187486
DROSHA	-0.006251	0.00814028
DUSP22	-0.00626786	0.0278776
ZBTB11	-0.00643002	0.0433065
RPRD1B	-0.00650093	0.0440253
MAML3	-0.00651506	0.0103239
DMWD	-0.00658508	0.00865256
KIAA1549	-0.00662035	0.00171341
ZNF609	-0.006625	0.0221408
MTMR6	-0.00662543	0.0464955
TLK2	-0.00672598	0.0072569
KIF13A	-0.00674575	0.0487091
NSUN2	-0.00680264	0.0146973
TCF20	-0.00680737	0.0289385
PDPR	-0.00681278	0.0113555
MALT1	-0.00683466	0.0146814
PACS2	-0.00684174	0.0245183
CCDC152	-0.00693932	0.0287618
TECPR2	-0.00698499	0.0372609
ZNF529	-0.00699957	0.0238723
UBFD1	-0.00701613	0.0276322
DLG1	-0.00701826	0.0491994
MORN4	-0.00709642	0.00852751
RBM12B	-0.00711595	0.0179431
SLC39A9	-0.00717318	0.0151954
ALG12	-0.00719772	0.00529598
NUP188	-0.00720419	0.00660666
ANKS1A	-0.00727833	0.0358575
ZNF395	-0.00733906	0.0151485
FOXP4	-0.00740121	0.0437275
LMAN2L	-0.00745613	0.0453778
PROSER1	-0.00746507	0.00090438
ZNF655	-0.00748237	0.0343015
EML1	-0.00753462	0.00279003
NOC4L	-0.00756588	0.0487952
FKBP11	-0.00758227	0.0420796
PACSIN2	-0.00758895	0.0408845
NCOA3	-0.0075907	0.00926943
ATP13A1	-0.00759092	0.0238191
TBL2	-0.00759576	0.0319309
MEX3C	-0.00763411	0.0118263
UBE2O	-0.00765289	0.0103493
EXTL3	-0.00766867	0.0125734
SMAD3	-0.0077125	0.0290369
AKT1	-0.00780239	0.0367703
GTF3C4	-0.00782213	0.00985783
IGSF3	-0.00783749	0.0492001
HERC1	-0.00796109	0.040854
GAA	-0.00796738	0.0293858
ZNF625	-0.00807529	0.0207206
HSDL1	-0.00820777	0.0344181
SGF29	-0.00824994	0.0432855
TDRD3	-0.00827238	0.0461982
LPAR2	-0.00834877	0.0343581
CARNMT1	-0.00835674	0.0302761
PLCG1	-0.00835784	0.010852
C11orf24	-0.00836863	0.0154848
UBQLN4	-0.00837897	0.0245072
FAM222B	-0.00842399	0.000946297
ZNF568	-0.0084309	0.0083262
DMTF1	-0.00844666	0.00451751
GPC3	-0.00845104	0.0060318
CYLD	-0.0085268	0.0384128
C5orf51	-0.00854049	0.00734622
TMEM175	-0.00857298	0.0272685
KCTD13	-0.00864017	0.0153628
ZC3H4	-0.0086545	0.031425
ORAOV1	-0.00867049	0.0206758
RUFY1	-0.00869863	0.0205277
SOGA1	-0.00872203	0.00644936
CEP83	-0.00875765	0.0226941
MAP4K5	-0.00884215	0.0422199
MDFIC	-0.00887621	0.0198944
ARIH1	-0.00890965	0.0225237
FASTKD3	-0.00892126	0.0240577
INO80	-0.00894272	0.0141072
MYSM1	-0.00894624	0.0102909
NFX1	-0.00895024	0.0304029
GK5	-0.00896532	0.0207337
DDX59	-0.00899956	0.0363515
TANC2	-0.00900739	0.00429876
PPIP5K2	-0.00905318	0.0313393
NT5C2	-0.00908042	0.0405525
RTL6	-0.009108	0.0120709
PSKH1	-0.00912592	0.0154033
SPEN	-0.00913855	0.0157281
MTFR1	-0.00919672	0.00745905
SAMD1	-0.00925512	0.049513
COG1	-0.00925712	0.00305801
BTBD1	-0.00926665	0.04576
GABPA	-0.00927294	0.0138984
ODR4	-0.00934282	0.0134929
KANSL3	-0.00942581	0.0078893
ZNF134	-0.00948884	0.0119779
KLHL18	-0.00949701	0.0127175
TRMT61B	-0.00953683	0.0216517
ZMYM3	-0.00953803	0.0178902
ACAD10	-0.0096149	0.00243945
ZNF514	-0.00963911	0.042183
MED1	-0.00965372	0.0118727
SYS1	-0.00970215	0.0305098
DAPK1	-0.00971995	0.0148526
XRRA1	-0.00978503	0.0299645
POMGNT2	-0.00978613	0.0362603
UBE2Z	-0.00982568	0.0269315
GTF2IRD2B	-0.00982637	0.0224162
PHC1	-0.00983466	0.0191955
EPHA4	-0.00988059	0.0337853
UBN2	-0.00991574	0.00408517
MBTD1	-0.00993353	0.00547836
SBK1	-0.00996047	0.00221936
LARP1B	-0.0100011	0.0081944
C1RL	-0.0100125	0.019235
IQCE	-0.0100233	0.00578106
ZNF318	-0.0100235	0.00734677
GIGYF2	-0.010094	0.0286284
EPS15	-0.0100949	0.0244305
ANAPC1	-0.0101063	0.0346243
DCLRE1B	-0.0101473	0.00436452
LRRC37B	-0.0101752	0.0428386
KLC4	-0.0101788	0.029707
PROSER3	-0.0102021	0.00205293
NDUFAF7	-0.0102208	0.0304119
CHML	-0.0102424	0.0139791
ZNF649	-0.0102432	0.0248086
CAMSAP2	-0.0102878	0.046189
PIGU	-0.0103131	0.00453711
N4BP1	-0.0103201	0.00771137
TXNDC11	-0.010345	0.0107549
BORCS8	-0.0103467	0.0399969
DCPS	-0.010406	0.00366116
GNPTG	-0.0104673	0.0311473
ZBTB25	-0.0105064	0.0359217
WTIP	-0.0105092	0.0332065
SNX29	-0.0105563	0.00257525
PRMT9	-0.0105606	0.00138532
TGDS	-0.0105671	0.0055674
ARPIN	-0.0105718	0.0176921
NUCB2	-0.0105816	0.0300825
HDAC8	-0.0106065	0.0162881
PEX13	-0.0106243	0.00253134
ALMS1	-0.0106288	0.00154912
ATXN7	-0.0106624	0.0282692
MTREX	-0.0106739	0.0182435
SDAD1	-0.0106755	0.0495378
TYW1	-0.0107049	0.00832818
LINC01515	-0.0107301	5.27678e-05
SPHK2	-0.0107444	0.0163839
AGTPBP1	-0.0107604	0.0232958
PPP1R3E	-0.0107761	0.0151403
ACLY	-0.010785	0.0282825
BRD7	-0.0107935	0.0190873
SMG6	-0.0108088	0.0286534
ANKRD13A	-0.0108333	0.0192646
SNX24	-0.0108417	0.0151415
B3GLCT	-0.0108478	0.0231308
TOE1	-0.0108572	0.0150138
ELMOD3	-0.0108658	0.0320805
OPA1	-0.0108792	0.0146676
SLC16A4	-0.0108904	0.0319433
MAFG-DT	-0.0109091	0.0210305
ZBTB22	-0.0109504	0.0337592
POLB	-0.010962	0.0116115
ARID3B	-0.0109894	0.00322468
RNF165	-0.0110504	0.00103847
GAN	-0.0110756	0.00443931
GNA11	-0.0110969	0.0181702
ZBTB5	-0.0111267	0.00173318
SIMC1	-0.011136	0.00378865
MCCC1	-0.0111402	0.0102115
MYPOP	-0.0111731	0.00474547
ZNF569	-0.0111889	0.00785297
MTMR4	-0.0111977	0.0293583
RAB1B	-0.0112056	0.0254169
KIAA1551	-0.0112144	0.0210595
ACD	-0.0112502	0.00417556
TMEM222	-0.0112529	0.035744
NFYA	-0.0112878	0.00959345
POLR3A	-0.0113201	0.00497467
ENTPD4	-0.011327	0.00645782
MEGF8	-0.0113746	0.00337702
ZNF574	-0.0113749	0.00971303
PPP1R37	-0.0113948	0.025156
KCTD3	-0.0114548	0.0110461
KATNA1	-0.0114581	0.0168379
HS6ST1	-0.0114703	0.0102418
KANSL2	-0.0114993	0.0452708
DNAAF4	-0.0115201	0.00138161
LIG3	-0.0115231	0.00872092
EPHX2	-0.0115308	0.0496606
VANGL2	-0.0115399	0.00025838
FBXO42	-0.0115726	0.00448696
KLHL36	-0.0115845	0.0296781
CAPN10-DT	-0.0116027	0.010414
C17orf80	-0.0116151	0.0029486
FAM168B	-0.011636	0.00871442
FRA10AC1	-0.0116413	0.00981973
PPOX	-0.0116422	0.0491271
AEBP2	-0.0116816	0.0307663
UBE3D	-0.0116887	0.0466954
ACAD9	-0.0116942	0.023501
PIBF1	-0.0116959	0.0342814
GCN1	-0.0117016	0.00726557
RMND5B	-0.011719	0.0170148
TP53	-0.0117205	0.0226573
NUP98	-0.011734	0.00343076
NUP37	-0.0117391	0.00900498
WDR36	-0.0117718	0.0152773
ERRFI1	-0.0118277	0.000226055
MOSMO	-0.0118382	0.0128035
RBM48	-0.0118559	0.0295449
FBXO34	-0.0118568	0.0243805
COG6	-0.0118946	0.0249907
UFL1	-0.0119016	0.0356384
PPTC7	-0.0119467	0.0100308
ZNF227	-0.0119555	0.01079
CREB3L4	-0.0120161	0.0051358
NELFB	-0.0120698	0.00469182
RNF166	-0.0120737	0.0271605
NSMAF	-0.0121099	0.0314792
ECD	-0.0121561	0.0160133
REL	-0.0121715	0.00737362
NLN	-0.0121906	0.00250532
ZNF660	-0.0122036	0.00718343
TMEM63B	-0.0122197	0.0278636
UBE3B	-0.0122226	0.00452766
MAST2	-0.0122352	0.0066303
THAP12	-0.0122391	0.0482515
ZNF688	-0.012338	0.0361456
BRD3OS	-0.012365	0.0182527
AP1M1	-0.0124001	0.0408353
SLC25A25	-0.0124186	0.0352978
TARBP2	-0.0124299	0.0126695
PPP1R10	-0.0124513	0.0442162
FAM193B	-0.0124574	0.0308867
RPUSD2	-0.0125009	0.0250603
NFXL1	-0.0125088	0.00155983
TRRAP	-0.0125215	0.00222036
CENPB	-0.0125668	0.0154684
NCLN	-0.0125769	0.00533914
CLCC1	-0.0125814	0.00201684
MICU1	-0.0125837	0.0186281
MUTYH	-0.0125996	0.00387448
SIRT1	-0.012614	0.00350974
CASP7	-0.0126156	0.0251534
CASK	-0.0126212	0.00903604
FKBP9	-0.0126354	0.0451457
CEP131	-0.0126368	0.00280877
ZNF200	-0.0126604	0.00300858
RDH5	-0.0126866	0.0337764
KBTBD4	-0.0127106	0.0262097
ELMO2	-0.0127166	0.0211856
GVQW3	-0.0127639	0.00976529
DENND4A	-0.0127672	0.021611
ZNF692	-0.012813	0.00308126
INTS3	-0.0128334	0.0441178
ALKBH3	-0.012836	0.039977
MLYCD	-0.0129131	0.00497946
SETMAR	-0.0129293	0.0340189
LSM14B	-0.0129453	0.000435073
ABAT	-0.0129463	0.0014316
PTPN9	-0.0129529	0.0318461
ATF7	-0.013007	0.0146149
EFCAB11	-0.0130108	0.038794
GSKIP	-0.0130136	0.00959894
GALC	-0.0130259	0.00207016
YTHDF1	-0.0130571	0.0135568
NAA16	-0.013076	0.012544
INTU	-0.013098	0.0036769
COG8	-0.0131087	0.0455807
ZDHHC9	-0.0131147	0.0198038
ELP1	-0.0131405	0.0235123
FAM219B	-0.0131642	0.00509241
ZNF598	-0.0131907	0.00310503
ATG4C	-0.0131978	0.0308224
TM9SF1	-0.0132064	0.000508583
HOXD4	-0.0132102	0.00545029
FAM98C	-0.013247	0.0127626
TERF2	-0.013291	0.0030952
ZNF280B	-0.0133482	0.0254363
VPS52	-0.0133648	0.0245447
KHNYN	-0.0134182	0.00737276
NAA25	-0.0134301	0.0054596
CRKL	-0.0134369	0.023226
INTS8	-0.0134528	0.0307134
NOL9	-0.0134585	0.0114087
PTPN23	-0.0134742	0.0293248
CDK5RAP1	-0.0134783	0.00116591
USP48	-0.0134802	0.0427384
MDP1	-0.0134919	0.0330968
GGCX	-0.0135161	0.0201061
R3HDM4	-0.0135255	0.0465963
ZNF267	-0.0135396	0.0109152
ZNF518B	-0.0135595	0.00686275
ZNF260	-0.0135986	0.002481
RASA1	-0.0136107	0.00649948
ZNF587	-0.0136469	0.00688121
TBC1D10B	-0.0136806	0.000589833
BRD1	-0.0136831	0.00496421
TPMT	-0.0137393	0.0122802
CPSF2	-0.0137563	0.00638328
MIR762HG	-0.0137935	0.00440546
DHX8	-0.0138003	0.010567
COL4A3BP	-0.0138118	0.0300393
EVL	-0.0138551	0.0360603
ZCCHC8	-0.0138835	0.000539031
PPP5C	-0.0139357	0.00491119
MIOS	-0.0139573	0.0127192
RNF44	-0.0139616	0.0203274
RUFY2	-0.0139795	0.0213055
EDRF1	-0.0139901	0.00817282
ZNF704	-0.0140191	0.00755962
CEBPB	-0.0140224	0.0109819
HAUS4	-0.0140291	0.00135554
PLXNA3	-0.0140367	0.0124429
FHOD1	-0.0140436	0.0363387
PLEKHM2	-0.0140445	0.00261735
UTP18	-0.0140523	0.030665
GCDH	-0.0140685	0.0261173
PREB	-0.0140842	0.0200302
FBXO25	-0.0141214	0.0211902
MBTPS2	-0.0141291	0.0267449
TXNIP	-0.0141453	0.00659754
CRCP	-0.0141484	0.0195868
DNAL4	-0.0141558	0.0113999
IFFO1	-0.014162	0.00785528
CLCN7	-0.0141628	0.0181208
GTPBP10	-0.0141639	0.00910628
PCNX1	-0.014178	0.0133743
TMTC3	-0.014192	0.0247017
PUSL1	-0.014195	0.0399195
SETD9	-0.0142038	0.0117057
KDM3A	-0.0142458	0.00413989
APPBP2	-0.0142798	0.0392312
RBM10	-0.0142883	0.0387233
MED9	-0.0143405	0.000414562
CUTC	-0.0143648	0.0165334
ZNF526	-0.0143694	0.0104575
TAF1B	-0.0143742	0.00837912
FBXO11	-0.0144073	0.0322551
ZNF595	-0.0144161	0.0187846
ATP9B	-0.0144561	0.0116494
MEF2D	-0.0144638	0.036209
MTMR3	-0.0145212	0.0141209
TELO2	-0.0145379	0.00552881
MFSD5	-0.0145471	0.00124993
ZNF358	-0.0145502	0.0148098
PIGM	-0.0145525	0.00560607
PTP4A2	-0.014602	0.0130243
RNGTT	-0.0146252	0.00250024
MINK1	-0.014626	6.85035e-05
EPB41L3	-0.0146402	0.0040736
UCK2	-0.0146487	0.00117484
TRIM23	-0.0146552	0.0110055
TPP2	-0.0147213	0.0384237
LINC00526	-0.0147305	0.00596449
CHMP7	-0.014743	0.0346273
GMPPB	-0.0147621	0.00335471
UTP6	-0.0147816	0.0308118
GPR161	-0.014796	0.0126331
ATP11B	-0.0148033	0.00138985
SLC25A29	-0.0148284	0.0149686
IFT46	-0.0148333	0.0173275
B3GNT2	-0.0148453	0.0304172
EPS15L1	-0.0148542	0.0111628
SLC25A21-AS1	-0.0148586	0.00198383
SMURF2	-0.0148626	0.00769915
PDXK	-0.0148669	0.0407443
PPP2R1B	-0.0148727	0.00524762
ZCCHC9	-0.0148735	0.0436302
ZNF623	-0.014893	0.000565022
DIS3L	-0.0148948	0.0315251
ATP13A2	-0.0149367	0.0218088
FAM114A2	-0.0149584	0.00585848
CEP112	-0.014962	0.0020325
MSH3	-0.0149667	0.00575336
GFPT1	-0.0149695	0.0358976
CLASP1	-0.0149699	0.000576039
PSTK	-0.0150086	0.0160734
AP1B1	-0.0150207	0.0188916
STX17	-0.0150259	0.0109166
C22orf46	-0.0150636	0.00275083
MTRF1L	-0.0150749	0.0429044
ZNF891	-0.0151014	0.000508671
NCBP1	-0.0151147	0.0104807
ZBTB45	-0.0151315	0.00795188
FCF1	-0.0151612	0.014419
SH3BP2	-0.0151676	0.0317131
MGA	-0.0151702	0.00626484
MUT	-0.0152104	0.0134031
KIAA1324L	-0.0152331	0.0155627
ACAD8	-0.0152334	0.0319704
DCAF15	-0.0152384	0.0104574
FLAD1	-0.0152545	0.0325808
COG5	-0.0152696	0.00140866
BACE1-AS	-0.015294	4.31165e-05
TAB1	-0.0152977	0.00456939
LDAH	-0.0153	0.0211908
RREB1	-0.015321	0.00463308
ZNF584	-0.015326	0.00153191
STAG1	-0.0153452	0.0183172
NRM	-0.0153699	0.0102833
NUPL2	-0.0153778	0.0063308
TBC1D7	-0.0153842	0.0254654
ZDHHC20	-0.0154242	0.000619062
NCOA2	-0.0154247	0.00528019
ZNF121	-0.0154337	0.00288441
BIN3	-0.0154495	0.0315626
RNF6	-0.0154659	0.042508
HSPA12B	-0.0154727	0.00354697
BAP1	-0.0155174	0.0104576
EID2	-0.0155356	0.00535257
EPC2	-0.015556	0.0101412
HCCS	-0.0155563	0.00596903
SOCS7	-0.0156129	5.76836e-05
FEM1B	-0.0156719	0.00157001
UBQLN2	-0.0156904	0.0406933
TGFBR1	-0.0156961	0.000601562
CNOT10	-0.015713	0.0171531
ABHD10	-0.015753	0.00038928
SART3	-0.0157739	0.0195725
MAP2K7	-0.0157822	0.0151475
ICE1	-0.0158201	0.0496238
DIDO1	-0.015822	0.0362569
BRAP	-0.0158599	0.0146221
CTBP1-DT	-0.0159632	0.0216826
LINC00954	-0.0159773	0.000743473
KCP	-0.0159808	0.0468995
TIMM29	-0.0159979	0.00883938
ERVK3-1	-0.0160165	0.00318776
ZFP82	-0.0160168	0.0057751
AP2A2	-0.0160276	0.0363488
SRPRB	-0.0160524	0.0178858
BRAF	-0.0160676	0.000189133
ING5	-0.0160761	0.0119914
GABPB2	-0.0160797	0.00437621
CREBZF	-0.0160867	0.0144418
SOCS6	-0.0160884	0.000689664
MSRA	-0.0160995	0.0195193
IFT81	-0.0161025	0.00994044
HDAC6	-0.0161539	0.00704389
LRRC14	-0.0161765	8.20012e-05
TBL1X	-0.0161796	0.0340476
XKR8	-0.0161835	0.00452962
TTC38	-0.0161928	0.0367778
ARMT1	-0.0162132	0.0136636
AMDHD2	-0.0162165	0.0150738
SH3BP5L	-0.0162341	0.0087005
KLHL12	-0.0162545	0.00768795
SLC35E1	-0.0162759	0.00173803
LINC00869	-0.0162941	0.0221455
ZNF431	-0.0163269	0.00854281
CKMT2-AS1	-0.0163322	0.0029669
ZNF678	-0.0163427	0.000207362
SLC37A3	-0.0163508	0.0401792
HECTD4	-0.0163568	0.00328743
ZNF605	-0.0163607	0.00235533
MIER2	-0.0163609	0.0185744
MACO1	-0.016367	0.0163203
DBT	-0.0164042	0.0271938
ZNF768	-0.0164106	0.000119245
DDX10	-0.0164524	0.0457553
ZNF44	-0.0164569	0.0049683
ZNF579	-0.0164675	0.00329836
TOGARAM1	-0.0164805	0.0168029
KLC2	-0.0164861	0.00433132
RORA	-0.0165402	0.0215293
FAM135A	-0.0165555	0.00057707
SP1	-0.0165624	0.0129319
PITPNA	-0.0165891	0.00209314
RBM27	-0.0165904	0.000108419
TTN-AS1	-0.0166053	0.00187138
SETD4	-0.0166445	0.00521426
GGA2	-0.0166531	0.00493685
FUBP3	-0.0166616	0.01481
ZNF92	-0.0166707	0.0014665
RNF111	-0.0166721	0.0200769
ZBTB14	-0.0166909	0.00117564
LZTFL1	-0.0167018	0.0185362
DDX19B	-0.0167425	0.0110945
TIMM8A	-0.0167523	0.00910807
CWC22	-0.0167628	0.0293598
OSGEP	-0.0167642	0.0085279
ACTR6	-0.0167664	0.0313672
MAVS	-0.0167935	0.0113599
AFF1	-0.0168149	0.000285738
GTF3C2	-0.0168823	0.00961588
RNASEH1-AS1	-0.0168927	0.00516161
TATDN3	-0.0168992	0.00350738
POC1B	-0.0169039	0.000659907
FAM189B	-0.0169202	0.0351519
SPICE1	-0.0169282	0.000149685
GLA	-0.0169841	0.00443485
SETD3	-0.0169939	0.00308903
ABHD2	-0.0170305	0.000186165
YEATS2	-0.0170354	0.00207341
SLC2A11	-0.0170525	0.000593773
TFB1M	-0.0170548	0.00324069
RBM14	-0.0170577	0.00289
TBC1D24	-0.0170721	0.0147569
TMEM250	-0.0170882	0.00233273
OTUD4	-0.0170894	0.000562055
MORC3	-0.0171036	0.00828452
CEP162	-0.0171214	0.00438315
TBK1	-0.0171216	0.000577646
ZNF599	-0.0171363	0.00128711
ANKRD49	-0.0171586	0.0163595
TTC21B	-0.0172006	0.00113577
UGGT1	-0.017212	0.00124761
CLN8	-0.0172121	0.00671374
FBH1	-0.0172269	0.0463976
MOB3A	-0.0172307	0.031263
TMSB10	-0.0172374	7.3243e-13
SAV1	-0.0172819	0.00256161
PIGG	-0.0172924	0.000987996
TSNAX	-0.0172964	0.0302545
LRPPRC	-0.0173015	0.040514
ZNF621	-0.0173123	0.000259224
AAR2	-0.0173207	0.018312
UNC119B	-0.0173458	0.0025969
EXOSC4	-0.0173846	0.0411366
SLC7A6OS	-0.0173882	0.00380909
BCAS4	-0.0173909	0.000861741
FBXO33	-0.0174174	1.65228e-05
RSAD1	-0.017421	0.0189933
TBRG1	-0.0174369	0.0108075
LIN28B	-0.0174569	0.000635924
WDR27	-0.0174602	0.00118723
GNL2	-0.017471	0.0321051
ANKRA2	-0.017478	0.0409764
KDM5C	-0.0174848	0.00747258
LGALSL	-0.0175345	0.00146392
ATXN1L	-0.0175838	0.00017187
PPCDC	-0.0175879	0.000404395
HERC4	-0.0176213	0.0175344
CAMK2D	-0.0176342	0.00422763
TES	-0.0176401	0.0124581
SPINK5	-0.0176436	0.000471838
JRK	-0.0176507	0.000374019
ZNF507	-0.017657	0.00136684
ACOX1	-0.0176776	0.00437744
MARCH2	-0.0176997	0.0022704
LINC01473	-0.0177238	0.0107649
FARSB	-0.0177348	0.0064999
METTL15	-0.017766	0.00218249
SMG5	-0.0177967	0.00162272
NFKBIB	-0.0178139	0.00338496
AGBL5	-0.0178299	0.00391507
CUL4A	-0.0178347	0.00780751
USP10	-0.0178521	0.0081376
GSPT2	-0.017855	0.00139364
PPP6R1	-0.0178638	0.000330786
ZNF420	-0.0178645	0.0195725
SKIDA1	-0.0178725	0.0310753
C8orf44	-0.0178799	0.0281072
KIAA1328	-0.0178833	0.00161238
B3GALNT2	-0.0179029	0.00302589
FTO	-0.0179111	0.00142421
BACE1	-0.017916	0.0109337
ZNF559	-0.0179223	0.00350333
AFMID	-0.0179448	0.0314967
CEP70	-0.0179523	0.0240562
VPS35L	-0.0179708	0.0180622
SLC35B3	-0.0179777	0.0243558
FAM86B1	-0.0180118	0.00207658
RNF115	-0.0180441	0.0153672
ZCCHC14	-0.0180739	0.0101108
TRUB1	-0.0180799	0.0347885
POLR1C	-0.018098	0.00205474
MSANTD3	-0.0181084	0.00864548
CNOT6	-0.0181098	0.00154237
SRD5A3	-0.0181236	0.0169848
ACVR1B	-0.0181256	0.00132819
C17orf49	-0.0181324	0.0112752
FAM53C	-0.0181359	0.00996677
MRI1	-0.0181377	0.0124449
EXOG	-0.0181404	0.00709855
TMEM47	-0.0181499	0.00373658
PSPH	-0.0181797	0.00296228
SRR	-0.0182055	0.00457713
SPRED2	-0.018207	0.000952574
TMEM161A	-0.0182582	0.00352873
MOK	-0.0182598	0.00178484
CCM2	-0.0182687	0.0440454
FAM117B	-0.0182735	0.00306194
EXD3	-0.0182741	6.92996e-06
FOXK1	-0.0183147	0.0161132
RABL3	-0.0183158	0.0018794
DHX16	-0.0183332	0.00516384
C2orf49	-0.0183423	0.0230592
LRWD1	-0.0183595	0.0109698
APTR	-0.0183677	0.00331733
ACSF3	-0.0183724	0.00118432
HARS2	-0.0183935	0.000946461
DPAGT1	-0.0183977	0.00225221
TJAP1	-0.0184291	0.00390019
PIM1	-0.0184322	0.000114234
DNAJB4	-0.0184963	0.00830212
ERO1A	-0.0185022	0.000455014
EIF1AD	-0.0185053	0.00226439
ATN1	-0.0185326	0.00964992
TBCD	-0.0185596	0.0052074
NMT2	-0.0185797	0.0060594
METTL16	-0.0186211	0.000448326
PPARD	-0.0186268	0.000524043
RNF146	-0.0186318	0.0339218
ZNF430	-0.0186579	8.44046e-05
CANT1	-0.0186709	0.0264307
CCDC91	-0.0186847	0.000429518
LATS1	-0.0187065	0.00433634
NCOA7	-0.0187152	0.00300805
NNT-AS1	-0.0187472	0.00516885
ZNF281	-0.0187495	0.040931
FOXRED2	-0.0187646	0.000452099
MYNN	-0.0187782	0.00435574
DCUN1D1	-0.0187987	0.0159248
EXT2	-0.0188302	0.0310046
ANO10	-0.0188345	0.0014659
DMPK	-0.0188385	0.0046073
ANKFY1	-0.0189537	0.000154423
RAB2B	-0.0189568	0.0143042
RBBP9	-0.0189946	0.00906473
MFSD14B	-0.0189946	6.4949e-05
BORCS5	-0.0190265	0.0134548
VHL	-0.0190377	0.00902204
RPUSD3	-0.019047	0.0232195
ZNF213	-0.0190829	0.000226982
BCCIP	-0.0190931	0.0144123
RPS6KA5	-0.0190982	0.00704576
KLHL22	-0.0191121	0.0113648
CDK2AP1	-0.0191124	0.00179263
SHARPIN	-0.0191304	0.0499272
SLC30A5	-0.0191315	0.0202417
GAREM1	-0.0191409	8.84681e-05
PTCD3	-0.0191417	0.00480969
NRSN2	-0.0191421	0.0489639
KALRN	-0.0191478	0.00625715
PRPF3	-0.019172	0.00745114
ATP5F1EP2	-0.019177	0.00360343
PHC3	-0.0191861	0.0199827
PACRGL	-0.0192103	0.000231068
SFXN4	-0.0192233	0.000877181
UHRF1BP1L	-0.0192297	0.00128843
SNRNP48	-0.0192681	0.0002464
WDFY3	-0.0192724	0.00091826
RAD50	-0.0192789	0.0276012
C12orf73	-0.0192909	0.0104411
MPPE1	-0.019291	0.0269072
POFUT1	-0.0193012	0.0035811
DOLPP1	-0.0193032	0.000101944
SART1	-0.0193109	0.0155837
MLLT10	-0.0193113	0.00594377
MSL2	-0.0193423	0.000200592
TRIT1	-0.0193788	0.00745923
PLEKHF2	-0.0194164	0.0457412
ZNF496	-0.0194316	0.000840962
SENP2	-0.0194379	0.0193735
IFT74	-0.0194402	0.00149826
BCOR	-0.0194568	0.00372266
CACFD1	-0.0194571	0.0131181
EHMT1	-0.0194837	0.0477059
CCNQ	-0.0195173	0.0067797
MXI1	-0.0195299	0.000352523
MTERF3	-0.0195302	0.00713831
FAM104A	-0.0195354	0.00488243
EIF5AL1	-0.0195358	0.0290388
CEP97	-0.0195401	5.3743e-05
SLC4A1AP	-0.0195448	0.00850049
BTN2A1	-0.0195566	0.00382863
NFRKB	-0.0195666	0.0102399
LONP1	-0.0195697	0.00166153
NBPF14	-0.0196102	0.0238115
GNPDA2	-0.0196187	0.00257506
KIAA0100	-0.0196245	0.000536389
MAP3K2	-0.0196318	0.0216821
NUP54	-0.0196331	0.0143019
SLC35A4	-0.0196355	0.048627
CAMK2G	-0.0196505	0.00392689
DHRS4-AS1	-0.0196768	0.0152708
SLC12A5	-0.0196936	0.00570377
TXLNA	-0.0196958	0.00545711
LINC00649	-0.0197002	0.000502
RCBTB1	-0.0197046	0.000822638
MRPS30	-0.0197109	0.0480836
IL17RD	-0.0197252	0.000504156
RAD51D	-0.0197295	0.00128566
ZRSR2	-0.0197341	0.00316598
ARFGAP1	-0.0197364	0.00204087
STK33	-0.0197386	3.3366e-05
TBP	-0.0197402	0.000965794
MAP3K3	-0.0197928	0.00362003
MRNIP	-0.0197954	0.0132901
RCOR3	-0.0198031	0.0399512
NOL11	-0.0198151	0.0168483
ATRN	-0.0198187	0.00442712
GPC1	-0.0198317	0.0319172
BAG3	-0.0198347	0.00334659
GDI1	-0.0198459	0.0410242
PTPDC1	-0.0198605	8.20409e-05
[truncated: 4,166 more rows]

## Sheet: Cluster 1
Gene	LogFC	pVal		GO BP top 30 DE genes
MAB21L2	1.30084	0		GO: Biological Process [Display Chart] 29 input genes in category / 1161 annotations before applied cutoff / 18623 genes in category
CXCL14	1.17494	2.00899e-229			ID	Name	Source	pValue	FDR B&H	FDR B&Y	Bonferroni	Genes from Input	Genes in Annotation
PRRX1	0.926672	9.93372e-287		1	GO:0051216	cartilage development		1.216e-05	0.004377	0.03342	0.01412	5	197
MAB21L1	0.893018	0		2	GO:0001501	skeletal system development		1.316e-05	0.004377	0.03342	0.01528	7	530
ZFHX4	0.80614	6.09523e-261		3	GO:0030198	extracellular matrix organization		1.484e-05	0.004377	0.03342	0.01723	6	354
SFRP2	0.739513	9.61197e-175		4	GO:0043062	extracellular structure organization		1.508e-05	0.004377	0.03342	0.01751	6	355
COL9A2	0.666437	1.89979e-218		5	GO:0061448	connective tissue development		5.135e-05	0.01131	0.08635	0.05962	5	266
CD24	0.637018	2.31799e-149
NNAT	0.606601	4.39692e-194
NOVA1	0.588686	8.65478e-117
POMC	0.586817	6.24287e-99
VIM	0.580589	1.92995e-123
LUM	0.564619	4.31321e-45
CRABP2	0.553743	3.5676e-174
KCTD12	0.550345	8.33082e-119
EFNA5	0.546515	8.54537e-92
HNRNPA1	0.516607	0
MIA	0.5131	4.03512e-67
HOXA10	0.507533	2.58484e-137
MDK	0.506733	5.11515e-200
IFI44L	0.476472	4.40908e-91
FRZB	0.474054	7.0391e-77
SOSTDC1	0.472348	3.73357e-112
COL9A1	0.471197	5.49911e-112
LIX1	0.463843	3.9158e-113
CTSK	0.451537	1.43832e-136
DNM3OS	0.4434	2.43389e-97
LIMCH1	0.439486	2.4987e-77
GAS2	0.435813	3.373e-50
CSRP2	0.434962	1.67935e-36
SOX4	0.428028	1.10278e-78
MFAP4	0.415852	1.74371e-109
LGALS1	0.415728	1.05896e-93
NPM1	0.405789	1.02267e-217
ID2	0.400198	6.75765e-48
VCAN	0.39877	3.21432e-72
SOX11	0.394532	6.30082e-70
SERINC2	0.392737	1.24472e-93
RARG	0.390841	2.99471e-93
SOX6	0.387999	2.05989e-55
MEX3B	0.386108	4.70346e-77
SEPT6	0.385912	1.58918e-70
SERPINF1	0.380245	1.40089e-83
SNAI2	0.378924	1.60434e-43
EIF3E	0.367964	2.56708e-152
TCF12	0.339853	7.80658e-57
PAPSS1	0.339722	5.42343e-52
H2AFY2	0.334426	1.32989e-72
BCL11A	0.332276	1.53321e-71
C12orf57	0.330455	2.47871e-99
CLMP	0.329746	2.89033e-67
RBMX	0.328426	2.34754e-88
KCNE5	0.32675	2.0563e-49
OGN	0.323819	3.61177e-15
UCHL1	0.323033	2.71019e-63
DACT1	0.32133	1.09098e-68
HNRNPDL	0.319073	1.16826e-109
HMGA2	0.317863	1.01667e-66
CCDC80	0.314325	1.08606e-41
CIRBP	0.313318	1.99341e-115
EIF3F	0.312592	1.44895e-121
HOXC10	0.312076	6.98051e-61
AUTS2	0.31206	9.30302e-49
SOX9	0.302559	2.13892e-59
OLFML3	0.298627	2.4795e-50
EIF3H	0.295776	1.54253e-96
CPE	0.294575	3.56371e-50
H1F0	0.293824	2.03575e-35
SSR2	0.293006	1.30895e-89
CYTL1	0.292572	4.25106e-34
ALX3	0.290613	6.70648e-130
SNRPA	0.288906	5.12365e-49
KCNE4	0.288873	3.78429e-42
TBX3	0.287893	4.14318e-36
SIX1	0.282798	9.73685e-23
TRIL	0.279903	1.07857e-32
H3F3A	0.278151	2.60002e-180
TKT	0.277505	2.68987e-42
IL11RA	0.276102	1.76263e-52
SLITRK6	0.272854	5.32884e-96
RUNX1T1	0.27038	4.71167e-47
LDHB	0.269967	1.4227e-83
MARCKSL1	0.269052	1.79343e-101
CDC42EP4	0.268286	2.9201e-39
EFEMP1	0.266281	5.35789e-19
HOXD11	0.265777	1.38284e-79
APEX1	0.265662	3.16222e-51
FAT3	0.265405	4.03814e-44
BOC	0.261679	3.32183e-33
RPS11	0.261621	1.05099e-130
GRP	0.258992	4.45636e-57
LRBA	0.258945	5.26314e-29
RPL21	0.25877	6.08338e-194
ZFHX4-AS1	0.25731	1.49226e-52
MEIS2	0.256808	2.26747e-15
HNRNPA1L2	0.255943	4.33941e-26
RSL1D1	0.25079	5.89834e-43
RNF175	0.248285	1.35513e-46
GLT8D2	0.247922	1.22534e-31
RTRAF	0.247484	4.22225e-46
ETV1	0.247344	1.57134e-26
ARRDC3	0.246852	3.92892e-20
PLPP3	0.246479	1.08012e-33
RPS13	0.246395	6.10988e-157
COL1A2	0.245969	2.38234e-47
RFTN2	0.245659	1.47694e-38
PRDX2	0.245344	3.7379e-57
UBXN1	0.244848	6.73073e-42
PTMA	0.243159	1.8918e-103
EIF3L	0.243146	6.12238e-67
KAT6B	0.241936	2.25981e-25
DMKN	0.241056	2.37152e-55
H3F3B	0.240257	5.01692e-91
RPL13A	0.238728	3.15497e-155
GNG3	0.237952	1.53169e-50
RPL6	0.237464	2.43502e-136
CCT8	0.236297	3.69661e-33
MECOM	0.235288	2.64516e-25
TMSB15A	0.235045	1.3544e-42
RPS3A	0.234585	3.66343e-138
FBLN1	0.234188	1.76354e-31
ID1	0.233597	1.43981e-28
ITM2C	0.231758	1.27299e-47
EDN3	0.231724	2.38131e-74
RPS4X	0.23037	9.575e-110
RPL3	0.230173	2.25555e-128
SERTAD4	0.229406	5.24174e-30
IFI44	0.229271	2.93643e-32
NFIA	0.228112	1.88159e-17
NBEA	0.227748	2.49408e-35
EBPL	0.227511	2.44804e-35
SUMO2	0.226773	1.79887e-95
SRSF3	0.224637	3.05452e-54
BTF3	0.22431	1.41453e-102
ILF2	0.218746	2.58293e-37
ATP5MG	0.217615	2.26993e-73
RPL22	0.217404	6.5929e-106
HNRNPM	0.217002	9.97751e-30
DKK1	0.216567	1.57783e-16
RPL34	0.215826	7.17246e-113
RPL35A	0.215764	1.09304e-118
RBMS3	0.215688	4.94543e-25
EPB41L4A-AS1	0.215233	6.86092e-29
NOP53	0.213994	3.01008e-53
TXNL1	0.213598	1.89153e-28
RPL15	0.213474	4.14137e-135
IRX3	0.212834	1.99215e-42
RPS15A	0.211416	1.87487e-109
KIFAP3	0.210553	4.45619e-19
RPS15	0.209824	3.73866e-121
OAF	0.208385	2.46836e-18
PCAT7	0.2076	3.35227e-16
RND3	0.207052	3.14686e-21
KCNQ1OT1	0.206753	4.16917e-31
RAB34	0.206734	8.76775e-31
STMN1	0.20653	1.34758e-60
ATP5F1A	0.206343	1.52561e-35
PEBP1	0.206327	1.45784e-41
PCDH10	0.205959	1.11702e-34
CDH11	0.205645	4.93667e-29
CNN2	0.20541	7.39202e-23
FRMD4A	0.204471	1.62274e-22
MEOX2	0.204182	1.08761e-10
RPL27A	0.204005	5.13864e-99
RPL24	0.203936	3.1574e-93
PAFAH1B3	0.203353	3.19046e-28
NONO	0.202675	6.85165e-29
RPL30	0.202132	5.698e-97
EEF1A1	0.200156	1.8468e-99
BASP1	0.200026	1.74716e-21
ALX4	0.199922	8.17112e-69
MYL6B	0.199794	1.30596e-35
MBP	0.199155	1.81162e-55
RPS9	0.198695	4.73774e-102
RASL11B	0.198019	5.62108e-11
L1TD1	0.197604	3.33553e-29
RPL7	0.196994	2.62943e-109
RPS14	0.196952	6.04799e-109
UBE2E3	0.196652	1.31113e-28
RPL5	0.196389	7.01388e-79
PTX3	0.195952	1.4278e-15
AFF3	0.195697	9.5137e-20
EEF1D	0.195112	3.46101e-53
RPS27A	0.194721	2.78752e-117
DLX5	0.194691	9.6392e-31
MEOX1	0.19465	3.49249e-41
MDFI	0.194377	2.71414e-32
SNRPE	0.194236	9.4918e-48
RPS20	0.19379	2.54092e-79
ADGRL3	0.193476	1.43727e-38
DOK5	0.193393	2.14545e-18
FOXN3	0.192593	2.68371e-14
VMO1	0.191889	2.04643e-36
TSHZ2	0.191157	1.74453e-15
TTC3	0.191137	1.47186e-35
AP3S1	0.191019	4.04493e-18
CDO1	0.190827	4.26695e-15
ST13	0.18928	6.04011e-34
CADM1	0.189152	2.82296e-16
HOXA11	0.188957	2.35953e-35
MFAP2	0.188949	8.86606e-26
RPL11	0.188685	1.72589e-94
NACA	0.188411	8.15179e-78
SNHG8	0.188401	2.19218e-20
RPL14	0.187733	1.55618e-81
EEF2	0.185884	3.00566e-49
TPBG	0.184596	1.90216e-22
SRGAP3	0.183806	4.80178e-30
TMEM30B	0.18376	7.35052e-50
ACTG1	0.182471	7.22468e-59
ZFAS1	0.182365	9.13975e-34
C9orf3	0.182101	2.80398e-11
PEX2	0.182059	4.0444e-15
NPM3	0.182059	1.85217e-18
GALNTL6	0.181931	1.04895e-71
SYF2	0.181808	6.68323e-17
MPZL2	0.180725	6.21934e-57
RPS12	0.179848	3.20762e-62
TENM3	0.178817	8.49816e-20
SLC25A6	0.177909	7.5237e-55
NDN	0.177687	4.95847e-16
HNRNPA0	0.177427	1.02934e-34
CAPN6	0.177374	3.17422e-26
PDGFRA	0.176765	1.13975e-29
SEPT9	0.17575	1.13789e-21
LSAMP	0.175114	1.05584e-18
ROR2	0.17272	1.44379e-16
POLR2H	0.172598	3.28416e-13
ASXL3	0.172088	5.30183e-21
ATXN7L3B	0.171221	4.41584e-15
EMILIN1	0.170321	1.06203e-20
CENPV	0.169927	8.76612e-22
EBF3	0.169158	4.32136e-17
IGF1	0.168493	1.00945e-12
CLNS1A	0.167937	7.89327e-17
TWIST2	0.167861	2.02105e-07
RSL24D1	0.167534	1.47149e-22
ZNF428	0.167041	9.28413e-28
CBX1	0.166864	1.40735e-22
CAMLG	0.166437	6.08284e-16
CACNA1G	0.166187	1.78097e-27
EFNA4	0.165477	3.12911e-14
GNAS	0.164934	3.9185e-16
RPL10	0.164741	1.03061e-69
RPL23A	0.164339	1.12063e-65
HNRNPH1	0.164325	1.3486e-12
FABP7	0.163078	4.90601e-15
LRRC17	0.162296	2.82745e-17
HAUS1	0.162272	5.92672e-13
RACK1	0.162229	6.31642e-54
GDI2	0.161668	6.98638e-17
RPS3	0.161452	9.46858e-56
LHX9	0.160899	9.72407e-40
HSP90AB1	0.1608	3.15201e-26
RPS27	0.160515	2.494e-43
FDFT1	0.160455	6.02128e-07
EIF1B	0.160397	8.70529e-12
HNRNPC	0.159605	3.68594e-26
SSBP2	0.159488	2.34886e-13
OPRK1	0.158412	4.2188e-30
CD74	0.15773	6.25161e-16
SMARCE1	0.157692	7.30009e-17
HOXD10	0.157609	5.96667e-34
HOXD8	0.156884	6.34013e-05
FBLN2	0.156403	1.44925e-16
FXYD6	0.156251	8.80354e-17
RPL18	0.155417	7.37958e-61
MEX3A	0.155191	2.66375e-13
RPL7A	0.155102	6.731e-46
TCEAL8	0.155045	2.37077e-19
HOXC11	0.155014	1.41756e-51
DDIT4	0.154935	9.72964e-08
WFDC2	0.154617	7.65765e-14
CHD3	0.15443	8.84778e-10
MSX2	0.154282	9.25545e-14
DDR2	0.154271	5.14898e-13
PFDN4	0.153784	1.32305e-14
SETBP1	0.153096	4.38179e-12
BZW2	0.152853	3.655e-11
METTL9	0.152632	1.2896e-16
ERGIC3	0.152553	1.45677e-14
TMEM119	0.15247	5.64112e-13
EIF4B	0.152416	3.62515e-18
TAF7	0.151573	4.70457e-13
LIMA1	0.151404	1.1898e-10
PSMB7	0.151269	1.27326e-16
RPL17	0.15085	4.20419e-27
ZNF703	0.150053	2.15172e-10
SPOCK3	0.149522	2.83395e-13
TUBB	0.148912	1.82208e-38
POLR1D	0.148778	1.01499e-10
JARID2	0.148437	1.32217e-06
TES	0.148	1.19395e-09
ILF3	0.146898	9.4135e-16
UBA52	0.146572	8.0357e-54
FUBP1	0.146405	3.38823e-08
ARID5B	0.145697	3.41472e-10
GDF10	0.145596	2.59917e-16
OXA1L	0.145492	1.74457e-12
HSD17B10	0.144935	4.3206e-14
SLC25A3	0.144584	1.17814e-27
HDAC2	0.144371	2.02312e-14
IGLON5	0.143288	3.23643e-17
EYA4	0.143177	1.3008e-12
AMD1	0.143062	4.27049e-06
RBMXL1	0.142888	9.45881e-09
HIGD2A	0.142808	3.42122e-20
FGFR2	0.142701	1.37684e-11
EPHA4	0.142449	3.22557e-17
COL11A1	0.142349	9.12354e-22
RPL32	0.142216	1.477e-50
RPSA	0.14196	1.00843e-36
MPPED2	0.141767	2.07864e-22
IGBP1	0.141067	3.59253e-10
TMEM98	0.141006	4.50959e-12
LYRM4	0.140053	1.72192e-09
DAAM2	0.139805	5.92311e-14
RPL4	0.139668	2.92594e-38
KHDRBS1	0.139527	2.01298e-14
PDE1A	0.139418	1.16672e-05
CCNI	0.139287	1.0768e-20
RPS24	0.139092	1.29898e-46
HNRNPR	0.139047	1.81859e-13
MEST	0.138784	3.8227e-24
HOXC9	0.138712	5.09108e-08
CRABP1	0.138516	1.57397e-26
NAV3	0.138358	1.46273e-05
CPED1	0.13825	2.40991e-09
TEAD2	0.137971	2.74529e-11
ARL5A	0.137651	7.714e-11
SFRP1	0.137651	1.12642e-11
CCNB1IP1	0.137336	3.15373e-09
BEX3	0.136762	2.00305e-22
COL25A1	0.136628	4.29554e-19
UQCRH	0.136612	2.55726e-27
PFDN5	0.136275	7.30427e-31
SCD5	0.136164	3.91368e-15
HOXC8	0.136061	6.57743e-08
EIF3K	0.13598	1.68369e-15
RPS26	0.135636	2.34985e-47
RPS6	0.135557	1.91091e-48
COL9A3	0.134885	4.54153e-47
DLX2	0.134519	8.92993e-11
SSBP3	0.133835	4.51618e-08
ELAVL2	0.133818	1.97133e-09
TGFB2	0.133724	3.56313e-09
EID1	0.133697	5.57859e-18
CSDE1	0.133152	1.08765e-15
KDM5B	0.132943	1.36068e-06
RPS10	0.132915	3.76186e-33
SDC1	0.132679	3.79986e-09
ITGA1	0.132356	2.2665e-05
C10orf82	0.131622	1.62617e-28
ALDH2	0.131484	1.12469e-08
TP53I3	0.131019	1.08824e-06
EPHA3	0.131008	3.48387e-12
ANXA6	0.130944	6.62654e-08
UBB	0.130797	2.34013e-15
HNRNPK	0.130673	9.22449e-14
QARS	0.130362	3.16245e-14
LINC01139	0.130306	2.68367e-34
HNRNPA3	0.129974	3.00708e-14
HOXA11-AS	0.129942	2.87559e-14
PCOLCE2	0.129738	7.03345e-12
TWIST1	0.129625	5.78885e-08
FAM49B	0.129501	1.17547e-08
WIF1	0.129135	4.53415e-15
CLEC1A	0.128284	7.2395e-19
GCHFR	0.128229	3.60762e-09
INHBA	0.127719	7.8429e-07
PCDH7	0.127713	0.00015285
SECISBP2	0.12769	2.3555e-06
UBE2L6	0.127547	8.4133e-06
C6orf48	0.127327	2.5385e-18
HMGA1	0.127163	1.16622e-16
PCOLCE	0.126708	7.89883e-19
FAM110B	0.125819	0.00239306
COL3A1	0.125664	2.34024e-23
SERTAD4-AS1	0.125649	3.27059e-05
RPL10A	0.125628	1.168e-32
C1R	0.125037	4.28135e-16
MED28	0.124963	6.01834e-14
ERG28	0.124603	1.05457e-06
LTA4H	0.124487	4.67072e-09
EIF4A1	0.124376	9.10684e-13
HOXD9	0.124217	1.81075e-05
NCL	0.124073	8.58497e-13
PHF5A	0.123937	5.13923e-08
ABCA5	0.12365	4.81112e-11
QDPR	0.123589	0.00596004
CPVL	0.123436	6.07278e-14
FKBP10	0.123185	2.21237e-09
TMX4	0.122462	0.0310955
APBA2	0.122253	6.93411e-07
SNRPF	0.121974	8.01852e-17
SH3BGRL	0.121838	2.32127e-12
FZD2	0.121729	6.04499e-06
NASP	0.121194	3.27491e-07
EHMT2	0.120826	2.60551e-05
PNRC1	0.120638	4.31594e-09
PFKM	0.120212	2.39769e-05
MSMO1	0.119954	0.0104446
FAM215B	0.119937	1.45207e-05
RPL23	0.119927	2.71009e-30
LRFN5	0.119595	1.25118e-09
RPS19	0.119586	9.41064e-39
EYA1	0.119575	1.58421e-05
NKD2	0.119178	2.58714e-13
RPL39	0.119063	1.27573e-21
LCMT1	0.11902	7.53663e-07
ARHGEF40	0.118767	1.30074e-07
NDUFA10	0.118621	1.74882e-07
PODXL2	0.118578	7.15444e-07
COL8A1	0.11855	3.5455e-20
C2orf40	0.118494	3.99488e-08
LDB2	0.118472	8.07823e-06
ATP5PO	0.118166	5.89504e-15
DNMT3A	0.117853	1.84774e-05
RPL19	0.117819	4.87849e-41
BEX5	0.117273	9.18586e-08
RPL26	0.117173	2.39114e-39
SNRPD2	0.116939	1.06312e-16
COMMD6	0.116768	1.34568e-15
OLFML1	0.116759	2.50134e-11
PCDH18	0.116622	4.36452e-09
KCNMB4	0.116621	5.32876e-10
FBL	0.116597	9.563e-10
SRP14	0.115933	6.90816e-32
NUDT11	0.115467	1.25954e-06
RPS7	0.115261	8.74896e-32
CCDC144NL-AS1	0.114954	5.49133e-08
RPS23	0.114699	2.89312e-31
GSTA4	0.114013	1.54264e-09
OSR1	0.113181	8.1543e-09
CASC15	0.112098	2.31166e-10
RBFOX2	0.111491	1.81937e-07
ADH5	0.111464	9.02961e-06
FAU	0.111388	3.47222e-36
EML4	0.111272	9.7589e-06
THYN1	0.111201	3.49629e-05
HOXC6	0.110989	0.00051418
CHD9	0.110946	1.54491e-09
LSM7	0.110304	1.32888e-10
PDLIM4	0.109953	2.12172e-08
COX7C	0.109843	4.15162e-21
ZNF385D	0.109831	2.21696e-05
SNRPD1	0.109568	2.30736e-13
SNRPB2	0.109387	2.14612e-07
FBN3	0.109265	2.46551e-11
TIAM1	0.108993	1.0863e-09
RFXANK	0.10899	1.41894e-05
DHRS3	0.108814	3.86474e-16
GPC2	0.108642	4.18389e-08
ZNF280D	0.108365	0.0125718
BMPER	0.108012	4.87074e-13
RPS5	0.107866	1.82897e-22
NOB1	0.107534	0.00111322
C1orf21	0.107497	0.0017056
KDELR1	0.106882	2.26762e-10
AES	0.106763	2.06339e-06
OLA1	0.106589	4.48768e-06
RPL31	0.10639	8.96064e-27
ZKSCAN1	0.106346	2.69156e-06
COL5A2	0.106185	0.000136472
PRTFDC1	0.105819	0.000413282
DNAJC7	0.105716	6.50066e-06
SRSF7	0.105646	5.16676e-08
RPS25	0.10534	2.38374e-30
EFNA3	0.105294	4.18349e-05
ASGR1	0.105143	2.23525e-05
HS3ST3A1	0.104672	1.62295e-21
RPLP2	0.104617	6.62944e-27
UFC1	0.104535	2.45474e-07
SCPEP1	0.104463	2.93238e-05
CBX2	0.104286	9.07816e-05
PGD	0.104226	0.000152421
FLI1	0.104058	1.47666e-07
ZNF462	0.10384	0.000464505
TOX	0.103778	1.01529e-10
ZNF397	0.103445	0.00462433
EIF3G	0.103186	1.86628e-07
ZNF738	0.103024	9.9208e-05
TET1	0.103	0.00041124
OCIAD2	0.102968	0.000142862
PIK3R3	0.102925	0.000381602
LMCD1	0.102766	0.0202847
RPS21	0.102721	4.63679e-11
TGFB3	0.102668	6.11897e-16
BCL11B	0.102604	2.13377e-22
ATAT1	0.102602	0.000560365
SNCG	0.102444	0.00102088
PTPRG	0.102251	0.000312304
PCDHB2	0.102238	0.0016402
ZNRD1	0.102168	0.000107007
RPL13	0.102025	3.71432e-25
CNOT2	0.102012	0.0028256
UQCRC2	0.101938	4.73325e-06
CCT2	0.101845	3.38415e-07
PSMA1	0.101659	3.30129e-08
MRPL45	0.101527	0.00602262
EMP3	0.10144	5.78589e-08
RPS16	0.101415	3.67403e-24
TRIO	0.101276	0.000184353
FGFR1	0.101274	5.83237e-09
CREB1	0.100678	0.0172452
SKIDA1	0.100578	0.0126629
ELP2	0.100572	0.00026423
MTF2	0.100479	0.00143219
RBM3	0.100356	2.80836e-13
RCN2	0.100341	2.30735e-11
SSC4D	0.100207	5.16888e-11
GTF2F2	0.100206	0.0118513
CDH7	0.0999466	3.02854e-15
ASB9	0.0998747	1.52983e-11
PBX1	0.0998693	2.38886e-06
KCNG1	0.0998513	2.74302e-08
CARMIL1	0.0995677	3.20633e-08
FAM84A	0.0994205	0.000117959
ZNF821	0.099369	0.000442862
ACAT2	0.0988357	0.00636543
PNRC2	0.0988236	1.53207e-05
ELOF1	0.0987818	1.40731e-05
TRPS1	0.0987365	0.000717811
TOMM22	0.0986531	1.91073e-06
SMARCA2	0.0986136	0.00304401
DPH5	0.0982291	0.000198394
RGMA	0.0975848	1.95082e-06
CUTA	0.0974577	3.89086e-08
SEMA3A	0.0972218	0.000814579
DACT3	0.0970516	2.29446e-06
HSPA12B	0.0970503	9.10898e-09
SOX5	0.0970401	0.000231871
CYR61	0.0969882	0.00137268
RPLP0	0.0968919	2.36491e-22
BDH2	0.0964686	0.0228858
ATP5F1E	0.096255	5.98796e-15
P3H4	0.0958813	0.000786129
MMP16	0.0958807	0.00641232
ZNF32	0.0958654	0.00102959
RHOD	0.0957903	2.30984e-08
TMEM216	0.0957644	0.00828584
MAGED1	0.0956338	2.1326e-05
CRNDE	0.0955691	9.80621e-07
PHB2	0.0954369	1.41045e-07
XRN2	0.0953337	0.000313167
EPB41	0.0952173	5.80721e-05
TMEM97	0.0951753	0.00019864
FANCF	0.0951519	0.00222217
EPB41L3	0.0948075	3.36757e-09
NLGN1	0.0947943	9.86204e-07
RNF24	0.0942702	0.00709087
BTG1	0.0939815	1.14402e-13
TOP2B	0.0939702	0.00368404
HPF1	0.0938669	0.000735378
ECSIT	0.0938027	0.0361882
KNOP1	0.0936209	0.00275716
FAM118A	0.0935656	3.12533e-05
HMCN1	0.093079	7.44507e-07
ZFP14	0.0930561	0.0102056
NIPSNAP1	0.0928885	0.000787321
HSPA8	0.0927649	5.17747e-08
DECR1	0.0927289	5.69918e-05
FRMD6	0.0925579	0.000281569
RBM4	0.0925064	0.00194737
DDAH2	0.0924808	2.85782e-10
RPL36A	0.0923666	4.06095e-06
TMEM101	0.0920262	0.00123125
RBBP4	0.0919898	3.55348e-07
RPL18A	0.0917075	1.28575e-22
FUNDC2	0.0916835	0.00145152
DDOST	0.0916143	0.000994053
LITAF	0.0914565	6.72153e-06
CCT4	0.0913154	3.98651e-05
RBM25	0.0911462	0.00113382
ZNF3	0.0910888	0.00805169
TBX15	0.0910844	2.09975e-07
EPB41L2	0.0910337	0.007017
HILPDA	0.0910184	0.0251257
FAM184B	0.0909309	0.00216344
RGS17	0.0908134	3.29937e-09
NAA50	0.0899386	0.0170946
UQCRB	0.0896543	3.93171e-13
FARP1	0.0896392	0.00287871
WDR61	0.0895044	0.0121069
BAMBI	0.0894722	0.0248117
CCDC3	0.0893001	0.00181082
TCP1	0.0892972	0.00112643
METAP2	0.0892258	0.00033029
FKBP7	0.0892162	0.0137523
CFDP1	0.0892117	4.53584e-06
EWSR1	0.0891218	0.000302818
RTCB	0.0888999	0.0208274
KIF5C	0.0887936	3.53814e-05
ESF1	0.0886468	0.00106932
EMC4	0.0884372	8.04654e-06
BEND5	0.0884264	0.00206591
HSD17B11	0.0883606	0.0062127
ERV3-1	0.0880626	0.0124884
MDH1	0.0878845	6.3099e-05
KAZALD1	0.0878184	2.44294e-05
GAS1	0.0877134	0.000103218
PCGF2	0.0875622	0.00195358
AIMP1	0.0874226	0.0384473
MCM5	0.0871653	0.00463147
CNOT4	0.0871175	0.022481
PSMA2	0.087038	4.68516e-06
THSD4	0.0868505	2.70699e-10
NME4	0.086695	3.23256e-10
TPGS2	0.0862444	0.00396563
FTSJ3	0.0860989	0.0238725
MMADHC	0.0858857	0.00593282
CCND2	0.0857898	6.55857e-06
FMNL2	0.085722	0.0211518
WTAP	0.0856507	0.00273164
NME1	0.0852225	7.85207e-05
MRPL28	0.0848191	0.00840264
DGUOK	0.0847607	3.54152e-06
FRMD6-AS1	0.0844586	0.00335659
SAT2	0.0844501	0.000109851
GLI3	0.0842812	0.0101722
TFDP2	0.0841527	0.0032779
DNM1	0.0838622	0.00493884
SCRG1	0.0837293	0.00330607
GNB5	0.0831223	0.000117423
HIF3A	0.083089	0.00610425
PABPC1	0.0830654	3.90429e-11
RPL9	0.0828348	1.91217e-17
ISG15	0.0827503	1.6462e-06
COPS2	0.0825106	0.00481984
VPS51	0.0823003	0.00685949
KAT8	0.0821361	0.0130522
PARM1	0.0820892	0.00237956
IDI1	0.0820468	0.031191
ZNF253	0.0815282	0.00805753
EPC1	0.0813647	0.00366617
COL6A1	0.0813533	0.000657594
NAALADL1	0.0813119	1.01735e-06
IK	0.0807675	0.0160706
B3GALNT1	0.0807514	0.0113309
COL13A1	0.0805566	7.79967e-05
XRCC1	0.0804102	0.0462367
SMOX	0.080306	0.000458992
SPIN1	0.0801866	0.00818366
FUS	0.0800097	2.32732e-06
BNC2	0.0790678	0.0363915
DLG5	0.0789966	0.0112737
EPHB3	0.0789336	0.00100853
ENPP2	0.0788458	3.21811e-08
CCT6A	0.078566	0.00720129
CAMK1D	0.0785483	0.000238324
SPATS2	0.0784746	0.00390993
SGCD	0.0782523	2.12459e-05
DAP3	0.0776282	0.0431877
BRK1	0.0776071	2.16482e-09
PRDX1	0.0775218	2.32647e-07
BCL9	0.0775066	0.0244386
PTN	0.0774008	6.78393e-14
GPR161	0.0773982	0.0210667
PRSS12	0.0773317	0.000321057
SLC18B1	0.0769173	0.00334876
MRPL11	0.0766854	0.000162797
NT5C3B	0.0766784	0.00066581
POLB	0.0766268	0.0214547
CCDC25	0.0763648	0.0339326
ESD	0.0763594	9.64181e-06
C1QTNF4	0.076211	0.0316852
RPS29	0.076196	7.04694e-10
PTRHD1	0.076195	0.00664504
PRR16	0.0761829	1.48714e-07
PPFIBP2	0.0761402	4.49324e-13
PYCARD	0.0761193	0.0282445
PHF6	0.0761096	0.0166967
NGFR	0.0759396	3.55052e-08
PDZRN4	0.0758102	0.000961751
SKP1	0.0758068	1.78545e-09
ZC3H13	0.0755208	0.0458504
MAGOH	0.0754921	0.0338892
SLC25A33	0.075244	0.0468329
HSPD1	0.075109	0.000139424
TRMT112	0.0749262	5.79136e-06
NKD1	0.0748146	0.0149836
PLEKHO1	0.0742828	0.00282022
STMN3	0.0742683	0.0137888
ATP5F1C	0.0737932	0.0015216
FOXP4	0.0737788	0.0335063
MDH2	0.0737423	0.000232508
HNRNPD	0.0729975	8.70314e-05
NSA2	0.0729597	0.00383177
MAP2K6	0.0727104	5.94031e-07
TRA2B	0.0726961	0.000389783
WDYHV1	0.0725698	0.0491063
ARF4	0.0724619	0.00247965
SND1	0.0723282	0.0132014
SOBP	0.072324	0.0113768
CBR1	0.0722808	0.0281572
EFR3B	0.0722535	0.00573681
ATP5PB	0.0716151	0.00136808
S1PR3	0.0716033	0.00685613
LRRC61	0.0714644	0.0164689
PSMD4	0.0712255	0.000994347
SNAI1	0.071006	0.0455928
HSD17B14	0.0709663	0.00697825
COX4I1	0.0707362	1.87821e-08
SRP9	0.0706355	1.65995e-05
SCG5	0.07033	0.0259306
NAP1L1	0.0702937	1.04859e-07
SLC16A9	0.0702402	0.000137491
RPL28	0.0702049	3.04394e-10
HELLS	0.0699588	0.000155649
GULP1	0.0698844	0.0121014
NREP	0.0698468	2.77204e-13
ZC3H15	0.0695947	0.0327312
ITGA8	0.0693582	0.0284587
NBEAL1	0.0692621	0.00210853
SH3BGRL3	0.0692161	1.52964e-11
RPS8	0.068848	1.08515e-07
LGR5	0.0688244	0.000244317
MIR99AHG	0.0686625	0.0468778
NDUFS2	0.0683086	0.0328801
MLLT11	0.0673472	1.18069e-10
LRP1B	0.067317	8.98983e-09
AKAP9	0.0669345	0.00618163
IRS2	0.0669108	0.0344143
SMIM26	0.0667119	0.0322
IQCA1	0.0665988	0.000344647
HOXD3	0.0662898	0.0137416
KMT2E	0.065576	0.00173234
MAP2	0.0653434	4.51078e-05
ZFR2	0.0653047	0.0014078
C8orf59	0.0652262	0.00176682
OLFM2	0.0651752	0.00990136
GTF3C6	0.0651594	0.0114839
NDUFB8	0.0650045	8.00359e-05
CYYR1	0.0647357	0.00432792
HADHA	0.0647286	0.0320407
SMARCB1	0.0647151	0.0027363
LIMD2	0.0639528	0.00243074
AASS	0.0638614	0.0180728
MAGED2	0.063441	4.6207e-05
CDH8	0.0632348	0.000317561
LDHA	0.0630248	0.00206614
EIF3D	0.0630244	0.000297981
CTSC	0.0628721	0.00448908
PSMB4	0.0623787	0.0131785
PCDH9	0.0621999	0.000496334
RPL27	0.0620715	1.25586e-07
SNCAIP	0.0619513	0.00560235
SVBP	0.0617408	0.0103635
LPAR2	0.0615959	0.0167169
PDGFD	0.0614992	0.0125121
TGIF1	0.0613394	0.0110278
TMEM131L	0.0609935	0.000817201
SRGAP1	0.0607893	9.66653e-06
INPP4B	0.0605978	0.0356005
RPL12	0.0601863	9.71403e-09
ANKRD35	0.0599604	0.00746313
HACD1	0.0598947	0.00369138
PHF14	0.0595688	0.00125231
IGSF3	0.0594998	0.0211054
GLI2	0.0593918	0.0131845
LAPTM4A	0.0591238	4.51682e-05
NKTR	0.0587752	0.00302367
CACNA1C	0.0585401	0.00508501
PCP4	0.0581588	0.000388762
MYH10	0.0579296	0.00714701
ALX1	0.0578812	0.00616063
AFF2	0.0572893	0.0165185
CPT1C	0.0569349	0.0333318
TUBB2B	0.0558846	1.73387e-09
TNNT1	0.0556903	0.00124774
RPL37	0.0555967	7.63774e-08
KIF26B	0.0545278	0.0242346
COL11A2	0.0541256	0.00341422
RPL8	0.0540289	1.25109e-08
SERBP1	0.053645	0.0165566
DKKL1	0.0535734	0.0341951
SIX4	0.0525892	0.000863784
HNRNPH3	0.052372	0.0442197
SLC8A1	0.0523292	0.00279343
HS3ST3B1	0.0518843	8.255e-06
MRFAP1	0.0508327	0.0214277
COPS6	0.0489882	0.0380361
RPL38	0.048681	0.000133297
SV2A	0.0485235	0.0400313
RPS28	0.0480656	0.000225144
PRRX2	0.0477441	0.0389289
VCAM1	0.0472877	0.00174123
EIF3I	0.046444	0.0132541
TCEAL7	0.046378	0.0170372
ATRX	0.0460114	0.0203254
OAZ2	0.0459753	0.0239188
ATP5MC2	0.0459683	0.000835504
GPBP1	0.0458476	0.0147356
TUFM	0.0455019	0.0207475
NDUFB11	0.045361	0.00840819
CCT3	0.0450859	0.0438424
SELENOM	0.0446948	0.0149515
RPS18	0.0445107	0.00265526
NDUFS4	0.0419455	0.0263747
GREM1	0.041692	0.0184587
COX7A2L	0.0413625	0.0191993
PCBP2	0.040801	0.0137789
MRPS6	0.040329	0.0353684
ERH	0.0401751	0.000219336
TOMM7	0.0395491	0.0248054
ARSJ	0.0391778	0.0328688
PSMA4	0.0388802	0.0286431
ATP5PF	0.0377672	0.0169446
IMPDH2	0.0373357	0.00621596
SUMO1	0.0350518	0.0164609
RBM8A	0.0349693	0.0402766
RPL29	0.0327079	0.00194554
PSMB1	0.0326611	0.0470264
HMGB1	0.0292088	2.20632e-13
HINT1	0.0290335	9.03341e-05
FAM162A	0.0288947	0.00327115
OSTC	0.0275796	0.0131905
LGALS3	0.0272534	0.0153231
MTERF2	0.0267211	0.0217257
CERK	0.0265819	0.0417635
LZIC	0.0260633	0.0247517
GMEB1	0.0258564	0.0384841
NGRN	0.0257039	0.037286
NFYB	0.0255949	0.0195019
BIVM	0.0254404	0.0439423
ASH2L	0.0253779	0.0331352
C1orf54	0.0253547	0.00157491
CERS4	0.0251672	0.032789
DDX54	0.0246672	0.0468805
CDC5L	0.0246236	0.0273171
LDLR	0.0246069	0.0273916
RPUSD1	0.0242182	0.0466251
CMTR2	0.0238186	0.0105433
CSNK1G3	0.023763	0.0283323
WDR70	0.023695	0.0132842
XPA	0.0236267	0.0297392
NCOA7	0.0236252	0.012198
LINC01116	0.0234157	0.0163932
ING3	0.0231258	0.0250594
NOP58	0.0229654	0.0238106
SNX10	0.0228598	0.0139119
LPIN2	0.0226094	0.0213215
TSC22D1	0.0225815	0.00804641
CCDC97	0.022431	0.0117988
RHOT1	0.0219806	0.0490525
MPDZ	0.021692	0.0316568
TRMT13	0.0213861	0.0275126
MRPL30	0.0212353	0.0182784
WDR18	0.0211705	0.0421854
THSD7A	0.0209659	1.88239e-12
EIF2AK1	0.0209533	0.0294512
DDX5	0.0207342	0.0084758
C17orf75	0.0206641	0.0210461
ASL	0.0203423	0.0399127
C11orf1	0.0202989	0.0405776
PAICS	0.0199964	0.0305703
TRAPPC2	0.0198135	0.0442356
TARS	0.0197682	0.00749073
NSMCE2	0.0196644	0.0428492
INSIG1	0.019657	0.011588
PTDSS1	0.0195512	0.0123048
TYW3	0.0195252	0.00580613
B4GALNT4	0.0195171	0.0286656
TPM2	0.0194048	5.75772e-10
WDR77	0.0192517	0.0447198
RXYLT1	0.0190641	0.0263861
RBM41	0.0190441	0.0376
TDP2	0.0189596	0.0281899
NUBP1	0.0187932	0.0474763
METTL2A	0.018731	0.0200918
TNKS	0.0186841	0.0388558
SUCLG1	0.0186311	0.0285653
UTP23	0.018584	0.0185184
GTF3C3	0.0185199	0.012241
NRDE2	0.0184305	0.00390982
EEF1AKMT1	0.0183445	0.022011
BCDIN3D	0.018182	0.0305328
RPL35	0.0181236	0.0279958
NUDT16	0.0181172	0.0193924
PRR7	0.0179594	0.0335667
SEC23A	0.0179482	0.00168593
EEF2KMT	0.0179101	0.0305516
ING1	0.0178789	0.0355938
THAP5	0.0178671	0.0202112
MED7	0.0177892	0.0252032
SPECC1	0.017629	0.00550232
CIAPIN1	0.0175838	0.0390718
EXOSC2	0.017569	0.0347568
CHSY1	0.0175547	0.0453127
AQR	0.0175405	0.0115726
INTS6	0.0174528	0.000354403
MAPK7	0.0174383	0.00314207
UBTD2	0.0173719	0.023425
GSTZ1	0.0173238	0.00536755
CD2BP2	0.0173168	0.0431583
ZNF138	0.0171566	0.00623565
WDR46	0.0171273	0.0267742
DMAC2	0.0171096	0.0334647
DCUN1D5	0.0170187	0.0307891
TMEM254	0.0169996	0.0227524
B4GALT4	0.0169896	0.0320544
ATAD2B	0.0168576	0.00800792
PHKB	0.0168545	0.0080512
ZNF493	0.016853	0.0310352
C8orf76	0.0168313	0.00612
SFXN1	0.0168132	0.00493747
VSIG10L	0.0166887	0.0393081
ERCC4	0.0165154	0.0083601
ADAT1	0.0165143	0.0210886
POLDIP3	0.0164459	0.0259184
DNAJC17	0.0163518	0.0301715
TFCP2	0.0162579	0.031015
TAF2	0.0161228	0.0406766
PCIF1	0.016048	0.00346765
XRRA1	0.0160304	0.049026
TMEM70	0.0160033	0.00743859
PNKP	0.015905	0.00580975
RAB30-AS1	0.0158645	0.00662455
GALM	0.0158375	0.028443
APPL2	0.015818	0.0160451
EIF4A2	0.0156329	0.014737
ALKBH4	0.0155685	0.0437198
AACS	0.0154929	0.0201917
CINP	0.0154851	0.0123696
MFAP1	0.015477	0.0295295
SRFBP1	0.0154452	0.0427509
GPATCH4	0.015442	0.0308364
FXN	0.0154416	0.00695651
MED21	0.0154354	0.0166949
LRP12	0.0154016	0.0143137
RYK	0.0153969	0.00938727
DHX15	0.0152861	0.0377427
DOCK7	0.0152831	0.0125703
SART1	0.0152542	0.00824209
NF1	0.0152531	0.0364755
THUMPD2	0.0151868	0.0480807
MAP2K7	0.0151731	0.013842
ZFYVE16	0.0150975	0.0164132
MED23	0.0150868	0.0235789
ZFP64	0.0150561	0.028012
ITGA4	0.0149625	0.0025787
TANC2	0.0148294	0.0367895
SGF29	0.0147621	0.0299737
EXOSC7	0.0147419	0.0333164
DFFA	0.014684	0.0157209
FAM98C	0.0146667	0.0322822
TIMM23B	0.0146458	0.0427885
PTPN4	0.0145635	0.0330129
RRP1B	0.0145602	0.0460406
CHKB	0.0145525	0.0295652
ETV6	0.0145278	0.0289712
MED1	0.0145171	0.00679272
SCAI	0.0145164	0.014168
NECAP1	0.0144846	0.0334467
C20orf96	0.0144119	0.0142451
SLC25A38	0.0143694	0.0112701
GOT2	0.014308	0.0207093
UBE4A	0.0142717	0.00282544
ATIC	0.0142368	0.0266123
NOLC1	0.0142165	0.00236743
NOA1	0.0141957	0.0418785
TGIF2	0.0140881	0.0132375
ANKRD13D	0.0140675	0.0108009
BLZF1	0.0140442	0.0352845
STK38L	0.0140057	0.0185232
BPGM	0.0139632	0.0112121
SOCS5	0.0139333	0.0247595
MNAT1	0.0139221	0.0436188
NDUFAF6	0.0138938	0.00256513
GGT7	0.0138397	0.0278185
TENT2	0.0138196	0.0306513
AARSD1	0.013811	0.0164457
TAF1B	0.013807	0.031525
RAB8B	0.0136664	0.029023
LEAP2	0.0136583	0.0123277
PRPF6	0.013597	0.0480021
GPR89A	0.0135902	0.0350523
CLK4	0.0135585	0.0224815
ZNF254	0.013545	0.0118671
GCFC2	0.0135163	0.0179451
ADGRA3	0.0134793	0.0369831
MLH3	0.0133689	0.00546465
TGS1	0.0133234	0.00152411
MUT	0.0132051	0.0451806
PHETA1	0.0131166	0.0499114
ING5	0.0131022	0.0092802
KIAA1143	0.0130592	0.00669344
GLUD1	0.0129896	0.0161722
SDHAF3	0.0129464	0.0083879
EXOSC1	0.0129368	0.00828177
NAA35	0.0129178	0.0146492
CAMK2G	0.012881	0.0356348
ZNF219	0.0128674	0.042035
SPAST	0.0126276	0.0254302
STARD3	0.0126173	0.0389163
CDC37L1	0.012536	0.0489324
HSD11B1L	0.0124622	0.0180854
XKR8	0.0124408	0.0264651
BARD1	0.0124287	0.0151594
PNPT1	0.0124246	0.0144715
CIZ1	0.0124058	0.0118939
RBM12	0.0124006	0.0143202
EXOSC3	0.0123969	0.0214286
RBBP9	0.0123822	0.0462477
RPUSD2	0.0123745	0.0490704
ZMYM4	0.0123699	0.0135573
SLC11A2	0.0123616	0.0257124
NMT2	0.0123265	0.0252573
RPL37A	0.0122212	0.00798614
SYNE1	0.0122022	0.0116234
LINC00665	0.0121326	0.0175863
DNAJC11	0.0121142	0.00685348
APOO	0.0121133	0.0192422
PSMD11	0.0120951	0.0457677
UQCC1	0.01201	0.0264099
CHMP7	0.0120065	0.0408888
SNX13	0.0119533	0.00160893
SHPRH	0.0119446	0.0148406
KIN	0.0119311	0.0121615
PCID2	0.0118998	0.00202831
CDPF1	0.0118753	0.00709256
MIER3	0.0118486	0.046582
ZNF559	0.0118174	0.0011871
COX10	0.011809	0.0322008
USP37	0.0117911	0.0371185
FAM219B	0.011758	0.00679213
TMEM8B	0.0117499	0.0282353
DDX10	0.0117218	0.0407509
UPF2	0.0117086	0.0140535
OTUD7B	0.0116658	0.00672552
TAF15	0.0116546	0.00988675
NOL9	0.0116544	0.0145835
PXN-AS1	0.0116311	0.0317882
KHDC1	0.0116213	0.0080639
PES1	0.0115559	0.0125473
ALG14	0.0115521	0.00671187
IRS1	0.0115267	0.0172086
TJAP1	0.0115219	0.00218984
ETFDH	0.0115215	0.0194908
STXBP4	0.0115169	0.0340734
LINC01560	0.0115027	0.0354815
NEK7	0.0114658	0.0240646
COQ5	0.0114604	0.00325147
FGD1	0.0114546	0.0260924
SPRY2	0.0114321	0.00680263
STX6	0.01143	0.0356197
ZBTB37	0.0114147	0.0326832
SDHAF2	0.0114062	0.0180006
SMG9	0.0113455	0.00272715
ATP5F1EP2	0.0113181	0.0170395
UBA3	0.0112236	0.00549234
HEBP1	0.011142	0.0238909
HMG20A	0.011139	0.00292026
VMP1	0.0111205	0.0211942
ISY1	0.0110848	0.0423386
ZNF333	0.0110564	0.0191839
ZNF711	0.0110519	0.013836
AAR2	0.0110314	0.0358557
PRELID2	0.0110311	0.00150183
EXT2	0.011024	0.0204495
SLC37A3	0.0110208	0.00692055
CGRRF1	0.0110093	0.0162048
VEZT	0.0109784	0.0152332
CCDC32	0.0109592	0.00165406
SOGA1	0.0109175	0.00710301
DNAJA2	0.0107953	0.0103146
UXS1	0.0107395	0.00476141
BBS9	0.0107035	0.0141803
EIPR1	0.0106955	0.00700996
HDGFL3	0.0106584	0.0371013
OSGEP	0.0106397	0.0190037
C19orf25	0.0106226	0.0487896
LARS	0.0105879	0.0404128
CLN8	0.0105865	0.0128777
PEX11B	0.0105825	0.0464653
SETD4	0.0105562	0.0165129
RHOF	0.0104642	0.0434048
ELMO2	0.0103997	0.0306515
DUS4L	0.0103936	0.00527926
USF3	0.0103659	0.00865239
CFAP20	0.0103449	0.0333561
PIGBOS1	0.0103306	0.00753471
SF3A3	0.0103282	0.00577972
GRWD1	0.0103051	0.00408071
JAGN1	0.0103032	0.0462049
TECPR2	0.010262	0.0383745
TMEM43	0.0102289	0.00701989
THAP6	0.0101722	0.0239501
YBEY	0.0101387	0.014183
ODR4	0.0100851	0.00125782
MORC2	0.0100704	0.047684
ZDHHC17	0.0100635	0.0225322
ICA1L	0.0100587	0.0388496
NRXN2	0.0100527	0.041188
MOSMO	0.0100031	0.0316091
RBBP5	0.00998967	0.0131211
MRPS9	0.00997911	0.0012862
RPGRIP1L	0.00991843	0.00936579
RDH14	0.00991277	0.0225371
PSPC1	0.00988464	0.00163484
FBXO11	0.00986321	0.0169899
MRPL44	0.00986171	0.016406
EPC2	0.00984869	0.000560958
NAA15	0.00981307	0.0254703
METTL17	0.00981112	0.00594985
ACD	0.00980274	0.0382913
ZNF682	0.00976907	0.0356285
CRY1	0.00976532	0.0053148
GOSR1	0.00972867	0.00326492
NBN	0.00969668	0.00389067
LINC00526	0.00969362	0.039314
FGFRL1	0.00969096	0.00370197
FAM53C	0.00965907	0.023263
USP47	0.00965758	0.0128451
STX17	0.00965356	0.0208705
UFSP2	0.00965283	0.00810309
NFATC4	0.00962853	0.0315466
FAM206A	0.0096256	0.0205163
SMNDC1	0.00961098	0.0015474
EP400	0.00961076	0.00103095
HPS3	0.00960826	0.0299212
RPP14	0.00956272	0.0011319
MAU2	0.00955911	0.0201709
USP28	0.00953191	0.00488753
ZNF814	0.00952638	0.0123303
DDX55	0.00950111	0.0260191
THG1L	0.0094828	0.0358832
SPHK2	0.00947787	0.00673524
TIMM8A	0.00945965	0.00227405
EXOC7	0.00944038	0.0322817
EHMT1	0.00940887	0.00593673
FKBP1B	0.00937613	0.00223909
SLC25A22	0.00937353	0.0162891
CBFA2T2	0.0093613	0.00397482
OS9	0.00935264	0.0322246
ZNF579	0.00934114	0.0310908
TMEM183A	0.00930964	0.0264486
FAN1	0.00929256	0.0358503
AP5M1	0.00926004	0.00383056
RBM18	0.00924347	0.0140782
PWP1	0.00920782	0.00537057
ERCC6L2	0.00917616	0.00332997
MEN1	0.00915325	0.00064363
ZNF708	0.00913306	0.0350853
VIRMA	0.00912165	0.00121262
LIN52	0.00910646	0.0464634
UBA5	0.0090714	0.0138492
RFC4	0.00906014	0.0199412
NCOA4	0.00905963	0.0132067
HDAC6	0.00901968	0.00749651
HAUS4	0.00901897	0.00978524
ALKBH6	0.00898427	0.0495364
ZNF236	0.00893692	0.0103301
COG2	0.00883055	0.0130046
DNPEP	0.00882646	0.0274957
SNRNP35	0.00878326	0.0215805
APTR	0.00876965	0.00340778
ANKRD10	0.00871141	0.0139708
MALT1	0.00864594	0.0288185
B4GALT3	0.00863902	0.00122353
NUP155	0.00862078	0.0293769
GDE1	0.00862075	0.0128215
CCNJ	0.00855489	0.0219572
ZNF24	0.00852581	0.00707267
GLMN	0.008523	0.00712211
ATMIN	0.00848014	0.00463064
MDFIC	0.0084723	0.0208692
TSNAX	0.0084668	0.00256045
WDR25	0.00840894	0.0437422
TMED3	0.00836191	0.008312
CDK19	0.00833298	0.015623
YIPF5	0.00831652	0.0152157
SART3	0.00831322	0.0143788
CDC7	0.00825069	0.0165053
FARSB	0.0082355	0.00571899
POMT1	0.00822204	0.0104082
TMEM9	0.0081819	0.0129879
TTLL1	0.00813624	0.00708361
ZNF91	0.00807258	0.00858243
FKBP14	0.00806678	0.00277579
POP5	0.00806308	0.0450789
KAT14	0.00803875	0.0330644
BRF1	0.00803421	0.020932
PRRT1	0.00802816	0.0493183
NFX1	0.00799984	0.00497232
DVL2	0.00795438	0.0222485
ZBTB43	0.00793626	0.00221724
PARVA	0.00792876	0.043977
MTMR4	0.00790616	0.00714253
MFF	0.00787671	0.0444013
TLK1	0.00784204	0.00446854
ARL5B	0.00778236	0.00142167
FBXO28	0.00777237	0.00964353
ZMYM3	0.00774904	0.000244317
NOL11	0.00771785	0.00741423
PARL	0.00768032	0.0115703
PEX13	0.00767985	0.0201375
YPEL1	0.00766863	0.020872
TSKU	0.00764261	0.00468016
MAPK8	0.00762488	0.00172184
ANKRD36C	0.00762411	0.0321664
ZNF75A	0.00762068	0.00335987
NARS2	0.00760499	0.0163217
LDB1	0.00759833	0.0233346
C17orf100	0.00756466	0.000846307
PGBD1	0.00753708	0.0311938
STAU2	0.00748886	0.00446552
POMGNT2	0.00747356	0.0022505
TMEM63A	0.00743207	0.0288799
HCG18	0.0073624	0.00221226
SUCLA2	0.0073581	0.00330096
ZNF273	0.00734866	0.00582825
ZNF568	0.00733499	0.00181547
GGA2	0.00730586	0.00399771
NYNRIN	0.00723529	0.0213292
PRPF39	0.00722549	0.00366405
REL	0.00718912	0.0033614
NUP54	0.00718774	0.0138156
GALT	0.0071627	0.012508
FAM86B1	0.00716042	0.0245702
ACTR3B	0.00716003	0.0120572
NUP93	0.00710951	0.00182142
CBWD1	0.00710274	0.00971107
ZNF189	0.0070469	0.0314926
TCHP	0.00703965	0.000478336
CREBL2	0.00702394	0.0399266
UBA1	0.00702383	0.0107214
MTREX	0.00700484	0.019913
FCF1	0.00697456	0.0109039
RLF	0.00695484	0.0195428
ZNF567	0.00693287	0.0169274
EXOC4	0.00693021	5.54364e-05
PEX16	0.00691456	0.049454
ZNF136	0.00690569	0.00750855
RNF169	0.00688285	0.0234317
GALNS	0.00687968	0.0259123
POLR3E	0.00684454	0.0292364
ADAL	0.00681878	0.00818848
EPS15L1	0.00674348	0.00141626
CTNNBL1	0.00673718	0.00337114
KDELC2	0.00670204	0.00315423
C18orf21	0.00663422	0.0034111
DPH2	0.00663348	0.00846511
ACACA	0.00661552	0.0167116
RIOK1	0.00659611	0.0337755
TTC17	0.00655418	0.0042253
ZNF516	0.00655073	5.62492e-05
RAB4B	0.00650516	0.0209678
FRYL	0.00648939	0.00111119
ZNF213	0.00643962	0.012066
SLC4A1AP	0.00642274	0.0180425
SMARCAD1	0.00640385	0.00542957
FAF2	0.00639979	0.000553519
ARID4A	0.00639906	0.0037132
DCTN4	0.00638959	0.00168038
METAP1D	0.00638457	0.0243495
ATG12	0.00637157	0.0126953
BPHL	0.00637044	0.00793899
TRAP1	0.00636712	0.0326524
ZNF320	0.00636184	0.0392988
GNPDA1	0.00634445	0.00536962
ZNRF1	0.00634164	0.00324465
NSL1	0.00629639	0.0033469
SMG6	0.00624608	0.0142977
THAP1	0.00621313	0.00317428
UBN2	0.00617321	0.001599
PRR12	0.00612846	0.00271612
GXYLT1	0.00611172	0.0359424
ARL10	0.00609434	0.0116314
SLC25A17	0.00607341	0.0121707
SESTD1	0.00605083	0.0285535
GABBR1	0.00598898	0.018018
LINC00909	0.00596184	0.00172653
TTI2	0.00594531	0.0218134
E2F6	0.0059043	0.00322248
DIP2C	0.00589149	0.00838825
ACTR1A	0.00589133	0.0254006
CEPT1	0.0058642	0.00827908
GLB1	0.00583565	0.00384734
PIP4P2	0.0057694	0.00426486
CASC10	0.00576374	0.000516119
C2orf49	0.00571674	0.00420284
ZNF623	0.00569134	0.0331263
ZNF71	0.00564989	0.0012426
METTL22	0.00560076	0.00666893
ZNF574	0.00559054	0.00395008
LRRC20	0.00558631	0.00422548
DDX19B	0.0055837	0.02829
CAPN1	0.00557786	5.28481e-05
MMGT1	0.00556108	0.000539331
NCOA3	0.00555411	0.0238514
FZD1	0.00552671	0.0171572
GPS2	0.00549787	0.00254782
NEPRO	0.00547891	0.000468835
SLC30A9	0.00546744	0.0062857
HELQ	0.00546591	0.00497124
PEX1	0.00546146	0.0325201
RAE1	0.00545243	0.00221894
NFRKB	0.0054256	0.00401826
DROSHA	0.00542553	0.00458693
RLIM	0.0054067	0.000787678
GART	0.00538108	0.00413182
CSAD	0.00537878	0.0479647
SCNM1	0.00537304	0.00409354
WDR3	0.00534557	0.00452807
KIAA1328	0.00534484	0.00764496
PLPPR2	0.00533395	0.0360443
CHD2	0.00530742	0.0104822
SLC25A42	0.00529621	0.0105877
GPATCH11	0.00526721	0.004767
CDIP1	0.00525593	0.00463889
ZNF7	0.00524716	0.000974501
WIPF1	0.00523578	0.00586413
POLR3C	0.00521217	0.00593739
BNIP1	0.00519091	0.00102382
AKAP8L	0.00517673	0.00125921
SENP1	0.00517659	0.00669127
HIF1AN	0.00517246	0.0016087
ORC2	0.00516223	0.00961577
PHF20	0.00515964	0.00145037
SMIM29	0.00511289	0.0130866
TUBGCP5	0.00508775	0.00745281
RPUSD3	0.00505067	0.0198885
MRPS30	0.00504281	0.000913479
RAD54L2	0.00503161	0.000756505
TEX10	0.00502701	0.00307146
MIGA1	0.0050112	0.00732708
TP53RK	0.0050024	0.00067209
ARHGAP35	0.00496794	0.000658165
C3orf62	0.00495567	0.00289621
WDFY2	0.00492516	0.00150773
MRPL53	0.00489815	0.00662033
GATAD2B	0.00487623	0.000690266
PABPC5	0.00482148	0.0371515
TATDN3	0.00481759	0.00345031
ZBED3	0.00479528	0.0029044
DGLUCY	0.00478693	0.0183101
TTC21B	0.00476526	0.0394809
RPRD1A	0.00476039	0.00207607
C2CD5	0.00475562	0.0456709
EBLN2	0.00474334	0.00297934
SP3	0.00472638	0.00190127
KDM1A	0.00469029	0.00185736
BANP	0.00462152	0.026013
LONP2	0.00461589	0.00330156
MFSD14A	0.00460653	0.00525989
ARID2	0.00460079	0.00383614
CCNH	0.00459972	0.00417877
LINC00869	0.00457809	0.0033504
BIN3	0.00454729	0.00978686
SPIN2B	0.00453782	0.00140965
TMED8	0.00451376	6.07479e-05
ZBTB8A	0.00449313	0.000165259
GSTM4	0.00448776	0.0051564
CDC73	0.00447971	0.00504384
PML	0.00444929	0.00806563
ZNF512B	0.0044474	0.00117262
TTC1	0.00444062	0.0139776
DCBLD2	0.00443597	0.00487742
POLR2B	0.00440271	0.00152308
GTF2H2C	0.00438255	0.0378761
CDADC1	0.00436567	0.000722141
PACSIN3	0.00431731	0.00443287
CLDN12	0.00430034	0.00353914
HMGN5	0.00429699	0.00396266
RRN3	0.00420808	0.0423434
EXOSC9	0.00419149	0.0129924
TARSL2	0.00418352	0.00093614
TYW5	0.00415201	0.00517378
KDM3A	0.00414444	0.0194976
LLPH	0.00413001	0.0167565
TRPM4	0.00412188	0.000366188
DUSP11	0.00411439	0.00232644
ZNF16	0.00410467	0.00364135
FAT4	0.00404582	0.00360207
SEPHS1	0.00403793	0.0012665
ZNF224	0.00403194	0.00514141
PRPS2	0.00402638	0.0456257
HEBP2	0.00402097	0.00487198
ALG8	0.00399978	0.000447087
SCAMP1	0.00398208	0.00471397
CREBBP	0.00398025	0.00607294
NDUFAF2	0.00394303	0.0234238
MYPOP	0.00393958	0.0298577
TEFM	0.00393303	0.00301449
TXLNG	0.00393134	0.00112627
EED	0.00391423	0.000820618
MCCC1	0.0038732	0.0209793
PLGRKT	0.00387201	0.00794572
COMMD1	0.00385628	0.0122069
PRELID3B	0.00384964	0.000187114
ZNF500	0.00383549	0.000829953
JRK	0.00379139	0.00395321
MAP9	0.00376303	0.0101453
ANAPC15	0.00373636	0.00354503
STK19	0.00371008	0.00144209
TTLL7	0.0036941	0.00968212
VANGL2	0.00368748	0.00205919
RBM48	0.00367965	0.00395002
C1orf174	0.00365812	0.00241858
EFHD1	0.00365105	0.0361564
SLC35E2B	0.00355827	0.00759673
PRIM1	0.00355455	0.00111561
ATP23	0.00353548	0.000977789
FAM213B	0.00353206	0.000177038
ETV5	0.00352306	0.0221197
WRAP53	0.00348814	0.0237779
TCTN3	0.00347962	0.00214961
ERRFI1	0.00346699	0.02422
VAMP4	0.00343765	0.0173555
SNRPA1	0.00343404	0.0108967
FAM193A	0.00342964	0.00238554
RRS1	0.00342069	0.0141378
HSCB	0.00339993	0.00189669
ATF7IP	0.00336758	0.00114215
TMEM209	0.00335717	0.000543385
GOSR2	0.00333669	0.000451029
COL2A1	0.00332683	2.60519e-26
DCAF5	0.00331153	0.000850395
DDX27	0.00330967	0.000625344
DHX33	0.00327429	0.0158464
ZDHHC9	0.00325108	0.00631239
TSR1	0.00322523	0.00211896
GM2A	0.00321883	0.0239189
GJC1	0.00321349	0.00185201
PPIH	0.00321237	0.017998
IFT88	0.00315795	0.000545933
WDR83	0.00315177	0.00740082
ZNF106	0.00309928	0.0283249
SCO1	0.00307996	0.00246661
PANK1	0.00306491	0.00642971
NUP43	0.00302668	0.00123892
EMSY	0.0030197	0.00391102
WRAP73	0.00300516	0.00323187
ATG14	0.00294932	0.00551004
IPO9	0.00293341	0.00255452
MICU3	0.00293131	0.00667105
STRA6	0.00292078	0.00952505
MAP3K4	0.0029073	0.000226929
TARDBP	0.00287599	0.000886977
TMEM184C	0.00284185	0.00664039
CPSF7	0.00281611	0.00260999
FOXRED1	0.00278876	0.000374437
SESN1	0.00278244	0.00519742
PRPF19	0.00276295	0.00322147
TCF20	0.0027395	0.00174382
LGALSL	0.0027188	0.00492041
DCAKD	0.00271124	0.00372513
EPHB4	0.00267085	0.0041634
LINC00847	0.00266384	0.00270073
ZC3H18	0.00265443	0.00620552
MFSD3	0.00265208	0.0213066
DDX59	0.00264751	0.00505656
ELP1	0.00263367	0.00864867
ZNF655	0.00261144	0.00679097
HPS5	0.00259784	0.004394
ZNF608	0.00258122	0.00809067
PI4KB	0.00255315	0.00109054
COG8	0.00254704	0.00269274
PTBP2	0.00254657	0.0118254
ZNF529	0.00251894	0.00917907
YPEL2	0.00246874	0.00865846
ZBTB14	0.00246143	0.0104637
ORC3	0.00240594	0.00115371
C3orf38	0.00239343	6.44991e-05
SCML1	0.00233306	0.00103792
U2AF1	0.00230298	0.00108743
UBE4B	0.00230042	0.000149921
UBR1	0.00229097	0.0103183
MAIP1	0.00226339	0.00165537
MED22	0.00224081	0.000851027
ARID1B	0.00218062	0.000969913
ZNF747	0.00216664	0.00136362
DHX30	0.00214998	0.00185236
CTDSPL2	0.00214335	0.000265777
R3HDM2	0.0021039	0.0109605
RIOK2	0.00210169	0.00170841
SOX12	0.00208181	0.00342049
DENND6A	0.00206947	0.00419776
ZMYM5	0.00206271	0.0031185
RAD17	0.00206069	0.0012544
NKIRAS1	0.0020419	0.000689906
NAF1	0.00203749	0.00176553
HDHD5	0.00202947	0.00583903
LNPK	0.00202856	0.000324666
TSC1	0.00202754	0.00266742
TM9SF4	0.00202112	0.00326203
NOC3L	0.00201076	0.00187209
PTPDC1	0.0019854	0.0123631
SIRT6	0.00196841	0.00192631
ASB16-AS1	0.00192427	0.00912479
ZNF430	0.00191685	0.00326054
ABL1	0.00190767	0.00545015
HADH	0.00189029	0.0079969
TAF1D	0.00188983	0.02879
ATP9A	0.00187642	0.00651708
ZNF786	0.00187267	0.0346521
IFNGR2	0.00186932	0.0298385
ZBED4	0.00186009	0.000612615
UCK1	0.00185187	0.00113744
VPS54	0.00182851	0.00649909
NCBP1	0.00180495	0.00256249
TCF7	0.00180232	0.0196471
MARCH7	0.00178883	0.0151141
ALDH1B1	0.00177162	0.00127691
SRP54	0.00174367	0.00026502
ZNF625	0.00173953	0.012885
RP9	0.00173845	0.000503313
ELMSAN1	0.00166857	0.0044797
ATG101	0.00166786	0.00418381
KAT7	0.00164273	0.000464816
HMBS	0.00162266	0.00261667
NIFK-AS1	0.0015938	0.00222984
LINC00649	0.00159297	0.0161187
NKAPD1	0.0015924	0.000995862
ALDH18A1	0.00153439	0.00043461
LRRC27	0.00149042	0.00391235
VPS53	0.00147935	0.00343314
NDUFAF1	0.00146411	0.000808315
ST8SIA1	0.001461	0.0126127
PRKRIP1	0.00146063	0.0032049
API5	0.00143488	0.00116407
CDC40	0.00143269	0.00382777
PIAS4	0.00140763	0.00244761
ANKRD36B	0.00136918	0.011857
MRM2	0.00133961	0.00260567
RNF114	0.00132895	0.0394815
TP53	0.00132292	0.00328417
FBXO4	0.00131505	0.0134958
TOM1	0.00130869	0.0247738
RORA	0.00128552	0.00600933
ZNF26	0.00128446	0.00335758
NUMA1	0.0012815	0.00867351
PMS1	0.001257	0.0146743
OFD1	0.00125466	0.0105262
LIN28B	0.00124525	0.00368343
TPST1	0.00119365	0.00157993
WDR36	0.0011916	0.00603465
USP11	0.00118912	0.000911297
PBDC1	0.00117583	0.0107609
LRCH3	0.00116869	0.00054927
IER3	0.00116499	0.00750959
WDR27	0.00112746	0.00123668
EEF1AKMT2	0.0011149	0.00488962
CERS5	0.00110881	0.000856822
GMPS	0.00110274	0.00124321
EXOSC5	0.00108179	0.00977144
LRRC40	0.00105988	0.00194021
RPS6KC1	0.00105705	0.00109799
ARL14EP	0.00103953	0.0125289
ACTR10	0.00103233	0.0232406
NXN	0.00100009	0.0177058
HDHD3	0.000974183	0.0183055
ZEB1-AS1	0.000936982	0.0070149
TMX2	0.000882981	0.000916203
YTHDC2	0.000869248	0.00118593
FOXJ3	0.000867768	0.00409901
MAEA	0.00086401	0.0213031
WDR82	0.000808908	0.000177903
ENC1	0.000796004	0.0014075
NRDC	0.000788528	0.00517201
GNPAT	0.000785708	0.00116021
TRO	0.00077278	0.0139869
RNF138	0.000766078	0.00134643
SEC22B	0.000747824	0.00732576
CLN5	0.000741858	0.00834358
NEK3	0.000732713	0.00619141
ZFYVE9	0.000731075	0.000487071
SMYD4	0.000687324	0.00603668
MON2	0.000683604	0.00112175
RPAP1	0.000679878	0.0195313
ST6GALNAC4	0.000671954	0.0063116
HSPA4	0.000661884	0.00719297
PAPOLG	0.00061007	0.000890673
FNTA	0.00060264	0.0143251
BAG6	0.000579947	0.0202427
XPNPEP3	0.00054863	4.16192e-05
CBFB	0.000547882	0.00157263
BRD4	0.000540172	0.0162212
CRYBB2	0.000527651	0.000197724
DTD2	0.000491158	0.00179426
PMM1	0.000473289	0.000750111
RRAGB	0.000471712	0.00059129
TTN-AS1	0.000451679	0.00217232
CTU2	0.00042848	0.000984737
ALG12	0.000420012	0.0046584
RNASEH1	0.000390088	0.000236715
BRAT1	0.000389023	0.00158343
NLN	0.000351735	0.000685584
CERCAM	0.000283799	0.0332073
RBM14	0.000250257	0.000873517
GEMIN6	0.000237768	0.00080736
PIGU	0.000224446	0.000650428
PSMA5	0.000216912	0.0383912
ENHO	0.000211676	0.010759
C14orf132	0.000183288	0.0101394
USP5	0.000157208	0.000146477
GRIPAP1	0.000143806	0.00491622
SURF2	0.000138537	0.00148458
TAB1	0.000138307	0.000986801
SCAF4	0.000115359	0.000579701
BTRC	0.000100492	0.00940539
OPA3	6.88032e-05	0.000131696
ZNF414	5.17819e-05	8.62857e-05
NMD3	3.39991e-05	1.24986e-05
SLC5A6	2.46167e-05	0.000394283
LMAN2L	1.04788e-05	0.00616315
RNF168	-1.49956e-06	0.00254924
ZFP90	-1.0126e-05	0.00197337
PPM1K	-6.24661e-05	0.0127646
ZNF431	-0.000103751	0.000802953
VPS8	-0.000132039	0.00184272
TMEM131	-0.000132645	0.000727761
RNF157	-0.0001659	0.000886015
BORCS5	-0.000177609	0.0126237
ALS2	-0.000220655	0.000512428
CRTC1	-0.000221754	0.00756114
TUT1	-0.000243534	0.0188698
JAKMIP2	-0.000249376	0.00642246
CC2D1A	-0.00025437	0.000289466
UTP14C	-0.000264354	0.000143126
DXO	-0.00030669	0.000511608
TBC1D23	-0.000326057	0.00484907
CPSF6	-0.000345454	0.0092549
RAD1	-0.000384289	0.00096579
TRIM23	-0.000389795	0.00461063
FKBP15	-0.000435808	0.00117108
REPS1	-0.00044631	0.000175905
HCFC2	-0.000450511	0.0152737
PRRT3	-0.000467029	0.0295298
EDRF1	-0.000488044	0.000964577
BPNT1	-0.00049221	0.00655824
POLR2J2	-0.000505766	0.000161061
RNPEP	-0.000508905	0.00261596
CCNK	-0.000529313	0.000215968
MGA	-0.000540671	0.00151281
SUGP1	-0.000596258	0.00808312
SPIDR	-0.000606721	0.00128156
HEATR1	-0.000623703	0.000471317
RHBDD3	-0.000654903	0.00364777
L3MBTL2	-0.000658402	0.00145732
HINFP	-0.000658652	0.00279008
NCK1	-0.000667282	0.00403977
AFMID	-0.000693566	0.00433492
RPP21	-0.0007043	0.00057744
MSI1	-0.00071746	0.0217014
R3HDM1	-0.000728551	0.000997737
ZNF346	-0.000741376	0.000872603
COPB2	-0.000747736	0.000279664
NF2	-0.000759516	0.000521545
RNF217	-0.000768619	0.00163706
FBXW9	-0.000774798	0.00748868
RAB40B	-0.00079799	0.000651537
GNB4	-0.00083283	0.000353447
DIP2B	-0.000835681	0.00259016
TFB2M	-0.000876145	0.00245851
TIMMDC1	-0.00088637	0.00140531
TUBD1	-0.000919355	0.00031353
PTGR1	-0.000925327	0.00868137
UBE2W	-0.000942367	0.00024032
LIG3	-0.000949831	0.00042036
SEC61A2	-0.000970448	0.000789896
MOB3A	-0.000979739	0.000416082
RALGDS	-0.000993757	0.000475424
ALMS1	-0.000996814	0.000843527
ANKFY1	-0.00101936	0.00182325
UMPS	-0.0010376	0.00203124
SPATA20	-0.00104853	0.0174207
SEMA4C	-0.00105443	0.00212945
ATAD1	-0.00105906	0.00155578
TMEM91	-0.00106753	0.00635145
RFX2	-0.00107076	0.000113725
CCDC93	-0.00110093	0.000174074
KLHL18	-0.00113846	0.000571863
NAA30	-0.00114777	0.0015551
EBP	-0.00117455	0.002043
MZF1	-0.00120021	0.00632254
TRIM4	-0.00121979	0.00504373
PSPH	-0.00123654	0.000328657
AKT1S1	-0.0012398	0.00123963
WDR33	-0.0012413	0.00308243
ACAD10	-0.00124257	0.000462358
MORC3	-0.00127931	0.000896194
SETDB2	-0.00128781	0.000271272
ZNF362	-0.00132978	0.0215457
GTPBP3	-0.00133046	0.0018934
ZNF234	-0.00133515	0.00204292
MINDY3	-0.00137404	0.00115416
TBC1D16	-0.00137585	0.00123635
FBXO42	-0.00137904	0.00064163
ETV2	-0.0013871	0.000294731
FAM160B2	-0.00138863	0.00115705
NMNAT1	-0.00139735	0.00526982
RNF2	-0.00140338	1.55383e-05
ATM	-0.00144002	0.000536499
ZNF891	-0.00144717	0.000827359
ACSF3	-0.00145144	0.0017076
PLCB4	-0.00147477	0.00395148
RC3H2	-0.0014819	0.000958221
LOXL2	-0.00153051	0.00344256
NSFL1C	-0.00153466	0.00436349
PPAN	-0.001555	0.00211154
METTL5	-0.00157756	0.00177182
CTBS	-0.00162651	0.00186958
AKR1A1	-0.00163003	0.0464624
MAD1L1	-0.00163876	0.000827114
NLGN2	-0.00168116	0.00919539
KAT6A	-0.00169942	0.000611992
ANAPC10	-0.00170197	0.00117529
RNF185	-0.0017363	0.00125601
PLAA	-0.00174572	0.00092853
IPP	-0.00175647	0.00555216
ELK1	-0.00177052	0.000424567
SENP7	-0.00177486	0.0143957
SH3BP5L	-0.00178686	0.0295567
CARF	-0.00180038	0.00196237
TSPYL4	-0.00180056	0.000198008
ISOC2	-0.00180087	0.011077
KBTBD6	-0.0018033	0.00254115
NBAS	-0.00183275	0.00152478
ACAT1	-0.00184856	0.000459338
TOP1MT	-0.00185139	0.000415929
PIDD1	-0.00185735	0.00123063
EP400P1	-0.00186719	0.00106739
ACSS2	-0.00187571	0.00325542
FASTKD2	-0.00188252	0.00206726
MCM3	-0.00188488	0.0161852
NAA80	-0.00189359	0.000100379
NXT1	-0.001898	0.0345424
YY1AP1	-0.0019033	0.00146426
ZUP1	-0.00193924	0.00248604
PEX7	-0.0019404	0.000695283
LGMN	-0.00194783	0.00329179
KBTBD7	-0.00195806	0.00143424
KIDINS220	-0.00197468	0.00849265
FAM13B	-0.00200371	0.000731941
ESS2	-0.00208875	0.000154991
ZNF622	-0.00209593	0.00676973
MTERF3	-0.00209919	0.000597762
UBE2D1	-0.00209989	0.00976439
MACO1	-0.00212132	0.000911886
ITSN1	-0.00212383	0.0116828
ZNF280B	-0.00214973	0.000277111
QSER1	-0.00217907	0.000519753
ACAP1	-0.00219792	0.0421999
WDR43	-0.00221528	0.000520602
BABAM1	-0.00223079	0.0146838
ADK	-0.00223698	5.99205e-05
DPH7	-0.00224596	0.00217964
TBC1D13	-0.00226926	0.00136183
HKR1	-0.00228314	0.000764168
SLC44A2	-0.00232763	0.00226887
UTP4	-0.00234604	0.00100786
FBXL17	-0.00236514	0.0015291
ACO1	-0.00238289	0.00037683
SLC30A5	-0.00239363	0.000272624
PARP11	-0.002395	0.00753948
PPP1R10	-0.00242037	0.00534082
SPEG	-0.00242559	0.0118955
ACIN1	-0.00244139	0.00248516
MAPKAPK5	-0.00244234	0.000357902
PRIMPOL	-0.00247778	0.0110977
GNAL	-0.00250647	0.00105107
BAG4	-0.00252649	0.000147939
ZNF429	-0.0025283	0.000684585
PSMD14	-0.00256734	0.00140243
IFT80	-0.00258459	0.00714782
LINC01515	-0.00262132	0.00134107
KIF3A	-0.00262249	0.000622938
GPN2	-0.00264789	0.00212371
CCNT2	-0.00269161	0.00158859
ARMC8	-0.0026978	7.25504e-06
ARHGAP42	-0.00270507	0.00183158
KDELC1	-0.00273458	0.000140516
TELO2	-0.00274182	0.00746676
CEP97	-0.00274337	0.00107687
WDR12	-0.00274484	0.000485346
TOE1	-0.00274635	0.00120467
ATP9B	-0.00274759	0.000819141
SLC35B1	-0.00275255	0.00437957
IMPACT	-0.00275687	0.0026131
NRXN3	-0.00277427	0.00556797
USP4	-0.00278628	0.000260618
IGDCC4	-0.00281512	0.0250432
MIIP	-0.0028157	0.000123299
PSMD2	-0.00282762	0.00475583
THTPA	-0.0028299	0.000204411
ERG	-0.002885	0.0068996
CES2	-0.00289361	0.000394237
USP33	-0.00291724	0.00143687
SRPRA	-0.00292139	0.000490871
PHF20L1	-0.00294184	0.00298524
TLN2	-0.00296842	0.000607181
ASNSD1	-0.00297512	0.00018099
MAX	-0.00298723	0.0207117
ALAS1	-0.00298774	0.00277592
HARS2	-0.00301831	0.00521701
LPGAT1	-0.00304741	1.73011e-05
ZNF274	-0.00305488	0.000750518
FAM208B	-0.00306074	0.000563356
GFOD2	-0.00306379	0.00021685
ZNF92	-0.00306809	3.72176e-05
CNOT3	-0.00306914	8.3208e-05
MRPS5	-0.00308107	0.0089481
THAP7	-0.00308186	0.0069839
ARIH1	-0.00309094	0.00105438
UIMC1	-0.00310642	0.000351835
PIKFYVE	-0.00311738	0.000372995
NBPF15	-0.00312216	0.000938006
NDRG3	-0.00313667	0.000375742
SIKE1	-0.00315714	0.000989507
METAP1	-0.00316725	0.000173047
PPP6R2	-0.0031774	2.35383e-05
PKN2	-0.00318443	0.00418716
NQO2	-0.00318689	0.00403848
PRKAG1	-0.00319165	7.36486e-05
LZTR1	-0.00321744	0.000129697
PSMD3	-0.00326221	0.0294295
ITFG2	-0.00326732	2.01758e-05
PQLC2	-0.00330557	0.00170963
TARBP2	-0.00330801	4.45e-05
LAP3	-0.00332794	7.36232e-05
C16orf91	-0.00334183	0.000838031
RIN2	-0.00336378	0.0103294
KCTD5	-0.00336874	0.00426099
SLC2A8	-0.00337896	8.99345e-05
CXorf40B	-0.00339269	3.74824e-05
DHX38	-0.00340953	0.00725711
NCBP3	-0.00343082	0.00024059
RBM27	-0.00345707	0.00347908
ELK4	-0.00347101	8.10127e-05
MYNN	-0.00347995	0.00166592
PDHB	-0.00350653	0.0134544
ASB13	-0.0035152	0.0163755
IFNGR1	-0.00351876	0.0113099
TRMT5	-0.00352033	0.00340058
CCDC12	-0.00354153	0.0158461
DHX16	-0.00354619	0.000201586
CUL2	-0.00355533	0.00291088
PAK1IP1	-0.00356522	0.00109255
BCOR	-0.00358405	0.000931725
NUP88	-0.0035916	0.00133409
ARHGAP32	-0.00360865	0.00216818
CDK10	-0.00361941	0.0013822
HMGXB3	-0.00363673	0.000193977
GAR1	-0.00364236	0.000513034
RPAP3	-0.00365998	0.000535602
ARHGEF2	-0.00370157	0.00331789
GAREM1	-0.00371451	0.0025231
INTS11	-0.00372509	2.53612e-05
POLR3A	-0.00372981	0.00134118
REV3L	-0.00376819	0.00015447
NCOA5	-0.0037784	0.000324193
KIAA1324L	-0.00378598	0.000511097
BRF2	-0.00381076	0.00107918
ZNF326	-0.00386434	0.00438005
PLEKHF2	-0.00387404	0.00054277
KLHL12	-0.00388959	0.000516745
HPS4	-0.00390052	0.00174957
ZNF790	-0.00392105	0.00147774
ADGRL2	-0.00392919	0.012572
VPS52	-0.00395617	0.00040749
NSF	-0.00398297	0.000547555
ERCC3	-0.00399221	0.00013475
VTI1B	-0.00399713	0.00693531
OTUD3	-0.00399755	0.000951659
TRAPPC13	-0.00400023	0.000387369
MAN2C1	-0.00400286	0.00123011
MCM3AP	-0.00403947	0.000457431
ELMOD2	-0.00407703	0.000902594
MRPS18A	-0.00409704	0.0381033
ZFYVE27	-0.00411816	0.00184068
GALK1	-0.00411884	0.00380424
TSEN2	-0.00412366	0.000104049
TP73-AS1	-0.00413309	0.000601643
FTO	-0.00413937	0.00033557
EXOC3-AS1	-0.004164	0.00322209
RAF1	-0.00416417	0.00495922
ZNF276	-0.00416818	0.0065757
SPICE1	-0.00417282	0.010381
EVL	-0.00420325	0.00199112
TTC38	-0.00421442	5.66352e-05
MSH3	-0.00424087	0.000317735
STAMBP	-0.00424373	0.000983185
BCAS4	-0.00424531	0.000848023
FOSB	-0.00424951	0.00153159
SPEN	-0.00425309	0.00110194
PPP1R37	-0.0042998	8.41339e-05
LEMD3	-0.00430505	0.00174957
HECTD4	-0.00430659	4.82172e-05
RPRD2	-0.0043069	0.00013373
PIGT	-0.00431274	0.0017225
PPME1	-0.00431531	8.63635e-05
ZNF771	-0.00432888	0.00111496
EID2B	-0.00433143	0.0122288
TERF1	-0.00434504	0.00137652
MAST2	-0.00435656	0.0100224
CPSF1	-0.00437831	0.000917653
SACM1L	-0.00438253	7.09451e-05
PWWP2A	-0.00440621	0.000162936
CCDC66	-0.00443868	0.00431352
AKAP10	-0.00444918	0.00297439
PKD2	-0.00445689	8.76003e-05
DALRD3	-0.004463	0.000694106
ACP2	-0.00446757	0.00153343
ELOA	-0.00448372	0.000626645
ASB1	-0.00449107	0.000427096
OGFR	-0.00449319	0.00215623
C11orf95	-0.00449493	0.000166159
COL4A3BP	-0.00449862	1.92908e-05
CTPS2	-0.00450669	5.42771e-05
HDAC10	-0.00452522	0.00149622
PAGR1	-0.00457338	0.000247908
ZNF577	-0.00458299	0.0012484
DHX29	-0.00459563	0.0254046
CDK11B	-0.00462496	0.000339604
THAP3	-0.00462786	0.000498489
CCDC58	-0.00464216	0.00129342
MBTD1	-0.00464486	0.00031424
CTTNBP2NL	-0.00467942	0.0238345
ADSS	-0.00469905	5.67393e-05
KDM4B	-0.00473101	0.000420612
RPF2	-0.00474397	8.6044e-05
TBC1D22A	-0.0047817	0.000577039
ATG4C	-0.00479458	0.000167084
KLHL22	-0.004799	0.000714838
PGAP2	-0.00480667	2.15263e-05
NOL10	-0.00481896	0.000558272
DNAJC12	-0.00484722	0.00142104
TERF2	-0.00488502	0.000340259
CCDC102A	-0.00488604	0.00153896
TRIM26	-0.0049207	0.000362251
DET1	-0.00492331	0.000323664
ZC3HC1	-0.00492674	7.92443e-05
NUBPL	-0.00493222	0.000513259
ATF1	-0.00495102	0.00129273
CMTM8	-0.00495247	0.00189457
PTCD3	-0.00497418	0.000463095
KCTD3	-0.00501798	0.000969157
JPX	-0.00502064	0.0470815
S100PBP	-0.00502519	0.000148513
TMEM161B	-0.00503313	0.000161003
POLD3	-0.00503324	0.000642092
ANAPC2	-0.00504225	0.000256104
GLA	-0.00505301	0.000163658
AKAP8	-0.00508141	0.000575482
ABRAXAS2	-0.00508187	3.87015e-05
TRAF5	-0.00508232	0.000763394
MTPAP	-0.00509179	0.000382619
APPBP2	-0.00510548	0.0128787
MTFMT	-0.00511531	0.000315467
COX15	-0.00513174	0.000174778
COX19	-0.00514649	0.000612516
GARS	-0.005148	0.000256853
SNRNP40	-0.00518221	0.019146
TFIP11	-0.00519014	0.00180671
BRD1	-0.00519061	0.000471706
SMC5	-0.0052312	0.00039905
PYM1	-0.00525536	0.000529596
ZNF606	-0.00525548	0.00163128
FNBP1L	-0.00525664	0.0105496
ZNF415	-0.00527737	0.00153642
CEP162	-0.00527983	0.0032996
ST5	-0.00528907	0.000542655
PSMC2	-0.00529426	0.00520606
CSRNP3	-0.00530096	0.00106655
ARHGAP17	-0.0053073	0.000334738
CNOT10	-0.0053108	5.49611e-05
SPPL2B	-0.00531694	0.000500843
ABCF2	-0.00532728	0.000566547
LINS1	-0.00533294	0.00146948
PDCD11	-0.00534978	0.000111776
DDX49	-0.0053773	0.000224103
ASCC2	-0.0053852	0.000127072
MRGBP	-0.00539372	0.000136814
C5orf51	-0.0054042	0.000182514
FBXO3	-0.00541053	5.72463e-05
RSBN1	-0.00541731	0.000125665
CEP250	-0.00541923	0.000246984
ABHD10	-0.00544955	0.000175726
SFR1	-0.0054546	0.000337142
EIF2B3	-0.00547631	1.57486e-05
ANKRD44	-0.0054925	0.00776978
STX18	-0.00550325	3.35531e-05
LRRC75A	-0.00550399	0.000300923
EFS	-0.00550412	0.000236678
PDCL3	-0.00551648	0.00237291
QTRT2	-0.00551677	0.0021452
HEXDC	-0.00554922	0.00102152
EML2	-0.00555197	0.0115001
ATF7	-0.00556548	8.64559e-05
MFGE8	-0.00558137	0.000633904
ZNF626	-0.00561124	7.25454e-05
GK5	-0.00563159	9.76918e-05
SLMAP	-0.00565688	8.56181e-05
ZNF544	-0.0056739	3.28932e-05
TROVE2	-0.00568603	0.0258519
TWSG1	-0.00570957	8.91974e-05
ZNF160	-0.00573325	0.00159453
[truncated: 5,435 more rows]

## Sheet: Cluster 2
Gene	LogFC	pVal		GO BP top 30 DE genes
PODXL	2.75755	0		GO: Biological Process [Display Chart] 30 input genes in category / 1505 annotations before applied cutoff / 18623 genes in category
NPHS2	2.52322	0			ID	Name	Source	pValue	FDR B&H	FDR B&Y	Bonferroni	Genes from Input	Genes in Annotation
MAFB	2.51559	0		1	GO:0061318	renal filtration cell differentiation		6.45e-11	4.386e-08	3.463e-07	9.707e-08	5	18
TCF21	2.23755	0		2	GO:0072112	glomerular visceral epithelial cell differentiation		6.45e-11	4.386e-08	3.463e-07	9.707e-08	5	18
CLIC5	2.21315	0		3	GO:0072311	glomerular epithelial cell differentiation		8.744e-11	4.386e-08	3.463e-07	1.316e-07	5	19
DUSP23	2.08718	0		4	GO:0072010	glomerular epithelium development		1.527e-10	4.673e-08	3.689e-07	2.298e-07	5	21
WT1	2.02894	0		5	GO:0061005	cell differentiation involved in kidney development		1.552e-10	4.673e-08	3.689e-07	2.336e-07	6	50
BCAM	1.9743	0
PTPRO	1.93937	0
SOST	1.92439	0
MPP5	1.90287	0
CPXM1	1.89667	0
ITM2B	1.89445	0
ANXA1	1.88734	0
VAMP8	1.88321	0
SPINT2	1.87407	0
TPPP3	1.68283	0
SBSPON	1.67177	0
GADD45A	1.63702	0
GPX3	1.57768	0
AIF1	1.55685	1.47277e-218
TGFBR3	1.55149	0
BST2	1.53047	0
SPOCK2	1.47488	0
MXRA8	1.45738	0
S100A6	1.44137	4.30652e-207
NPHS1	1.44104	0
S100A4	1.4173	3.02737e-281
ST6GALNAC3	1.4	0
DDN	1.34519	0
TARID	1.33862	0
WT1-AS	1.31596	0
TJP1	1.26254	0
TYRO3	1.25656	0
SERINC5	1.23038	0
MME	1.22418	6.48301e-157
THSD7A	1.20414	6.9585e-154
TSPAN8	1.19071	0
HIPK2	1.18751	0
SDC2	1.18293	1.4915e-198
VEGFA	1.18134	0
ROBO2	1.17677	0
EIF3M	1.16826	0
CTGF	1.15297	1.25529e-56
SELENOP	1.13968	9.24704e-245
ARHGEF3	1.13833	0
EFNB1	1.12972	0
SEMA3B	1.12835	0
PDLIM2	1.10883	2.92119e-192
AIF1L	1.10399	0
ITIH5	1.09875	0
NTNG1	1.08463	0
ST3GAL6	1.06384	0
STON2	1.04406	0
VAMP2	1.04134	8.94613e-241
ARHGAP28	1.00448	2.49468e-271
ENPEP	1.00278	0
LEPROT	0.980696	1.80295e-187
SRGAP1	0.97798	1.77222e-196
TSC22D3	0.970735	2.48248e-222
DDR1	0.962445	0
MT1X	0.956448	2.2984e-172
CITED2	0.945938	4.51306e-236
SYNPO	0.937811	0
SLC48A1	0.937535	0
LYPD1	0.932228	4.27265e-41
C11orf71	0.924552	0
PLTP	0.923024	0
PAPPA	0.91778	0
PAX8	0.906735	0
SAMD11	0.900997	1.21338e-109
KLRB1	0.890519	0
NPNT	0.884078	0
IGFBP7	0.881064	2.21046e-112
RIPOR1	0.880605	1.36603e-297
HTRA1	0.878712	1.94334e-278
TXNIP	0.876949	3.25241e-187
SHISA2	0.874479	0
NEBL	0.873049	0
HLA-A	0.872113	6.40803e-118
HES4	0.871586	8.92755e-156
CA11	0.871222	0
NES	0.866674	3.19743e-166
CRB2	0.864933	0
IGFBP4	0.862201	3.4657e-191
HOXD1	0.860624	0
SLC9A3R1	0.856683	5.29751e-304
MYL9	0.855397	4.64251e-156
PDE4DIP	0.853026	3.77817e-307
SNCA	0.843693	0
CD151	0.838246	2.81908e-269
RASSF8-AS1	0.835588	6.03991e-224
PABPN1	0.828469	3.10689e-207
APOPT1	0.825846	7.41149e-219
PTH1R	0.821248	4.95746e-150
HIST3H2A	0.818937	6.88954e-199
DACH1	0.818436	1.12157e-306
CFAP45	0.798546	0
P3H2	0.797562	0
CAST	0.797195	2.15883e-173
PPP1R16A	0.796734	3.37331e-283
PLA2R1	0.796693	0
PRDX6	0.792746	1.07118e-209
VAMP5	0.781217	2.15267e-198
CST3	0.779436	9.19843e-215
GABARAPL2	0.773403	4.31083e-210
HMGN3	0.773278	4.04163e-222
EZR	0.772822	1.94339e-302
PDLIM5	0.772788	1.85134e-262
PCBD1	0.772166	1.04413e-227
PRMT6	0.769471	1.57033e-177
TMEM178A	0.765735	0
NECTIN2	0.764417	2.77811e-208
ATP6V0B	0.763673	3.196e-186
ATP5IF1	0.761416	1.0495e-250
MT1E	0.759141	1.22361e-271
CA10	0.754681	1.35305e-248
PARD3B	0.754603	0
STT3B	0.742712	2.54651e-170
CGNL1	0.74259	0
AGRN	0.734445	6.97425e-218
DAPL1	0.733876	6.39469e-180
QPRT	0.730561	5.96292e-218
SPARC	0.730504	1.60497e-142
CD59	0.725232	9.78021e-181
ITGA3	0.725228	0
DDX17	0.718911	4.40496e-189
DSC2	0.705748	0
CRYAB	0.700431	1.22513e-265
FOLR1	0.698978	0
SYTL1	0.698505	0
TSTD1	0.696782	0
EPHX1	0.694632	4.09937e-264
SLC9A3R2	0.692932	4.05581e-288
TMEM266	0.690311	0
RBPMS	0.689905	1.12542e-178
MRGPRF	0.687201	0
PTPRQ	0.686547	0
CD2AP	0.685875	3.09325e-241
PON2	0.685758	1.99948e-221
CXADR	0.681489	0
HACD2	0.679011	5.00256e-267
RBM7	0.674814	1.66249e-101
SEPT11	0.674731	6.5724e-128
ATP2C1	0.673654	1.0042e-220
TSPAN3	0.669526	7.55626e-180
UNC119	0.668944	1.48829e-168
TMEM106B	0.666781	5.96983e-144
MALAT1	0.66418	1.41386e-192
MT-CO2	0.661933	0
AQP7	0.658663	0
CKB	0.657981	2.06693e-286
ZFP36L2	0.657575	5.45914e-97
UBL7	0.65641	3.52667e-141
BSG	0.656151	5.06845e-190
FRMD1	0.655428	0
NRIP2	0.651848	0
DST	0.649981	8.84292e-108
RPTOR	0.648708	0
CPEB4	0.647641	3.54921e-240
ARMCX3	0.645259	1.85384e-124
TMCO3	0.639259	5.62466e-136
RBMS1	0.638121	4.2832e-126
CTNNAL1	0.638019	3.50893e-170
ADAMTS9	0.628765	1.11515e-176
LAMA5	0.627281	0
COX14	0.625129	1.83216e-148
TMEM150C	0.622801	0
NDRG2	0.619782	1.31804e-147
MSI2	0.617233	4.27722e-242
KCNH2	0.616755	1.0769e-214
ATP1A1	0.615351	1.12435e-162
CBX6	0.612378	1.2717e-84
PLOD2	0.610811	7.07894e-256
SAT1	0.607556	3.97102e-143
ADI1	0.607375	6.197e-134
SLC6A6	0.606027	9.0086e-253
KRT19	0.59687	0
ATOX1	0.594028	1.13819e-180
RASSF8	0.593879	1.38423e-190
FKBP2	0.593513	3.83436e-127
HOTAIRM1	0.59342	1.16718e-228
FYN	0.591865	1.06278e-175
MT-ATP6	0.590903	3.67466e-251
PLCE1	0.589749	7.24721e-208
TULP4	0.5892	1.23759e-114
SRSF5	0.587702	3.29561e-134
SELENOT	0.587495	1.58894e-124
TRAM2	0.587375	2.0623e-247
MT-CYB	0.585026	1.93955e-226
APLP2	0.58471	5.99322e-139
MAGI2	0.584176	2.21892e-218
CTTNBP2	0.583064	1.00481e-195
TRIB2	0.581272	5.31959e-128
ACTN4	0.581016	8.37335e-113
FGF1	0.579973	0
SQOR	0.579511	0
TCEAL3	0.574704	2.86102e-120
AQP3	0.57399	0
FOXC2	0.572771	0
MIR503HG	0.571835	2.78943e-116
DOC2B	0.57118	0
C6orf203	0.568911	1.37553e-140
HSBP1L1	0.567249	0
NFE2L1	0.562888	6.49137e-137
NDUFC1	0.562674	1.6437e-139
LITAF	0.5626	1.50845e-109
ANAPC16	0.562387	2.30672e-175
REEP5	0.56087	1.73867e-119
PLXNB2	0.560018	3.33762e-150
MYH9	0.558474	5.14038e-127
TUBB2A	0.557807	2.55862e-87
BEX4	0.557678	4.16244e-111
FRAS1	0.556728	1.11565e-232
TM7SF2	0.556267	1.58354e-242
ZDHHC12	0.554169	2.14152e-246
SPATS2L	0.554148	5.52754e-114
HSPA12A	0.554049	0
IMPDH1	0.549285	8.00548e-163
FRMD3	0.549141	0
IL13RA1	0.547132	1.10511e-142
ST6GALNAC6	0.546237	6.28919e-127
F3	0.544716	0
DSG2	0.544554	0
ATP6V1G1	0.544051	1.16635e-165
TESC	0.543843	0
GPHN	0.541854	3.72392e-211
NME3	0.540959	4.59545e-129
CXXC5	0.540127	2.40314e-125
ASS1	0.537324	0
RSRP1	0.536691	2.85775e-110
TMED4	0.535171	1.32924e-98
SPTAN1	0.535113	6.43091e-120
NECAB1	0.533593	0
SFXN2	0.53341	8.05753e-305
FAT1	0.532627	1.83818e-122
SUCO	0.529463	1.61217e-114
EPB41L5	0.527975	0
KLK6	0.523279	0
BMP7	0.522926	5.77572e-195
TRAC	0.520789	0
SLC7A8	0.520176	1.14258e-180
SARAF	0.519756	6.45104e-98
ARHGEF12	0.518495	1.42608e-94
GAS6	0.517713	0
FOXD1	0.516807	0
JTB	0.516714	5.30497e-131
RFC1	0.512321	1.42268e-101
CLTB	0.51186	1.82264e-101
DCAF8	0.511783	2.97811e-129
CD46	0.511593	1.32262e-121
CD164	0.511226	4.02703e-85
ALCAM	0.510194	6.39852e-120
ID3	0.509212	1.63642e-48
RASSF7	0.509008	0
DAZAP2	0.508009	8.30891e-110
TSPAN2	0.507451	5.38944e-192
RETREG1	0.505821	0
TCEAL2	0.505307	4.25191e-196
LINC00472	0.504514	0
ANXA2	0.502467	1.26043e-84
BEX2	0.501934	7.6686e-97
OLFM3	0.500823	1.28984e-243
TMEM179B	0.500662	1.05811e-105
NPR1	0.500388	1.28611e-237
TAPBP	0.500037	6.28748e-179
ARMH4	0.499918	5.44248e-122
CCBE1	0.499113	0
RASSF10	0.497661	0
FRMD4B	0.495793	2.83326e-193
ECHDC2	0.494357	9.99533e-238
ARF6	0.492852	5.5303e-103
LY6E	0.490094	8.33936e-89
IL1R1	0.48773	3.83881e-277
HEXIM1	0.487316	2.22628e-137
COX5B	0.485501	1.75164e-116
SMIM1	0.483654	8.31249e-214
SLC16A1	0.483358	1.44697e-98
PTPRD	0.482884	1.1864e-119
UNC5B-AS1	0.481126	4.10415e-215
NDUFAF3	0.480068	1.65507e-91
CYHR1	0.47735	1.14748e-107
GSN	0.476158	3.73572e-77
TTC14	0.474759	1.65091e-86
KANK1	0.474194	2.41169e-222
XKR4	0.472787	0
GSTA4	0.472786	5.00645e-59
SPON2	0.470375	5.07703e-215
BGN	0.470025	4.79365e-59
SLC37A4	0.469604	5.19555e-153
ARHGAP29	0.468965	3.1323e-221
H2AFJ	0.468023	3.48221e-61
MCUB	0.467822	1.15551e-268
CDS1	0.466952	0
OAZ1	0.465467	7.9398e-146
PERP	0.464999	2.00958e-157
GOLIM4	0.463639	5.62934e-56
TNNT2	0.461359	0
CLDN5	0.461309	0
TNS2	0.460968	1.19191e-101
ELOB	0.460179	9.05876e-144
TM4SF1	0.459776	2.98758e-60
EMC10	0.458274	3.07088e-100
LRP10	0.457311	3.58181e-107
PLPP3	0.45692	1.91554e-119
LRRFIP1	0.455875	1.43619e-81
MT2A	0.455214	9.48344e-33
TRIM8	0.454618	4.4224e-176
CDIPT	0.454307	2.58706e-107
DNPH1	0.450669	1.31077e-90
GALNT2	0.45054	2.05032e-123
NKAIN4	0.4498	2.32655e-155
ZBTB10	0.448891	3.67485e-150
SELENOK	0.446112	4.74181e-111
SMCO4	0.444845	2.88635e-106
NOTCH2	0.442266	1.73885e-100
SH3RF1	0.442254	3.36298e-243
CANX	0.441526	3.79854e-80
SYTL4	0.441431	0
GUCY1B1	0.441381	8.68151e-226
HIST1H2AC	0.440453	6.86464e-80
PLD3	0.439674	4.73056e-67
ST6GALNAC2	0.439647	0
CBLB	0.438059	4.7557e-99
AKT2	0.437919	7.32465e-115
SYNGR2	0.436127	2.58399e-222
ODC1	0.436067	3.45539e-94
MT1F	0.435626	3.87042e-272
MT-CO1	0.435571	4.56392e-203
MT-ND4	0.435327	3.69849e-184
CAMK2A	0.435142	0
RAB11FIP1	0.435053	1.42593e-226
IQGAP2	0.4349	1.60772e-125
CPD	0.432477	1.88646e-173
OTUD6B-AS1	0.431685	8.47259e-71
SERINC1	0.430743	4.02348e-91
SLC39A10	0.429138	1.25461e-82
LUC7L3	0.428287	1.9132e-83
TMCC3	0.428028	7.78442e-166
LAMB2	0.426344	1.16955e-89
AASDH	0.426086	3.48681e-110
PLAC1	0.42553	4.78714e-180
COX17	0.424268	8.07907e-91
FSIP2	0.423784	6.08175e-143
LHX1	0.42284	1.09399e-246
TMEM245	0.42282	3.44889e-132
NTRK2	0.419824	1.83956e-126
DCXR	0.419638	9.30209e-72
MMP23B	0.419017	3.58103e-166
CALCOCO1	0.41887	1.2365e-89
PARD6G	0.418625	3.0203e-150
PCMT1	0.417973	1.73246e-57
FNDC3B	0.417009	8.80192e-93
TMED9	0.416857	1.10406e-62
MGAT5	0.413776	2.95508e-185
SBDS	0.413398	1.57263e-60
KIRREL1	0.413184	9.69717e-228
LAPTM4B	0.412373	2.05815e-78
GOLGA4	0.411517	3.31407e-86
TANC1	0.411443	2.1999e-95
NDUFA5	0.410483	4.78745e-81
DSTN	0.410411	2.68068e-92
APRT	0.410287	2.34799e-79
KTN1	0.410058	8.22584e-90
NDUFA7	0.4091	2.7282e-93
WASHC1	0.408898	3.8615e-73
SEL1L	0.408646	3.49626e-97
NPC2	0.408345	2.86174e-86
ZNRF3	0.407776	4.86236e-193
CAPRIN2	0.407289	5.46625e-141
KRCC1	0.406559	3.75786e-77
PARP3	0.406545	1.14518e-210
MCC	0.406476	1.13758e-136
CTSD	0.405184	5.21394e-71
TMEM30A	0.40513	5.56697e-112
SPATA13	0.40424	1.05777e-215
COL4A5	0.403541	7.51353e-86
TAGLN2	0.403465	5.56074e-105
PSAP	0.403375	3.09512e-63
TMEM59	0.402263	5.25918e-59
EIF4A2	0.400675	1.76681e-75
HOXA-AS2	0.400649	6.24314e-302
TMEM141	0.399819	1.10161e-70
BTG2	0.398948	2.13658e-89
TMEM14A	0.397466	4.05209e-68
PAXIP1-AS1	0.396977	1.43071e-115
TSPAN6	0.396453	2.8243e-64
B9D1	0.394517	4.12558e-126
PNKD	0.393928	1.05408e-82
DNAJB9	0.393236	6.64912e-73
NMRK1	0.39312	6.50771e-126
MAZ	0.392692	7.75961e-76
CDC14A	0.392155	2.04833e-241
ZFAND2A	0.391584	1.11068e-103
MRPL57	0.39152	1.5577e-85
SERPINB9	0.391247	6.84368e-219
SMIM19	0.390008	4.39328e-73
P4HTM	0.387288	1.77998e-142
DAG1	0.385452	5.20112e-120
NEAT1	0.38483	8.2261e-82
TMEM64	0.384793	9.27989e-160
CCZ1	0.384267	6.75726e-55
ARHGAP5	0.383796	4.05131e-51
MT-ND5	0.38302	2.60361e-85
PHACTR4	0.382369	3.88519e-61
CORO2B	0.382133	3.97685e-257
LAMC1	0.382015	4.91666e-73
ILF3-DT	0.381972	5.9158e-77
DKK3	0.381778	4.05502e-129
CARD10	0.381582	5.71679e-295
IFNAR1	0.381132	4.18859e-83
WFIKKN1	0.380744	2.29255e-243
NDUFB2	0.379489	2.26502e-67
ZBTB7C	0.378901	0
CMYA5	0.378044	6.78477e-194
PPCS	0.377928	2.06585e-74
RPL36AL	0.377605	1.17631e-98
PAWR	0.375497	5.61047e-189
PARD6B	0.375392	5.93875e-229
LRPAP1	0.372677	8.40557e-57
ARID3A	0.372588	1.18559e-55
ACTR1B	0.371459	1.61517e-65
PPP1R9A	0.37145	7.76874e-164
YBX3	0.371368	4.99598e-79
MRPS36	0.370685	8.61055e-63
OCIAD1	0.370583	2.38328e-62
SNHG19	0.368367	1.02923e-87
TMEM40	0.36721	0
GFRA3	0.366754	1.66818e-243
HIST2H2BE	0.366417	1.77347e-82
PAQR7	0.365827	8.17014e-82
HINT1	0.365455	9.91234e-139
ST3GAL1	0.364986	1.68926e-102
MRC2	0.364895	1.41253e-53
PCP4	0.364134	1.44437e-34
MT-ND2	0.363951	1.11783e-155
MYO1C	0.363824	1.17766e-104
SMTNL2	0.363148	3.84012e-274
LTBP4	0.363108	3.59971e-40
VSIG8	0.362927	0
DMAC1	0.362857	7.86417e-59
ATP6V0E1	0.362785	3.13298e-56
UQCR10	0.360805	3.94581e-103
S100A13	0.359692	8.63775e-58
RNF11	0.359596	1.99666e-68
SQSTM1	0.359163	2.07751e-57
SRSF8	0.357645	6.22369e-59
PRR13	0.357199	6.17933e-62
PCMTD2	0.356989	9.35838e-85
PSME1	0.356707	2.8211e-49
TBXAS1	0.356619	3.27008e-210
UBXN6	0.355312	3.20453e-67
IFITM3	0.354903	1.78796e-27
AKTIP	0.354794	1.9374e-77
SEMA3B-AS1	0.354679	0
FIS1	0.353616	6.49881e-62
GLUL	0.353539	4.38245e-60
EMID1	0.353371	1.84449e-134
TMEM18	0.353345	5.34201e-58
ETHE1	0.353221	7.85843e-100
MT-ND6	0.352831	1.37608e-63
TSPYL1	0.352314	1.31647e-37
LAMTOR5	0.351867	3.00795e-65
TRIM17	0.351582	0
MT-ND3	0.350993	4.77524e-80
CCNDBP1	0.349803	3.82712e-127
MARCH6	0.349529	2.40139e-51
NLK	0.349458	5.97043e-166
TMBIM4	0.34927	1.74229e-49
LEFTY1	0.349035	8.14496e-259
PAK1	0.34879	4.52565e-66
SMIM30	0.348632	1.72651e-59
GPD1	0.348414	0
YPEL5	0.348073	4.16641e-51
RTN3	0.346951	2.30722e-69
ANKRD12	0.345893	3.34649e-53
BACH1	0.345586	4.19725e-63
GOLGA8B	0.344864	1.84063e-75
FMC1	0.344791	3.06291e-69
SNRPN	0.344788	4.34828e-77
PPP2R2B	0.343907	0
C15orf61	0.34322	7.15186e-78
LBH	0.343123	1.87432e-74
UBC	0.342255	1.22849e-39
IER3IP1	0.342187	1.02192e-57
N4BP2L2	0.341949	6.37101e-57
MT-CO3	0.341384	8.35956e-158
MAPK3	0.34094	9.55403e-102
MAT2A	0.340752	1.69993e-59
RNF181	0.340337	5.23668e-39
DDRGK1	0.340208	2.44352e-62
SLC25A4	0.340035	9.49761e-118
IARS	0.339648	3.70515e-52
MVB12A	0.339578	2.93307e-55
SLC35C2	0.339256	3.02509e-67
KRT18	0.3387	6.79409e-103
TRIM54	0.336345	0
NORAD	0.336025	1.70815e-46
STARD7	0.335917	4.94098e-53
IL10RB	0.334705	3.76412e-109
LINC01089	0.334433	2.0786e-87
PLEKHB1	0.334237	5.78598e-230
UBL5	0.334065	2.06649e-90
RHEB	0.332129	2.01443e-69
EI24	0.331657	2.76903e-54
PTMS	0.330246	6.7778e-88
LENG8	0.329925	5.95251e-69
GPC6	0.329698	1.36134e-59
GLS	0.329688	1.16836e-86
ITGB8	0.329499	1.58175e-192
LRRC4C	0.328756	1.14285e-49
LHX1-DT	0.328697	2.24041e-256
SFT2D1	0.32765	5.7645e-57
RNF145	0.326766	4.69422e-44
TAX1BP1	0.326678	2.45845e-49
ADO	0.325942	1.5502e-102
EMC7	0.325457	1.63959e-42
MIB1	0.324815	1.39184e-64
RNASEH2C	0.324753	5.11721e-46
PRUNE2	0.324581	3.23029e-226
EFNB2	0.324432	3.85741e-75
LMX1B	0.324211	0
SELENOF	0.324195	2.94301e-43
PTPRF	0.323912	8.33352e-78
AMIGO2	0.323107	1.16875e-278
KRT8	0.322543	9.10156e-65
ZDHHC6	0.322189	5.88847e-37
SCRN2	0.321983	6.07068e-83
SCARB2	0.321982	5.51071e-55
SORBS3	0.32159	7.6515e-46
PAX2	0.321243	5.43286e-174
RAB7A	0.318908	4.62127e-41
TMEM219	0.318465	3.92078e-57
UQCR11	0.317516	6.9007e-74
TRIOBP	0.317395	1.1974e-36
BAIAP2	0.317187	1.72322e-101
MAL2	0.317121	5.11558e-266
CHD7	0.316398	2.34098e-83
THUMPD3-AS1	0.316173	7.99533e-46
BISPR	0.316074	1.66398e-281
RPH3AL	0.315903	4.02591e-213
FBXO21	0.31554	2.65433e-49
DYNLRB1	0.315106	1.98241e-46
ADD3	0.315008	1.54002e-44
RERE	0.314489	3.96608e-46
ITFG1	0.313992	4.06828e-44
TRAM1	0.313733	1.48874e-39
C9orf3	0.313244	3.51689e-62
CBR4	0.313183	1.01828e-51
LZTS2	0.31282	3.37658e-60
FIGN	0.312776	4.49901e-53
SON	0.312241	1.22552e-50
FRS2	0.311948	4.79953e-79
PCYOX1	0.311014	1.1565e-62
CMTM6	0.310635	1.34779e-44
COL4A4	0.310501	4.19005e-244
B3GAT3	0.310401	9.77579e-58
GFRA2	0.310194	5.60642e-129
CYP1B1	0.309867	2.80147e-65
HAGH	0.309742	1.35522e-66
UBL3	0.309547	2.3569e-58
GOLGB1	0.309428	3.26664e-40
STXBP2	0.309346	7.59735e-194
SEMA3G	0.309314	4.08226e-255
VASN	0.309281	1.13604e-80
OLFML2A	0.308837	7.4327e-176
PLEC	0.308682	1.29603e-58
NUCB1	0.307921	7.95532e-41
ADIPOR1	0.307129	7.25847e-45
HINT2	0.306669	6.06699e-45
CIB1	0.306285	1.82145e-48
RAB18	0.306136	5.07147e-34
SDC4	0.305996	2.96826e-84
TMEM134	0.305837	1.1564e-49
NDUFV3	0.30375	4.14663e-42
CLDN1	0.30284	5.80896e-143
DAB2	0.302705	1.76311e-37
WASF2	0.302587	3.88179e-47
KLHDC9	0.302443	5.69021e-174
RTN4	0.301822	1.13507e-22
RHBDD2	0.301811	3.27999e-50
PTPN13	0.301438	7.24783e-53
TMEM9B	0.301249	3.42485e-45
PIGP	0.301203	3.1992e-46
PDE6B	0.301095	3.35842e-175
FREM2	0.300859	3.57166e-190
ERI3	0.300825	3.58716e-41
NDUFA1	0.300825	2.186e-48
C5orf15	0.300615	3.5523e-42
STON1	0.30032	2.25073e-158
UROS	0.299931	2.44701e-42
TSC22D1	0.299865	2.82686e-38
FAM200B	0.299822	1.1944e-50
COA4	0.299057	3.61159e-46
KCNC3	0.298669	1.6862e-226
UBXN4	0.298643	2.55156e-38
WDR13	0.298496	3.35537e-42
ERLEC1	0.297531	5.51664e-47
ZBED5-AS1	0.297442	5.88123e-146
NDRG1	0.296177	1.02023e-120
TSPAN5	0.295933	8.05822e-66
CDH6	0.295775	1.14538e-32
ATRAID	0.295509	2.78782e-42
NDUFA13	0.294644	8.39957e-40
DICER1-AS1	0.294534	7.74157e-118
TET3	0.293928	6.6552e-111
AGPAT2	0.293768	1.90525e-58
NDFIP1	0.293321	4.30746e-32
TM2D1	0.292986	2.49677e-35
IGFBP2	0.29273	9.72508e-44
GINM1	0.292548	1.41052e-40
BBX	0.292537	1.91271e-42
CLSTN1	0.292126	1.01127e-52
JAG1	0.292109	4.4434e-42
GULP1	0.291914	2.08011e-46
FOXC1	0.291784	4.22877e-67
SEC62	0.29175	2.85209e-37
TMEM132A	0.291729	1.83622e-60
VDAC2	0.291314	4.02616e-55
CDC42EP1	0.291161	4.62706e-38
TNNI1	0.290923	1.71592e-51
SMAD6	0.29069	3.60566e-115
ABHD14B	0.289781	1.69195e-48
HOXA7	0.289635	8.92487e-52
CMTM3	0.289243	6.59677e-28
LIMK2	0.289043	1.73222e-78
GPR162	0.28901	5.89703e-112
HERPUD1	0.288905	9.3926e-39
VGLL4	0.288519	1.68624e-37
PUF60	0.288075	1.29887e-34
TMEM205	0.287911	3.15405e-46
CMTM4	0.287711	8.93247e-144
SEC11C	0.2875	7.24027e-58
PBX2	0.286852	9.38502e-43
PNISR	0.286611	2.64895e-65
C11orf58	0.286448	6.15446e-46
INF2	0.286262	2.56594e-72
CDKN1B	0.285884	4.94707e-42
MYO5C	0.285699	3.54741e-206
ZNF436-AS1	0.285582	7.18241e-136
MYOZ1	0.285213	1.77717e-65
SIL1	0.285116	1.72305e-54
UGCG	0.284648	1.20368e-88
COL18A1	0.284563	5.16624e-104
GRN	0.284303	1.04723e-30
PSMD6	0.284239	9.07841e-31
FAM174A	0.284051	3.96041e-64
ZSCAN16-AS1	0.283593	9.77715e-46
PHYHIP	0.283495	1.07718e-218
TMBIM6	0.28336	3.66471e-40
TMED1	0.283091	5.73174e-41
GABPB1-AS1	0.282923	3.14225e-44
TPT1-AS1	0.282887	1.06629e-42
CCNL2	0.281995	7.55694e-28
RSPH3	0.281639	4.54013e-116
VWA1	0.281102	4.93281e-127
NDUFA2	0.280149	7.38083e-48
MGAT4B	0.279935	6.65334e-99
TPD52	0.279704	1.56691e-203
ID1	0.279652	4.47339e-08
CYB5D2	0.279529	6.12846e-53
ETFB	0.279283	5.67252e-33
EBAG9	0.279005	4.8103e-52
TFF3	0.278345	4.93047e-209
CAPZA2	0.278102	5.10452e-25
KIRREL2	0.27783	1.10671e-252
ACYP2	0.277633	2.33715e-74
RNH1	0.277628	2.26059e-30
FOXD2	0.277484	6.42318e-248
SLC38A10	0.277471	6.16012e-66
MLXIP	0.277463	5.95171e-44
PTBP3	0.27711	9.61366e-49
B4GAT1	0.276774	1.07322e-71
TMEM208	0.276614	2.03387e-38
COX7C	0.276137	2.37003e-81
BNIP3	0.275615	8.17688e-35
CTBP1	0.275497	4.3163e-48
ATP11A	0.273616	5.30544e-93
SKAP2	0.273492	3.05797e-85
TMEM80	0.272721	5.50028e-51
OSTM1	0.272566	1.14423e-82
EPN1	0.27198	1.28359e-32
MLF2	0.271641	3.6229e-44
ATP6AP1	0.271238	1.02111e-45
MMP14	0.271121	1.57011e-35
YIPF4	0.271081	5.77094e-40
ST6GAL1	0.270258	4.62128e-126
MED4	0.269537	5.34254e-21
RAD23A	0.269363	1.06973e-44
SKP1	0.269245	5.97349e-35
COMMD7	0.26906	2.84144e-34
RCHY1	0.268975	4.837e-39
MGST1	0.268911	2.76181e-36
CTSL	0.268723	5.16883e-36
DNAJC3	0.268218	6.3862e-27
RAB6B	0.267906	1.47178e-192
DCBLD2	0.267808	7.93289e-60
ACADVL	0.267794	2.51539e-28
HIST1H2BD	0.267745	4.3315e-70
CHI3L1	0.2677	1.27488e-258
ACSL3	0.267653	5.65287e-36
NPEPPS	0.267543	7.5399e-45
CELSR2	0.267067	3.15678e-218
LGALS8	0.26664	2.34679e-59
REXO2	0.266598	3.11134e-23
C22orf39	0.26537	9.10966e-40
DUSP9	0.265333	2.07384e-113
ATP6AP2	0.264484	9.32558e-22
TMEM150A	0.263569	3.60438e-80
S100A1	0.263557	1.37737e-115
ARF1	0.263281	3.35131e-35
TCF25	0.262761	7.38465e-34
ARF3	0.261876	9.75297e-35
NOS1AP	0.261206	1.01071e-209
KCP	0.261103	6.4157e-97
MTHFD2L	0.261063	4.35527e-66
SEPT2	0.260885	1.01772e-36
PIGS	0.260803	5.74994e-54
CELF1	0.260587	1.3854e-35
TMEM50A	0.260416	2.76136e-33
PMVK	0.260369	5.51529e-30
LAMP2	0.260069	7.79175e-39
PSMG4	0.260016	2.46374e-46
SIPA1L1	0.259716	1.07219e-40
TIMM17B	0.259559	4.39296e-32
MUM1	0.25954	3.15041e-27
GOLM1	0.2591	1.02572e-29
AJUBA	0.258786	4.13411e-50
HSP90B1	0.258544	1.83067e-24
F2R	0.258354	1.06819e-26
ARGLU1	0.258226	2.02117e-37
LINC01197	0.25821	1.04035e-101
SMDT1	0.258094	2.42757e-44
SLBP	0.257898	3.07611e-34
PLEKHA5	0.256788	2.94398e-37
S100A10	0.256743	1.26474e-16
GTF3C1	0.256643	7.53081e-61
TGFBR2	0.256285	4.48653e-40
IP6K2	0.25625	7.19422e-37
EMILIN2	0.25621	1.34745e-121
CALM2	0.255628	1.36654e-29
NDUFB1	0.255624	2.00378e-30
NECTIN1	0.255498	3.5348e-122
TM9SF3	0.255297	2.1238e-31
PRMT2	0.254489	3.62077e-27
KYAT1	0.254006	1.78864e-125
DNAJB12	0.25363	3.39183e-43
DPPA4	0.253466	6.45804e-28
FTH1	0.253462	1.57168e-85
LGALS3BP	0.253406	3.8637e-84
ELF2	0.253298	5.3391e-46
CCPG1	0.252652	3.52764e-54
UQCRFS1	0.252588	3.67177e-30
FRY	0.252006	1.4574e-160
PCMTD1	0.251586	5.81538e-43
GJA3	0.251282	8.16229e-299
BACE1	0.251208	1.02809e-66
KIAA1522	0.251091	1.01931e-106
IL6R	0.250914	1.29498e-182
CDV3	0.25066	3.04904e-44
RPN1	0.250599	8.40896e-31
ID4	0.250198	1.79821e-47
NPW	0.249978	6.60742e-05
RBM23	0.249908	3.6086e-31
PLCG2	0.249797	1.20597e-142
CHMP4A	0.248538	4.94037e-35
ZNF580	0.248378	4.87568e-36
UBE2H	0.247677	5.45098e-38
CFLAR	0.247348	6.574e-45
NRGN	0.247306	3.01069e-75
MRPS28	0.247259	7.23323e-35
ORMDL1	0.247113	3.09411e-31
YPEL3	0.24689	3.68373e-55
MAF1	0.24682	5.23433e-31
EPM2AIP1	0.24678	3.34156e-31
RTL8A	0.246719	1.64885e-30
EIF3J-DT	0.246428	2.65139e-55
ATP5F1D	0.245778	3.20459e-32
APPBP2	0.245702	2.55235e-35
JUP	0.245647	8.82936e-69
ESCO1	0.245288	7.7786e-44
TMEM37	0.245008	8.69054e-83
SPAG17	0.244764	2.03566e-107
CDKN1C	0.244623	1.0255e-38
AGTRAP	0.244511	5.15927e-49
SEMA4G	0.244174	1.06752e-130
PEG10	0.244128	1.32759e-12
C21orf2	0.244084	2.14927e-42
NAA38	0.244072	3.03905e-34
MTHFS	0.243736	1.81733e-46
ILDR2	0.243632	3.98616e-193
PRODH2	0.243566	1.8501e-268
CLIP3	0.242847	3.50481e-51
C4orf3	0.242771	2.89542e-36
SCFD1	0.242684	5.90343e-31
TMEM139	0.24259	6.78855e-162
ANGPT1	0.24203	7.08632e-47
WDR26	0.24199	9.65604e-41
ITGB1	0.241757	1.02797e-24
MKRN1	0.241544	5.55572e-33
CREB3L2	0.241219	1.23644e-38
ENSA	0.241074	1.21762e-27
MIEN1	0.241065	2.41444e-36
C2orf74	0.240906	6.89745e-49
SMARCC2	0.240832	1.99228e-29
WNT2B	0.240724	3.31862e-64
TEX264	0.240717	6.91202e-33
VAPA	0.240649	1.29169e-24
SYPL1	0.240529	1.70363e-30
CRIM1	0.240394	7.53487e-71
NBPF14	0.24013	7.0122e-65
KLHDC2	0.240077	6.40199e-29
ATP6V0D1	0.239519	1.03152e-22
RPA3	0.239462	2.91199e-29
PLXDC2	0.239416	7.48287e-42
MRPL33	0.239372	6.20654e-31
MTDH	0.239269	9.90212e-33
PLEKHA1	0.238843	1.25859e-51
TCTA	0.238578	2.38697e-52
CCR10	0.238554	1.01806e-111
MTIF3	0.238391	1.27684e-26
GPAA1	0.23833	6.03212e-24
STRBP	0.238265	4.40124e-55
SERINC3	0.237919	2.02077e-39
SDHD	0.237848	4.81302e-27
HDGF	0.237451	5.12977e-35
PNN	0.237304	3.46773e-32
PLEKHG3	0.236992	2.09438e-78
FNBP1	0.236948	2.19721e-33
SLC39A4	0.236862	7.84113e-74
SLC22A18	0.236235	7.99127e-110
SULT1C2	0.236108	3.05436e-173
TRIB1	0.235553	5.70537e-106
CNDP2	0.235455	2.43792e-44
OBSL1	0.235265	5.79937e-37
MAN1A2	0.235124	1.04584e-40
GPR137	0.235024	3.49352e-41
LGR4	0.234925	7.40066e-67
DUSP1	0.234775	2.68541e-30
TMCO1	0.234691	3.27318e-26
AK3	0.234595	2.81427e-30
SPPL2A	0.234373	1.51558e-36
CISD2	0.23425	4.99635e-28
ZNF467	0.234184	1.12808e-42
INPPL1	0.233697	1.36111e-33
SUMF1	0.233606	4.29813e-51
IGF2BP2	0.233588	5.01256e-34
C6orf62	0.233561	1.01716e-23
SESN2	0.233548	2.12794e-61
WASL	0.233446	1.57797e-37
FBXO17	0.233442	1.09817e-28
BAG1	0.233417	5.58688e-28
MMP24OS	0.233186	1.55326e-38
TMEM128	0.233145	2.86388e-31
EPS8L2	0.233067	1.73821e-181
TMED2	0.232789	1.3607e-27
CTDSP1	0.232545	2.59771e-26
PTPRA	0.232227	7.50426e-24
MARCH3	0.232032	4.09724e-95
AMOTL2	0.231327	6.89337e-58
LINC00467	0.231289	4.98202e-43
AKAP9	0.231161	2.97022e-24
C17orf97	0.231106	2.67933e-67
MCFD2	0.231038	2.76603e-33
POLR2L	0.231028	5.01256e-31
HS3ST3B1	0.230576	5.84116e-67
TMEM42	0.230479	3.57092e-67
MID1IP1	0.230335	5.29503e-39
IGF1R	0.230236	1.17237e-42
PRNP	0.230195	9.89872e-48
DDN-AS1	0.229772	2.27073e-126
BLOC1S1	0.22948	5.7165e-24
TCTN1	0.229416	1.1553e-56
KIAA0232	0.229213	1.76225e-33
LAMTOR4	0.228038	7.18033e-34
PRKCI	0.227663	2.40027e-40
ZDHHC4	0.227561	2.30565e-28
RNF220	0.227499	5.83803e-51
CETN3	0.226895	1.42649e-26
NAPEPLD	0.226829	2.89094e-52
RFLNB	0.226762	2.98863e-53
YWHAZ	0.226406	7.88569e-37
THEM4	0.226035	4.0328e-34
MICU2	0.22599	2.19969e-28
AHDC1	0.225805	7.40736e-28
RASSF5	0.225433	3.02553e-204
ZRANB2	0.225408	2.9996e-26
MAP3K2	0.225137	1.30988e-34
BAZ2B	0.225018	8.88763e-24
SRSF10	0.224686	2.72149e-26
MTR	0.224671	1.36273e-55
NCSTN	0.224661	4.43059e-43
TOMM20	0.224527	4.47108e-34
ATF6B	0.224423	1.98618e-26
SNHG10	0.224295	4.239e-59
MYEF2	0.22411	4.82037e-57
STK24	0.22345	1.00555e-51
RNF170	0.223121	2.35618e-33
MTERF4	0.223047	2.59422e-26
DYNLT3	0.222955	5.55854e-30
CFL2	0.222769	5.38889e-24
MINCR	0.22254	7.8748e-79
COMMD8	0.222421	2.67713e-27
ASH1L	0.222417	1.51269e-24
FAM213A	0.221944	9.01667e-26
CYSTM1	0.221934	7.05715e-44
TSPAN4	0.221857	1.37606e-25
ALDH9A1	0.221782	4.10761e-27
GPSM1	0.221607	1.49546e-53
SLC20A2	0.220707	7.32817e-53
CSTF3	0.220542	6.74502e-28
SYNE2	0.220467	8.04238e-25
FAM98A	0.220395	7.57152e-29
FAM3C	0.219997	1.36218e-25
DCTD	0.219849	2.65153e-28
CD63	0.219557	1.38899e-12
MYORG	0.219281	4.94347e-124
PCBP2	0.219257	3.61164e-29
DERL1	0.218535	6.39595e-25
C1orf43	0.218384	1.45559e-26
SURF1	0.218274	1.40499e-28
ECM1	0.218247	4.82652e-82
TMED7	0.218093	7.34704e-29
IMPAD1	0.21804	3.01283e-44
MAP1LC3B	0.217966	1.7168e-28
YDJC	0.217949	3.05734e-47
HAGLR	0.217885	2.09938e-81
TMX1	0.217806	2.40293e-27
TRAPPC4	0.217717	3.88716e-19
PCBP1	0.217698	9.87081e-24
COX7B	0.217148	5.59361e-28
PSMA3-AS1	0.217027	1.05953e-23
NSUN5	0.216717	1.111e-36
CRELD1	0.216676	3.56901e-71
JARID2	0.216607	1.51389e-28
LRMDA	0.216553	3.67415e-63
XIST	0.216408	1.14327e-11
MRPL54	0.216175	3.76822e-22
FAM3A	0.215768	6.61669e-36
RAB2A	0.215568	1.67695e-19
DSP	0.215537	6.65611e-40
STAT1	0.215381	1.05341e-49
NINJ1	0.214923	6.37434e-28
TPGS1	0.214837	2.12629e-21
LIN7B	0.214639	5.08296e-38
RAD50	0.214625	1.64599e-26
BICD1	0.21437	5.25409e-51
TRAPPC6A	0.213926	3.35586e-24
EBLN3P	0.213854	2.29778e-40
COQ4	0.213849	2.22222e-31
C9orf16	0.213837	3.83964e-28
IARS2	0.213832	2.91431e-32
BNIP3L	0.213342	1.06638e-22
NDUFA3	0.213291	1.49202e-21
TACC2	0.212979	4.81359e-48
ALKBH5	0.212921	5.57009e-23
PPHLN1	0.212723	8.5833e-17
RNF139	0.212648	1.01118e-42
CRACR2B	0.212644	1.95557e-88
LRFN4	0.212489	7.01626e-67
RETREG2	0.212342	3.43982e-36
NIPSNAP3A	0.212328	4.16874e-33
TERF1	0.212124	5.62321e-21
DNAJC30	0.212116	5.24377e-31
RAB21	0.212059	1.81506e-55
LINC01508	0.211981	1.77044e-175
WIPF3	0.211938	1.54193e-81
NFATC3	0.211885	6.89586e-27
ZNF524	0.211808	2.48082e-61
SCP2	0.211666	3.84208e-18
FAM133B	0.211546	1.20031e-21
GLG1	0.211507	1.05126e-21
PPM1H	0.211353	7.78239e-194
NDUFS7	0.211294	2.09783e-17
MSRB1	0.211262	6.27872e-25
SCD	0.211012	1.95965e-16
DNAJC22	0.210978	3.40891e-173
AMFR	0.21086	7.436e-73
GOLGA8A	0.210457	3.46411e-38
TMEM161B-AS1	0.210303	1.9856e-44
TMEM14B	0.210187	3.25932e-29
TMX4	0.210145	1.10337e-27
CTTN	0.210107	4.44618e-14
WWC2	0.210055	1.2055e-54
CEBPZOS	0.210008	4.95873e-24
BAD	0.209616	1.19432e-22
STX7	0.20957	8.9631e-28
NAB2	0.209385	7.18171e-33
UACA	0.208892	1.3814e-20
TMEM259	0.208742	7.84513e-31
PAN3	0.208739	2.6222e-29
CIR1	0.208735	3.3351e-22
ZMAT1	0.208701	5.7133e-103
COX6A1	0.208495	3.87577e-25
NAPA	0.208448	1.18469e-23
RCN2	0.208077	5.47872e-34
ASXL2	0.207978	4.14825e-49
POLA2	0.207892	1.93624e-41
KAT2B	0.207756	2.45046e-125
GRINA	0.207487	4.73275e-24
TMEM106C	0.207299	3.35724e-24
GPBP1L1	0.207283	2.45749e-27
PYURF	0.207251	9.65922e-23
SLC16A10	0.207041	7.83424e-180
USF2	0.207036	8.49302e-36
STMP1	0.206897	8.00943e-32
ALKBH7	0.206708	7.27642e-27
SDF4	0.206636	1.90559e-19
CNBP	0.206526	1.09538e-29
ZNF608	0.206402	9.75715e-24
DPM3	0.206309	3.97775e-25
MAGEH1	0.206125	1.06446e-14
HSPB8	0.205932	1.23137e-111
TFG	0.20589	4.29162e-18
UNC50	0.205743	8.94032e-21
MPHOSPH8	0.205739	1.37932e-20
BOLA1	0.205607	1.20422e-36
MED15	0.205389	1.26401e-41
SEPT1	0.205046	3.25113e-55
MYL5	0.204888	8.83062e-53
ENOSF1	0.204826	2.03305e-42
RABGAP1L	0.204672	3.27884e-48
DCAF6	0.204349	1.13561e-40
NDUFV2	0.204209	1.43594e-21
CCDC12	0.204122	4.60688e-20
PTK7	0.203934	7.57355e-24
THNSL2	0.203851	4.02224e-45
LRRC8A	0.203584	4.50593e-37
CTNNBIP1	0.203582	7.3461e-11
SGMS1	0.20356	4.21576e-69
SGK1	0.203519	3.24943e-57
ATP6V1E1	0.20348	5.6456e-19
DYNLT1	0.203308	9.15758e-23
EMX2	0.203233	2.50382e-120
IFI16	0.203218	3.10023e-19
HIGD2A	0.203108	2.70457e-29
RNF13	0.202905	2.63309e-30
TSEN34	0.202899	4.34655e-20
LINC01003	0.202662	4.04178e-66
GAS1	0.202611	9.34672e-26
SLC39A13	0.202589	8.74239e-32
MBTPS1	0.202557	1.13026e-22
CHCHD7	0.202535	3.2628e-28
RAD23B	0.201679	1.98504e-21
RNF5	0.201587	2.11595e-20
FBXL15	0.201378	5.8052e-24
PLCD3	0.201266	4.0107e-102
SCAND1	0.201219	6.03611e-18
BRD2	0.2011	1.79096e-22
MYCN	0.200783	4.99728e-150
SLC10A3	0.200464	4.99999e-44
DNAJB2	0.200333	4.54759e-28
GABPB1	0.20027	1.07962e-20
TEAD4	0.200098	2.02332e-88
GPC3	0.200078	1.23801e-05
GSTK1	0.199991	2.75923e-16
SERF2	0.199961	1.05539e-52
WDR45B	0.199823	3.96958e-18
MHENCR	0.199769	1.23099e-88
NRBP2	0.199435	4.58546e-62
RBM39	0.199353	2.9143e-27
ZNF770	0.199242	3.3431e-21
TPP1	0.199178	1.54951e-41
PSENEN	0.199166	4.56991e-15
GRIN2A	0.199062	1.01374e-31
CCDC85C	0.199049	3.63062e-79
VAMP3	0.199021	3.08848e-25
DYNLL1	0.198941	5.17888e-28
ITGA6	0.198929	4.2418e-80
ARL3	0.198902	1.27804e-18
RDX	0.198814	4.28385e-23
VPS53	0.198715	2.36473e-38
NOL3	0.198636	1.71488e-61
BIRC2	0.198608	6.83073e-24
PHLDB2	0.198385	8.09312e-21
FGFR4	0.198111	9.61045e-117
MTX2	0.197722	1.01563e-16
SLC25A37	0.197443	9.49078e-24
PNCK	0.197189	5.59708e-137
WSB1	0.197023	1.0158e-28
TFDP2	0.197022	1.77063e-20
DNAJC19	0.196818	9.06548e-23
CAPN2	0.196805	2.38503e-17
MIF4GD	0.196783	8.78649e-49
PRRC2A	0.196629	2.22396e-18
TUSC2	0.196282	2.54511e-19
RAB3IL1	0.196124	7.4276e-64
POLR3GL	0.19587	1.04375e-20
EMP3	0.19585	2.12711e-11
FAM234A	0.195826	1.80971e-29
FGFR3	0.195741	4.44697e-103
FBXO9	0.195696	3.90129e-38
LYRM2	0.195549	7.09967e-24
EMC6	0.195546	2.6141e-22
CYBA	0.195486	7.79397e-13
CNBD2	0.195307	1.30035e-73
GSE1	0.195182	6.02264e-25
FAM160A2	0.195033	3.08912e-42
PHF3	0.194978	6.0732e-18
OXLD1	0.194976	2.54972e-21
CERS2	0.194884	8.73643e-24
C19orf81	0.194761	9.26183e-83
PLCB1	0.194746	3.90568e-34
TSPAN12	0.194546	1.32394e-43
MAGT1	0.194458	2.71627e-23
MAPK10	0.194242	1.03934e-70
SYCE1L	0.194213	4.95646e-38
ZNF148	0.193942	1.13451e-21
MIF	0.193838	1.9408e-20
ZNF277	0.193567	1.88034e-31
SCOC	0.193506	2.63321e-20
PTPA	0.193461	4.81243e-25
HSPA5	0.193369	3.59982e-07
OGT	0.193267	9.6011e-27
MCRIP2	0.192928	3.05632e-105
MLLT6	0.192924	8.66037e-41
PROS1	0.192847	1.75745e-43
QKI	0.192655	2.14494e-19
GCSH	0.192352	1.44897e-19
VPS28	0.192341	1.40412e-15
PRKAA2	0.192264	2.22485e-117
TIMM8B	0.192056	2.65345e-24
JKAMP	0.191993	4.8405e-24
POLD4	0.191914	9.94858e-57
MRPL43	0.191524	2.35225e-18
TTC32	0.19141	1.63352e-49
RBCK1	0.191408	2.49454e-20
TMEM243	0.19126	2.33311e-18
LINC00958	0.191094	1.8816e-174
SLC35F5	0.190965	2.81668e-30
HSP90AA1	0.190927	3.69975e-20
CIRBP	0.19077	1.54595e-28
ZNF226	0.19074	1.55205e-28
PTPMT1	0.190673	1.97011e-19
NPAS3	0.190244	1.58136e-78
PURA	0.190112	2.8139e-41
REPIN1	0.189909	1.49075e-28
HSD17B8	0.189863	4.37541e-53
LCOR	0.189861	3.9707e-36
ACAP1	0.189787	3.77246e-54
AHSA2P	0.189698	4.91779e-32
CUTALP	0.189598	1.29328e-24
PATJ	0.18937	2.44583e-93
SCAF11	0.189132	1.55058e-19
ORAI3	0.189051	8.09745e-30
SCAMP1-AS1	0.189009	2.64753e-52
MRPS18A	0.188779	8.64659e-19
CHMP4B	0.188526	3.88349e-17
U2AF1L4	0.188514	4.16363e-31
RBM47	0.188386	1.18492e-150
PTPN18	0.188071	3.90925e-45
CPAMD8	0.187719	2.74721e-81
YIPF6	0.187431	2.39454e-25
RAB5C	0.187362	1.35837e-17
PPP1CB	0.187167	2.6049e-18
LYST	0.186764	1.33167e-52
PLEKHA3	0.186482	1.02009e-29
SH3GLB2	0.186182	5.27043e-58
WNK2	0.186151	2.00814e-66
ETFRF1	0.186129	9.00897e-30
RAB5B	0.186041	1.34273e-20
THAP8	0.185974	7.24915e-40
SRSF6	0.185828	9.62254e-17
ABCA1	0.185561	7.47645e-44
RAB1A	0.185227	1.25392e-14
ARSD	0.185127	9.4164e-52
FOS	0.184993	0.00110632
FDXR	0.18499	1.33574e-65
FAM173A	0.184933	3.17892e-23
COA5	0.184826	9.58636e-22
ZFX	0.184779	1.71075e-22
LSR	0.184749	1.06847e-73
SNX27	0.184659	3.33544e-24
LAMTOR2	0.184619	6.60651e-20
TRIM56	0.184452	2.0114e-27
C11orf54	0.184445	7.53245e-43
GHITM	0.184135	4.0389e-12
ZNF471	0.184075	1.38206e-80
AK6	0.183909	9.06244e-17
TEAD3	0.183874	1.23295e-32
ORC4	0.18386	1.7026e-20
SNRPG	0.183729	2.46478e-28
PHF10	0.183471	2.81583e-43
ATP5MD	0.183175	3.33531e-26
CREBRF	0.183095	1.24994e-46
DOK1	0.183077	4.78938e-41
LARP1	0.183075	1.07522e-16
CMAS	0.182861	1.31163e-18
ZBTB44	0.182283	1.11706e-30
BORCS7	0.182143	1.22773e-14
METTL26	0.182049	4.98572e-18
PSMD3	0.181948	1.14625e-13
ICE2	0.181906	1.90841e-23
GRTP1	0.18172	6.06044e-86
DUSP3	0.181655	3.50365e-61
DCDC2	0.181648	5.32849e-116
BLVRB	0.181311	7.52455e-13
WASF3	0.181195	1.21844e-47
AP2M1	0.18117	1.71268e-14
TMEM115	0.181129	2.43292e-22
LINC01389	0.181003	1.48663e-182
ARHGAP23	0.181001	4.42741e-55
IL18	0.180989	1.032e-151
FBXL3	0.180974	1.0645e-31
CHCHD5	0.180968	1.89656e-16
CCNL1	0.180829	1.78004e-17
RGN	0.180637	1.69769e-89
BNIP2	0.180622	1.06962e-25
NRSN2	0.180599	4.29542e-25
RAB14	0.180558	4.83849e-17
SKIL	0.180464	1.32507e-08
NDUFB7	0.180244	8.17405e-22
PLP2	0.180197	4.62462e-39
TST	0.18001	3.21922e-67
ACOT8	0.17997	8.25658e-32
IFITM1	0.179899	1.53884e-32
ATP6V1C1	0.179832	1.66717e-31
KIAA0040	0.179702	8.4757e-154
BROX	0.179695	4.59219e-32
NHLRC3	0.179465	1.02439e-19
COX20	0.179453	1.98054e-13
TMEM251	0.179398	8.0546e-28
PPA1	0.179242	2.65046e-12
APLP1	0.179101	5.49017e-33
ANXA7	0.178891	6.22736e-15
UFD1	0.17888	5.38998e-15
PHLDB1	0.178812	1.04433e-25
TOGARAM1	0.178749	5.35244e-26
MFSD3	0.178631	4.95069e-47
FAAH	0.178519	7.19608e-54
ADORA1	0.178298	3.12112e-133
LANCL1	0.178173	1.07812e-35
ADAM12	0.178129	4.14904e-39
CASC10	0.178088	3.57841e-27
LMAN1	0.178041	1.2003e-19
ARL1	0.178012	2.43295e-16
RNPC3	0.177847	7.85098e-35
LRRN2	0.177826	5.76434e-102
RAB3IP	0.177711	6.73586e-86
GNS	0.177289	9.47657e-34
VPS13C	0.177155	4.39629e-27
ZNF451	0.177123	2.95773e-23
FUCA2	0.176955	2.52123e-26
SSNA1	0.176939	1.33556e-15
CES4A	0.176809	9.83541e-58
CAND2	0.176762	1.3205e-68
SH2B1	0.176587	6.07673e-28
EFHC1	0.17651	3.60489e-33
COX8A	0.176326	3.99768e-30
ABCA2	0.176318	1.80505e-85
ZNF83	0.176208	1.50784e-29
COX7A2L	0.1762	5.50189e-25
WDR45	0.175982	3.16347e-15
GALNT10	0.175937	2.95083e-40
PTPRU	0.175919	5.3938e-91
MST1	0.175825	1.22101e-35
NRIP1	0.175629	4.98855e-16
EXOC7	0.175625	1.50078e-14
TSG101	0.175286	1.79734e-15
POGLUT1	0.17528	8.04991e-35
LINC02001	0.174866	5.32824e-22
PHYKPL	0.174843	3.65306e-25
MIB2	0.174376	5.66262e-27
TRPT1	0.174325	2.71515e-26
NDUFC2	0.174283	1.37402e-14
CHMP5	0.1742	1.19187e-14
DGCR6L	0.174088	5.07383e-17
CLDN7	0.174059	2.41772e-110
SLC16A1-AS1	0.173905	5.87549e-33
TMF1	0.173717	5.47156e-12
TBCA	0.173708	2.21921e-28
ENDOD1	0.17366	6.50726e-44
FAM184B	0.173451	6.30722e-15
HNRNPH2	0.173379	2.22901e-13
ERP29	0.173304	5.16634e-20
ARMC10	0.173274	2.23298e-22
MYL12B	0.173158	7.92909e-14
TOR1AIP1	0.173111	1.53303e-23
IQSEC2	0.173071	1.73797e-75
CLU	0.173054	7.67265e-24
SRGAP2C	0.172866	3.37924e-15
DNAJC3-DT	0.172843	6.66122e-77
TSPAN31	0.172795	4.28933e-23
ATF7IP2	0.172768	9.62158e-21
JPX	0.172622	2.31939e-14
PLAG1	0.172609	9.4641e-22
MRPS6	0.172605	6.952e-13
HIBADH	0.172581	9.43882e-23
ITM2C	0.172272	7.36605e-06
CLDN3	0.172257	1.19205e-155
TM9SF2	0.172231	9.16925e-17
SLC39A3	0.172228	1.3325e-18
MED11	0.172132	1.11021e-18
CCDC66	0.17189	6.33569e-14
MKRN2	0.17145	1.04762e-16
SH3BGRL2	0.171402	1.0168e-91
KREMEN1	0.171264	6.74733e-77
TMEM129	0.171063	1.53382e-27
LRRC69	0.17097	5.35499e-59
AHCYL1	0.170969	3.19256e-20
ADAM17	0.170655	2.82325e-27
SREBF1	0.170601	6.48726e-33
ANOS1	0.170487	7.38794e-65
TBC1D9B	0.170393	8.42366e-20
FAM120AOS	0.170366	5.70112e-27
BCAP31	0.170255	1.42378e-17
EXOSC4	0.170232	3.11699e-14
SMIM20	0.170175	9.14493e-19
LETMD1	0.169883	2.40116e-20
TUSC1	0.169857	1.15766e-23
SEMA3C	0.169735	2.99782e-45
ABTB1	0.169628	5.95923e-59
GOLGA7	0.169586	4.50292e-15
CNOT7	0.169465	2.22813e-19
NMT1	0.169402	5.00468e-19
TMEM192	0.169232	8.1248e-40
RPP25L	0.169226	3.14398e-23
OCEL1	0.169155	6.87662e-39
ZBTB20	0.169114	1.96628e-48
PKD1	0.168996	3.51486e-24
CELF2	0.168854	4.55417e-56
PDIA3	0.168833	1.01718e-07
MPC2	0.168828	2.18679e-23
FYTTD1	0.168757	1.14555e-10
NIT1	0.168719	2.10072e-25
CBWD2	0.168618	7.63627e-25
ECHS1	0.168448	1.1775e-10
B3GALT4	0.16838	4.76562e-55
SORL1	0.168248	8.60456e-100
MOAP1	0.168183	1.50119e-26
ARRDC1	0.168144	1.2849e-60
FHIT	0.168034	1.82664e-22
KAT2A	0.167666	2.05896e-32
EAPP	0.167654	4.42317e-13
P3H3	0.167631	9.5385e-34
POLR2A	0.167593	3.76814e-14
SAP18	0.167547	5.97487e-15
SLC25A23	0.167541	5.36028e-35
HSD11B2	0.167448	2.14308e-124
SPCS1	0.167447	1.37537e-15
A1BG	0.167343	1.32306e-22
COX7A2	0.167253	2.11566e-32
NPEPL1	0.167026	3.23859e-44
SH3BP5	0.166932	7.8287e-55
AURKAIP1	0.166924	1.23858e-17
ZNF593	0.16679	4.16226e-12
ZFPL1	0.166778	7.24644e-20
SELENOV	0.166505	2.57078e-81
GGCX	0.166418	6.44394e-35
HOXB7	0.166412	1.04945e-33
MTFR1L	0.16633	4.73594e-13
CTDSPL	0.166277	2.0767e-28
GRHPR	0.16624	1.30155e-12
MAGEF1	0.166228	2.98185e-14
TMEM38B	0.166173	7.9014e-28
CNIH1	0.166157	8.55909e-12
HEPN1	0.166082	3.02784e-120
DEAF1	0.166063	1.17248e-25
CTSB	0.165992	2.2069e-15
MYO1E	0.165757	2.1372e-26
ABHD12	0.165709	3.04918e-23
NR1D2	0.165534	6.50924e-62
HDLBP	0.165467	9.62349e-16
TSC2	0.165423	4.14144e-14
WIPI2	0.165139	5.52124e-16
ARL2BP	0.165107	9.41007e-15
NDUFB3	0.164951	1.9422e-12
GTF2H5	0.164676	5.49646e-14
C8orf33	0.164539	1.40843e-13
MFSD10	0.164477	2.22349e-16
SENP6	0.164353	1.0657e-11
TMOD3	0.164233	1.10227e-16
KMT5B	0.164159	2.71419e-17
FURIN	0.164015	2.85047e-42
WDR6	0.16399	3.5625e-18
CDC25B	0.163692	1.18003e-25
NDUFB10	0.163555	4.1654e-15
IRF2BPL	0.16346	8.77345e-13
ATP1B1	0.163231	2.27e-35
TMEM50B	0.163117	1.09754e-20
AGPAT1	0.16307	3.65067e-20
YY1	0.163057	1.33766e-10
UCP2	0.163021	4.07711e-52
MXD4	0.162949	1.42857e-18
B4GALT7	0.16292	7.39888e-19
NFKBIL1	0.162858	1.32504e-21
C1orf226	0.162783	7.88718e-151
LINC01031	0.162729	4.18331e-151
VPS37A	0.162692	3.82709e-21
ARRDC1-AS1	0.162612	6.89435e-29
TGOLN2	0.162595	1.93571e-19
IGSF8	0.162517	4.10326e-32
ANAPC13	0.162418	1.65768e-13
UBE2Q1	0.162396	6.60565e-38
CHTF8	0.162292	7.18281e-16
SLU7	0.162262	4.91381e-17
WDTC1	0.162091	3.23346e-46
PCNX1	0.162077	1.55818e-33
LSM10	0.162039	2.02072e-13
EFR3A	0.161921	5.96034e-30
SLC3A2	0.161841	2.38962e-12
ASAH1	0.161679	4.26146e-16
GKAP1	0.161593	1.83863e-85
WBP2	0.161356	9.76851e-20
TRIM11	0.161228	5.55924e-29
AGGF1	0.160914	7.17147e-18
NPHP3	0.160903	1.95027e-17
SOX21-AS1	0.160792	2.11257e-156
NBDY	0.160784	2.99288e-16
HIST1H1C	0.1607	1.30085e-17
ZBTB38	0.160668	1.73328e-25
DMAP1	0.160646	5.07795e-12
UNC5C	0.160579	2.11572e-29
ABRACL	0.160473	1.19657e-22
CYB5R1	0.160449	1.27732e-28
RPP38	0.160435	8.4923e-18
CCDC51	0.160384	8.97488e-25
NFAT5	0.160373	5.73677e-18
UBE2Q2	0.160337	6.26906e-14
DSC1	0.160139	2.56785e-174
USP9X	0.160105	2.12261e-19
TRIP12	0.160013	2.25918e-14
IFT27	0.159941	9.50157e-17
TBC1D17	0.159912	6.10402e-32
CCDC127	0.159908	3.68011e-19
NDUFB4	0.159677	1.51523e-16
ZCCHC9	0.159625	1.0712e-15
SDHAF4	0.159459	2.88048e-43
C19orf24	0.159408	1.31546e-15
TRIQK	0.159385	3.94637e-26
C8orf58	0.15931	3.22915e-23
LAMP1	0.159295	6.52233e-12
SEC14L1	0.159281	3.59095e-36
DPH6	0.15927	3.08381e-52
STX16	0.159265	3.10295e-18
NLRP1	0.159188	5.46349e-23
SDHA	0.159095	2.40885e-14
NDFIP2	0.159047	3.07258e-27
EML3	0.159029	1.06172e-41
MRPL36	0.159004	3.68442e-13
NSMCE1	0.158989	4.83426e-13
SUN1	0.158659	3.21822e-23
NUDCD2	0.158647	3.43659e-17
TADA3	0.15852	2.88763e-16
CALR	0.158476	1.97207e-08
ERBB4	0.158313	7.20531e-99
CCDC122	0.158297	1.70294e-62
ATP6V0A1	0.158231	2.01847e-28
MAT2B	0.158047	1.64838e-23
RAB11FIP2	0.157866	1.7708e-37
PNPLA2	0.157857	6.36526e-43
ITGAV	0.157808	6.96684e-18
LINC00847	0.157645	1.31056e-28
C2orf68	0.157603	8.25042e-21
NEBL-AS1	0.157533	5.66584e-191
KIF12	0.157517	1.79711e-104
MBOAT7	0.157384	3.21187e-26
DACH2	0.157189	2.83347e-164
PHF1	0.157177	2.87597e-20
AXL	0.157031	0.000362625
CRAT	0.156895	1.02499e-21
NDUFS8	0.1568	4.83916e-13
SMAD2	0.156766	2.98808e-15
SCAMP2	0.156707	1.61694e-20
ACO2	0.156677	9.6045e-14
PFDN6	0.156674	2.36253e-13
MAP2K4	0.156637	1.61103e-25
CRYZ	0.156621	3.41035e-22
DPF3	0.156479	2.15445e-92
FAM228B	0.156317	3.51845e-28
YAF2	0.156281	3.23244e-17
MANBAL	0.156256	4.83709e-13
ZFAND3	0.156179	1.14084e-15
CISD1	0.156177	5.69828e-13
PAG1	0.156144	1.13924e-39
CHMP4C	0.156069	7.18376e-80
DHX30	0.155999	5.75056e-17
TMEM33	0.155925	1.79794e-16
GMDS	0.15592	2.24454e-19
ACSL1	0.155911	4.35717e-61
PTTG1IP	0.155827	8.12445e-16
POLM	0.155826	6.9218e-36
NAXE	0.15581	4.99798e-11
YIPF3	0.155674	7.60048e-11
THTPA	0.155588	1.32566e-31
ZFP91	0.155583	2.44772e-24
HEXA	0.155506	2.80147e-10
CTSZ	0.155503	1.40407e-53
TMUB1	0.155135	4.80631e-21
MAPK6	0.154993	1.86878e-17
ITGB5	0.154804	7.05922e-38
CHPT1	0.154727	3.13302e-37
SHTN1	0.154624	1.42448e-44
MRPL32	0.154613	4.3457e-11
FAM208A	0.154466	5.68117e-18
SNX5	0.154338	5.621e-14
CEP104	0.15431	7.36059e-24
TMEM107	0.154284	6.92074e-25
ATXN1	0.154271	8.51406e-39
ATP6V1A	0.154175	7.74415e-31
PHC3	0.154167	1.84879e-26
CNTFR	0.153969	9.96436e-22
ZNF706	0.153967	1.71157e-17
KMT2E-AS1	0.153946	3.744e-57
SOD1	0.153851	1.55451e-14
LLGL2	0.15367	2.26848e-134
WDR86	0.153602	6.75031e-10
ATRN	0.153577	4.29362e-31
WAC	0.153509	1.18145e-11
CASC4	0.15327	3.49859e-19
LMBRD1	0.153255	3.68076e-29
NFU1	0.153253	1.02856e-14
TMEM19	0.153174	4.42075e-25
ITSN2	0.153171	2.10442e-23
ZMYM2	0.152898	1.08218e-13
ATM	0.152887	4.42947e-22
ANKRD26	0.152864	1.22864e-14
TRMT112	0.152841	4.44225e-18
COQ10B	0.152837	2.2128e-10
ATXN2	0.152612	5.07655e-16
KLHL29	0.152542	2.31655e-57
ZBTB4	0.152458	1.06104e-40
IQSEC1	0.152235	6.64078e-25
TPK1	0.152009	4.59135e-71
MANEA	0.151941	2.33784e-32
COX6C	0.151684	2.27454e-21
SRRM2	0.151592	7.65999e-15
VKORC1	0.151589	1.57266e-10
AP1M2	0.151438	1.12114e-150
LMAN2	0.151283	7.55812e-10
STUB1	0.151257	3.36617e-15
MOB1A	0.151212	5.85466e-15
HPS1	0.15106	6.53468e-26
TECR	0.150991	6.25433e-13
RALGAPA1	0.150975	1.36832e-18
ALG5	0.150934	2.0901e-12
TRAF4	0.150878	9.63199e-14
ECH1	0.150821	1.02013e-07
SMCO3	0.150811	6.85846e-110
KIAA1109	0.150504	1.75081e-17
RAMMET	0.150487	8.21448e-09
EID2B	0.15044	9.95417e-26
ERBIN	0.150259	1.23249e-14
CASC9	0.150091	4.79877e-52
ANKRD65	0.150068	1.9567e-86
AAED1	0.149971	2.41282e-23
SNHG28	0.14973	1.4388e-130
MSRB2	0.149714	1.36972e-17
PWAR6	0.149576	2.24104e-22
G0S2	0.149552	3.84561e-21
MYOF	0.14952	4.88528e-64
CAPN7	0.149311	9.78134e-24
CLEC16A	0.148933	1.99578e-50
ARAF	0.148896	2.00179e-17
GNPTAB	0.148849	4.46095e-18
NACC1	0.14878	3.73955e-30
TMED10	0.148763	2.08383e-07
DDA1	0.148692	1.75178e-08
KPNA6	0.148674	3.04982e-17
SCAMP1	0.148666	3.64133e-23
OCIAD2	0.148575	5.45414e-16
JMJD8	0.14851	2.35616e-26
KPNA5	0.148488	2.50455e-34
ZRANB1	0.148472	6.3971e-26
RNF10	0.14841	8.57506e-13
DENND5B	0.148403	2.78423e-32
TOM1L2	0.14838	4.59659e-31
TMEM248	0.148129	1.98436e-11
UHMK1	0.148016	1.71351e-26
ABHD14A	0.147992	3.21786e-12
ESYT2	0.147947	2.4838e-50
GMPR2	0.147896	3.26478e-16
ATP5MC3	0.147743	1.4792e-16
CNOT6L	0.14749	1.05514e-31
SHOC2	0.147322	3.45112e-19
SMIM7	0.147299	7.60436e-11
SERTAD1	0.14729	9.26744e-17
TNFRSF1A	0.147079	1.52467e-13
BTG3	0.147069	3.3253e-19
RTL10	0.147043	8.65429e-16
SMO	0.146875	3.0301e-20
SEMA6D	0.146576	1.94644e-17
PIH1D1	0.146558	2.64594e-12
MBTPS2	0.146508	2.6324e-31
SECISBP2L	0.146425	1.94262e-16
MRPL42	0.146398	1.92543e-12
PAXX	0.14605	1.84626e-09
SELENOM	0.146005	0.00546683
NT5C	0.145977	5.18023e-11
HLA-DMB	0.145934	1.15042e-49
MSI1	0.145899	6.62555e-23
HINT3	0.145764	5.01675e-23
PTOV1	0.145727	5.4365e-12
TUG1	0.145707	1.22292e-11
CCDC115	0.145618	2.84357e-11
UQCRC1	0.145592	1.08491e-05
NR1H2	0.145561	3.39331e-19
MRPL24	0.145537	4.39915e-16
TTC19	0.145535	1.02441e-11
PLA2G12A	0.145478	6.61591e-16
PET100	0.145474	7.80316e-08
RPL22L1	0.145435	2.49573e-16
VPS13A	0.145394	1.75461e-29
LRIG2	0.145392	3.89284e-28
KMT5C	0.145247	2.04578e-30
HSDL2	0.145186	4.28885e-24
VPS25	0.14498	1.27514e-10
CDK5RAP3	0.144941	3.16504e-09
GGNBP2	0.144679	1.50221e-09
PANK3	0.144659	4.91212e-20
HSPA1A	0.144605	1.02566e-13
SERTAD3	0.144598	1.89973e-09
NCK2	0.144555	2.01945e-24
SLK	0.144519	4.17213e-18
PUM2	0.144478	8.92787e-19
BRWD1	0.14447	1.33245e-14
AHNAK	0.14446	9.79262e-12
PLXNB1	0.14437	5.1535e-38
NCOA4	0.144314	8.53055e-12
DNAJA1	0.14427	1.85958e-07
PDLIM1	0.144255	7.39636e-36
SPINK5	0.144207	3.20089e-36
PBXIP1	0.144201	1.17048e-21
SPATA20	0.144176	4.83885e-11
EFCAB2	0.144143	2.63165e-26
PRRC2C	0.144001	2.88302e-09
WDR72	0.143931	3.69496e-59
CCL2	0.143899	6.75446e-32
USO1	0.143803	1.22118e-15
RNF167	0.143775	1.41398e-13
CSNK1D	0.143737	1.08473e-12
MYLK	0.14344	2.51317e-12
SPNS1	0.143238	3.05572e-13
FAM199X	0.143094	2.65652e-34
JUND	0.142984	3.12532e-12
ERBB3	0.142951	1.43214e-48
ARPP19	0.14292	6.4983e-09
ZFYVE21	0.142893	1.432e-12
PTS	0.142823	1.83276e-11
C15orf59-AS1	0.142685	2.39825e-115
SYAP1	0.142591	2.55927e-11
FUOM	0.142566	3.49016e-19
TBC1D5	0.142481	6.72542e-22
THAP6	0.142473	9.07908e-25
ELOVL1	0.142256	4.48896e-15
CCDC24	0.142195	1.17545e-48
MZF1	0.142112	4.35377e-36
NEK7	0.141862	5.10221e-25
PRELID3B	0.141783	3.59102e-19
DNAJB6	0.141697	4.30619e-10
LARP7	0.141676	6.28077e-07
ECPAS	0.141672	2.34787e-26
PAFAH1B1	0.141629	9.94529e-10
PCF11	0.141413	4.19754e-12
ARID3B	0.141338	2.36179e-40
PRPF4B	0.141331	3.82653e-07
LAMTOR3	0.141309	3.94856e-10
INTS6-AS1	0.141296	1.32681e-73
ATP2A2	0.141265	1.24172e-16
CUTA	0.141187	3.14588e-16
BABAM2	0.141108	6.21164e-22
TIMP1	0.14101	4.75111e-09
IRF1	0.140891	4.04213e-55
NDUFA11	0.140781	1.12755e-16
FXR1	0.140728	4.17766e-12
TERF2IP	0.140567	2.82367e-11
SELENOS	0.140482	2.39349e-08
DDX1	0.140275	1.98385e-09
RBM6	0.140222	5.60502e-07
NARS	0.14022	1.15096e-11
PSEN2	0.140129	2.27019e-45
SNHG9	0.140006	4.66479e-15
WDR49	0.139935	3.92547e-158
CISD3	0.139921	1.93893e-26
BCAR3	0.139812	1.17592e-35
MRS2	0.139805	4.92447e-18
TOLLIP	0.139618	2.39665e-15
CPNE3	0.139573	5.834e-12
NDUFB5	0.139562	3.92732e-11
ZDHHC21	0.139536	7.88645e-32
REV3L	0.139468	1.17808e-16
ATAD1	0.139385	1.53547e-14
SORT1	0.13926	6.0062e-52
CASZ1	0.139227	2.22103e-101
N4BP2	0.139186	2.47776e-13
TCF7L2	0.139145	4.81055e-12
MINDY2	0.139096	3.39606e-27
PAIP2	0.138868	1.27826e-08
NCKAP1	0.138692	1.36493e-13
SLC25A36	0.138674	3.64999e-14
SERGEF	0.138643	1.80535e-45
WDR60	0.138632	6.00154e-11
ZDHHC2	0.138481	4.55859e-90
EIF4B	0.138477	9.69862e-16
SMIM10L1	0.138472	2.16729e-09
KBTBD11	0.138135	8.45773e-73
METTL3	0.138014	9.93873e-15
C11orf95	0.137962	1.43006e-23
SCRN3	0.137899	1.26243e-32
LYRM1	0.137858	3.17592e-17
ATP13A3	0.137712	3.02415e-32
MTSS1	0.137662	1.65e-23
GATM	0.137638	9.79212e-88
GATAD1	0.137511	9.41654e-18
FAM192A	0.137499	1.1419e-07
CDC42EP2	0.13744	5.12131e-26
PDE9A	0.137341	2.8627e-35
FRY-AS1	0.137319	4.4592e-84
AMZ2	0.137262	4.17329e-14
TUBGCP2	0.137254	5.21149e-13
CECR2	0.137084	2.26852e-45
RSRC2	0.136978	2.50283e-07
RBL2	0.136788	7.87928e-22
FBXW5	0.136759	4.45722e-13
KMT2C	0.13675	1.28205e-13
METTL23	0.136744	1.33721e-13
ATP5MC2	0.1364	8.77975e-28
TYMP	0.136392	4.57836e-28
AUH	0.136289	3.91558e-29
NDUFB9	0.136044	1.54471e-08
ECHDC3	0.13596	1.9491e-43
BTBD7	0.13581	3.57681e-10
FAM126B	0.135674	1.59807e-20
BIRC6	0.135607	2.1911e-12
PTPRS	0.135481	1.41295e-05
PC	0.135452	1.77363e-49
JOSD2	0.135344	3.58228e-11
ZNF667-AS1	0.135302	1.25213e-14
NT5DC1	0.135277	2.59333e-24
AKAP17A	0.135228	3.42337e-18
SLC33A1	0.13514	7.22683e-25
EIF2AK1	0.1351	2.45522e-12
SLC6A8	0.1351	2.16938e-58
TRIM33	0.135014	2.89958e-15
FAM219A	0.134909	3.59677e-37
WRB	0.134854	1.87141e-08
FAM172A	0.134852	1.05147e-12
TMED5	0.134827	3.79347e-21
TK2	0.134769	2.7935e-30
ALG13	0.134748	2.27507e-14
PRRT2	0.134719	1.16198e-16
ZDHHC24	0.134592	1.72468e-25
LINC00665	0.134573	2.15604e-21
LCN12	0.134521	1.51352e-130
SNX4	0.134414	2.39428e-15
ZNF518A	0.134395	4.07884e-10
SIX5	0.134385	1.19208e-26
GDE1	0.134351	1.93035e-13
OGFOD3	0.134213	1.79661e-15
ATP5S	0.134161	3.07928e-15
RETREG3	0.134141	7.22768e-17
ZNF143	0.13408	8.06966e-24
MT-ND4L	0.134074	6.3708e-12
PAK4	0.13405	1.72606e-25
PRICKLE2	0.133867	1.04359e-45
TCEA1	0.133839	3.32714e-12
MYL3	0.133825	1.31767e-29
LTBP3	0.133724	1.77916e-12
TOR1AIP2	0.133633	3.40421e-09
MIR22HG	0.133578	3.53959e-34
TMEM143	0.133535	2.9105e-30
XPA	0.133127	6.67881e-13
ADAM9	0.133068	2.91067e-21
SMIM26	0.133066	2.17963e-11
POLR2K	0.13293	5.17437e-10
FAH	0.132793	2.84921e-21
SLC44A1	0.132757	4.33945e-24
LINC00535	0.132756	1.9504e-116
PDPN	0.132734	4.24486e-55
NUFIP2	0.132634	1.84537e-14
ZNF776	0.13262	9.30887e-38
LOXL1	0.132608	7.2066e-06
CFAP298	0.132606	3.2129e-21
TSPAN9	0.132603	1.8634e-24
SMARCD1	0.132574	3.00187e-12
ADGRV1	0.132494	1.19803e-54
PKP4	0.132429	7.02418e-27
HIPK3	0.132428	7.68948e-27
DEDD2	0.132399	2.68632e-24
SLC25A11	0.132355	1.22981e-07
PSMD1	0.132346	4.47575e-08
ANKRD28	0.132304	3.35594e-22
PSMF1	0.13222	1.5277e-08
RB1CC1	0.132166	3.04866e-10
ADAMTS1	0.13198	6.35407e-13
TBRG1	0.131968	2.50201e-15
NAA20	0.131899	8.04886e-06
PQLC3	0.131837	4.2512e-30
ENOPH1	0.131764	1.32434e-09
CD9	0.131613	5.5405e-18
POLI	0.131467	4.74851e-21
LARP4B	0.131441	5.94707e-31
ALDOA	0.131368	1.04157e-06
SNX8	0.131314	7.49927e-22
STAG2	0.131274	8.10102e-10
PPP1R1A	0.131204	1.45224e-63
GABPB2	0.131167	2.6293e-34
PPP6R3	0.131072	2.18726e-13
LINC01355	0.131036	1.23187e-25
ZNF800	0.130984	1.25894e-18
STXBP3	0.130781	7.38354e-22
GPR153	0.13077	1.47188e-23
DNAJB14	0.130748	2.13801e-08
PREPL	0.13074	9.56964e-19
MLEC	0.130708	2.1947e-08
TOR2A	0.130599	2.2993e-11
ACAA1	0.13055	3.98479e-09
SYTL5	0.13047	7.74604e-98
ZNRF3-AS1	0.130467	4.70552e-29
BAZ2A	0.130437	7.24133e-16
OSTF1	0.130427	3.00652e-17
BMP2	0.130276	1.6946e-27
MRPL14	0.130275	5.15734e-12
D2HGDH	0.130269	2.84905e-18
ZNHIT1	0.130227	3.72263e-12
FAM136A	0.13022	2.66111e-11
RRAS2	0.13014	9.67959e-20
IAH1	0.130111	8.58635e-10
MRPL20	0.13008	9.68973e-09
SDCCAG8	0.129808	4.00725e-15
RIC3	0.129806	2.9034e-73
DECR2	0.129803	6.87238e-21
TARDBP	0.129799	5.69522e-10
ANXA11	0.129652	7.81928e-18
CLN5	0.129628	8.23821e-11
OARD1	0.129413	3.64443e-10
USP51	0.129143	1.17358e-31
ELMOD3	0.12911	8.37899e-16
DDT	0.129035	2.35397e-07
AFG3L2	0.129028	1.40687e-14
NFATC2IP	0.12896	9.45155e-14
WTIP	0.128851	1.13715e-27
THAP5	0.128762	3.11373e-13
KIAA0319L	0.128683	5.66881e-22
ENPP4	0.12858	9.64854e-97
KIAA1191	0.128531	2.2196e-14
RMND5B	0.128355	5.05955e-17
SNX21	0.128338	8.08291e-21
SOWAHC	0.128215	1.76353e-45
ISCU	0.12808	1.86932e-09
ZNF185	0.127993	2.4993e-45
PILRB	0.127986	4.52757e-19
UMAD1	0.127903	4.84519e-25
PRDX3	0.127784	0.000314506
C18orf32	0.127762	2.28004e-14
PTGES2	0.1277	2.56777e-09
MYH14	0.12767	1.41543e-47
PHIP	0.127528	2.47884e-09
CYB561D2	0.127396	1.7092e-21
PPP2CB	0.127366	5.57981e-14
ATP6V1D	0.127257	3.16181e-08
VKORC1L1	0.12719	4.69183e-23
SLC25A21-AS1	0.127004	1.80295e-30
TMEM221	0.126995	4.96357e-120
DHX36	0.12692	2.72519e-07
SIRT3	0.126814	1.59546e-18
C1QTNF7	0.126756	5.8741e-38
ARHGAP24	0.126678	8.1602e-15
ERAP1	0.126545	6.01568e-49
NOTCH2NL	0.126512	2.49648e-51
ASMTL	0.126499	1.21542e-17
AIG1	0.126355	3.94729e-16
RRAS	0.126345	1.48753e-13
IGSF1	0.126269	4.23881e-41
FBH1	0.126119	3.265e-15
AMMECR1	0.126085	2.4386e-18
TMEM230	0.126036	5.17728e-12
CHMP2A	0.125996	1.67107e-07
ZNF721	0.125995	2.092e-15
KAZN	0.125973	3.84683e-25
LINC00667	0.125961	1.0047e-07
MIR181A1HG	0.12595	4.77628e-06
FBXL17	0.125931	1.87944e-19
RBFA	0.125922	1.09155e-14
CLPTM1	0.125844	1.64289e-11
PPM1A	0.125824	1.28371e-14
PPP1R2	0.125628	4.58802e-11
INSIG1	0.12561	4.18392e-08
CARF	0.125608	1.11685e-21
MECP2	0.125549	1.09207e-12
ARPC1A	0.125524	1.77862e-07
TMEM147	0.125492	9.1804e-09
IFT122	0.12537	2.97941e-23
DDIT3	0.125312	4.44623e-22
CSDC2	0.125199	1.6346e-87
PPP1R3E	0.125053	1.21487e-27
HDHD2	0.125051	9.70164e-16
DCAF11	0.124925	2.77382e-14
NUB1	0.124795	5.33731e-12
UBE2G1	0.124762	2.09932e-09
FOXO3	0.124697	5.86693e-07
ATF4	0.124658	1.67326e-10
VTI1A	0.124581	1.04311e-23
CHURC1	0.124438	1.17713e-08
DDX39B	0.124434	1.58889e-13
ZC3H14	0.124394	3.01685e-12
ANKRD49	0.124391	1.03144e-17
PDHX	0.124386	3.39303e-17
TRIM37	0.124378	9.81295e-26
ARL14EP	0.124339	3.94378e-08
CHMP1B	0.124316	1.02255e-08
FAM214A	0.124141	2.90928e-20
PURPL	0.12405	4.2145e-25
C1QTNF12	0.124032	1.65463e-34
NACC2	0.123943	7.89742e-43
TROVE2	0.123919	3.90704e-07
TMEM267	0.123916	1.86705e-18
SCAMP4	0.123883	9.30182e-12
GPC4	0.123829	2.38881e-17
UTP3	0.123707	3.4221e-17
DHRS12	0.123636	1.20721e-21
CLDN11	0.123626	2.2724e-11
ATP6V0E2	0.123593	2.85806e-34
ING4	0.123456	1.70483e-09
ZBTB22	0.123047	7.89285e-24
RABGGTB	0.12301	4.35509e-13
BCL2L2	0.122802	3.23465e-24
TRADD	0.122798	1.61856e-40
NGLY1	0.122701	6.6104e-11
MKNK2	0.122695	8.63222e-23
CSNK2A2	0.12268	5.36234e-20
RCOR3	0.122555	9.73967e-14
MAPRE3	0.122493	1.00626e-35
MRPL23	0.122475	2.06001e-10
CPQ	0.122429	9.77592e-12
TSEN15	0.122428	2.78418e-08
C11orf1	0.122352	7.97616e-15
HEXIM2	0.122332	5.54511e-21
VEZT	0.12232	1.76199e-12
TCN2	0.122271	4.13238e-25
PKM	0.122128	3.80878e-12
CDH3	0.122107	1.55235e-89
NDUFS1	0.122085	3.77047e-09
SNHG21	0.121974	8.68959e-32
FBXW11	0.121913	1.32897e-12
SMUG1	0.121892	6.43142e-15
PDXDC1	0.121852	4.83695e-15
USF3	0.121838	3.46725e-25
HMGN3-AS1	0.121833	7.98821e-62
PAPOLA	0.121827	2.13503e-10
UBB	0.121813	5.64103e-14
SUMF2	0.121805	2.35909e-05
SRSF4	0.12173	4.66814e-08
ETNK1	0.121671	1.11115e-13
LARP1B	0.121607	1.07944e-23
DNAJC21	0.121604	4.01529e-18
MARVELD2	0.121576	4.11023e-113
ARAP1	0.121569	1.96681e-29
ANKH	0.121558	9.58387e-48
ZNF16	0.121475	8.06285e-21
SLC52A2	0.121457	2.43622e-11
ZNF703	0.121338	1.98835e-12
CCDC189	0.121337	2.70718e-41
CCDC6	0.121288	1.10266e-14
MAFG	0.121249	4.39218e-25
FAM183A	0.121228	1.67181e-85
PCED1A	0.121224	7.92287e-19
SDHC	0.121219	2.94998e-09
PPP2R5A	0.121182	2.39824e-36
ATPAF1	0.120986	8.4651e-16
RASGEF1B	0.120943	3.12962e-43
GCC2	0.120754	4.26956e-09
CCDC106	0.120639	2.2533e-12
EIF5	0.120617	4.67526e-11
ZNF609	0.120616	8.2501e-23
ACVR2B	0.120606	2.43213e-39
ZHX1	0.120562	5.00109e-12
PPP1R1C	0.120459	1.46372e-44
RBBP6	0.120431	1.97508e-08
TMEM147-AS1	0.120369	1.78338e-41
PIK3CB	0.120356	2.72521e-59
MAPK1	0.120315	3.88213e-15
C8orf44	0.120314	8.26638e-29
RMND5A	0.120259	2.50869e-16
PURB	0.120235	6.3135e-15
HDAC1	0.120229	2.02971e-09
SFT2D2	0.120103	4.36788e-19
AEBP2	0.120102	3.07361e-18
QTRT1	0.120012	9.2002e-08
ZSWIM6	0.120009	1.2435e-22
ZFAND6	0.119994	4.08178e-06
EEA1	0.119975	2.62063e-11
PTP4A2	0.119946	2.83117e-09
ZDHHC1	0.119894	1.74583e-54
FBRS	0.119824	3.13829e-23
SNTB1	0.119819	1.03286e-71
SNAPIN	0.11972	3.7782e-07
YAP1	0.119662	1.97458e-10
SLC30A5	0.119552	1.75279e-12
PRDM4	0.119551	3.02566e-22
EIF6	0.119487	2.77834e-06
DLG2	0.11948	3.33778e-27
ATXN10	0.119174	0.000187172
SH3KBP1	0.118975	1.14518e-16
ATP5ME	0.118821	6.91721e-11
UBALD1	0.118818	1.458e-11
BRD8	0.118796	1.27385e-08
WDR83OS	0.118704	2.16556e-09
SGCE	0.118601	4.73578e-09
[truncated: 5,420 more rows]

## Sheet: Cluster 3
Gene	LogFC	pVal		GO BP top 30 DE genes
DLK1	1.68909	2.34501e-140		ID	Name	Source	pValue	FDR B&H	FDR B&Y	Bonferroni	Genes from Input	Genes in Annotation
GATA3	0.995125	8.97051e-285		1	GO:0042060	wound healing		7.908e-09	1.767e-05	0.0001464	1.767e-05	10	570
IGFBP5	0.903202	1.27275e-170		2	GO:0016477	cell migration		2.079e-08	2.028e-05	0.0001681	4.645e-05	13	1300
CXCL12	0.894568	6.03059e-181		3	GO:0040007	growth		3.152e-08	2.028e-05	0.0001681	7.041e-05	12	1091
NR2F1	0.870318	7.9075e-186		4	GO:0048589	developmental growth		3.821e-08	2.028e-05	0.0001681	8.536e-05	10	673
COL21A1	0.828375	1.48922e-206		5	GO:2000146	negative regulation of cell motility		5.741e-08	2.028e-05	0.0001681	0.0001283	7	235
SLN	0.818821	3.81742e-167
NRK	0.755095	1.24675e-245
IGF2	0.722743	4.7921e-152
MGP	0.692923	1.85326e-71
PLAT	0.645466	3.82634e-220
APOE	0.62689	2.09123e-84
ACTA2	0.620476	1.56365e-25
ADAMTS6	0.611829	2.27288e-135
BMP5	0.596765	1.36463e-172
HOPX	0.585969	5.91201e-157
PCDH9	0.577491	9.46377e-102
TBC1D1	0.560689	3.16398e-181
DGKB	0.555648	2.69132e-287
DSP	0.552459	7.9446e-89
MEF2C	0.552125	6.47039e-72
POSTN	0.550372	8.1116e-86
BST2	0.545923	8.89085e-170
JUNB	0.542805	3.10575e-85
NPW	0.539513	3.27836e-61
PDGFRB	0.523662	3.39366e-105
SLC5A7	0.517287	3.83704e-211
TPM1	0.509196	7.57039e-89
ZEB2	0.508016	2.02415e-117
SHISA3	0.503876	4.66021e-68
MIR503HG	0.479955	4.19561e-95
SOD3	0.464394	2.17782e-87
SLC26A7	0.452497	6.25797e-56
NDUFA4L2	0.448668	5.76274e-90
SLC8A1	0.443146	4.54188e-128
PTGER4	0.44127	1.60128e-168
SLIT3	0.436227	1.28028e-112
NRXN1	0.43459	1.69037e-183
BEX1	0.430419	2.48863e-40
SELENOP	0.426522	2.79946e-99
LHFPL6	0.424309	1.68906e-42
EGR1	0.421095	1.12454e-78
PDGFRA	0.418484	2.97166e-62
MEIS3	0.416104	2.60495e-123
PNRC1	0.411288	2.44033e-80
IFI27L2	0.409077	1.25211e-78
JUN	0.403064	7.21676e-35
FOS	0.371461	2.16004e-40
PLAGL1	0.367828	2.22573e-58
ARID5B	0.367815	4.91938e-44
COL1A1	0.367603	3.66016e-64
CHST2	0.363669	3.41516e-58
SFRP1	0.363063	6.82052e-31
LRRTM3	0.358518	9.70378e-240
DES	0.349432	4.86442e-101
CALD1	0.346834	3.48833e-48
TLE1	0.344517	6.65545e-52
CLEC11A	0.341466	1.65585e-63
NR2F2	0.338359	3.20394e-58
SNHG8	0.337869	6.17907e-55
MEIS2	0.335607	2.4812e-39
SGIP1	0.332399	2.841e-142
CD276	0.330744	2.2392e-58
OSBPL1A	0.330548	3.74046e-53
GATA3-AS1	0.330392	1.11395e-158
SULF1	0.329634	2.67497e-29
MYLK	0.328828	6.42931e-68
EBF1	0.326075	1.22782e-44
SESN3	0.325597	4.30777e-57
PDLIM7	0.322123	1.35552e-47
TRPM3	0.319226	1.68054e-55
MGAT4C	0.318749	9.70902e-82
SEMA5A	0.318377	2.41e-46
FHL2	0.31744	1.85179e-67
MAF	0.317212	8.85301e-71
SNHG18	0.316503	1.10612e-60
CXXC5	0.314688	1.23488e-48
PBX3	0.311083	7.97246e-46
RBP1	0.307321	2.49313e-46
HIGD1A	0.304875	8.13551e-24
FOXP1	0.304567	1.13491e-40
TPM2	0.30352	2.23467e-44
MEIS1	0.303142	3.63787e-55
FOXS1	0.302714	6.5175e-65
ELMOD1	0.301809	1.13614e-118
TSC22D4	0.299824	8.84614e-50
STMN2	0.297193	2.17041e-25
PCSK1N	0.29336	6.98518e-33
LINC02303	0.291301	1.23057e-46
LINC00632	0.290727	2.72504e-42
NR2F1-AS1	0.289166	1.70284e-70
HSPB6	0.289014	2.05828e-69
PIEZO2	0.288513	2.46769e-62
TNFRSF21	0.286922	6.31222e-73
DUSP2	0.283808	3.53637e-73
TAGLN	0.283506	2.91822e-45
GABPB1-AS1	0.281663	1.80992e-38
FAM198B	0.280136	7.85143e-71
ALDH1A1	0.278696	4.39434e-24
CREB5	0.278428	2.94338e-47
NR2F2-AS1	0.278304	2.0315e-49
PRSS23	0.275297	9.06576e-25
ATP2B1	0.274253	7.14387e-21
B2M	0.272966	2.05248e-46
BMP4	0.268946	8.8142e-38
GOLM1	0.268807	2.50722e-32
SLC25A5	0.26641	2.35821e-39
ADAMTS5	0.266187	2.63199e-91
HSPB1	0.266072	5.74169e-49
SAT1	0.26574	9.29292e-45
SLITRK1	0.265364	5.0278e-175
PDGFA	0.265132	6.24696e-55
LGI2	0.260229	3.92418e-91
FXYD6	0.258132	6.94949e-36
MOCS2	0.257689	3.4189e-30
GLIPR1	0.257147	2.92324e-83
CHCHD10	0.256155	1.80388e-31
PNMA1	0.253928	1.41009e-35
EFEMP2	0.25116	1.17168e-42
PTEN	0.250659	3.44266e-36
NUPR1	0.250352	9.27659e-19
C6orf48	0.247938	2.91591e-45
PALMD	0.247689	5.75491e-70
OSBPL9	0.2452	1.29684e-14
FILIP1L	0.244458	1.39055e-37
TPD52L1	0.243537	1.82288e-35
GUCY1A1	0.243132	1.1407e-79
JPH4	0.24258	1.95592e-50
KCNQ1OT1	0.240256	7.4014e-27
NOTCH3	0.238476	1.78257e-33
OLFM3	0.238181	5.81943e-28
MMP11	0.238174	1.14861e-46
COL1A2	0.237777	7.42592e-36
PRAF2	0.237759	5.59737e-33
FZD7	0.237585	1.04885e-37
HSPB7	0.23538	1.24506e-92
MKL2	0.234735	3.47689e-41
ANTXR2	0.234582	1.94713e-52
CHD4	0.229006	1.83875e-24
UNC5B	0.228914	4.12456e-48
PDE3A	0.228405	1.57496e-59
NRP1	0.22834	2.95318e-33
PDLIM1	0.227787	5.04851e-30
SERPINE2	0.2272	5.63658e-22
TSHZ2	0.224998	1.88701e-31
PLIN2	0.221711	1.33392e-26
SNCG	0.221573	3.65207e-21
ADAMTS16	0.221305	3.79655e-140
TBCA	0.21972	1.99071e-32
ATP1B2	0.219246	1.44509e-54
EIF4A2	0.218744	2.17908e-35
LINC01116	0.218612	1.01949e-31
ITGA11	0.218078	2.4154e-71
MALAT1	0.217946	1.09313e-44
RPL22L1	0.217387	7.08592e-22
PHYHIPL	0.217371	4.07361e-31
NPC2	0.217228	6.85746e-33
ARL6IP5	0.216963	2.78472e-24
PRDM6	0.216444	7.34463e-47
RNASEH2B	0.216397	1.14113e-25
ANKRD50	0.216072	9.18065e-30
ISYNA1	0.215717	9.75481e-21
PHF14	0.215517	5.51413e-22
TGFBI	0.215447	1.25576e-05
RPL12	0.215261	1.27187e-62
USP53	0.214954	1.24642e-31
TCAF1	0.211491	2.10481e-23
SOX4	0.210459	6.36384e-23
RPS18	0.208717	8.2097e-73
KLHDC8B	0.208065	4.85848e-28
DDHD1	0.207679	1.12389e-28
RASL12	0.204793	1.01175e-31
EHD2	0.204724	2.97957e-47
HNMT	0.204575	1.50366e-39
C1orf122	0.204553	3.71874e-22
NDUFA4	0.203234	4.11575e-25
CDH11	0.202567	1.75502e-20
SEMA6A	0.200982	5.30526e-19
LOXL1	0.200714	3.05385e-24
IGSF10	0.200115	2.54816e-53
PLCL1	0.19937	4.58715e-50
SCG2	0.198841	4.28958e-36
MAML2	0.198185	2.72416e-33
PDE1A	0.197713	7.79801e-36
APOC1	0.19608	5.155e-26
EMCN	0.195837	4.07641e-21
IMPDH2	0.195264	9.23949e-25
PLXDC2	0.194685	1.14173e-22
LIMA1	0.194648	1.39759e-18
CERCAM	0.191887	2.666e-28
PHACTR2	0.190009	9.3022e-17
GLIPR2	0.189787	4.43524e-24
NTRK3	0.189704	9.5741e-117
RPL10A	0.188686	6.37496e-56
ARHGAP5	0.187701	1.5118e-18
ITGA2	0.187419	2.03763e-36
FNIP2	0.185821	8.37424e-24
RPL36	0.185534	3.12221e-37
PLAC1	0.185029	6.88983e-50
RBM3	0.184727	3.56891e-23
MOXD1	0.184515	1.42992e-21
TRO	0.184147	9.41768e-29
UQCRB	0.183835	1.04539e-35
HHAT	0.183724	4.36514e-37
C20orf27	0.183617	2.57534e-18
NFIC	0.182844	1.68993e-16
MAPT	0.182648	7.71963e-44
RPRM	0.182422	2.93619e-69
PALLD	0.182153	4.29467e-19
SELENOW	0.181175	1.84629e-23
AMOT	0.180746	1.68024e-13
DLC1	0.17972	6.82672e-15
TADA3	0.178575	2.10387e-18
RTL8C	0.178159	2.0927e-18
ID4	0.176743	1.1582e-17
TMEM165	0.176639	6.63671e-11
SLC25A36	0.176232	6.7024e-18
WSB1	0.175299	1.21718e-19
HCFC1R1	0.174657	8.05684e-20
FTL	0.174497	2.27145e-35
FILIP1	0.173743	1.41222e-41
VCL	0.173198	1.2243e-15
PTGDS	0.172617	3.57877e-19
LMO4	0.172516	0.0014861
FOSB	0.172024	9.18049e-18
CELF4	0.171742	3.24628e-44
RGS2	0.171628	7.02626e-19
GPC6	0.170395	2.91533e-05
FABP3	0.169999	1.3051e-31
AHCY	0.169863	2.38273e-20
ROR1	0.169806	5.69132e-22
CDKN1C	0.168699	1.29599e-19
LIMD2	0.167836	2.15342e-18
PTCHD1	0.167636	1.37061e-59
CCR10	0.167575	1.22078e-32
QPRT	0.167069	4.3076e-30
HIF3A	0.167061	2.31039e-21
SSBP2	0.166817	5.09329e-18
DIO2	0.166776	8.84113e-67
BAMBI	0.166453	2.35215e-16
ITGA4	0.166089	3.39595e-39
CLTA	0.16508	1.03724e-27
PLD3	0.164746	2.15723e-15
SSBP4	0.164284	7.69064e-18
CIRBP	0.163909	1.03624e-24
MIR99AHG	0.163846	4.11162e-21
ABCA1	0.163659	2.39626e-37
GPX4	0.163584	6.81873e-22
COL16A1	0.163528	1.22984e-26
HRC	0.163524	1.20774e-84
S1PR3	0.163261	1.06247e-25
EIF3D	0.162417	4.39685e-20
CRB1	0.162262	1.06504e-87
RPL39	0.161541	5.55261e-23
AXL	0.160319	3.72902e-20
ALDH1A2	0.159616	5.06455e-12
SH3BGR	0.15898	3.08192e-16
SLFN5	0.158612	2.5995e-21
ADGRA2	0.158431	1.60959e-22
SEZ6L2	0.157701	1.29549e-34
ZFAS1	0.157148	8.12884e-23
MFGE8	0.157023	9.59701e-16
NRG1	0.156647	3.31057e-41
PTPRK	0.156015	8.53026e-19
MXD4	0.155619	1.65061e-21
MTCH1	0.155446	2.72394e-12
ROGDI	0.155396	1.52689e-17
RASL11B	0.155306	3.18501e-17
LINGO1	0.155236	1.97336e-39
RAP1B	0.155118	1.77892e-14
EPHB6	0.154389	5.58791e-33
RAB13	0.153966	1.19831e-17
ANGPTL4	0.153718	2.84254e-38
SEMA6D	0.153707	8.30887e-20
ELL2	0.153574	7.51084e-51
THRA	0.153176	1.42438e-22
NRIP1	0.152977	2.88165e-13
RPS4X	0.152844	1.55375e-30
CNN3	0.152405	2.24742e-12
PLEKHA4	0.152039	1.32759e-20
FXYD1	0.151872	1.41858e-09
AAK1	0.151709	6.99626e-14
BEND5	0.151488	1.82722e-21
ZYX	0.151313	1.34436e-16
NEAT1	0.151014	6.34016e-42
FHL3	0.150432	2.21692e-13
CTNNBL1	0.149574	2.44996e-09
KCNE4	0.149561	3.00896e-21
GSTK1	0.148997	1.33854e-13
CAMLG	0.148391	1.88929e-19
MYC	0.148227	2.44007e-13
BMF	0.148081	2.35811e-26
WFDC1	0.146184	2.62517e-26
CLDN11	0.145994	3.01527e-09
ESD	0.145907	8.33712e-18
ATP2B1-AS1	0.145804	3.63668e-24
IL17B	0.145223	3.69294e-60
CDH9	0.144925	1.13043e-71
RGL3	0.144817	1.96669e-64
TBL1X	0.143806	1.33103e-15
SERPING1	0.143746	6.97001e-19
RACK1	0.14329	4.4101e-27
ANTXR1	0.143002	2.09379e-11
SELENBP1	0.14298	4.41113e-14
NAV3	0.141309	2.59738e-19
HSP90AB1	0.140983	1.95213e-18
C19orf70	0.140885	8.1789e-14
SH3BGRL	0.1408	1.39917e-16
RHOC	0.140561	3.70876e-22
NAP1L3	0.140004	2.99201e-17
GPRC5C	0.13988	1.38473e-19
IGSF1	0.139779	5.1813e-28
MYOZ1	0.139317	9.61566e-35
RPL31	0.138334	5.71963e-30
NRXN3	0.138206	3.48649e-36
HOXC9	0.138126	1.06677e-13
RPL13	0.137678	4.23476e-35
CD248	0.13764	1.07294e-16
FCGRT	0.137368	6.11563e-12
RPL8	0.136559	9.14379e-37
AR	0.136382	1.21668e-35
TIMP1	0.136149	3.12232e-09
TBX2	0.136137	3.33193e-19
SLC25A6	0.135988	8.67773e-22
IFI27L1	0.135817	2.28164e-12
EIF2S3	0.135805	2.14758e-08
AK1	0.135232	4.1588e-14
EEF2	0.135003	8.53209e-20
KCNMB1	0.134738	7.3368e-24
HIGD2A	0.134409	5.55865e-15
TRABD2B	0.134358	1.465e-30
RPL29	0.133938	6.65749e-28
CSAD	0.133697	1.08959e-13
MAGED2	0.133481	7.30677e-10
GPSM3	0.133467	5.09409e-17
DPPA4	0.133139	2.57822e-17
STX7	0.132411	3.43738e-09
MYH10	0.132124	1.94583e-06
OXCT1	0.132075	5.54762e-20
PRKAR2B	0.131987	7.75476e-37
TRIM38	0.131172	8.79045e-20
VCAN	0.130744	2.43473e-12
PFN2	0.130568	5.20195e-06
SMARCA1	0.130554	2.57854e-10
USE1	0.130416	5.77524e-13
SMIM3	0.130395	1.75692e-24
CAMK4	0.130312	1.52517e-33
A2M	0.129986	3.97371e-24
LGALS3	0.12968	1.55792e-10
MIR181A1HG	0.129676	1.43224e-11
TRIM9	0.129619	3.5841e-61
SMARCD3	0.129534	1.10624e-13
PDZRN3	0.129474	2.41111e-20
SNX18	0.129268	3.30745e-14
FGF13	0.12926	2.27697e-27
CCDC28B	0.128987	3.00636e-13
INAFM1	0.128978	2.57132e-18
GLMP	0.128298	3.96572e-14
CEP85L	0.128008	5.64243e-07
C1orf53	0.127623	3.22771e-19
PCYOX1	0.12752	1.14848e-15
PGLS	0.126847	3.79829e-12
GGA1	0.126244	1.02207e-15
RPL9	0.126171	9.50561e-29
ACADVL	0.125875	2.35264e-10
C16orf45	0.12571	9.79867e-13
RPS7	0.125421	1.42758e-28
NLRP1	0.125413	6.78941e-21
TCEAL8	0.125148	5.95205e-09
CAVIN3	0.124499	3.82071e-24
PPDPF	0.123448	3.6156e-16
CCDC90B	0.123269	2.1681e-10
CYBRD1	0.123061	2.97936e-22
DIXDC1	0.122835	2.28946e-13
KRT8	0.122742	7.25573e-07
CARMN	0.122691	2.77728e-19
MGST3	0.122288	1.99728e-17
KDELR1	0.122099	4.73015e-13
TFPI	0.122004	7.34304e-25
RAP2C	0.121873	4.66879e-11
SUPT4H1	0.121873	2.23386e-12
RPS2	0.121727	7.33617e-16
DNAJC15	0.121672	2.31241e-08
ENG	0.120982	1.93046e-07
MPDZ	0.120953	3.40984e-09
RFTN1	0.120594	4.84235e-18
DOK6	0.120047	3.02232e-30
PPFIBP1	0.119853	7.66263e-11
SIPA1L2	0.119825	1.38612e-10
RHOBTB3	0.119385	1.0968e-09
PPP1R3C	0.118792	2.86433e-28
RPL18	0.118604	2.95428e-25
RPL23	0.118393	9.85794e-22
NYNRIN	0.118369	1.58311e-13
GPRIN3	0.118305	5.88397e-32
SULT1C4	0.118294	6.08265e-18
BTG1	0.118154	2.4032e-16
GNG12	0.117871	5.20855e-12
CCDC85A	0.117656	5.57728e-13
EPSTI1	0.117462	1.6971e-27
LTA4H	0.116661	5.20021e-11
ATP5MC2	0.116411	1.64499e-20
COL6A1	0.11621	1.65241e-10
SNAP25	0.116025	3.20213e-23
NPM1	0.115922	1.79495e-15
GNPTAB	0.115763	1.4954e-15
LDOC1	0.115762	1.12123e-09
TCEA2	0.115592	1.9983e-10
DESI2	0.115486	3.74256e-06
LINC02202	0.11535	7.46196e-36
SHMT2	0.115294	9.67351e-10
SPSB4	0.115279	2.41849e-19
RPS17	0.1152	1.24748e-17
TAF9B	0.115145	1.45342e-10
RPS12	0.114866	5.47115e-16
FAM129A	0.113779	9.0044e-37
FAAP20	0.11326	3.15098e-10
B3GALT2	0.112913	2.59957e-13
SCG5	0.112717	4.0268e-17
SMIM30	0.112694	1.01484e-11
RNF150	0.112258	1.43112e-14
IER2	0.112242	5.68444e-11
TBL1XR1	0.112004	6.47088e-10
PJA2	0.111705	2.42586e-08
TMEM136	0.111586	4.83338e-11
GNAS	0.111584	8.18416e-06
GRIP1	0.110793	5.99582e-30
EIF3E	0.110684	6.27189e-15
NEO1	0.110414	7.43526e-10
ST6GAL2	0.110007	4.11951e-14
PHYHD1	0.109938	1.46845e-13
GRIN2A	0.109852	1.20773e-28
RPS6KA5	0.109731	5.8806e-11
HEY2	0.109413	6.04848e-22
RBBP7	0.109387	1.80813e-07
KLHL4	0.109373	5.72834e-22
TUSC1	0.109271	7.74146e-08
IKZF4	0.109192	2.41368e-12
IGBP1	0.109026	5.06155e-10
CXXC4	0.108818	3.90337e-14
PKIA	0.108779	3.52757e-21
SMIM8	0.108773	2.73045e-11
STRA6	0.108639	7.14277e-15
GADD45GIP1	0.10857	5.95801e-09
CCDC8	0.108361	1.00892e-09
CUTA	0.1083	6.99618e-14
EDNRA	0.108194	3.61155e-12
COL3A1	0.108133	4.17585e-19
RPP25	0.107832	1.71642e-23
FDX1	0.107592	4.75974e-06
ZFP36	0.1075	4.30345e-11
TCF25	0.107433	2.75905e-08
MT-ND4	0.107245	1.77354e-15
NBEAL1	0.106908	1.31965e-08
TPT1	0.10689	2.21379e-21
MID1	0.106887	2.46934e-08
PYGL	0.106707	6.61956e-16
SEPT4	0.106373	5.92472e-22
RPL28	0.106239	2.6881e-21
RPL26	0.1062	9.82247e-23
LINC00685	0.106001	1.11128e-09
RPL37A	0.10596	2.35107e-13
TRMT9B	0.105672	2.15637e-20
CUX1	0.105616	2.04318e-09
FLNA	0.105459	5.08924e-11
HLF	0.105448	9.53719e-95
FAM228B	0.105189	6.38336e-14
ACTG1	0.104502	1.29093e-17
MRC2	0.104326	1.01291e-09
RPL3	0.104307	6.84523e-14
RHOBTB1	0.104162	3.5396e-08
CCDC151	0.104067	4.29395e-27
VPS28	0.104055	4.00603e-07
TOB2	0.103962	1.06972e-06
NACA	0.103942	1.70358e-19
N4BP2L2	0.103745	9.54659e-11
CHPF	0.10357	1.18659e-11
USP22	0.10344	7.48904e-07
FAM89A	0.103411	4.65639e-11
RPS8	0.10326	2.78092e-15
RAB31	0.103155	7.84033e-11
LRP1	0.10281	1.57317e-09
SOD1	0.102243	2.65416e-12
PRELID2	0.102168	2.1709e-11
PRRT2	0.101993	1.7335e-09
ABRACL	0.101964	8.4386e-06
TSSC4	0.101912	2.21872e-08
HDDC2	0.10179	1.74507e-07
C1orf54	0.101598	1.46395e-12
RPS6	0.101502	1.73617e-17
PARM1	0.101174	5.41674e-10
YPEL5	0.101132	3.33603e-08
RRAS	0.10112	1.5277e-10
POLR2M	0.101049	9.32887e-09
HMGCLL1	0.100772	3.09483e-22
BCL7C	0.100387	1.14677e-07
RPS9	0.0999231	3.81974e-16
ISG15	0.0999228	5.84584e-07
CMTM6	0.0995078	1.90759e-06
CTSO	0.0992863	1.02175e-17
CRTAP	0.0992299	2.31785e-09
PPIL3	0.099167	5.7754e-09
LETMD1	0.0987398	7.7561e-09
NAV2	0.0986141	3.80482e-09
RHOU	0.0985563	2.40517e-14
CCDC144NL-AS1	0.0984425	1.29906e-07
ARMCX1	0.0982335	1.53024e-07
RPL11	0.0980234	4.00214e-16
PGM2	0.0979539	4.69898e-17
APEX1	0.0975699	5.38356e-10
MAP3K2	0.0975157	9.94978e-10
RAB40B	0.0973793	6.65041e-11
TCEAL7	0.0972788	2.68617e-07
RNASET2	0.097014	3.22437e-08
MRVI1	0.0965955	9.25052e-26
CLTB	0.0964818	1.47147e-08
SLC35F1	0.0961809	1.22204e-45
PCSK7	0.0961355	7.95143e-08
LGALS3BP	0.096134	1.01235e-22
B3GNT9	0.0959402	3.35676e-13
IGDCC3	0.0958973	8.91468e-07
SYNPO2	0.0958894	1.8863e-18
COL5A1	0.095857	5.83596e-10
NFATC4	0.0956648	6.69383e-12
ERGIC3	0.0954588	7.49807e-10
SLITRK5	0.0954373	1.69606e-19
USP46	0.0952781	5.51672e-07
NFAT5	0.0951193	6.27041e-08
ZNF641	0.0950531	4.26591e-17
KCNH2	0.0950082	2.95978e-16
FKBP10	0.0949617	4.97509e-08
FKBP5	0.0949084	3.02825e-11
GRINA	0.0946982	1.05173e-07
ORAI3	0.0945037	7.4276e-12
TMEM100	0.0944925	3.13251e-14
HS2ST1	0.0944908	1.88097e-09
PABPC1	0.094389	3.21003e-10
PLEKHA6	0.0943251	3.46693e-37
SLC35F2	0.0940647	5.15498e-46
BRK1	0.0939438	2.04573e-12
TRIM13	0.0937104	4.19825e-06
C11orf96	0.0933768	7.37732e-37
BBX	0.0933277	1.98625e-06
CACNA2D1	0.0932875	8.75645e-18
FIS1	0.0929106	1.96739e-09
MT-CO1	0.0922336	6.39761e-11
GATA6	0.0917358	2.17111e-46
RUFY3	0.0916641	1.06559e-09
GDF11	0.091581	4.28103e-07
PNISR	0.0910774	5.62932e-07
RPAIN	0.0909589	2.55876e-07
RPL5	0.0907412	6.97358e-11
ZBTB38	0.0907207	6.97437e-11
SEC11A	0.0907202	1.72601e-08
SRD5A3	0.090541	8.31631e-07
SIDT2	0.0905213	1.75016e-14
TGFB1	0.0903525	1.28139e-15
LRRC4C	0.0902218	4.67213e-08
MLLT3	0.0901709	4.34965e-08
SLC39A8	0.090164	2.37417e-09
ZFP36L1	0.0901378	0.00031337
WLS	0.0901091	2.19793e-08
ATP6V0E1	0.090094	2.17067e-11
BCKDK	0.0900848	8.81191e-06
TGFB2	0.0898711	2.65364e-11
HOXA9	0.0896237	5.02976e-06
HEYL	0.0895549	7.88395e-18
RPS15A	0.0893969	9.40117e-11
CCDC80	0.0893854	5.08677e-10
FAM110B	0.0892339	7.45512e-07
NDUFB5	0.0892071	4.84746e-07
CDK6	0.088971	2.31538e-05
TPM4	0.088937	8.9479e-09
AEBP2	0.0888909	7.70353e-09
NSA2	0.0886475	5.18969e-08
ATP6V1F	0.0875371	9.18363e-08
TXNIP	0.0871407	3.74773e-10
SDSL	0.0866396	3.05629e-13
GPC1	0.0866386	7.28146e-07
FBN2	0.0865874	2.84761e-07
POLR2A	0.0865367	3.4478e-06
CCND3	0.0862725	3.16103e-08
DPH5	0.0861917	1.70659e-07
CDC34	0.0861812	7.04956e-07
KMT2E	0.0859784	8.99005e-06
EPOR	0.0856529	1.17007e-14
NME3	0.0854936	6.27972e-12
TPT1-AS1	0.0854009	3.10958e-08
AP2M1	0.0852753	3.83194e-06
CHURC1	0.0852574	8.2626e-07
MAP3K20	0.0848463	3.01391e-05
RPL41	0.0847382	1.31195e-11
MED12L	0.0847303	2.29027e-27
TTLL3	0.0846566	1.89567e-15
DNAJC12	0.0846024	1.24338e-12
TARBP1	0.0842138	2.15652e-07
BAZ2A	0.0841896	2.39936e-07
TRAPPC1	0.0839868	2.87854e-07
AGO3	0.0839506	1.71738e-07
NAP1L1	0.0838252	9.05913e-08
TSHZ1	0.083738	2.15491e-09
C11orf74	0.0837348	1.37669e-07
PLEKHH3	0.0836505	1.97256e-14
STK17B	0.0835886	5.9776e-11
RPL27	0.0834824	2.19672e-10
AP3M2	0.0834262	1.55463e-09
PTPRN2	0.0834154	8.15469e-15
STAT6	0.0833132	5.48619e-09
NCALD	0.0831338	7.80322e-10
ACSS3	0.08265	4.09306e-18
ARHGAP5-AS1	0.0825379	1.23093e-11
DTNA	0.0824446	8.94303e-08
PRKACA	0.0823455	4.7831e-08
COX7A2L	0.0821987	2.77003e-07
ARL4A	0.0820417	0.000136721
RPL7A	0.08199	1.58935e-08
LRRC58	0.0819767	8.09293e-06
LZTS1	0.0819335	2.63993e-20
TRIM56	0.0819299	8.45196e-07
FNIP1	0.0818935	3.35667e-05
MFAP2	0.0818513	0.000307287
TPGS1	0.081814	3.72712e-05
CLASP1	0.0817115	1.83199e-09
SNX7	0.0816822	9.81426e-07
SNX6	0.081678	3.11693e-06
AFF4	0.0815091	1.09098e-05
HOOK2	0.0814345	5.35687e-08
HSD17B11	0.0813272	1.81214e-05
UNC5C	0.0812872	2.17169e-05
RPS23	0.0811809	2.73857e-08
HDAC5	0.0809678	3.20701e-07
ALKBH7	0.0809507	1.12627e-06
DCX	0.0808445	3.38182e-19
HAAO	0.0808445	8.46398e-08
HADHB	0.080782	5.43818e-06
B3GLCT	0.0807318	4.27741e-09
ANK3	0.0807044	2.4766e-08
ITGAV	0.0806184	6.58951e-07
GUK1	0.0806032	2.18449e-08
SERPINB6	0.0805805	1.40219e-05
CLINT1	0.0805281	1.22055e-05
MLEC	0.0805154	2.16162e-06
HOXB6	0.0803541	7.14699e-13
MT2A	0.0803394	5.43315e-08
SLC2A11	0.0801861	3.2193e-11
RPS6KB2	0.0800218	0.000119818
VWA5A	0.0800151	3.76585e-14
EEA1	0.0797401	4.35937e-07
AMDHD2	0.0797272	2.57098e-06
USP11	0.0797164	2.10816e-05
ALDH7A1	0.0796593	0.00242094
ARHGAP6	0.0795493	4.3873e-08
DYNC1I2	0.0794898	1.85833e-05
CFAP221	0.0793982	1.45071e-17
TWF1	0.0792354	7.40578e-07
ZNF580	0.079207	1.06435e-06
TNIK	0.079171	6.13517e-11
BCAR1	0.0789246	1.70082e-05
PDCD4-AS1	0.0789231	7.02912e-15
DNAJC4	0.0789118	6.31777e-05
CYP27C1	0.0788546	1.24811e-09
C3orf58	0.0788446	0.00131365
RBCK1	0.0788188	2.88074e-06
MAZ	0.0786494	1.2858e-09
ARMC9	0.0783701	9.05221e-09
TMEM173	0.0783372	8.95207e-10
LONRF1	0.0782935	2.02821e-09
SAT2	0.0781492	1.9114e-06
TCEAL4	0.0781462	0.000427427
MLXIP	0.078134	1.45856e-06
HOXB9	0.0780658	2.15844e-11
ZKSCAN1	0.0780299	2.25734e-05
EIF3A	0.0778859	0.000883027
CDCA7L	0.0778536	1.08492e-06
CYHR1	0.0777785	7.32664e-10
PIP4P2	0.0775317	4.70875e-07
PPIC	0.0774527	1.30524e-09
FRMD6	0.0774046	0.000108201
GYG1	0.0773579	3.16297e-07
RPL14	0.0773286	6.87173e-08
NR3C1	0.0773041	2.78998e-05
SKIL	0.0771415	7.07205e-06
NECTIN3	0.0769942	5.47102e-05
BCAR3	0.0767751	7.40559e-14
EML4	0.0767524	1.99718e-06
CBFB	0.0767454	1.13324e-05
CSPG4	0.0767443	8.79093e-16
NISCH	0.0766854	1.87748e-06
AKAP11	0.0766264	2.03419e-05
PKNOX2	0.07648	1.24836e-10
MARVELD1	0.0764063	3.18282e-06
INHBA	0.0763798	1.42221e-08
PCDH7	0.0763642	0.000116921
GPI	0.0763225	1.21971e-06
SEPT7	0.0761995	0.00139589
ATRX	0.0761953	3.93922e-05
RPL15	0.0761741	4.20818e-12
NDUFS5	0.0760508	1.40639e-08
TMEM134	0.0760479	5.85877e-06
IFIT3	0.0759535	1.20988e-08
GATAD1	0.0758758	3.73274e-07
ALKBH8	0.0758092	1.29771e-15
CAPNS1	0.0757981	1.37666e-06
TUBG2	0.0755468	8.82806e-06
TNFRSF1A	0.0755291	3.71448e-05
DTWD1	0.0754064	8.03729e-05
MRPS21	0.0754027	1.57349e-06
TBX2-AS1	0.075399	8.80716e-11
ARHGEF25	0.0751786	1.43924e-11
SLCO3A1	0.0749011	1.736e-15
SAMD9	0.074805	5.11745e-20
BNIP3L	0.0747647	5.12256e-06
APOBEC3C	0.0747527	1.13764e-09
DDIT4	0.0747086	8.53079e-10
PQLC2L	0.074689	1.28547e-20
RABGGTB	0.0746749	1.54388e-05
SUCLG2	0.0746423	9.77396e-06
GOLGA8A	0.0744526	0.00119586
MAX	0.0741013	9.02359e-06
MAPKAPK2	0.0741007	2.54704e-07
HSPB2	0.0740557	2.88283e-13
PLXNA2	0.0740495	9.81093e-09
MAN1B1-DT	0.0739666	4.35382e-15
TSPYL2	0.073947	1.0701e-10
GSE1	0.0739415	1.89995e-06
CHID1	0.0739336	1.01706e-05
GSTT2B	0.0739092	9.2914e-08
BIN1	0.0736452	8.49211e-07
ADGRL2	0.0736188	0.000129763
ZADH2	0.0735426	1.5544e-05
PCMTD2	0.0734824	2.11798e-07
SMUG1	0.0734785	6.26944e-08
ZNF32	0.0734536	1.15631e-05
RAD50	0.0733457	2.56574e-05
WBP1L	0.0732569	8.83761e-08
VAMP3	0.0732431	1.19951e-08
LNPEP	0.0731429	8.65686e-05
ISLR	0.073021	2.22227e-07
KLHL24	0.0728822	1.36008e-07
SRSF8	0.0727903	4.348e-07
ATP5PB	0.0727551	4.1008e-05
ST20	0.0727318	3.11243e-05
PLXDC1	0.0725428	3.39056e-10
FYTTD1	0.0725265	1.14792e-05
OPN3	0.0724944	0.00113626
OST4	0.0721389	2.72034e-08
ERP29	0.0721002	5.8525e-05
C4orf3	0.0719624	5.00409e-06
FOXN3	0.0719059	6.25101e-07
ACYP2	0.0717465	1.01692e-09
NAB2	0.0717352	1.25925e-07
TSPYL4	0.0717124	3.7652e-09
GNL1	0.0716094	1.39119e-05
SNAPIN	0.07159	9.75975e-05
SAMD11	0.0714194	5.43516e-17
OAZ2	0.0713886	0.000485482
BEX2	0.0713035	0.000102344
MDFI	0.0712906	5.04615e-07
ST20-AS1	0.0712551	1.37859e-10
CDIP1	0.0711851	1.55439e-08
RPS14	0.0710236	6.2044e-08
ZMYM2	0.0709875	0.000194188
IKBKB	0.070987	3.86379e-05
ZSCAN18	0.0709849	8.26935e-06
CYTL1	0.0708969	8.79409e-10
HDAC9	0.0708784	8.44735e-13
EDIL3	0.070816	1.63624e-06
AFAP1L2	0.070789	3.40118e-12
PTPN1	0.0706857	1.33731e-05
SLC18B1	0.0706183	3.12582e-07
CCDC149	0.0705682	7.97696e-15
MED11	0.0705141	1.93581e-07
OXA1L	0.070401	2.95142e-06
PRPF38B	0.0703486	0.000805669
SYNDIG1	0.0703054	1.29195e-08
TSEN34	0.0702494	8.03219e-05
EXOC7	0.0701878	8.0825e-06
GSTO2	0.0700415	3.19073e-10
NENF	0.0698457	3.86347e-05
RBM43	0.0697552	1.51656e-07
NT5C	0.069697	8.20022e-06
CAND1	0.0696894	4.8348e-05
ZNF423	0.0695728	4.05094e-05
ACAP3	0.0694563	3.04057e-06
BOD1	0.0693657	9.93569e-05
ISCA1	0.0693405	8.19361e-06
TMEM141	0.0693338	1.41121e-05
SMAD9	0.0691601	1.58141e-06
LASP1	0.0691511	3.16039e-05
HDLBP	0.069034	0.00170078
SYTL2	0.0689744	1.90734e-11
PFDN5	0.0688841	4.44136e-08
BEX3	0.068866	8.75733e-05
GAB1	0.0688085	1.34359e-05
LIMK1	0.0687201	9.32702e-07
LTBP3	0.0685474	6.7372e-06
IGF2-AS	0.0685119	2.84119e-09
MLH3	0.0684703	9.99785e-05
RAP2C-AS1	0.0682523	4.93389e-11
SEC31A	0.0681374	0.000607538
MRPS25	0.0681301	4.84555e-05
CLK4	0.0681211	0.000219949
BCHE	0.0679923	5.29944e-06
RAB11B	0.0679629	0.00070249
NLGN1	0.0679545	7.4831e-09
EGLN3	0.0678905	3.58548e-09
SCUBE3	0.0678426	3.65495e-05
BMPER	0.0678385	3.46474e-11
FAM13A	0.06782	4.92756e-05
WASHC3	0.0676104	9.71414e-06
CSRP1	0.0675188	2.189e-05
RABAC1	0.0675086	0.000314619
AIG1	0.0673781	8.54947e-05
CPED1	0.0671078	7.17389e-08
OGG1	0.0670979	0.000268468
FKBP4	0.0670638	0.000148667
KLF12	0.0669662	5.68896e-05
CPQ	0.0668429	2.51945e-07
LINC02482	0.0666958	4.46419e-10
JOSD2	0.0666074	5.30583e-07
VSIG10L	0.0665209	8.53865e-11
FAIM2	0.0664884	9.99975e-17
CCS	0.0664742	0.000224963
GRAMD2B	0.0664431	3.65347e-10
MGMT	0.0664016	1.19767e-06
TMEM63A	0.0664012	8.21511e-07
GPR153	0.0663968	4.00448e-11
TMEM263	0.0663843	0.000981173
SHC1	0.0663684	0.000392484
FNDC3A	0.0662803	0.0101653
VPS41	0.0662646	0.000201083
ANKRA2	0.0662578	0.000201169
CCDC167	0.0662036	7.00869e-05
ATXN3	0.0661112	0.000141438
ARHGAP1	0.0660688	2.90861e-05
SERF2	0.0660333	9.55051e-10
EMC10	0.0658675	3.5083e-05
XRN2	0.0658638	8.1714e-05
LTBR	0.0657119	4.29827e-06
AKNA	0.0656284	1.91253e-09
PPP1R3B	0.0656034	7.60624e-11
CLNS1A	0.0655411	7.78156e-05
BPTF	0.0655156	0.00023336
RPL10	0.0652418	4.51968e-09
UROS	0.0651444	2.20756e-05
SMDT1	0.0651441	9.58668e-06
RAP1A	0.0649995	0.000286673
OGA	0.0649282	8.52012e-06
GTF2IRD2	0.0649145	2.73668e-07
OAT	0.0647833	0.000307703
HOXA10-AS	0.0646894	4.84726e-05
MAP1LC3A	0.064645	7.17297e-05
CROCC	0.0646346	6.59433e-09
TSPYL1	0.0645187	7.76726e-05
SENP7	0.0644839	7.19408e-06
MUC20-OT1	0.0644786	0.000131819
SMIM10	0.0643617	1.58228e-09
PQBP1	0.0643172	4.22127e-06
GLIS1	0.0642968	1.82969e-15
R3HDM2	0.0642838	3.64921e-05
RPL37	0.064249	1.65433e-05
SMIM4	0.0641326	2.2642e-05
IRF2BPL	0.0641121	0.000250498
PDCD6IP	0.0640711	4.40221e-05
RPS28	0.0640548	9.94875e-07
KIAA1551	0.0639956	2.22323e-05
C19orf66	0.063945	5.28778e-06
GOLGA7	0.0639356	0.000235347
CCDC3	0.0638223	5.24143e-05
WDR45	0.0638031	3.40593e-07
LST1	0.0637886	1.27183e-17
MATN2	0.0637173	1.79463e-10
RNF24	0.0636966	0.00047522
COX7A1	0.0636127	4.06848e-06
CKAP4	0.0635474	0.000296775
AAMDC	0.0635378	1.00156e-05
CRYZL1	0.0635153	0.000242569
MDGA2	0.0634638	1.01168e-14
HES4	0.0633219	1.11571e-05
FAM89B	0.0632677	8.62449e-05
SPEG	0.0632598	9.87466e-09
SH3PXD2A	0.0632377	9.44366e-07
FRMD6-AS1	0.0630835	5.00837e-06
FAM210B	0.0630756	5.10741e-05
WDR13	0.063029	0.000228569
EVA1B	0.0630044	0.000146201
UBAC2	0.0629526	0.000129552
CAMK1	0.0629483	5.83351e-05
DICER1	0.0626907	0.000893035
CNIH1	0.0626197	0.00145372
ARHGEF17	0.0625978	0.000294271
TNNI1	0.0625084	4.37865e-20
TPP1	0.0624927	6.21047e-06
TIA1	0.0623916	0.00223253
YPEL2	0.0623549	2.08305e-05
SELENOH	0.0623089	2.84654e-05
SSFA2	0.0622658	4.09129e-05
CCDC159	0.0622442	2.05865e-08
NCKAP5	0.0622297	7.01774e-07
TCEAL1	0.0622077	9.86466e-05
RPL34	0.0621994	8.05526e-07
C14orf132	0.0620195	0.000587087
ZSWIM7	0.0620187	0.0232757
FHL1	0.0619749	9.09184e-05
UBE2E2	0.0619461	0.000128719
PDXK	0.0619226	1.9418e-05
ERC1	0.0618329	0.00137641
ENOX1	0.0618327	6.17703e-12
FAM71E1	0.0617394	1.0203e-07
PLEKHG2	0.061698	4.61782e-06
CCDC74A	0.061689	3.65743e-05
MPG	0.0616277	0.000700993
CTSB	0.0615996	7.67273e-07
KDM5A	0.0615323	0.00126944
PINK1	0.061525	9.29926e-07
EIF3K	0.0614286	2.06755e-06
FLNC	0.0613607	2.77581e-07
RPL38	0.0612464	7.40072e-05
PKIG	0.061201	2.77437e-05
DOPEY1	0.061113	1.18093e-07
GPATCH2L	0.0611101	0.000217103
GABBR1	0.0610859	1.45903e-07
EFNA3	0.0610618	0.000130649
PELO	0.0609881	0.000242423
TMEM205	0.0609775	9.31045e-06
MAGED1	0.0609528	0.00970724
MTA3	0.0609177	1.56903e-05
CS	0.0608968	0.00032685
CUTALP	0.0608695	0.000508171
RHOQ	0.0608597	2.66333e-05
FREM1	0.0608287	2.46638e-06
GALT	0.060805	0.0103752
DENND4C	0.0607862	1.5425e-08
SMARCC2	0.060774	5.09108e-06
TRIM33	0.0607339	3.0405e-05
RPS6KA4	0.0607239	2.03183e-06
MPV17	0.0606941	5.09296e-05
IRS1	0.0606452	3.31499e-08
ARID1A	0.0606092	0.00292432
EXT1	0.0605949	0.000299006
RABGAP1	0.0605735	1.61929e-05
ULK3	0.0605488	6.12239e-06
PIP5K1B	0.0604247	3.42879e-11
HEXA	0.0603242	4.49353e-06
TMEM258	0.0602018	0.000155687
PSMD9	0.0601924	0.000213214
NBR1	0.060182	3.24919e-05
CLCN7	0.0601318	0.000120707
DENND1B	0.0601117	0.000120151
MAP1A	0.0601019	3.85185e-05
F10	0.0600065	6.13202e-14
AHR	0.0599692	1.67187e-07
SDCCAG8	0.0599593	0.000196772
UBTF	0.0598376	0.000118122
PPP1R15A	0.0597348	3.42315e-06
CSNK1G1	0.0597234	1.45359e-06
SERPINH1	0.0596288	1.56017e-07
LPCAT1	0.0596159	5.76566e-05
AP2S1	0.0595514	0.000259413
GOLGB1	0.0595456	0.000270257
GLCCI1	0.0595	1.69339e-06
MANF	0.059465	0.0012003
ARIH2	0.0594575	0.00137841
RTL8A	0.0594316	0.00016094
IFI16	0.0593489	1.48149e-08
WDR11	0.0593447	0.000280027
ZNF883	0.0591166	0.000199321
THG1L	0.0588821	9.70463e-05
SLC2A13	0.0587319	5.94246e-07
NAB1	0.0586472	0.000134479
RPL32	0.0586326	0.000130937
RBM6	0.0585916	0.000636987
NR6A1	0.0585697	1.78686e-09
BFAR	0.0585153	0.000353918
GLRX	0.0585142	5.58914e-05
FKBP7	0.058508	3.07695e-05
ERCC1	0.0584451	0.00132371
SDCBP	0.0584071	4.8188e-05
BORCS7	0.0583451	0.000783198
CLIC4	0.0582708	0.000760722
PPM1K	0.0582197	0.00451969
NEIL2	0.0581953	5.9373e-06
LINC00467	0.05809	0.000175276
RASL10B	0.0580405	5.06515e-11
MOSPD1	0.0579902	2.15133e-05
ERV3-1	0.0579356	0.000255242
FHIT	0.057921	0.000178376
KCTD15	0.0579178	0.00076183
TIGD2	0.0578805	1.14562e-08
IL17RC	0.0578797	0.000450141
TXN2	0.0578241	0.00217792
REST	0.0578161	0.000763064
HOXC6	0.0578109	0.000111513
TMUB2	0.0577509	7.25279e-05
HPS1	0.0576802	3.10969e-05
OTUD5	0.0576792	0.000169281
ZNF688	0.0575493	4.16003e-06
RBMX2	0.0575431	0.00172153
STAT3	0.0573503	7.49356e-05
TERF2IP	0.0572415	0.000381918
CUEDC2	0.0571753	0.000640584
PIK3IP1	0.0571576	2.97805e-13
NUBPL	0.0571219	0.000211272
MTERF2	0.0570845	0.000253475
GUCY1B1	0.0570428	1.54833e-05
LRRC4B	0.0569478	3.2491e-05
PLA2G12A	0.056927	0.000404918
SLC9A3R1	0.056857	4.35047e-16
IGF2BP2	0.0567949	0.0068267
RPL17	0.056765	0.000348738
FZD8	0.0567568	7.65257e-07
SCARB2	0.0566889	0.000598893
IDS	0.0566804	0.00369448
RPS24	0.0566278	9.72961e-05
SH3GLB1	0.0565136	0.00107662
RETREG2	0.0564058	5.26621e-06
DYRK2	0.0562596	0.000454188
RPL7	0.0562314	6.21742e-05
CABCOCO1	0.0562023	1.18525e-09
UBLCP1	0.0561712	0.0042628
CERS4	0.0560953	2.71738e-06
ARHGEF2	0.0560939	0.00208954
SCAMP4	0.0560623	2.68453e-05
RNF217	0.055929	6.56603e-05
PPP2R1A	0.0558432	0.000320173
PDK2	0.0557887	1.78768e-05
TP53BP1	0.0557839	0.000606244
CMTR2	0.0557504	0.000143426
PRKAG1	0.0556919	0.00762191
DYRK4	0.055665	2.41657e-05
IER3	0.0555801	0.000195352
KDM5B	0.055552	0.000138197
PHB2	0.0555172	0.000396107
RPL36A	0.0553684	0.0141663
TRIM16	0.0553524	5.64795e-05
GRK4	0.0552955	4.44964e-05
C15orf41	0.0551556	6.27128e-07
GATD1	0.0551302	0.00408374
TET2	0.0551261	4.88848e-06
CRMP1	0.055063	2.03682e-06
INKA1	0.0550276	4.90193e-06
GPER1	0.0549638	4.23913e-12
FBXL5	0.0548538	0.00145669
PTPN12	0.0547447	0.00014562
ACHE	0.0547307	1.95213e-08
NUMA1	0.0546561	0.00113321
TM2D2	0.054592	0.000267219
EPS15	0.0545107	2.51716e-05
MAP3K7	0.0544363	0.00394917
CREBRF	0.0542692	0.000466598
RTN2	0.0541494	9.30709e-08
CLCN4	0.0539905	4.19546e-08
APP	0.0538918	0.0278377
GTF2IRD2B	0.0538569	2.00591e-05
URI1	0.053807	0.00215576
DUSP15	0.0537314	0.000104653
SUMF2	0.0536649	0.00064091
SLC38A2	0.0536425	0.00104166
RTL5	0.0535406	5.29343e-05
EIF1B	0.0535031	0.00416595
LINC01197	0.0534725	1.21673e-08
GTF2F1	0.0534694	8.84309e-05
STK38L	0.0533958	0.000117594
PPP1R12A	0.0533268	0.000568003
ZFAND2B	0.0532491	0.00182244
RTL8B	0.0532389	0.000995476
SMYD2	0.0532071	0.000625646
DPP10	0.0532016	8.30163e-14
ST13	0.0532009	0.000158258
UXT	0.0531712	0.00114122
RPS29	0.05316	0.000176166
NONO	0.053108	9.11914e-05
UBR5	0.0531003	0.0019849
RPL24	0.0530124	1.02308e-05
PHACTR1	0.0529217	0.00812579
NADK2	0.0528979	0.000166854
LRCH4	0.0528346	0.00016409
NAXE	0.0527866	0.000766869
DNPEP	0.0526645	0.000722419
IFT57	0.0526351	0.005461
PRRT3	0.0525651	8.92027e-06
ACAT1	0.0525108	0.000140835
RPS5	0.0524577	0.00145591
ZNF518A	0.0522703	0.00469595
SLC9A9	0.0522083	2.72746e-08
C16orf72	0.052156	0.000271222
OSTC	0.0521455	9.4489e-06
KIAA1191	0.052109	5.12407e-05
RRAGC	0.0519468	0.00374581
GMPPA	0.0519236	0.000159332
ZNF493	0.0518985	0.000214564
ADGRB2	0.0518922	8.00419e-06
FAM84B	0.0518911	0.000473056
SLC44A1	0.0518628	0.0116063
TPST2	0.0518575	1.50796e-05
CITED2	0.0518469	1.68891e-07
TMEM69	0.0518182	6.80227e-05
PRRC1	0.051763	0.00101932
ATXN2	0.0517076	0.00996134
WDR6	0.0516852	0.000234249
AGGF1	0.0516578	0.000204482
FKBP1B	0.0516518	0.00512999
ABAT	0.0516493	4.70753e-05
MTHFD2	0.0515881	0.0103899
GEMIN8	0.0514724	9.68173e-05
PURB	0.0513877	0.00486411
CSNK1A1	0.0513469	0.00210754
ENOX2	0.0512723	0.000763746
WIZ	0.0511428	0.0169072
KIDINS220	0.0511089	0.0208813
UBA1	0.0509873	0.0235934
RPL35A	0.0509774	2.19509e-06
SEMA3D	0.0509745	7.21507e-05
SATB1	0.0509107	2.516e-08
HDHD2	0.05087	0.0038963
RMND5A	0.0508633	0.00175334
ELK1	0.050798	0.00025482
NADK	0.0507933	0.000281465
RBM15B	0.0507907	0.01445
EPC1	0.0507883	0.0123002
ARMCX6	0.0507785	0.00139697
DENND2A	0.0507613	1.41033e-07
USP9X	0.0507375	0.0038858
MARK4	0.0507062	8.18657e-05
H6PD	0.05069	0.00348509
RNF170	0.0506142	0.00173409
SLF2	0.0506006	0.000274229
ANKRD36C	0.0505782	0.00805158
ST6GALNAC4	0.0505649	2.02322e-05
SCAND1	0.0505439	0.00176462
ANKRD17	0.050534	0.00480905
EIF4G3	0.05048	0.00355798
MKL1	0.0504635	7.24709e-08
RAB3GAP2	0.0504497	1.5297e-05
TMEM14C	0.0504477	0.00834569
UBE2A	0.0503707	0.00140326
COMMD6	0.0502088	0.000556685
DDIT3	0.0501924	4.22436e-05
OTUB1	0.0501323	0.00240784
LYRM9	0.0501034	0.000122777
SLC6A9	0.0500678	2.72873e-12
CHCHD5	0.0500215	0.00099926
ABHD13	0.0499683	5.17832e-05
SERP2	0.0498522	1.84443e-05
KAT6B	0.0497769	0.000112297
TAOK3	0.0497461	0.000663873
ADSSL1	0.0497194	4.6834e-05
PACS2	0.0497092	0.0157263
COL4A5	0.0496961	0.000299971
MRPS33	0.0496637	0.00169407
NKAP	0.0496375	0.00176287
MTIF2	0.0496046	0.00107578
VPS13C	0.0495878	0.000244312
ASAH1	0.0495858	1.95356e-05
TUSC3	0.0495764	0.0241942
ZDHHC4	0.0495717	0.00313328
EHBP1	0.0495506	5.98751e-05
JMJD1C	0.0495332	0.000863124
CENPBD1	0.0495318	0.00152491
S100A13	0.0495234	0.00142875
ZNF593	0.0494304	0.000373276
CHP1	0.0493762	0.00600638
PI4KA	0.0493172	0.0101507
CTNNB1	0.0493134	0.00170274
MMP2	0.0492999	0.000101007
MYL5	0.0492701	1.25788e-06
MLF2	0.0492535	0.00093564
UBXN7	0.0491464	0.00441857
MNT	0.0491366	0.00300998
ING4	0.0489684	0.0099106
PTPN2	0.0489513	0.00371324
GRHPR	0.0489173	0.00127059
ZHX1	0.0489141	0.00405625
NCKAP5L	0.0488816	0.0010983
KHSRP	0.0488714	0.00421895
WASHC2C	0.0487509	0.000165947
CPLANE1	0.048747	0.00744789
ADGRA3	0.0487364	0.00018202
PKD2	0.0486509	0.00414821
PEAR1	0.0486224	3.93269e-05
PRKG1	0.0485742	0.00119568
BAZ2B	0.0484418	4.1222e-05
RPL13A	0.0484312	0.00224577
COPS2	0.0484137	0.00265528
DTX3	0.0483121	0.00279322
ATP6V1H	0.0480233	0.000623861
ADGRE5	0.0480196	3.04421e-06
CHD2	0.0480186	0.00248401
UBALD1	0.047992	0.00207299
NEU1	0.0479529	0.00315435
LINC01503	0.0479508	0.00020134
NT5DC2	0.0479461	8.44016e-05
WDFY3	0.0479198	0.000581545
MEN1	0.0479182	0.00309315
NHSL2	0.047904	0.000248412
GVQW3	0.0478931	0.00483915
HHLA3	0.0478655	0.000180321
CD81	0.0478426	0.00454495
FAM217B	0.0477949	0.000763468
EIF2A	0.0477119	0.00291855
EPHX2	0.0476994	0.00069258
ARRDC4	0.0475542	0.00612086
SOX5	0.0474966	1.65968e-05
TBC1D13	0.0473554	1.97373e-05
C11orf68	0.0473536	5.73376e-05
DUBR	0.0473015	3.85451e-06
TM9SF3	0.0472773	0.0210573
PIK3CA	0.0472365	0.0236732
PTRHD1	0.0472108	0.00724522
RETREG3	0.0472086	0.000157603
FAT4	0.0471995	0.000393288
ZNF804A	0.0471986	1.38337e-06
TMEM91	0.047158	3.81468e-05
LDB1	0.0471474	0.000194585
MEAF6	0.0471355	0.00185768
ZNF581	0.0471278	0.00397094
CAMKK2	0.0470668	0.0039018
LINC00205	0.0469989	3.20639e-05
MAP9	0.0469894	0.0030843
ELMSAN1	0.0468977	0.00102937
HGSNAT	0.046886	0.000286396
BRD3OS	0.0468529	0.000206675
SEC24D	0.0467983	0.00222553
RRAGB	0.0467638	0.00115782
ZFAND5	0.0467119	0.0156395
ICE1	0.0466961	0.00307495
RSU1	0.0466704	0.00121442
DKKL1	0.0466623	2.9132e-05
SMAD7	0.0466405	2.38837e-05
ATP6V1G1	0.0466269	5.59609e-06
ZNF771	0.046596	0.00118557
ZCCHC24	0.046529	0.00143244
DGLUCY	0.0464324	0.00687323
PMS1	0.0464241	0.00323271
SLC35E2B	0.046269	0.0402746
CLIP2	0.0462035	0.00106453
KLHDC3	0.0461715	0.00771444
TNFSF12	0.046151	9.18092e-06
ZNF385A	0.0460797	4.50787e-05
NFKBIL1	0.0460672	0.0010865
CDH8	0.046031	2.33701e-05
UBXN1	0.0460063	0.000407672
FOXO3	0.046006	0.00395809
RNF40	0.0459922	0.0170102
FST	0.0458906	0.0029072
THNSL2	0.0458214	0.00155096
APBB3	0.0457934	7.15685e-05
ABHD2	0.0457493	0.0224583
POLR3H	0.0457182	0.00113373
DDR2	0.0457078	0.00445169
HOXB3	0.045681	0.000310815
AHI1	0.0456232	0.00099053
METTL15	0.0456159	0.00016741
PLBD1	0.0453945	7.84484e-05
USO1	0.045314	0.00189844
EHMT2	0.0452864	0.00536854
METAP1D	0.0452807	0.000641333
STK16	0.0452677	0.00948445
EIF3F	0.0452352	0.000267039
MMP24OS	0.0452217	0.000489198
ZC2HC1A	0.0452214	0.0107451
CNP	0.0452173	0.00654029
PWWP2A	0.0451694	0.00740525
ZNF621	0.0451507	8.67512e-05
PYROXD2	0.0451396	7.74321e-07
RASSF4	0.0451126	7.41449e-06
ZC3H4	0.045096	0.0110471
GPR137	0.0450297	0.000126556
NTPCR	0.0450121	0.0113669
IREB2	0.0449331	0.0111115
FAM120B	0.044783	0.000826658
LIX1L	0.0447088	0.00360041
HOXA5	0.0446831	0.0127576
INPPL1	0.0444995	0.0157229
ACO1	0.044472	0.0150033
TAF1D	0.0443946	0.00577709
ACOT13	0.0442675	0.00334321
COL4A3BP	0.0442439	0.000178956
MT-CO2	0.0442344	8.84037e-09
PPP1R9B	0.0442288	0.00602826
TRIM27	0.0442257	0.026074
LRP3	0.0442251	0.00188319
C6orf120	0.0442072	0.000463799
NCKAP1	0.044093	0.00243506
SLC2A8	0.0440895	0.0107547
EIF2D	0.0440716	0.00164041
GSTM4	0.04406	0.000840398
PGM2L1	0.0439684	0.000251862
ZNF3	0.0439532	0.00554291
DNPH1	0.0439408	3.67647e-05
PIAS2	0.0439302	0.000800413
SARS	0.0439231	0.00395397
ANKS1A	0.0437709	0.000422025
CHML	0.043755	0.0304028
NAGK	0.043749	0.0100871
PRKCA	0.0437416	3.11826e-06
C14orf28	0.0436677	5.39431e-05
KCNS3	0.0435914	0.00406274
NCAM1	0.0434379	0.00198274
TOLLIP	0.0433301	0.00333384
KMT2C	0.043325	0.003307
TCEAL5	0.0431604	0.00422272
DIMT1	0.0431433	0.00319142
TUT4	0.0430975	0.0035711
CCDC92	0.0430878	0.00296921
WAC-AS1	0.0429989	0.000519421
ROCK1	0.0429903	0.0117438
UNC45A	0.0429884	0.00125513
PGPEP1	0.0429846	1.85342e-05
FLCN	0.0429594	0.00257335
TAF9	0.0429036	0.00187522
SHISA5	0.0428724	0.000126224
RHOT2	0.0428708	0.00429058
SLC35E3	0.0427559	0.0139205
KEAP1	0.0427187	0.0172796
C1QTNF6	0.0426218	0.00212578
ZNF83	0.0426091	0.00380835
WRB	0.0425724	0.000418451
C6orf89	0.0425232	0.0294297
RBM41	0.0424628	0.00994844
CCDC115	0.0424084	0.00269265
ZNF583	0.0423881	0.000601251
ZBTB20	0.0423525	0.0025962
ZNF667-AS1	0.0422672	0.00301528
HEPH	0.0422236	0.00036562
TBC1D7	0.0422179	0.00366957
NMRAL1	0.0422075	0.00182952
FKBP8	0.0421145	0.00680998
RHOBTB2	0.042002	0.000396607
TBCK	0.0419979	0.0320582
GATAD2B	0.0419841	0.00835115
NCOA1	0.0419633	0.00507197
CALCOCO1	0.0419273	0.000457908
SIL1	0.0419095	0.000664077
HELQ	0.0418713	4.28873e-05
PRPF40A	0.0418329	0.0197753
C5orf24	0.0417907	0.0150224
FAH	0.0416873	3.94792e-05
DLG4	0.0416242	0.000236206
DELE1	0.0415467	0.007891
MFSD11	0.0415083	0.00808811
COA5	0.0414901	0.00861235
NRXN2	0.0414308	0.0163886
FKBP2	0.0414259	0.000160024
SAMM50	0.0413122	0.00698324
CLEC2D	0.0412705	0.0283558
TK2	0.0412257	2.49294e-05
TRAM1L1	0.0410706	0.000154501
NEFH	0.0410262	5.69111e-06
HOXD3	0.0410211	0.000281074
ZNHIT1	0.0409947	0.00667732
FBXW5	0.040917	0.00822998
CCDC152	0.040906	0.000873046
HEMK1	0.0409047	0.0103411
RAB30	0.0408616	0.0341173
PLPPR2	0.0408308	0.00157048
CDK4	0.0408282	0.00884467
UMAD1	0.0408278	0.000543926
ATP6V1G2	0.0407297	4.39428e-06
OFD1	0.0407054	0.0284145
AGO2	0.0406733	0.00922728
PPP1R10	0.0406439	0.0191564
STK40	0.0405449	0.000993715
ULK1	0.0405194	0.000296662
ARMCX2	0.0405003	0.026195
CSNK1E	0.0404813	0.0102344
ATP5F1D	0.0404541	0.000581917
CDK12	0.040354	0.0488742
RABEP1	0.040305	0.0184464
ANK2	0.0402944	1.52166e-06
ZNF326	0.0402854	0.0368177
SNAP29	0.0402655	0.00154042
PSMG2	0.0402617	0.0127264
TNRC6B	0.0402612	0.023297
ZNF566	0.040255	0.000400525
UBE2D4	0.0402379	0.000581247
TRAPPC2	0.0402093	0.000996565
NPRL3	0.0402077	0.00598576
GLT8D1	0.0402023	0.00952749
STAT2	0.0401926	0.00151414
NEK9	0.0401807	0.00147535
HMG20A	0.0401745	0.0273693
ZNF814	0.0400888	0.0489454
C21orf91	0.0400704	0.00884466
ZBTB1	0.0400553	0.00508168
DNAJB1	0.0398042	0.00137369
NAT14	0.0397991	0.000794527
AMT	0.0397016	0.00371628
COQ8B	0.0396801	0.0224353
DGKH	0.039641	0.000495571
PTPRS	0.0396253	0.0381993
RNF7	0.0396022	0.00249535
PDCD4	0.0395743	0.0129599
SPRY2	0.039505	0.00176462
HMBOX1	0.0395048	0.0352957
RFX5	0.0394572	0.00304023
TMBIM1	0.039418	0.0103533
REPS1	0.0394139	0.00203867
REL	0.0394037	0.021629
MED13	0.0393903	0.00815511
DNAJC18	0.0393794	0.0142719
ZNF449	0.0392923	8.99183e-05
GRSF1	0.0392081	0.0101544
C19orf53	0.0390457	0.0106339
ASCC1	0.0390443	0.00108833
CTPS2	0.0390186	8.12868e-05
PSAP	0.0389477	0.00137588
ANGPT2	0.0389442	4.543e-05
AHDC1	0.0389278	0.00479154
OR2A1-AS1	0.0389176	0.000625179
COLGALT1	0.0388921	0.00482462
SERTAD3	0.0388854	0.0202681
ABHD17A	0.0388438	0.0115948
MT-CO3	0.0388116	0.000655986
GPS1	0.0387812	0.011772
PRKACB	0.0387369	0.00688986
DDX17	0.0385648	3.29768e-06
PDRG1	0.0385547	0.0151659
ANKZF1	0.0385348	0.0106837
DMPK	0.0385217	0.000951796
TLCD2	0.0385051	0.000623835
FAM120A	0.0384879	0.01765
C1orf216	0.0384734	0.00144331
VPS45	0.0384255	0.00722275
AKAP17A	0.0384075	0.0253389
KIAA2026	0.0383958	0.0134626
WNK2	0.0383839	0.000228141
CTPS1	0.0382935	0.0285218
MSRB3	0.0382807	0.00437529
SNX12	0.0382069	0.00173618
CARS2	0.0381739	0.00262752
PCAT6	0.0381619	0.000954884
TNS2	0.0381432	9.33769e-05
ZYG11B	0.0381142	0.00397534
WASHC4	0.0380952	0.0102396
ZFHX3	0.0380429	0.0012132
LY6E	0.0380058	0.00013727
TMSB15B	0.0379718	0.000623739
SYS1	0.0378573	0.000941514
CD164	0.0378457	0.000432543
BGN	0.037841	0.0479973
ILK	0.0378082	0.0171154
DEXI	0.0378052	0.0059884
HYI	0.0377773	0.00566152
PDGFC	0.0377372	0.0064307
MARF1	0.037736	0.00364246
RPLP2	0.0377007	0.0109711
HBP1	0.0376991	0.00852607
HOXC8	0.0376733	0.00244945
ZNF626	0.0376717	0.0022528
YIPF2	0.0376626	0.0148607
FBXL17	0.0376608	0.00235645
RERG	0.0376572	8.05796e-06
LTBP4	0.0376485	0.00624659
AMPH	0.0376134	0.00314913
ACOT11	0.0375441	0.000210095
DHRS4L2	0.0373774	0.010149
GNPDA1	0.0373586	0.00377616
PNMA8A	0.0373582	0.0196685
TGFB1I1	0.0373179	0.00260637
RCBTB2	0.0373107	0.00641841
MAPKAPK3	0.037284	0.00504732
FAM98C	0.0372823	0.0014902
CNPY2	0.0372806	0.0182514
SAR1A	0.0372765	0.0168083
EEF2K	0.0372257	0.00453824
ITPRIPL2	0.0371309	0.0060828
SPRED2	0.0370974	0.0458968
FAM122A	0.0370892	0.014566
TMEM204	0.0370679	0.000630821
NEPRO	0.036978	0.0185476
MXRA7	0.0369606	0.00468117
SLC30A7	0.0369089	0.0471342
CLK1	0.0369061	0.00797641
SOX12	0.0368852	0.00538959
TCTN1	0.0368147	0.0131386
IFT20	0.0368081	0.00525654
NFE2L2	0.0368044	0.0270097
TSR3	0.0367613	0.00286533
FTX	0.0367395	0.0101993
SCYL3	0.0367331	0.00122366
DNAJB2	0.0367116	0.0151274
DSTYK	0.0366652	0.0132603
YIPF3	0.0366449	0.00252211
TOM1L1	0.0366441	0.00113183
ZCRB1	0.0366402	0.0203653
RPP25L	0.0365894	0.00884397
MTMR11	0.0365466	0.000271284
LRRC41	0.0365067	0.0197456
ZNF154	0.0364852	0.000114663
RPL4	0.0364356	0.0204619
GPX7	0.0364176	0.0233451
ARPC3	0.0363633	0.001097
PTP4A2	0.0362693	0.0155222
SYNGAP1	0.0362097	0.000901045
TBKBP1	0.0361844	0.00106269
TMEM101	0.0361837	0.0239059
EFHC1	0.0361576	0.000655017
ZNF512B	0.036139	0.0051072
C19orf12	0.0361256	0.00417559
FAM50B	0.0361198	4.98048e-05
ZSCAN16-AS1	0.0360913	0.000393264
GMPR2	0.0360831	0.00625707
SPIN2B	0.0360829	0.039495
ABCC5	0.0360456	0.00136081
TAF10	0.036029	0.0294364
LRRN1	0.0359913	1.40223e-05
ACOT2	0.0359649	0.00368443
SYNE1	0.0359483	0.00274285
CHMP2A	0.0358967	0.0114876
ZNF302	0.035871	0.000597153
CPS1	0.035853	0.00208286
ZNF71	0.035705	0.0150495
NPEPPS	0.0356987	0.00777418
MED16	0.0356715	0.000937597
SPG11	0.0356435	0.0181401
RCOR1	0.0356357	0.0144349
AKT1S1	0.0356333	0.00996418
PBX2	0.0355901	0.00607723
FGF14-AS2	0.0355887	0.00644428
RPS25	0.0355723	0.00194793
NUDT7	0.0355658	0.000259476
SEC23IP	0.035531	0.0412669
NNT-AS1	0.035525	0.0196587
C1QTNF4	0.0355043	0.0217825
TNPO2	0.0354776	0.0210161
GABARAPL1	0.0353946	0.0283674
DNASE1L1	0.0353875	0.00165873
SLC39A4	0.0353336	0.00113211
CTDSP2	0.0353034	0.0333854
CIR1	0.0352598	0.005436
PRRT1	0.0351906	0.0121466
MAP2K4	0.0350702	0.0099725
PSME2	0.0350691	0.0255442
IP6K2	0.0350411	0.0122927
PRKCSH	0.034996	0.00565892
TTC33	0.0349337	0.00123584
FAM220A	0.0348291	0.0208549
PLCB4	0.0348224	0.0178324
GBF1	0.0347682	0.0443473
POLD4	0.0347102	0.000461225
RSRC1	0.0347013	0.020785
ESRRA	0.0346214	0.0115642
SDF2	0.0345725	0.011561
C19orf24	0.0345104	0.0174661
ACADM	0.0344555	0.0374673
RPL6	0.0344296	0.0443415
ADSS	0.0344151	0.00634505
RABEP2	0.0343719	0.00060688
AP1G2	0.0343484	0.0165082
CLDN15	0.0343426	0.00227191
CC2D2A	0.0343353	0.00272314
HIP1	0.0343305	0.0291241
NIT2	0.0343244	0.00305591
RCC1L	0.034299	0.0287585
SOCS1	0.0342363	0.0258726
TXLNA	0.0342177	0.0138983
ATRNL1	0.0342087	0.00320478
ATP10D	0.0342055	0.00356873
INPP4A	0.0341214	0.0122404
RIOK1	0.0340583	0.0335246
DYRK1B	0.0340218	0.00385189
SPSB3	0.0339887	0.00270152
PRR4	0.0339472	0.00641096
MIF4GD	0.0339237	0.0186978
TBC1D2B	0.0338915	0.0322532
CHPF2	0.0338619	0.00355102
CEP63	0.033779	0.0403356
SYT11	0.0336853	0.00219389
PEX10	0.033573	0.00523501
FBXO31	0.0335402	7.97383e-05
CDC42EP1	0.033516	0.000551157
HERC4	0.0334312	0.0444555
MXI1	0.0333967	0.00875042
EAPP	0.0333744	0.0290921
EXTL2	0.0333722	0.0166567
DEDD2	0.0333404	0.0177748
ISCU	0.0333289	0.0117998
PABPC5	0.0332734	0.00165468
MPRIP	0.0332498	0.046654
RWDD1	0.0332474	0.0417841
FAIM	0.0331977	0.0260749
FBXO25	0.0331707	0.00655555
PYURF	0.0331422	0.0323028
NPDC1	0.0331357	0.000692081
TP53INP1	0.0331161	0.000627168
TOM1L2	0.0328571	0.000514015
SNAI2	0.0328391	2.36004e-05
HCG18	0.0328376	0.0466117
CPNE3	0.0328121	0.0217834
TIMM9	0.0327622	0.00411943
IER5L	0.0326857	0.00260925
ERLEC1	0.0326829	0.0152931
MIPOL1	0.0326783	0.0126364
FBXL20	0.032624	0.00403917
ZNF708	0.032546	0.00788258
RBM4	0.0325444	0.0418921
FAM214B	0.0325054	0.00494447
SLC37A3	0.0324842	0.0357179
PUS7L	0.0324506	0.0100413
KIAA0355	0.0324414	0.00865536
MTSS1L	0.0323997	0.0329558
UQCR11	0.0323289	0.0178987
NME4	0.0322207	0.00887057
MORC3	0.0322152	0.0425138
SYNRG	0.0322111	0.0183929
ZMAT3	0.0321879	0.0100908
CALHM2	0.0321617	0.000449643
VASH1	0.0321401	0.000654129
DZIP1	0.0321125	0.0150958
DNAJC30	0.032109	0.00461792
ATP7A	0.0320817	0.027858
SUPT6H	0.032081	0.0365411
CBWD5	0.0320687	0.0160217
CUL7	0.0320533	0.00198453
CYB5D2	0.0320131	0.000794989
HOXD4	0.0320019	0.000218325
ZNF606	0.0318883	0.024333
SETDB1	0.0318476	0.0271576
EXOC3-AS1	0.031806	0.0202599
HADH	0.0317819	0.0472877
EDEM3	0.0317608	0.0365779
FAM214A	0.0317572	0.00111701
TSC2	0.0317514	0.009016
FUCA1	0.031746	0.031304
SDK2	0.0317374	0.000499736
POLR3GL	0.0316616	0.00781657
NAA35	0.0316168	0.0473414
ZNF655	0.0315871	0.017261
ZNF334	0.0315353	0.00301525
EIF2AK4	0.0314962	0.0333948
CDK5	0.0314271	0.0110554
C1D	0.0314034	0.0123879
HIBCH	0.0313814	0.0202785
MAF1	0.0313548	0.0112498
DCP1B	0.0313081	0.0217647
C6orf226	0.0313008	0.00449325
PEAK1	0.0312192	0.0129052
HMGXB3	0.0311071	0.0448598
IRGQ	0.0311058	0.0162944
ZNF846	0.0310606	0.00144587
GANAB	0.0310427	0.0185571
TNFRSF19	0.0309852	0.00191794
KCTD7	0.0309842	0.0162367
HS1BP3	0.0309748	0.0127514
ATP9B	0.0309425	0.0165304
PBX1	0.030926	0.00362575
FSTL3	0.0308457	3.74847e-06
SOS2	0.0308112	0.010174
TDRD3	0.0308079	0.0150309
FAU	0.0308018	0.00547824
MADD	0.0307768	0.016977
AMN1	0.0307362	0.00514196
SLC25A13	0.0307021	0.0215013
RNF41	0.0306915	0.015822
KIAA0895L	0.0306709	0.0448468
FAM208A	0.0305968	0.00262502
LINC00908	0.0305953	1.0122e-05
TMEM45A	0.0305752	0.0127102
LRRC27	0.0305405	0.0075658
EML3	0.0305173	0.0012043
C1orf123	0.0305088	0.0477082
FAM206A	0.0304732	0.0223583
COMMD9	0.0304396	0.00612253
BACH2	0.0303972	0.0300332
MYL9	0.0303891	7.28686e-07
ADCY4	0.0303291	0.00200234
TSPAN31	0.0302774	0.00591694
FUT10	0.030259	0.00961124
KHNYN	0.030243	0.0217134
TSG101	0.0302395	0.0269528
TFE3	0.0301925	0.00683966
MARCH3	0.0301888	0.017363
CAMK1D	0.0301408	0.0367797
TRAPPC11	0.0300826	0.0350364
CES4A	0.0300538	0.000239064
STIM1	0.0300203	0.0352686
MED14	0.029961	0.02703
QARS	0.0299429	0.0360861
PLXNA3	0.0299292	0.0102575
IFT88	0.0298982	0.0176634
SLC25A44	0.0298779	0.00669443
NF2	0.0298658	0.0365395
CTTNBP2	0.029843	1.91647e-05
CACUL1	0.0298403	0.0476908
PPP3CC	0.02981	0.000626199
JMJD4	0.0297772	0.00919216
CHFR	0.0297766	0.00352268
PIK3C3	0.0297191	0.0141315
NRDC	0.029689	0.038087
GIPC1	0.0296782	0.0307986
CRYAB	0.029673	0.000462391
TMEM42	0.0295829	0.0147141
FAM172A	0.0295657	0.0485054
TMCO6	0.0295595	0.00339755
ARHGAP32	0.0295384	0.0309902
MAPK8IP3	0.0294841	0.000196663
TMEM59	0.0294201	0.0209694
PLEKHG3	0.0293443	0.0254841
RPL19	0.0291507	0.0189775
NFX1	0.0291433	0.0156413
SUFU	0.0291356	0.00297851
ZNF426-DT	0.0291284	0.00159016
HOXB2	0.0291131	0.00132923
SPRY1	0.0291104	0.000379077
PMM1	0.0290207	0.0182795
MAP7D3	0.0289798	0.0189265
TBC1D16	0.0289553	0.0209214
SSH1	0.0289225	0.0192846
PSMB5	0.0288963	0.00699173
BSDC1	0.0287462	0.00818731
CREBZF	0.0287462	0.0411803
S100A10	0.0287395	0.00171895
ZNF324	0.0286088	0.0138683
SNHG25	0.0286084	0.000500539
COL6A3	0.0285968	0.000144758
SBF1	0.0285901	0.0165027
VSTM4	0.0285521	0.00369671
OGT	0.0284458	0.0197115
ZNHIT3	0.0283813	0.0485227
CAPN1	0.0283498	0.00560274
TESK1	0.0283254	0.016329
TRAPPC6B	0.0282955	0.0318031
TSEN2	0.0282878	0.00436045
HIC2	0.0281192	0.0434517
C3orf62	0.0281155	0.0190734
TRAM2-AS1	0.0280964	0.0160144
NFYC	0.0280137	0.0240663
ADCK2	0.0279895	0.000920211
RUSC1	0.0279305	0.0215818
UBE2H	0.0279004	0.0191676
EMP3	0.0278924	0.00250353
CCDC171	0.0278868	0.0147855
FAM222B	0.0278647	0.0342126
RAB24	0.0277917	0.00822278
MT-ND5	0.027763	0.00267379
PRPF6	0.0276931	0.0136188
PARN	0.0276889	0.0403943
SPG7	0.0276669	0.0161035
HIST1H2AC	0.0276384	4.23188e-05
CASP2	0.0275864	0.031637
RNASEH2C	0.0275479	0.0159239
SNAPC2	0.0275196	0.0433085
MOAP1	0.0275117	0.0142587
PNKD	0.027494	0.0151792
MZF1-AS1	0.0273929	0.0207996
SERINC3	0.0272691	0.0164782
WDR26	0.0272535	0.00162734
RANBP2	0.0271869	0.0322178
DHRS12	0.0271791	0.0316709
WBP2	0.027121	0.0459737
TMEM117	0.0270742	0.00776571
PPP1R3E	0.0270572	0.00844743
AP2A2	0.0269653	0.0120512
MT-ND4L	0.0267826	0.0448412
BMI1	0.0267521	0.00502615
ZNF507	0.0267368	0.0330633
AVIL	0.0267282	0.0246151
SLC25A42	0.0267042	0.0373868
MARK3	0.0267025	0.0493799
ABHD14B	0.0266926	0.00377742
PAAF1	0.0266892	0.0410917
GPATCH4	0.0266686	0.0188523
NECAB3	0.0266145	0.00282593
RBM23	0.0265911	0.00444237
NIFK	0.0265791	0.00852228
SRD5A1	0.0265576	0.0243344
ERF	0.0265322	0.027523
RNF115	0.0264907	0.0335785
GALNT11	0.0264294	0.00921028
GTPBP10	0.0263748	0.01467
TMEM234	0.0263183	0.00526511
PHYKPL	0.026292	0.0112602
LARP1	0.0262767	0.0178927
GNA12	0.0262714	0.029942
PTGER2	0.0261286	0.00601131
DEPP1	0.0260994	3.45291e-08
RBM5	0.0259116	0.0338104
ZFP82	0.0259045	0.00981966
DXO	0.0257843	0.00160373
CTBP1	0.0257818	0.010795
ABCC10	0.0256926	0.00508315
NCOA4	0.025682	0.0343601
MICU3	0.0256807	0.0110128
YAP1	0.025658	0.022202
DPM3	0.0256258	0.0313262
CAMK2D	0.0255767	0.00511341
HIVEP1	0.0255616	0.0158836
PINLYP	0.025542	0.00103434
COX4I1	0.0254276	0.0330185
SHF	0.0253738	0.0150228
C9orf16	0.0253294	0.0130625
ZNF263	0.0253091	0.0375225
TRIM16L	0.0252896	0.0346003
SUPT3H	0.025285	0.0324092
LDLRAD4	0.0252449	0.0204567
ARAP3	0.0252443	0.00377997
DUSP4	0.0251425	0.000652463
THAP7	0.0250563	0.0466229
MALL	0.0250443	0.00314662
EIF3J-DT	0.0250253	0.0151061
RANBP17	0.0250167	0.0263877
HOXC10	0.024964	0.0059641
ZNF395	0.0249205	0.0217512
TLN1	0.0249013	0.0155692
TSPYL5	0.0248601	0.0235092
SH2B1	0.0248227	0.0273032
BCL9L	0.0248005	0.0073526
KRBOX4	0.0247805	0.00770814
CUTC	0.0247446	0.0277127
LSR	0.024735	0.0472479
LYPLAL1	0.0246826	0.0426886
IGDCC4	0.0246518	0.000978543
TMEM120B	0.0245496	0.00885929
RIC8B	0.0245236	0.00823875
ZNF623	0.024477	0.00765285
MST1	0.0244558	0.00636607
USP36	0.0244456	0.0365547
CYTH2	0.0244295	0.0274032
PAF1	0.0243854	0.0133991
CPTP	0.0243023	0.0391005
C11orf24	0.0242169	0.0248836
MED29	0.0241583	0.0325485
FAM131A	0.0240651	0.00510797
ERCC5	0.0239541	0.0447661
LINC02381	0.0238583	0.0471148
BTBD2	0.023619	0.024841
MTR	0.0236156	0.0383126
PYGO1	0.0236085	0.00152601
TRIM4	0.0235575	0.016961
LCA5	0.0235209	0.00477717
TVP23B	0.0234858	0.0490935
MEF2D	0.0234813	0.00248413
ARMCX4	0.0234248	0.00101261
RPS27	0.0232554	0.0449774
NUDT22	0.0232503	0.0471211
ADD1	0.0231875	0.0327149
RABL2B	0.0231849	0.030543
TRIM52	0.0231647	0.0473776
NR1H2	0.0231436	0.033991
WDR24	0.0230625	0.0239684
UGGT2	0.0230128	0.0402541
ARPC5L	0.0229232	0.0134432
PREB	0.0228519	0.0217232
CFAP36	0.0228092	0.0461648
GATB	0.0228023	0.0191789
AHSA2P	0.022792	0.0213769
ZNF286B	0.0227385	0.0168543
TRPS1	0.0227293	0.00286347
VPS18	0.0226343	0.0035671
PTPRD-AS1	0.0225432	0.0405551
SF3B6	0.0224842	0.0061396
TRIM37	0.0224579	0.0141247
ARL10	0.0224319	0.00753167
ARMT1	0.0223798	0.0305342
PLAG1	0.022324	0.00796931
SPSB2	0.0223118	0.0373821
ZNF783	0.0222027	0.00743666
KLC4	0.0220063	0.0234668
COPZ2	0.0219399	0.0274094
ZZEF1	0.021884	0.0125021
NUDT19	0.0218727	0.0423845
TMEM175	0.0217567	0.00669276
MAP3K12	0.0216818	0.0250019
ABR	0.021579	0.042468
ZNF785	0.0215348	0.0419541
RGL2	0.0215078	0.0166876
FAM160B1	0.0214312	0.0362504
SLC1A3	0.0212168	0.00196466
JAK1	0.0210924	0.0399495
VAPA	0.020937	0.0415476
ZNF446	0.0208449	0.0289865
PHLDA3	0.0206857	0.0161915
CDKN2AIP	0.0206818	0.0315355
COG3	0.0206812	0.0115166
TCTA	0.0205509	0.0157449
CD9	0.0200935	0.000107222
SLC20A2	0.0200531	0.046749
RIPK2	0.0199178	0.0415244
PTPRD	0.0197876	0.00419648
PIK3C2A	0.0197426	0.0351632
URGCP	0.0197416	0.0497542
SOAT1	0.0197196	0.0260274
GPAM	0.0196041	0.0430538
CSNK1D	0.0195238	0.01985
MIA2	0.0194818	0.0391704
RSF1	0.0194301	0.0329891
ARAP1	0.0193672	0.0110582
KALRN	0.0193615	0.0252975
NAALADL1	0.0192876	0.00429299
MMP14	0.0190562	0.000859146
WDR55	0.0189704	0.0498879
RAMP2-AS1	0.018966	0.044562
C22orf46	0.0186733	0.0330279
EIF3H	0.0185973	0.0431065
SH3BP2	0.0185399	0.0367614
ETV2	0.0184598	0.0276894
NFIB	0.018428	0.000129497
FOXC1	0.0184149	0.00655509
RPS6KC1	0.0181407	0.0270258
SRP14	0.0180249	0.00120838
MPI	0.0176672	0.047221
ADPRM	0.01764	0.00879031
SH2B3	0.0175773	0.0332054
RNF11	0.0174232	0.00429033
LAMB2	0.0173833	0.0232468
PCYT1A	0.0173585	0.0300215
INTS13	0.017045	0.0234406
KCTD18	0.0170092	0.014036
TTPAL	0.0168997	0.0415183
FBXO33	0.0167144	0.0462388
TTC14	0.0166637	0.00472042
BRWD3	0.0166412	0.0476016
FTH1	0.0166396	0.00105438
EXOC1	0.0165562	0.0191641
BRI3	0.0165518	0.00288402
TMEM25	0.0163564	0.0218469
LMBR1L	0.0162156	0.0207995
LZTR1	0.0161244	0.00942817
PCNX1	0.0160027	0.0466153
MIR4435-2HG	0.0159322	0.00196252
COQ4	0.0157675	0.0355018
UBE2L6	0.0156834	0.0336487
MT-CYB	0.0155329	5.89917e-05
PWAR6	0.0154452	0.00600107
RNH1	0.015209	0.0498131
PQLC3	0.015147	0.0386423
MMP23B	0.0150849	0.0137163
ATF7IP2	0.0149835	0.0120404
CTTN	0.0147679	0.0360842
SLC25A14	0.0140009	0.047115
SSR2	0.0136353	0.0253431
MT-ATP6	0.0135445	0.0246874
MCAM	0.0132196	0.00102874
PDLIM4	0.0129435	0.0166339
ARPC4	0.0129045	0.0367319
C14orf93	0.0128746	0.0326697
UBXN6	0.012821	0.0299604
BACE1	0.0123238	0.0425086
UBXN8	0.0114731	0.042909
LAMTOR2	0.0113422	0.012505
DCAF8	0.011143	0.0147685
HOXD9	0.011142	0.0162428
CYLD	0.010796	0.034103
ANGPT1	0.0103477	0.00741654
COL4A2	0.0088717	1.53581e-10
RSRP1	0.00814033	0.0112364
REEP3	0.00795455	0.0486234
FN1	0.00768717	0.0138348
RNF19A	0.00699726	0.00393618
SLC35C2	0.0057265	0.0246986
BBC3	0.00480607	0.0132589
NRIP2	0.00394977	1.06845e-06
C1QTNF12	0.00360133	0.00892875
PLEKHA5	0.00133016	0.014669
RHOB	0.000905803	0.047222
IFITM2	-0.000348438	0.0186485
FRAS1	-0.00292085	0.0158657
CSTB	-0.00451354	0.00856057
COL4A1	-0.00569117	9.20699e-26
LINC00665	-0.00823151	0.000178277
FAM162A	-0.00833618	0.0289871
PABPN1	-0.00873068	0.00244893
GSTO1	-0.00951044	0.0372393
ST6GALNAC6	-0.0104752	0.0280057
DOCK4	-0.0127702	0.031702
SRR	-0.0131338	0.0462388
HMGA2	-0.0136085	0.0176087
HAUS3	-0.0136739	0.0310915
PRIMPOL	-0.0142598	0.0411675
PPP2R5A	-0.0143548	0.0499476
CEP192	-0.0151519	0.0407338
TMEM250	-0.0160617	0.0360697
ZCCHC14	-0.0164389	0.0171059
IGSF3	-0.0164794	0.0435438
DHX8	-0.0172187	0.0096141
PCNT	-0.0172608	0.0164511
DCPS	-0.0172706	0.0495787
PIGK	-0.0173825	0.0309722
ASAP2	-0.0173989	0.0360043
TBL3	-0.0178441	0.0498854
RBAK-RBAKDN	-0.0183059	0.0438353
ZFP62	-0.0189035	0.0449115
LRRC28	-0.0189655	0.0417393
FAM173B	-0.019123	0.0153831
C5orf30	-0.0194105	0.0353523
CLIC1	-0.0194516	0.00467078
CLPTM1L	-0.0196086	0.0406465
GAS2L1	-0.0199211	0.0411359
ZNF584	-0.0201623	0.0271775
MAP1B	-0.020245	3.49118e-05
TERF2	-0.0202668	0.021771
AGK	-0.0203675	0.0418141
CPEB4	-0.0206717	0.0222923
MAP3K3	-0.0209747	0.0282049
KMT5A	-0.0210281	0.0139894
POMP	-0.0210301	0.0369584
ARHGAP10	-0.021149	0.0235421
STK26	-0.0212252	0.0148896
[truncated: 2,372 more rows]

## Sheet: Cluster 4
Gene	LogFC	pVal
HIST1H4C	1.81848	1.97784e-229		GO BP top 30 DE genes
PCLAF	1.44892	0		GO: Biological Process [Display Chart] 29 input genes in category / 1179 annotations before applied cutoff / 18623 genes in category
TYMS	1.00327	0			ID	Name	Source	pValue	FDR B&H	FDR B&Y	Bonferroni	Genes from Input	Genes in Annotation
DUT	0.903021	3.05413e-226		1	GO:0071103	DNA conformation change		5.391e-15	3.976e-12	3.041e-11	6.356e-12	12	285
TMSB15A	0.892297	8.59835e-253		2	GO:0006323	DNA packaging		6.744e-15	3.976e-12	3.041e-11	7.951e-12	11	206
H2AFZ	0.859765	4.38715e-249		3	GO:0031497	chromatin assembly		3.257e-14	1.28e-11	9.793e-11	3.84e-11	10	162
ZWINT	0.831037	0		4	GO:0006333	chromatin assembly or disassembly		1.466e-13	4.32e-11	3.305e-10	1.728e-10	10	188
SNRNP25	0.796456	2.45483e-263		5	GO:0065004	protein-DNA complex assembly		8.889e-13	2.096e-10	1.604e-09	1.048e-09	10	225
HMGB2	0.794493	7.65434e-248
HELLS	0.767149	9.385e-288
RANBP1	0.741852	1.30508e-240
CKS1B	0.734879	4.9129e-227
GINS2	0.733774	0
DEK	0.732554	3.77995e-227
HIST1H1A	0.723316	3.99543e-295
PCNA	0.717391	3.19428e-238
HIST1H1D	0.701936	2.31191e-296
TUBA1B	0.697278	9.25797e-176
H2AFX	0.688994	2.72165e-227
CENPW	0.673642	5.71928e-234
CENPV	0.665883	1.52549e-153
USP1	0.651671	5.29214e-231
ORC6	0.637639	1.43316e-294
CENPK	0.631301	0
HMGN2	0.6304	5.91181e-176
SMC4	0.628366	7.35492e-225
RRM2	0.625684	0
DHFR	0.621978	2.45223e-289
CLSPN	0.619364	0
HMGB1	0.618878	1.06731e-210
UHRF1	0.618728	4.24442e-271
CENPU	0.614111	0
NUSAP1	0.609485	0
HMGA1	0.601637	4.34545e-115
NASP	0.599781	5.48011e-163
RAD51AP1	0.595954	0
DNMT1	0.584379	1.49182e-184
UBE2T	0.567365	7.18397e-292
TK1	0.565944	0
CDK1	0.56538	0
CENPH	0.554546	1.18809e-209
RNASEH2A	0.549609	2.82538e-210
MKI67	0.544958	9.84406e-214
DNAJC9	0.542935	1.21516e-184
CDCA4	0.537486	4.94085e-211
SMC2	0.536764	5.85622e-179
ATAD2	0.535279	0
GMNN	0.519234	2.83405e-201
C19orf48	0.515571	9.37334e-148
CDK4	0.506727	8.20475e-140
MYBL2	0.498162	0
MAD2L1	0.497335	1.60984e-243
TOP2A	0.496278	3.25189e-217
ITGB3BP	0.493584	6.53507e-149
SRSF2	0.492972	5.9512e-146
RRM1	0.489025	1.56333e-205
CHAF1A	0.483236	4.39976e-298
BIRC5	0.475135	5.57582e-196
CDCA5	0.471132	1.01227e-304
TCF19	0.467654	1.31002e-298
ATAD5	0.463711	4.88753e-238
SRSF7	0.460909	3.17578e-115
CENPM	0.457433	3.27937e-269
RMI2	0.448672	9.1706e-219
CENPN	0.447949	3.39572e-171
SPC25	0.447468	5.0884e-259
FEN1	0.444872	3.30521e-226
TMPO	0.44259	1.43084e-125
CDCA7	0.440069	2.90621e-134
MND1	0.437986	6.79474e-189
AURKB	0.436607	3.77693e-170
LMNB1	0.435183	1.09738e-154
RPA3	0.431685	1.93814e-119
CBX5	0.43009	1.80608e-103
PTN	0.428499	7.86248e-60
XRCC2	0.425934	1.55641e-267
IDH2	0.424651	1.44197e-99
MIS18BP1	0.424117	6.62366e-149
LSM4	0.423475	5.0644e-108
NNAT	0.420564	2.11747e-79
RPL39L	0.419045	6.41629e-111
STMN1	0.417713	7.83211e-106
C21orf58	0.416722	1.10847e-212
EZH2	0.415535	4.19942e-135
PSIP1	0.41109	2.71814e-93
SNRPB	0.409411	4.74306e-109
SIVA1	0.40784	1.40049e-108
NUDT1	0.407376	5.24823e-133
MCM3	0.40694	9.94025e-131
CXCL14	0.404747	4.2068e-46
TMEM97	0.40463	3.12754e-93
NUCKS1	0.398947	2.83974e-107
PRRX1	0.39463	1.54012e-60
SNRPD1	0.392382	4.05202e-105
RFC4	0.390875	7.12504e-146
ASF1B	0.389818	6.51727e-270
PSMC3IP	0.386842	5.91067e-227
FBXO5	0.386576	1.09088e-148
PXMP2	0.385636	1.30503e-82
BRCA1	0.380302	4.68763e-241
PTMA	0.379908	3.23953e-146
DTL	0.379377	5.63639e-288
MCM4	0.378743	1.60666e-171
LSM3	0.375737	7.65402e-96
BRCA2	0.372991	2.30669e-216
LIG1	0.372395	7.28259e-167
CDT1	0.371206	2.04334e-189
MCM10	0.370907	1.69652e-307
TPX2	0.370574	8.62742e-185
CCDC34	0.369948	5.51217e-94
CCDC14	0.367433	1.51061e-78
DTYMK	0.367015	4.72716e-94
SYNE2	0.363767	6.61219e-86
CENPX	0.363326	5.61972e-74
SGO1	0.361035	4.18766e-190
PRKDC	0.360123	1.1088e-79
CDC6	0.359115	1.9801e-284
H2AFV	0.355693	3.15083e-81
TMEM106C	0.355556	1.89403e-89
MCM7	0.355157	2.97519e-83
CENPF	0.355062	1.25556e-215
RFC3	0.354911	4.39942e-136
KIF20B	0.353903	1.18153e-139
RFC2	0.351957	2.01134e-126
MMS22L	0.350106	6.47689e-158
KIFC1	0.349261	4.71255e-173
SLBP	0.348272	1.60957e-68
ZNF738	0.34388	1.82678e-84
ANP32E	0.342661	1.51136e-71
NDC80	0.342069	7.71393e-169
HNRNPAB	0.341558	1.13459e-63
TPI1	0.341381	3.37486e-65
HMGXB4	0.338895	4.0877e-77
MIS18A	0.337521	1.817e-107
HIST1H1C	0.337112	1.62037e-67
UBE2C	0.33295	1.52503e-185
ESCO2	0.326983	8.62538e-258
CHEK1	0.325948	8.05799e-155
TUBB	0.325197	2.03571e-66
SMC3	0.325149	1.18308e-64
FOXM1	0.322073	2.59244e-169
MAD2L2	0.319685	3.44534e-69
PBK	0.317828	1.93097e-147
CKS2	0.31702	5.65535e-114
HIST1H1B	0.313036	8.3162e-240
NME4	0.311243	6.44755e-65
DKK1	0.310769	3.47629e-24
TEDC2	0.310072	5.29903e-162
HSPB11	0.308618	6.48702e-62
GTSE1	0.306926	1.7725e-156
FAM111A	0.306549	2.03617e-110
SNRPG	0.304842	1.97738e-68
SUPT16H	0.301553	2.94429e-59
VRK1	0.300214	1.66193e-107
LSM5	0.299654	1.42122e-70
CMC2	0.298445	9.53537e-65
CASP8AP2	0.296906	8.87453e-75
RARRES2	0.296325	4.05662e-52
WDR34	0.295754	5.347e-78
WDR76	0.295038	1.4953e-164
H2AFY	0.293926	5.6406e-54
MGME1	0.293739	4.85017e-96
HNRNPD	0.293149	1.12727e-46
ENO1	0.292203	3.39051e-38
CBX1	0.292093	1.06663e-51
MCM5	0.291956	1.28358e-95
ANP32B	0.291622	1.6396e-55
GGH	0.291566	7.96547e-105
CARHSP1	0.291262	3.15229e-57
HMGA2	0.291151	3.84346e-49
PARP1	0.290941	2.76937e-49
CRABP2	0.289874	2.09176e-48
SPC24	0.289592	7.82164e-132
FUS	0.288363	1.02723e-64
H2AFY2	0.288244	9.6128e-43
MAB21L2	0.287791	2.13208e-34
TIMELESS	0.287748	1.52571e-130
NSD2	0.287645	1.23584e-86
RNPS1	0.287168	2.91494e-55
DSN1	0.286989	2.59575e-141
SUMO3	0.286781	6.39123e-47
BLM	0.28604	8.06946e-185
HMGN1	0.285736	3.31659e-103
SAC3D1	0.284212	1.31869e-77
PPIF	0.283559	2.19694e-84
CKAP2L	0.283416	4.20702e-151
NCAPG	0.282692	2.43946e-164
XIST	0.282031	2.40013e-13
FANCD2	0.281114	4.51238e-162
CEP78	0.280635	1.01678e-63
LDHA	0.280512	1.53756e-31
MELK	0.279826	5.48675e-140
GGCT	0.279276	7.33182e-50
RPA2	0.278792	2.87519e-67
PA2G4	0.277996	2.99182e-45
SMC1A	0.276687	5.12183e-59
MCM2	0.276446	3.90282e-98
SSRP1	0.276103	1.25041e-49
UQCC2	0.275544	9.21151e-51
BAZ1B	0.274316	1.15426e-49
MXD3	0.272293	3.7367e-119
MDK	0.27093	2.65337e-47
FANCA	0.270644	6.38773e-149
COMMD4	0.270495	5.56949e-50
EMP2	0.270467	7.50344e-77
EIF4EBP1	0.270133	1.09301e-44
POLD3	0.268291	5.17936e-115
KPNB1	0.268266	3.78733e-42
TRA2B	0.268021	3.83149e-47
LSM2	0.266967	3.48761e-52
PAICS	0.265245	3.52085e-57
SNRPE	0.264815	1.11411e-72
RFC1	0.263802	3.88768e-47
FBLN1	0.263408	2.68596e-52
POP7	0.263136	2.389e-48
GINS4	0.260863	1.18042e-125
POLD2	0.260049	2.62359e-46
HSPE1	0.258156	5.78134e-40
PGAM1	0.255877	3.69859e-35
CSRP2	0.255599	6.27308e-39
PKMYT1	0.255153	9.93447e-191
RHNO1	0.255032	3.93807e-59
BARD1	0.253968	4.90265e-81
CNTLN	0.252219	8.04783e-54
PSMC3	0.251685	1.84986e-33
ASPM	0.250596	1.80127e-152
TMEM237	0.24935	1.12343e-56
SKA3	0.249079	8.14681e-158
SRSF10	0.248241	9.53799e-45
KIF11	0.247619	7.38468e-133
ERH	0.246867	1.45803e-53
DIAPH3	0.246609	8.93915e-125
FIGNL1	0.246478	1.36418e-92
HILPDA	0.246071	7.28789e-54
SKA2	0.245714	1.84605e-49
SNRPF	0.243637	3.31389e-43
MEA1	0.243262	4.11056e-40
SET	0.2418	1.26736e-35
ANAPC11	0.241637	1.69518e-41
HMGB3	0.240671	5.60793e-57
CCNA2	0.240089	1.59891e-129
KDELC2	0.240087	1.03497e-72
CENPJ	0.239435	1.13297e-92
IDI1	0.2378	2.27727e-24
DDX11	0.237051	2.01272e-132
HIST2H2AC	0.237017	7.61988e-73
HIRIP3	0.236147	3.54159e-88
KIF15	0.235442	4.02963e-113
HAUS1	0.235377	1.40633e-40
RAN	0.235097	2.57617e-46
FBL	0.234329	3.3424e-37
CACYBP	0.233721	2.01223e-37
SAE1	0.233094	2.16836e-42
YBX1	0.232039	8.9599e-71
GINS1	0.231765	1.22452e-103
TOPBP1	0.230383	2.42171e-61
BRIP1	0.230145	4.79512e-155
KIF22	0.228817	2.24032e-62
FANCI	0.22848	2.18821e-123
CMSS1	0.228384	2.42486e-43
PHGDH	0.228308	2.14077e-35
NCAPH2	0.228243	1.69561e-69
FABP5	0.226418	1.0043e-43
EXO1	0.225391	1.03139e-182
RNASEH2B	0.223388	8.03591e-42
FAM111B	0.222143	2.33336e-170
LMNB2	0.222071	1.92808e-60
NDUFA6	0.2215	3.64688e-39
NSD3	0.221378	2.61475e-32
RNF168	0.221008	1.66144e-51
RAD54L	0.220726	2.13534e-218
RBBP4	0.220277	8.76084e-32
SLF1	0.220276	4.75137e-64
CLN6	0.219895	4.9216e-54
RPS20	0.218487	4.51397e-67
LINC01224	0.217249	3.33268e-116
POLR2J	0.216724	4.27798e-35
LRR1	0.215953	2.38224e-76
RIF1	0.215812	2.28557e-39
CLMP	0.215777	8.09343e-46
MAGOHB	0.215438	1.28375e-37
HJURP	0.215198	8.89023e-129
KNL1	0.214511	9.64092e-110
GAPDH	0.214193	3.02019e-62
RPL36A	0.21359	1.24466e-20
SRRM1	0.21303	1.59245e-34
TFDP1	0.212748	1.48532e-47
NME1	0.212071	1.37987e-24
ARHGAP11A	0.211947	1.3143e-98
RALY	0.211798	2.00099e-30
PARPBP	0.211278	5.02342e-84
POMC	0.210806	1.99742e-10
CAPG	0.210699	6.96889e-42
RPS21	0.210287	3.90412e-26
C4orf46	0.210212	1.23219e-40
PAXX	0.210203	1.36408e-36
SCML1	0.210161	1.76912e-60
YEATS4	0.209609	1.64926e-46
MCM8	0.209595	8.92081e-107
FXYD6	0.209497	2.5836e-34
POLR3K	0.20916	2.45455e-47
IPO9	0.208956	2.71675e-36
RBBP8	0.208369	1.84215e-73
ACAT2	0.207616	3.37161e-31
NHP2	0.207504	1.69316e-27
COA1	0.207381	4.25253e-31
FGD5-AS1	0.2071	4.39831e-31
HIST1H1E	0.206436	6.63558e-98
PPIH	0.206388	7.29994e-35
SKP2	0.205891	1.34774e-55
DCTPP1	0.205731	2.82724e-28
EEF1B2	0.205697	1.87638e-43
CKLF	0.204931	2.73722e-35
GJC1	0.204904	4.86574e-59
PRC1	0.204519	4.24093e-99
WDHD1	0.203869	4.46708e-106
CENPO	0.203555	1.47131e-89
MCM6	0.203225	1.24151e-57
DDX46	0.201996	2.34397e-30
DCLRE1C	0.201831	7.16342e-42
ILF3	0.201197	1.75368e-28
ZFHX4	0.201133	8.29199e-20
RAD51	0.201071	1.11766e-135
PRR11	0.200476	1.51301e-67
NAP1L1	0.199756	7.26433e-37
CEP152	0.199082	1.41169e-108
CKAP2	0.198885	7.82584e-65
PRIM1	0.19885	1.16769e-76
HSPD1	0.19818	6.55948e-28
CYCS	0.198007	5.18221e-27
NUP107	0.197503	4.61272e-42
ZNF93	0.19725	4.25842e-70
SRSF3	0.197028	4.05219e-34
SRP9	0.196716	4.67212e-41
LIX1	0.196668	6.07736e-23
POLR2I	0.196473	2.78518e-28
NCL	0.196472	2.1252e-23
HNRNPR	0.196304	5.98763e-22
MZT2A	0.1949	5.23842e-27
TUBG1	0.194348	1.82807e-43
DBF4	0.194261	2.81675e-45
TRIP13	0.194048	1.30023e-94
ZNF519	0.192527	1.67916e-58
LSM6	0.192488	1.61397e-26
NUF2	0.192386	8.72554e-94
PGP	0.192383	1.72378e-36
CAMTA1	0.192101	1.8e-29
PAQR4	0.191862	9.45147e-79
MSH6	0.191105	1.51456e-32
MASTL	0.190035	2.57569e-99
ZNF714	0.190021	1.43653e-45
NT5DC2	0.189608	1.69923e-31
CNBP	0.189563	4.75567e-29
NCAPG2	0.189434	1.15795e-94
H3F3A	0.189349	4.36053e-57
EXOSC9	0.188711	6.42703e-46
RPS12	0.188158	2.73034e-48
PLK4	0.187708	1.6709e-97
PIMREG	0.187701	9.46048e-109
KIF2C	0.187554	1.50412e-84
OAF	0.187477	1.5372e-28
CEP57	0.187091	1.98776e-29
RAD21	0.186785	1.44364e-30
RAD1	0.18622	4.11412e-38
PRELID1	0.186111	6.67547e-29
HAUS8	0.185959	5.12839e-87
TEX30	0.185748	1.59449e-50
RPLP0	0.185477	4.33359e-60
FAM161A	0.18396	1.19495e-41
CCNE2	0.183928	1.56869e-126
SRSF1	0.183898	2.83099e-27
FANCG	0.183837	3.45265e-63
POC1A	0.183751	9.97901e-89
NUBP2	0.183091	1.35429e-27
NUP62	0.182974	1.45027e-33
CTDSPL2	0.182914	2.78713e-37
MIF	0.18261	4.33309e-14
CDK5RAP2	0.181652	9.08647e-43
NXT1	0.181369	2.63533e-28
CD320	0.180983	1.23565e-27
AHI1	0.1804	2.98948e-34
UBE2I	0.180143	5.85726e-25
PKM	0.179923	1.54932e-24
HOXA10	0.179809	1.04315e-22
CENPL	0.179502	1.03652e-62
SKA1	0.179424	1.70105e-107
DLEU2	0.179378	2.0627e-53
E2F7	0.178427	6.03622e-113
PTGES3	0.178382	9.44583e-26
PPM1G	0.178211	4.12576e-21
FADS1	0.177582	2.55139e-22
XRCC5	0.177309	4.70058e-21
HAUS6	0.176052	1.12818e-46
TWIST1	0.175798	4.9896e-45
CDCA2	0.175347	4.44191e-91
CDK2	0.174814	1.8051e-46
RPS17	0.173402	1.26533e-45
NOP56	0.173392	2.73732e-26
MAB21L1	0.173363	5.14658e-25
TACC3	0.172837	3.25203e-62
CHTF18	0.172752	9.57498e-66
SPATA33	0.172658	2.65854e-36
COX8A	0.17251	1.90691e-32
EXOSC8	0.17247	1.77389e-32
COL9A2	0.172243	8.87037e-22
NAE1	0.171774	1.70348e-26
RBBP7	0.171514	2.52768e-20
SGO2	0.171344	6.49943e-70
JPT2	0.171044	2.30415e-32
SUZ12	0.170783	4.69174e-27
ARL6IP6	0.170246	1.03281e-32
CRNDE	0.170191	5.17828e-34
CBX3	0.16998	1.75091e-24
BOLA3	0.169398	6.8173e-31
HNRNPUL1	0.169233	7.84894e-19
MRPL11	0.168875	2.87374e-21
UQCRH	0.168758	3.82096e-31
KNOP1	0.168623	2.92796e-24
PEG10	0.168489	2.7246e-24
BUB3	0.168342	5.97241e-35
MMD	0.168234	1.29987e-28
NAA50	0.167764	1.49269e-22
BCL2L12	0.167651	2.28444e-29
TPGS2	0.167594	4.52301e-24
HPF1	0.167303	2.28207e-26
ZGRF1	0.167216	4.32311e-100
KLHL23	0.16696	4.7976e-32
HSP90AA1	0.16685	2.84533e-20
CENPQ	0.16675	1.09625e-57
RPS2	0.166652	1.2124e-31
ING2	0.166301	1.07698e-31
XPO1	0.166095	7.44876e-25
SUV39H2	0.165948	1.95882e-43
FN3KRP	0.165901	5.27115e-41
MTHFD1	0.16588	3.29919e-37
PDCD5	0.16578	1.11242e-19
RAD9A	0.165488	5.16466e-36
CEP135	0.164909	1.91385e-39
EIF1AX	0.164866	3.2718e-18
LRRCC1	0.164507	3.81784e-39
EPB41	0.164438	1.29903e-36
FDPS	0.163833	2.73656e-21
POLA2	0.163741	1.19917e-68
C12orf57	0.163735	2.73713e-19
NSMCE4A	0.163683	1.99627e-28
RPA1	0.163314	2.02639e-29
PRTFDC1	0.163288	2.08901e-23
PPIG	0.163142	1.05372e-18
FANCB	0.163125	1.13565e-111
POLE3	0.162875	1.96827e-27
RFWD3	0.162018	5.80643e-49
SMCHD1	0.161513	7.62145e-28
TRIL	0.161384	3.63114e-22
POLE4	0.16109	6.40616e-18
CDC7	0.161077	1.02199e-54
RACGAP1	0.161048	1.69469e-70
THOC3	0.160871	6.93774e-29
INPP5F	0.160582	1.56718e-29
POLD1	0.160426	3.59921e-65
HNRNPF	0.160345	2.63782e-20
CCP110	0.160336	4.43866e-44
E2F8	0.160326	4.87955e-123
NAP1L4	0.160113	9.06624e-22
RAD51C	0.160055	8.8908e-27
E2F3	0.159958	2.25895e-29
RTKN2	0.159874	5.82836e-68
HNRNPA0	0.159814	8.25008e-20
LIMCH1	0.159317	3.24631e-17
PPIA	0.159156	7.91332e-35
YWHAH	0.15896	3.46813e-29
KIF23	0.158326	3.88144e-66
CHAF1B	0.157446	1.30597e-88
MSH2	0.157325	2.83029e-35
PAFAH1B3	0.157306	9.17754e-20
DAXX	0.157243	2.38708e-27
EPB41L2	0.157091	1.99364e-23
RPS10	0.156505	4.27055e-33
PHF5A	0.156261	1.70943e-23
CNRIP1	0.155779	8.07567e-22
CDCA3	0.155283	1.63403e-59
MAP3K20	0.155045	4.37105e-31
DERA	0.154863	2.13961e-26
TPRKB	0.154523	5.01907e-22
SNRPA	0.154115	4.78238e-21
HMGN5	0.153596	2.82493e-30
ANLN	0.153229	1.38265e-70
RPL35	0.152936	1.56736e-43
CIP2A	0.152757	3.18601e-59
ITGAE	0.152604	2.32558e-22
RPL37	0.152601	5.57527e-25
CDC25A	0.152199	7.51003e-76
HAT1	0.152157	4.44942e-30
SNRPD3	0.151802	2.53177e-19
TCEAL7	0.151568	3.66927e-19
PDS5B	0.151471	2.08045e-20
TMEM109	0.151021	5.8774e-23
RPSA	0.150993	2.61724e-25
UBL7-AS1	0.150739	1.02378e-33
C3orf14	0.15042	3.25589e-28
PRIM2	0.150331	1.6012e-45
STAG2	0.150123	1.20013e-18
HADH	0.149608	2.64068e-26
RPS23	0.149558	3.01093e-37
PRPS2	0.149389	3.04651e-43
CIT	0.149163	6.36002e-63
UBE2S	0.148911	7.02604e-42
MZT2B	0.148665	2.42307e-19
RPLP1	0.148047	2.00056e-51
POLQ	0.14797	1.99829e-105
CDC45	0.147829	1.03363e-115
VCAN	0.14774	6.45682e-19
NUDT15	0.147363	8.75144e-27
PHIP	0.147251	6.33821e-18
RPS29	0.147125	5.41816e-16
THAP9-AS1	0.14674	2.80303e-19
BUB1B	0.146739	1.64533e-63
ZWILCH	0.146471	5.73097e-37
ICMT	0.146392	1.43835e-33
NMRAL1	0.146269	4.08892e-26
GCHFR	0.146216	2.07801e-21
OIP5	0.146084	9.06549e-66
DDX39A	0.145842	7.86467e-21
PCOLCE	0.145795	2.82753e-20
CDCA7L	0.145554	2.08588e-32
PGRMC1	0.145527	2.43307e-12
SPDL1	0.145256	9.99297e-38
PIN1	0.145145	5.93674e-18
DBI	0.144795	1.68217e-19
DDIAS	0.144742	2.78035e-87
SNRPA1	0.143731	2.73496e-19
PRDX2	0.143656	1.68958e-14
CNOT9	0.143642	8.52711e-17
SUMO1	0.143571	4.44363e-21
RPL27	0.143474	9.57603e-33
POLR2D	0.14332	5.87981e-24
IGDCC3	0.143227	7.72345e-16
TTF2	0.143009	1.61629e-42
TCTEX1D2	0.142671	7.52183e-24
RPS3	0.142425	9.35695e-28
RPL41	0.142156	1.14919e-24
TOMM40	0.142096	1.97319e-17
UCK1	0.141989	1.09285e-26
GINS3	0.141244	7.56851e-62
SYNC	0.140991	1.41924e-21
DDB2	0.140727	1.42259e-39
ARL2	0.1405	6.99813e-18
THAP7	0.140303	5.45031e-22
FBLN7	0.139781	2.62324e-66
POLE	0.139768	1.42531e-49
CCDC18	0.139419	9.57147e-48
CHRAC1	0.139328	1.04063e-17
RNF175	0.139271	5.08276e-29
MRPS6	0.138892	7.48732e-18
MNS1	0.138577	8.21909e-42
NAA38	0.138552	5.7364e-15
RPL21	0.138336	4.72271e-34
COPS3	0.137909	4.60865e-19
WBP11	0.13782	5.49167e-17
CYTL1	0.137779	4.20361e-24
SERTAD4	0.137533	9.78187e-23
ACTL6A	0.137476	2.85163e-19
SLC20A1	0.13743	4.82488e-35
LAGE3	0.137334	1.26273e-17
GMPS	0.137121	9.23e-25
ACOT7	0.13675	2.57433e-28
CRABP1	0.13675	4.52127e-38
UBA2	0.136721	3.59041e-19
CEBPZ	0.136608	5.001e-22
PIGX	0.136524	5.63198e-19
POLA1	0.13651	2.89566e-51
SLC25A1	0.136329	3.69408e-20
CENPS	0.136323	6.1038e-30
C1QTNF2	0.136083	4.3295e-57
DONSON	0.136073	3.22023e-60
SEMA5A	0.136001	2.19776e-20
RPL39	0.135746	7.07998e-22
NCAPH	0.13569	4.74647e-79
RNF219	0.135549	4.85033e-28
MIS12	0.135516	7.99345e-28
RECQL	0.135392	2.5405e-21
RPS5	0.135337	2.74242e-24
DCLRE1B	0.135213	2.7571e-44
SMC6	0.135129	1.66106e-20
RECQL4	0.135075	3.53929e-88
SASS6	0.134956	6.95627e-49
RPL30	0.134636	6.89244e-25
DSCC1	0.13458	1.33782e-60
FANCL	0.134499	4.3977e-29
DHCR24	0.134477	2.09982e-23
H1FX	0.134431	4.07806e-15
DGCR6L	0.134272	1.07669e-15
SESTD1	0.134113	3.12039e-24
TOP3A	0.13385	5.50197e-40
MTHFD2	0.133586	4.51118e-23
IPO5	0.133383	2.79944e-16
MPHOSPH9	0.133211	7.08075e-28
NOP58	0.133049	1.76229e-18
LIN52	0.132807	4.01384e-34
TMPO-AS1	0.132641	1.34636e-48
LSM7	0.132635	1.22347e-18
GLO1	0.132627	2.03536e-12
ZNF724	0.132353	1.45942e-54
GCSH	0.132203	1.37278e-15
MT-ND1	0.130839	9.4335e-22
ZNF730	0.130738	7.35282e-48
RPS16	0.130113	3.0028e-32
SNRPD2	0.130089	1.64617e-17
HIST1H2BH	0.130076	1.35059e-48
CSE1L	0.129991	5.60502e-23
RPL32	0.129979	2.6588e-29
IGF1	0.129812	3.7271e-13
NSL1	0.129567	4.4745e-19
GMCL1	0.129416	4.57801e-19
CCNB1IP1	0.129391	1.39582e-11
RNF138	0.12917	1.87278e-26
NCAPD2	0.128838	3.67236e-30
ZNF273	0.128812	1.66353e-34
TMEM98	0.128114	3.35734e-12
RPS3A	0.128059	2.38867e-25
NENF	0.127935	2.36301e-14
TTF1	0.127911	1.39409e-20
E2F1	0.127796	4.9236e-74
KNTC1	0.12765	4.79671e-62
ZNF385D	0.127603	1.10475e-21
DGCR8	0.127343	1.95576e-27
NRM	0.127143	1.626e-23
RPS8	0.12689	1.0399e-25
MRM2	0.126758	1.14956e-20
SNRNP40	0.126136	2.93835e-14
EMILIN1	0.126063	3.26769e-17
DPYSL2	0.126061	1.4329e-17
CCDC15	0.125907	3.83973e-50
TCF12	0.12572	2.89811e-17
IVNS1ABP	0.125717	1.53291e-20
C1orf21	0.125455	1.18408e-20
MACROD1	0.12544	5.45744e-28
HPRT1	0.124814	7.20415e-21
BTG3	0.124657	1.4718e-22
ORC1	0.124641	9.19945e-80
SPECC1	0.124544	7.70774e-31
PLAUR	0.124532	2.77694e-37
THRAP3	0.12445	2.34876e-12
NPM3	0.124322	5.39348e-17
RPL23A	0.124139	1.57325e-23
RMI1	0.123987	1.6271e-32
HNRNPA2B1	0.123946	2.00117e-17
RFC5	0.123945	2.90436e-37
HDAC2	0.123772	1.39178e-12
RBM25	0.123761	3.42903e-14
YWHAQ	0.1234	6.86593e-15
DDR2	0.123343	2.6201e-21
FKBP3	0.123261	1.77276e-10
HDGFL3	0.123244	4.5162e-14
TIAM1	0.123236	6.18143e-36
SRSF4	0.123036	4.58128e-14
PHF6	0.122565	3.16138e-12
SPAG5	0.122272	1.40274e-54
SCARA3	0.122254	1.05385e-29
NABP2	0.121979	1.10331e-16
BANF1	0.121889	1.21977e-12
SDC1	0.121792	1.34192e-24
PARP2	0.121623	2.13866e-24
NEDD1	0.12147	3.54653e-24
CEP295	0.121442	3.05207e-24
SNRNP70	0.121118	1.84307e-13
C1orf112	0.120721	6.91436e-63
TCEAL5	0.120114	7.2146e-17
CPED1	0.119949	8.58381e-19
RANBP17	0.119901	1.55993e-19
PRADC1	0.11932	1.00258e-23
NDUFB6	0.119306	1.90476e-12
RAD18	0.119295	9.73021e-45
LSAMP	0.119149	2.17461e-16
CPB1	0.119086	0.00302206
DDT	0.119053	5.08831e-12
UBR7	0.119018	6.35561e-43
TCERG1	0.118968	3.20679e-13
MRE11	0.118899	3.61825e-28
HNRNPA3	0.118875	1.93284e-10
POLE2	0.118704	6.19882e-43
MGST1	0.118645	3.8881e-20
CDKN3	0.118608	1.644e-66
RAC3	0.118274	3.05202e-13
PTX3	0.118088	1.09855e-21
RHOBTB3	0.118017	9.90105e-14
ACYP1	0.117988	1.89913e-23
HAUS5	0.117894	5.93793e-35
CASP2	0.117523	2.6945e-19
METTL9	0.117469	4.82535e-13
EEF1A1	0.117255	2.04989e-18
MFGE8	0.117228	7.30986e-17
PTBP1	0.117148	7.11305e-12
DNA2	0.116921	7.77928e-64
SRPK1	0.116804	2.24941e-14
FBXO43	0.116627	1.76185e-56
DSE	0.116527	1.67222e-15
TMA16	0.11625	3.94445e-13
SCMH1	0.116135	5.87278e-21
HACD3	0.115975	3.97134e-10
DEPDC1	0.115929	2.18298e-59
SLC16A1-AS1	0.115734	3.21869e-15
MEIS2	0.115545	8.62905e-19
PSAT1	0.115545	1.26566e-23
RSRC1	0.115281	8.71293e-15
C1orf174	0.114903	2.54566e-18
STIL	0.114856	2.62573e-54
DRAP1	0.114782	7.24391e-12
AKR1B1	0.114617	1.34731e-14
SQLE	0.114509	2.66423e-10
U2SURP	0.114178	1.66119e-10
ATP1B3	0.114105	1.7069e-12
RAD23A	0.114036	7.25761e-12
CNPY3	0.113793	1.40124e-16
DCK	0.113779	1.63705e-20
SMYD4	0.113701	2.9102e-23
SUMO2	0.113068	3.35531e-21
POLR2J3	0.113039	5.65084e-12
PPDPF	0.112676	6.55763e-15
PSMG1	0.11262	2.39687e-12
TIFA	0.112044	2.11345e-30
ECT2	0.111935	1.90187e-35
CEP128	0.111357	8.72052e-46
MCUR1	0.110954	6.13428e-13
POLR2H	0.110873	4.90996e-12
NHLRC3	0.110593	1.46101e-14
CISD2	0.110519	9.05577e-14
NUP85	0.11007	1.52213e-24
MBD4	0.110023	3.91549e-15
SNX5	0.109906	2.27073e-13
KLHDC3	0.109735	1.27762e-11
EIF5B	0.109716	9.67024e-10
MRPL57	0.10936	8.52248e-13
UBE2N	0.108952	5.17913e-11
CTHRC1	0.108922	2.01149e-16
CIB2	0.108777	3.72243e-22
SS18L2	0.108655	9.53353e-13
NFIC	0.108539	1.92368e-10
GTF3A	0.108277	1.58614e-11
GXYLT1	0.108193	1.01262e-14
NUDT21	0.10816	2.77232e-13
ZNF280B	0.108018	2.07814e-20
RPL18A	0.107917	3.35833e-20
RPL27A	0.107871	1.64527e-16
RPS24	0.107607	1.49831e-17
ZNF43	0.107598	1.06199e-18
SHMT1	0.107539	1.14375e-36
SRRT	0.107495	2.56662e-14
CDC25C	0.107338	1.76213e-38
MDFI	0.107178	1.57586e-12
NUP50	0.107014	6.44903e-16
RPS15	0.10685	2.80798e-21
INSIG1	0.106747	1.17181e-11
SIGMAR1	0.106686	8.57923e-14
RNASEH2C	0.106676	8.33884e-13
EED	0.106318	4.03466e-25
SELENOH	0.106238	2.14134e-12
SLC25A5	0.106205	2.53718e-09
ELAVL1	0.106191	3.80765e-10
MRPL18	0.105621	3.34049e-12
BRD3	0.105535	6.21572e-10
UFD1	0.10553	3.69494e-12
PHTF2	0.105472	1.38119e-24
GREM1	0.105332	4.90791e-22
DLGAP5	0.105197	1.31268e-72
NAV3	0.105061	4.20854e-13
LSM8	0.104987	1.04031e-10
RPL37A	0.104876	4.9337e-10
SAMD1	0.104765	3.18567e-17
THOP1	0.104742	6.40536e-21
HIST1H2AH	0.10468	6.45686e-95
CBX2	0.104545	4.96092e-18
CEP57L1	0.104454	5.75123e-15
CENPP	0.104402	1.82256e-40
WEE1	0.1044	7.40586e-21
FBN2	0.104231	1.08955e-10
KIF4A	0.104014	4.42934e-40
INAFM1	0.10388	9.2575e-12
NFATC2IP	0.103786	7.00669e-14
ALX3	0.103751	7.55251e-23
IGF2BP1	0.103565	2.94757e-12
CTPS1	0.103562	8.31554e-21
E2F2	0.103355	2.07777e-97
TOMM5	0.103257	8.83049e-15
BCL7A	0.102866	3.0452e-15
AUNIP	0.102713	1.4594e-55
KCNE5	0.102584	2.18555e-17
KIF18B	0.1023	2.33201e-45
RFXAP	0.102197	1.20334e-15
BNIP3	0.102182	0.015242
BCL11A	0.102101	3.22148e-15
ELN	0.101919	9.05866e-21
PLCXD1	0.101712	6.96265e-19
RBM17	0.101453	9.98036e-10
CPE	0.101316	4.82961e-15
CTNNAL1	0.101126	9.85174e-19
HLA-DPB1	0.100635	2.61166e-23
RPS19	0.100578	1.04211e-18
MT-ND6	0.100489	4.80619e-06
NR2C2AP	0.100464	3.61053e-33
RPS6	0.100362	2.90375e-18
SLC2A4RG	0.100015	2.03484e-14
TEDC1	0.100015	4.65455e-26
INIP	0.0996762	6.61054e-17
WDR5	0.0996711	7.58422e-23
BRIX1	0.0996161	3.9036e-14
L1TD1	0.0996051	2.64738e-16
ZCCHC17	0.0995747	3.27143e-12
MYCBP	0.0995436	3.44232e-21
PABPC4	0.0994761	5.24038e-10
TEAD2	0.0994215	7.51137e-10
RPLP2	0.0993828	7.92484e-18
NTMT1	0.0993181	4.4576e-13
LUM	0.0990272	3.2096e-11
GLRX5	0.0989546	1.13094e-11
ZNF682	0.0988991	6.38587e-27
FBN3	0.0985127	1.02852e-18
HLTF	0.0984167	6.9141e-18
FIBP	0.0984003	1.52426e-08
FKBP5	0.0980686	2.22406e-16
MRPL51	0.0980544	4.15286e-12
RFX2	0.097955	1.30774e-22
ZNF704	0.0979295	1.28317e-20
VPS29	0.0977944	2.39598e-10
SLC25A39	0.0977922	9.34367e-09
CCM2	0.0976493	3.46625e-12
NQO2	0.0976278	1.159e-12
FAM213A	0.0973759	3.99449e-09
IFNGR2	0.0972744	1.75936e-10
GPAA1	0.0970917	3.25831e-12
CTCF	0.0970711	1.39173e-12
GAMT	0.0970563	2.27766e-12
SIX1	0.09698	1.04555e-10
NUDC	0.0966751	1.58087e-07
TOPORS	0.0966721	1.42658e-13
CFDP1	0.0964796	3.4421e-09
ELP5	0.0964527	2.60587e-11
PLEKHO1	0.0962672	3.29823e-11
ZNF85	0.0962423	1.13087e-23
DEPDC1B	0.0961636	5.82685e-27
RNF157	0.0960723	5.80628e-19
TONSL	0.096044	1.37151e-26
HDHD5	0.0960272	5.1905e-11
SH3GL3	0.0958909	5.03801e-30
NCAM1	0.095853	7.56722e-15
LKAAEAR1	0.0957815	5.92616e-34
TPR	0.0957717	9.23873e-08
SHCBP1	0.0956645	7.49598e-46
HNRNPH3	0.095551	9.25383e-09
BRD7	0.0953544	1.50687e-13
RTF1	0.0952566	6.1605e-09
PKIB	0.0950267	2.98423e-11
CCHCR1	0.0950004	1.13918e-19
GCAT	0.094999	8.11838e-16
CDCA8	0.0949635	1.69186e-45
RHEB	0.0949515	1.10642e-09
CENPE	0.0947576	4.13383e-60
WIPF3	0.0946597	3.66185e-27
TIMM8A	0.094649	3.15552e-17
RPL22	0.0945611	6.9224e-16
RPL22L1	0.0945403	4.91952e-05
UNG	0.0944839	1.10031e-13
CCDC150	0.0942982	4.12735e-30
PFN2	0.0942894	2.08265e-12
MTF2	0.0941658	1.98966e-09
C2orf48	0.0941264	3.54912e-77
TET1	0.0940828	2.6903e-12
CLEC2D	0.0940656	9.72959e-15
XRCC3	0.0939215	1.94802e-38
SRSF9	0.0938434	4.51152e-09
COL3A1	0.0937745	9.10925e-13
KIF18A	0.093682	3.88948e-39
IRX3	0.093407	2.64249e-15
CDC5L	0.0933826	5.41438e-12
FAM215B	0.0933755	6.33342e-11
GPX4	0.0931547	5.15651e-12
RPS18	0.093136	1.17694e-11
IPO7	0.09311	1.66176e-11
NDUFB11	0.0930983	1.9803e-07
RAB23	0.0929201	7.56908e-17
NETO2	0.0928875	4.6125e-18
EXOG	0.0926632	7.28613e-13
TULP3	0.0924978	3.79776e-14
PPIL1	0.0924018	8.67385e-12
BAZ1A	0.0922777	1.2601e-11
TMEM160	0.0919425	7.0732e-10
TP53	0.0918844	3.94522e-11
CCDC3	0.0918522	4.29476e-13
RCC1	0.0918277	1.10831e-16
ACD	0.0917727	4.3625e-16
PRPF4	0.0917529	4.27983e-14
STOML2	0.0912422	5.91715e-07
DPF1	0.0910803	6.68567e-27
PCDH18	0.0910561	1.66386e-13
UBAC1	0.0910047	4.12006e-12
FOXRED2	0.0909541	1.63413e-17
NCAPD3	0.0908918	6.37095e-23
ANAPC5	0.090851	4.58069e-08
NEMP1	0.0908048	1.07938e-30
UPF3B	0.0907765	5.78949e-09
RCC2	0.0905465	2.28547e-15
ING1	0.0904187	7.72963e-17
C18orf54	0.0900908	9.4265e-30
AMOTL1	0.0900896	1.45708e-15
SDF2L1	0.0900637	2.25487e-10
YPEL1	0.0899443	1.06824e-16
AFF3	0.0898459	4.65028e-13
QDPR	0.0897732	2.29288e-07
RBL1	0.0896555	6.50386e-41
SRM	0.0896331	1.5225e-14
ABCF1	0.0895781	4.73558e-10
NPAT	0.0895061	7.2292e-21
TBX3	0.0894456	1.118e-11
SLC35G1	0.089435	1.93925e-16
COL9A1	0.089425	5.29609e-15
VOPP1	0.0892883	5.30638e-17
IFRD2	0.0891902	3.22937e-11
THAP12	0.0891566	5.20647e-10
DAP	0.089153	1.10261e-07
NUP58	0.0889596	6.78431e-16
PLEKHJ1	0.088752	1.33791e-08
RPL23	0.0887507	1.5845e-11
RAB27A	0.088487	3.18974e-21
SFMBT1	0.0883259	1.78918e-26
CKAP5	0.0879675	2.15132e-18
NUP160	0.0877715	2.85781e-15
SHISA3	0.0874987	0.000456069
COL1A1	0.0873307	2.01326e-11
DCP2	0.0871807	5.12045e-14
TICRR	0.0871426	4.2465e-47
C12orf65	0.087	2.16836e-14
AMD1	0.0869747	6.77702e-08
RPP30	0.0865885	9.90838e-14
RPL4	0.0864629	1.52262e-10
MRPS11	0.0864212	8.1461e-08
CRISPLD1	0.0863271	1.1633e-14
HOXC8	0.0861959	2.33225e-10
ISG20L2	0.085974	8.02491e-11
MKKS	0.0858462	2.2031e-10
ARRB2	0.0857551	3.73631e-17
KCNAB3	0.0857386	2.5928e-28
BCL7C	0.0857279	1.62037e-05
MRPL17	0.0857128	1.45579e-11
ALG8	0.0856813	3.53155e-14
RPL6	0.085592	3.26333e-10
TTK	0.0853393	4.27926e-35
ZBTB8B	0.0852533	4.41677e-29
RBMS3	0.0849562	2.47761e-10
WDR62	0.084865	2.46314e-38
NFATC3	0.0848075	8.76034e-13
SMC5	0.0847152	3.24701e-12
SLC25A33	0.0845596	1.99793e-11
GSTCD	0.0842344	1.61961e-21
SFXN1	0.0842144	3.20108e-11
SPATS2	0.0841851	1.21979e-09
RPS4X	0.0839808	1.85168e-09
MTFP1	0.0839801	4.21653e-19
RNF212	0.0838486	6.51942e-13
KIAA1841	0.0837337	8.86494e-16
STAG1	0.0836963	1.1448e-09
CHD1L	0.0835905	7.76501e-13
ALX4	0.08338	6.77319e-22
IMPA2	0.0833588	2.19969e-20
CHCHD3	0.0833072	2.75498e-07
SF3B2	0.0832615	1.20872e-07
SF3A2	0.0831531	1.79692e-07
TMA7	0.0829083	3.27354e-10
WFDC2	0.082895	1.37831e-11
POLR2F	0.0827287	1.22212e-06
AP2S1	0.0824249	5.15888e-10
CEP162	0.0823944	1.13704e-13
DDX50	0.0823865	9.58518e-09
EPS8	0.0823505	3.36654e-11
C3orf70	0.08191	3.18071e-14
DACT3	0.0818122	4.06421e-12
IKBIP	0.0817907	2.5479e-11
SETBP1	0.0817804	8.86659e-12
GLI3	0.0815831	3.52632e-12
HTATSF1	0.0815583	2.08991e-06
AKR7A2	0.0814782	3.33855e-07
GPR161	0.0811846	5.78863e-10
DZIP1	0.0807775	7.95183e-10
BEX3	0.0807279	3.58692e-07
ITPRIPL1	0.0806567	4.33463e-26
C16orf91	0.0806562	3.6699e-12
JPT1	0.080586	1.67411e-21
CEP192	0.0805808	2.48365e-15
WDR54	0.0802763	2.73918e-11
ST3GAL4	0.0802266	5.71654e-13
TGS1	0.0801525	2.9292e-11
DMC1	0.0800983	1.32059e-48
MEOX2	0.0800262	1.23055e-11
CHCHD6	0.0799217	1.37143e-12
SCD5	0.0799054	3.35234e-15
DVL2	0.0798637	1.84257e-09
TWIST2	0.0797857	1.61424e-13
SLC25A10	0.0797799	7.83609e-24
ZC3H18	0.079671	1.42558e-12
GMPPB	0.07945	1.68654e-15
LY6E	0.0793773	2.7212e-10
TCF3	0.0792549	1.27367e-11
CDC42EP4	0.0792116	7.86497e-10
DACT1	0.0791382	5.11991e-11
TRAIP	0.0791157	4.27738e-27
MYO19	0.079024	9.76016e-17
VAPB	0.0790031	4.15575e-13
NUP155	0.0788807	5.42991e-16
C12orf75	0.078831	1.60438e-12
DBF4B	0.0787345	1.54758e-24
RPL38	0.0785269	1.00767e-05
USP49	0.0785163	4.21099e-16
MRPS26	0.0784163	2.19672e-07
PCDH7	0.0782518	3.77499e-11
TNFRSF13C	0.0782047	2.71078e-29
MPHOSPH6	0.0781865	8.11544e-10
MTMR4	0.0781849	4.80731e-10
BDP1	0.0781817	3.4073e-06
NKD2	0.0781628	6.16009e-10
TMEM203	0.0781027	4.18263e-09
NARF	0.0780557	9.46853e-09
PLSCR1	0.0779765	2.45052e-17
UQCC3	0.0778803	4.24464e-09
NANS	0.0777715	5.53022e-08
PRSS12	0.0775217	2.21034e-08
ERGIC2	0.0774746	1.21734e-07
HOXC6	0.0774585	7.19462e-07
SREK1IP1	0.0774569	1.68362e-08
NT5C3B	0.0773098	1.98166e-06
POLR2E	0.0772627	1.27312e-06
MRAS	0.0772381	9.16421e-14
FANCM	0.077148	1.32733e-16
NPW	0.0770989	8.99094e-15
NUDT8	0.0770414	3.72322e-17
AK2	0.0768902	6.85193e-10
ARHGAP33	0.0767146	8.69679e-20
WIF1	0.0766833	4.39893e-08
SRRM2	0.0766713	9.41897e-06
COX5A	0.0766693	2.17099e-06
SLFN13	0.0764766	2.09023e-38
ZNF367	0.0763863	2.34388e-56
TRIM59	0.0761639	1.92174e-23
CNOT10	0.0761561	8.13617e-11
ROR2	0.0761449	3.81796e-09
EFHD1	0.0760253	4.61939e-20
SOX11	0.0759969	7.95427e-11
MYH10	0.0759623	4.75853e-11
C17orf53	0.0759544	6.84123e-38
CCDC138	0.0757745	6.26552e-17
SPIN4	0.0756538	1.4205e-26
LRRC58	0.0754617	2.87032e-08
LUC7L2	0.0751721	1.46098e-08
CENPT	0.0751292	5.25183e-09
TUBGCP3	0.0751143	1.14791e-14
PCNT	0.0751114	1.91743e-12
CYB5B	0.0750241	3.51238e-08
PHF20	0.0749822	2.13894e-07
GNB4	0.0749785	1.35362e-11
KDELR2	0.0749367	2.17744e-08
CCDC137	0.0749231	6.84518e-11
FAM49B	0.0748697	2.73678e-07
APEX2	0.0748061	1.73034e-15
EFS	0.0747905	1.06608e-10
CBFB	0.0747031	1.57256e-08
ZNF138	0.0746753	7.31359e-12
SLC25A40	0.0746487	3.15711e-17
KANK2	0.0746465	1.07335e-10
C2orf69	0.0746397	2.84188e-11
PFN1	0.0745898	7.78719e-25
DMKN	0.0744873	9.60416e-10
EBP	0.0744145	9.26829e-07
MRPL14	0.0742929	2.47086e-06
NUP205	0.0740289	6.45785e-17
MESD	0.0738402	1.08737e-06
APOO	0.073733	2.22087e-08
TMEM107	0.0737269	6.34621e-10
RPS13	0.0737057	2.28671e-11
NIF3L1	0.073696	1.49359e-12
EML4	0.0735895	1.34806e-07
SLC16A9	0.0734117	3.00792e-13
ORC3	0.0733788	4.39632e-13
LRBA	0.0733287	1.75372e-07
E2F4	0.0733194	1.71437e-07
IGLON5	0.0733047	5.79989e-15
PRDX3	0.0732182	5.82819e-06
UBL4A	0.0732013	8.8421e-12
MZT1	0.0727782	1.14214e-23
AADAT	0.0725937	6.50016e-14
C20orf27	0.0725833	1.73916e-09
CHAMP1	0.0725655	2.45733e-11
SDHAF3	0.0724738	2.05693e-08
CSTF1	0.0724555	3.03025e-11
THOC6	0.072395	5.95606e-09
BUD13	0.0723755	8.16994e-10
YLPM1	0.0722835	2.08994e-08
RPL29	0.0722225	7.08176e-09
ARID1A	0.0719598	1.66561e-08
NOL12	0.0719167	4.72456e-09
ZNF107	0.0718395	5.37433e-16
OSBPL1A	0.0718317	2.74627e-09
SMARCA4	0.0717136	7.52446e-06
FBXO4	0.0716807	5.48838e-13
ZNF92	0.0716317	1.14578e-12
SCD	0.0716095	9.78928e-08
RPL14	0.0715344	2.40913e-06
ZNF131	0.071498	1.21679e-07
PM20D2	0.071433	2.01817e-14
PDIA6	0.0713105	6.70386e-05
ZNF331	0.071293	7.31834e-15
RUNX1T1	0.071274	7.9053e-10
FADS2	0.0712587	4.76054e-08
ZNF90	0.0712464	4.4526e-11
CCNF	0.0711	7.38614e-18
EXOSC3	0.0710904	2.17544e-12
PODXL2	0.0710429	1.41551e-12
CEP55	0.0708662	1.16971e-27
RPS11	0.0708557	7.21578e-09
RPL9	0.0707621	4.51219e-10
U2AF2	0.0706288	4.2677e-09
ZNF430	0.0705518	2.89051e-11
IQCB1	0.0704851	3.85552e-10
PARM1	0.070457	1.1713e-08
DCAKD	0.070309	4.65961e-12
TXNRD1	0.070292	1.71246e-08
PSMA7	0.0701979	9.11438e-08
NDUFAF2	0.0701768	3.79396e-08
RABL6	0.0701612	2.11254e-11
MTCH1	0.0701202	6.143e-06
CTNNBIP1	0.0700787	2.57028e-09
MYL6B	0.070051	6.27588e-07
TXN	0.0700078	1.1484e-06
SENP1	0.0700037	6.46714e-16
NUCB2	0.0699443	7.59437e-10
ENHO	0.0698916	2.12909e-15
MUTYH	0.0698442	3.75843e-10
CXXC1	0.0698016	4.39299e-07
SOSTDC1	0.0697611	3.63513e-07
SIN3A	0.0696696	8.17326e-12
RARG	0.0696156	3.00032e-10
AURKAIP1	0.0695554	1.91697e-06
ZNF680	0.0694381	2.13876e-13
RPL13	0.0693782	3.36368e-07
PIGC	0.0693435	5.05936e-08
FUZ	0.0693353	6.55018e-13
SLC5A6	0.0692998	8.05994e-09
MRPS16	0.0692877	7.68971e-07
CORO1A	0.0692476	1.49397e-22
MAP3K7	0.0691718	1.15076e-06
ARL6IP4	0.0691444	2.07699e-07
TECR	0.0690379	9.93655e-06
ELOC	0.0689657	7.73677e-06
SAV1	0.0688188	2.59441e-10
GSTP1	0.0687596	6.92442e-07
PHF19	0.0687055	9.74184e-16
REV1	0.0686497	4.28166e-10
LMF2	0.0685424	2.33873e-09
GEN1	0.0684278	2.87973e-23
RAD51D	0.0684159	3.8782e-13
LYAR	0.0683932	4.35206e-09
EDN3	0.0683611	4.42135e-15
ZNF672	0.0683373	1.60614e-09
FAM96A	0.0683359	4.10889e-07
UBXN2A	0.0683108	3.10542e-07
ATP5MC1	0.0682862	7.24621e-07
PDAP1	0.0682696	1.32609e-05
BOC	0.0681753	9.5447e-13
CDK16	0.0679961	2.65211e-07
METTL4	0.0678834	1.50728e-13
PBRM1	0.0678329	1.11305e-08
CHEK2	0.0678284	2.87309e-21
NKD1	0.0677213	5.23544e-10
GLMN	0.0676596	3.41734e-10
ZCRB1	0.0674111	1.85272e-05
PNKP	0.0673124	1.056e-07
RPL17	0.0672315	2.01993e-05
N4BP2	0.0671768	2.78829e-08
SIMC1	0.0671422	6.39189e-12
KHSRP	0.0671405	7.02659e-08
C14orf132	0.0671245	1.95953e-10
GPBP1	0.0671207	1.09015e-05
CHAC2	0.0670312	1.3575e-20
TENM3	0.066977	6.14599e-09
WRN	0.0668856	6.07036e-11
UBE2D2	0.0668384	3.53615e-06
ERLIN1	0.0668341	1.91753e-14
CAND1	0.0667926	4.34106e-07
KIF2A	0.066744	1.26855e-07
TIMM10	0.0666669	1.14448e-07
COPRS	0.0663168	8.01613e-08
EME1	0.0660947	1.26158e-38
MTFR2	0.0660837	1.16409e-38
HNRNPA1L2	0.0660484	6.83724e-07
GLI2	0.0660336	3.12729e-12
HIKESHI	0.0660014	2.22842e-05
FARSB	0.0659563	1.82593e-11
FARP1	0.0659383	3.33438e-07
MPC1	0.0657105	5.95973e-08
ALYREF	0.0656603	2.16314e-18
HAUS7	0.0656551	1.0767e-11
RPL31	0.0655933	3.53788e-06
LPIN2	0.0654627	1.94726e-10
DHX9	0.0654612	8.87488e-06
EEF1E1	0.0654133	3.89996e-07
SLC36A4	0.0653426	8.89561e-08
LRRC45	0.0653392	4.36273e-18
ASB16-AS1	0.0652509	5.00737e-13
FRZB	0.0652389	1.19159e-07
CEP85	0.0652051	5.41941e-16
C5orf34	0.0650691	1.94015e-23
PNN	0.0650164	0.000202932
RRP7A	0.0649656	1.26029e-08
NUP54	0.0647411	2.04397e-08
COL6A3	0.0647349	1.04913e-07
MRTO4	0.0647271	2.08292e-07
ZNF22	0.0645328	1.94878e-06
C9orf40	0.064514	1.26767e-15
GAREM2	0.0644977	1.19222e-15
AZI2	0.0644502	3.95441e-07
CCDC77	0.0644327	2.19521e-14
RUSC1	0.0641525	9.70997e-08
ADIPOR2	0.0641233	1.02474e-08
ZNF695	0.0639736	1.06311e-27
SF3A3	0.0639532	1.33603e-09
CDK2AP1	0.0639112	3.15099e-07
NIN	0.0639032	4.78546e-07
ARPIN	0.0638903	1.47639e-10
SNRPC	0.0637305	6.62098e-06
CEP250	0.063689	3.13623e-12
SSU72	0.063598	0.000258932
EIF5A	0.0634041	2.02116e-05
CYB5A	0.0633382	1.40015e-10
B3GALNT1	0.0632997	2.54825e-10
NUP35	0.0631507	1.46001e-10
CNP	0.063148	1.45581e-09
TAF11	0.063115	7.40995e-06
EFCAB11	0.0631098	7.26981e-09
CCDC88A	0.0631085	2.60152e-07
PPAT	0.0629425	9.75884e-13
CCDC152	0.0628565	3.50753e-09
ANP32A	0.0628538	3.02921e-06
SEPT9	0.0628368	9.50372e-06
GPATCH8	0.0627976	1.08665e-06
ESPL1	0.0627792	1.00012e-28
TMX4	0.0627526	6.04002e-05
TXNDC16	0.0627009	4.76857e-17
DLG5	0.062659	1.31498e-07
GPN3	0.062533	8.19616e-11
RCN3	0.0623952	9.78089e-09
XRN2	0.0623232	0.000101327
LIN9	0.0622478	1.61672e-16
POGZ	0.0621587	3.49096e-06
SRSF12	0.0620003	8.04393e-09
PCM1	0.0619453	7.52391e-05
OTULINL	0.0619046	4.91966e-18
PEBP1	0.0618743	2.82147e-06
DHRS13	0.0618074	1.49646e-10
PTGFRN	0.0617912	5.78004e-09
OSBPL8	0.0616676	1.98668e-07
USP37	0.0616499	4.95196e-11
CPSF3	0.0615942	2.73159e-08
RBBP5	0.0614361	7.20711e-08
MYO9B	0.0614274	1.15664e-08
PRPS1	0.0614011	1.97521e-09
CCNE1	0.0612049	3.84827e-26
BRI3BP	0.0612026	5.55118e-18
HOXC10	0.0610995	4.45449e-05
MRPL55	0.0610941	0.000109876
UQCRQ	0.0610796	1.44491e-05
PRPF38A	0.0610334	6.02385e-06
PSMD14	0.0609431	5.68481e-07
PRPSAP1	0.0608935	1.22031e-06
KHDC4	0.0608848	5.45021e-08
ERG28	0.0607923	5.17121e-05
DDX23	0.0607794	7.59477e-08
TP53I13	0.0607247	7.89899e-09
LRP3	0.0606402	3.16484e-12
UXS1	0.0605397	2.97774e-09
MCMBP	0.0604528	1.6631e-08
RNF8	0.0603893	1.51575e-06
SPIDR	0.0603727	1.59161e-11
FAM92A	0.0601662	3.30595e-06
COL13A1	0.060165	1.51963e-09
NELFE	0.0601216	1.12112e-05
FAM57A	0.060095	1.12894e-10
HNRNPH1	0.0600596	0.000831811
ALDOA	0.0600375	0.00743342
RBM4	0.0600135	1.05684e-06
APPL1	0.0599812	1.80403e-07
ENY2	0.0599552	0.000170219
THYN1	0.059923	6.83951e-06
RPL26	0.0598886	7.94637e-07
ELOVL6	0.0598182	2.85813e-08
SPHK1	0.0597123	4.23797e-10
ZNF300	0.0596721	1.44961e-09
POLR1E	0.0595878	8.06337e-11
NEFH	0.0595863	2.34562e-12
SETD5	0.0594795	3.87775e-05
SNCAIP	0.0594579	1.54425e-09
CDC26	0.0593793	3.05816e-05
ACBD6	0.0592901	0.000166039
RPL7A	0.0591094	0.000271274
RNF26	0.0591062	1.37539e-09
DENR	0.0590116	1.68857e-05
KIF14	0.0589046	4.10943e-23
EMC8	0.058821	3.75999e-07
SMAD9	0.0587869	1.91626e-07
VSIG10	0.0587462	2.00071e-11
PRRX2	0.0587268	3.35931e-11
RPGRIP1L	0.0585856	2.52471e-12
MRPL37	0.0584888	4.14112e-05
FAM136A	0.0583938	8.33261e-06
MORC4	0.0583611	1.78393e-10
UBN1	0.0582952	3.74551e-06
BCL11B	0.0582841	1.51758e-13
GNB5	0.0582004	5.29175e-08
NEK1	0.0580971	2.64868e-06
KCTD12	0.0580456	5.78524e-12
ELP6	0.0579334	2.79716e-07
CDH24	0.0578893	1.3863e-13
KATNBL1	0.057803	5.77821e-05
SF3B3	0.0577395	1.07292e-07
SMARCB1	0.0576723	0.000554466
ATP2A1-AS1	0.0576677	6.61472e-16
CHRNA5	0.0575872	8.20697e-18
CRTAP	0.0575436	6.37357e-06
PIM1	0.0574467	8.59196e-13
WNK3	0.057425	5.88431e-06
TRMT11	0.0573396	7.32845e-09
PEX2	0.0571899	2.96977e-06
MTBP	0.0570596	9.71703e-21
SEPT10	0.0570581	1.02186e-08
COPS8	0.0570446	0.000155182
SCLT1	0.05703	1.58668e-11
SUV39H1	0.0569473	8.30112e-23
C12orf29	0.0568983	2.8973e-08
RPL24	0.0567174	6.62778e-05
CBR1	0.0566258	4.64259e-09
SPATA5	0.0565516	4.71789e-17
COL5A1	0.0565477	4.82879e-06
SFI1	0.0565256	2.1095e-08
EDNRA	0.0565212	4.03996e-08
NTAN1	0.0564774	5.49174e-08
CD83	0.0564265	5.99064e-10
FAAP20	0.0562944	1.93939e-05
HAUS3	0.0562739	9.0396e-10
TUBGCP5	0.0561497	1.85369e-08
ZDHHC13	0.0561384	3.8588e-13
CACNA1G	0.0560363	2.04479e-14
NDC1	0.0560361	3.49733e-14
EIF4A3	0.0558768	1.27948e-05
TOR3A	0.0558596	1.15598e-08
EIF4EBP2	0.0555936	1.42934e-05
LDLR	0.0555389	4.8518e-09
PANK2	0.0554897	2.44808e-07
TTLL7	0.0554652	2.68934e-10
AMPH	0.0554646	1.0323e-14
EVL	0.0554363	6.68544e-07
SLC7A11	0.0552996	0.00228174
TTL	0.0552936	1.84082e-10
TGIF2	0.055288	4.39686e-05
CPSF4	0.0552239	6.79508e-08
DCAF16	0.055147	1.24908e-06
AHCY	0.0551189	5.36248e-06
PDE3B	0.0550367	7.39392e-14
RPL34	0.0549971	2.25647e-06
PRPF19	0.0549643	4.58669e-07
ASNSD1	0.0548445	6.19585e-07
DPM2	0.0547166	1.0628e-06
KCNG1	0.0546884	2.97863e-10
TIPIN	0.0545963	2.68931e-07
TMEM100	0.0545672	2.36718e-06
PTTG1	0.0545572	2.22794e-71
ENOPH1	0.0545453	4.32869e-08
CNOT2	0.0545227	6.26792e-06
GPD2	0.05445	1.26584e-11
MYOZ3	0.0544073	4.03599e-11
ULK2	0.0542555	1.22047e-08
SRFBP1	0.0541165	0.000218072
GNL1	0.0540812	3.71405e-07
PTGIS	0.0540772	1.46401e-10
COL26A1	0.0538463	1.87484e-10
MMAB	0.0538354	8.13103e-05
LNPK	0.0538306	8.38423e-10
SPATA6	0.0538015	1.93277e-09
NUP153	0.0537978	1.61767e-06
CEP97	0.0537899	2.38196e-10
TUT4	0.0537808	9.08332e-05
ANKRD9	0.0537281	1.34526e-13
CDH11	0.0537186	2.92126e-07
PRPF8	0.0536363	8.07427e-06
CHST14	0.0535973	1.76428e-09
GNAL	0.0535813	7.92067e-08
NET1	0.053571	2.58029e-07
DKC1	0.0535699	1.32503e-05
ATXN2L	0.0534919	1.68357e-05
ARPC1A	0.0534625	0.000527507
LGR5	0.0534497	1.32753e-10
CENPC	0.0533879	3.62973e-09
PACSIN3	0.0533807	2.5439e-07
CDKN2D	0.0533569	1.72636e-08
SRD5A1	0.0532923	6.84961e-08
LPAR1	0.0532668	1.47191e-11
ARL13B	0.0532444	6.60896e-09
HAPLN3	0.0532293	3.27513e-11
RBM10	0.0531161	3.54731e-06
UBXN11	0.0530701	6.76366e-09
RPL19	0.0530537	3.42575e-06
ITGB1BP1	0.0530104	7.53642e-05
AUTS2	0.0529549	3.08883e-05
PPT1	0.0529406	5.73104e-05
TMEM246	0.0528757	1.59289e-07
PRKD3	0.0528216	5.36423e-06
ACAP2	0.0528035	1.28713e-06
HAS2	0.0527785	3.96904e-10
POM121C	0.0527621	2.69635e-06
XXYLT1	0.0526943	3.94471e-08
LPCAT4	0.0525855	7.44432e-09
SSBP3	0.0525826	1.53474e-05
MSX2	0.0525361	9.42029e-07
EFNA4	0.0524729	8.74897e-06
CSTF2T	0.052442	3.73718e-08
SOX6	0.0524417	0.00143861
CPSF7	0.0524407	1.49345e-07
QSER1	0.0523839	5.62545e-09
RPS28	0.0523601	0.000146234
DIXDC1	0.0523074	4.09422e-06
RNF126	0.052272	1.19303e-07
HAUS2	0.0521218	2.22627e-08
RRP1B	0.0520781	5.79799e-07
NFIX	0.0520601	1.09623e-11
APBA2	0.051933	8.59395e-09
TSEN54	0.0518785	1.51467e-07
LEF1	0.0516335	2.35231e-07
PAPSS1	0.0515652	0.0054359
UCK2	0.0514746	2.65739e-08
MBNL3	0.0514442	3.75078e-17
KDELC1	0.0514092	1.06698e-07
ZC3H13	0.0513606	4.16902e-05
SNX10	0.0513303	1.34072e-10
ACAA2	0.0512803	2.56926e-05
SEMA3A	0.0512686	1.22326e-06
TBC1D16	0.0511895	1.15762e-06
CCDC28B	0.0510138	1.43684e-05
PSMB2	0.0509735	0.000270871
NAXE	0.0509713	0.000127349
G2E3	0.0508972	3.34017e-12
UBE2K	0.0508366	1.61786e-05
PIDD1	0.0506901	2.60794e-13
ADNP2	0.0506543	4.46995e-10
TMEM243	0.0505978	6.76006e-07
NFIB	0.0505947	0.000888684
NUP43	0.0505549	2.96132e-06
ABHD3	0.0505299	1.09322e-15
RBM28	0.0504703	2.91008e-06
TMED8	0.050428	2.51705e-09
PITHD1	0.0503409	6.5535e-07
RPS15A	0.0502793	0.00626878
RDX	0.0501928	9.35766e-05
TRAF2	0.0501639	7.79042e-09
CS	0.0501284	5.06603e-07
IGF2-AS	0.0501182	1.8371e-09
TCOF1	0.0500915	3.54876e-07
SUGP2	0.0500066	3.45233e-05
ERI2	0.0499685	1.06858e-10
PALB2	0.0499583	7.08466e-12
UBTD2	0.0498921	1.121e-06
MAST2	0.049879	8.44923e-10
PKNOX1	0.0498728	4.37355e-07
HEBP2	0.0498705	5.15154e-05
ZNF821	0.0498695	7.05392e-06
STK26	0.049758	3.10542e-07
EBF2	0.049718	1.41614e-08
PRRT2	0.0497081	2.87285e-07
RPS14	0.0495858	0.0231232
SLC12A5	0.0495716	7.10482e-06
GCDH	0.0495688	4.47511e-09
MRPS15	0.0495668	0.000821997
KIF20A	0.0495627	5.00921e-22
RBX1	0.049491	1.62532e-05
BRMS1L	0.0494554	1.56825e-08
IQGAP3	0.0494541	1.69514e-29
TROAP	0.0494296	2.10242e-33
BID	0.0493196	2.47529e-07
CDKAL1	0.0492336	2.24862e-08
SELENOK	0.0492322	2.52127e-05
ENOSF1	0.0489641	2.51668e-06
SPICE1	0.0489449	4.60787e-07
ZRANB3	0.04889	8.17837e-08
TBX2	0.0488736	3.00909e-06
SNX7	0.0488087	1.48943e-07
MAGOH	0.0487536	0.000386708
SRR	0.0486828	1.17674e-07
CISD1	0.0485844	1.49904e-06
GGA2	0.048514	1.21556e-09
NUTF2	0.0484817	0.00437861
FAM76B	0.0484409	5.79488e-07
CEP290	0.0482832	7.33043e-05
RAB34	0.0482765	0.000592229
ARMC1	0.0482211	6.75487e-05
MSANTD3	0.048141	3.13979e-07
OPN3	0.048123	1.3688e-07
IARS	0.048103	1.7288e-08
NDUFAF6	0.0481005	6.80267e-08
TIMM21	0.0480816	6.21018e-08
PDZRN4	0.0479933	3.13874e-09
ST3GAL3	0.0479917	5.64687e-10
DROSHA	0.0479552	5.38732e-09
PCED1A	0.0479428	1.47239e-06
FAM213B	0.0479163	9.86153e-06
ERCC8	0.0478975	3.5558e-09
ARHGAP10	0.0478398	3.41736e-09
RAF1	0.0478064	2.54612e-05
ZNF681	0.0477241	1.35233e-10
PSMG3	0.047724	1.0023e-06
TMEM14B	0.0476989	0.000975937
SIAH1	0.0476735	4.99699e-06
PCGF6	0.0476497	5.06021e-05
ZNF146	0.0476115	0.00041655
ANKRD36C	0.0475189	5.63705e-07
TTC3	0.0474695	3.60277e-05
IMMP1L	0.0473093	7.57417e-06
MAPK7	0.0473086	4.71162e-06
SPCS3	0.0473072	2.2649e-05
SLC4A7	0.0472566	1.5065e-06
INO80E	0.0472251	4.87356e-07
ADGRL3	0.0471564	1.65124e-10
DNAJC8	0.0471497	0.00170299
GTF3C2	0.0467993	3.0024e-06
SYNGR1	0.0467899	2.91581e-07
TNNT1	0.0467749	6.64759e-08
REL	0.0467387	1.64422e-07
ANKRD35	0.046717	2.54635e-07
LYPD6	0.0467164	1.00256e-11
INAVA	0.0466927	7.332e-13
PAQR8	0.0466649	1.09971e-09
NPR3	0.0466032	1.27374e-07
MFSD14B	0.0465925	3.68094e-08
VCAM1	0.0465531	9.39798e-10
ZFYVE16	0.0465413	1.39164e-05
TAF15	0.0465117	2.16918e-05
AURKA	0.046506	6.49808e-28
PAK1	0.0464887	1.17846e-07
KCNMB4	0.0464413	0.000349215
EPB41L3	0.0463923	8.27352e-08
WASF1	0.046371	3.26014e-06
C10orf82	0.0463135	3.93121e-11
E2F6	0.0463129	4.22511e-06
CEP44	0.0462852	6.80708e-09
C1GALT1	0.0462787	0.000629453
CHTOP	0.0461789	0.000238202
ASB9	0.0461247	6.12955e-09
SH3PXD2B	0.0460856	3.22828e-10
SREK1	0.046044	0.000259584
OSGEPL1	0.046003	6.3123e-09
TLK1	0.0459834	2.19986e-05
EIF2B3	0.0459126	4.47683e-06
ST8SIA2	0.0459038	7.29559e-11
ZBTB8A	0.0458994	2.82285e-05
ZNF670	0.0458756	1.40238e-07
TTLL5	0.0458604	3.30019e-06
ADGRL1	0.0457713	1.77835e-05
GTF3C5	0.0457554	8.61752e-06
RBM14	0.0456771	0.000364508
TAF6	0.0456042	0.000371991
IFI44	0.0455855	3.99216e-08
MFHAS1	0.0455705	1.59831e-08
FASN	0.0455696	0.000112896
PHACTR3	0.0454876	1.96146e-10
DYNC1I1	0.04544	3.36502e-08
B3GNT9	0.0454066	1.6578e-07
PBX1	0.0453278	0.000159821
TOE1	0.0452169	3.85411e-08
NEK4	0.045208	1.27511e-07
TUSC3	0.0451899	1.96111e-05
LRP11	0.0451887	6.55976e-08
XRCC4	0.0451596	5.23298e-08
EXOSC5	0.0450658	1.50621e-07
CDK11B	0.0450145	6.35213e-06
GLT8D2	0.0450138	2.09362e-08
PPP5C	0.0448548	2.63904e-07
SCAF4	0.0448212	7.37272e-05
SLC35A4	0.0447968	0.000101266
ZFHX4-AS1	0.0447811	6.70471e-08
GOLT1B	0.0447373	6.06301e-06
CAD	0.0446468	5.8409e-06
NBPF1	0.0446207	1.82411e-06
ZNF576	0.0445972	1.48461e-06
FOXRED1	0.0445701	1.3423e-06
ACIN1	0.0445385	0.000135457
SLC1A5	0.0445368	2.89434e-06
UCHL5	0.0445168	7.14215e-06
ERI1	0.0445073	2.73724e-10
LIN54	0.0444828	1.46248e-09
HIST1H2BN	0.0444793	6.44765e-08
TWSG1	0.0444311	1.71496e-06
AGO2	0.0444249	4.96174e-05
NFYB	0.0443789	2.53239e-06
LRRC20	0.0442718	1.10331e-08
WDYHV1	0.0442322	2.21301e-06
EPHB6	0.0441594	2.02591e-06
HS3ST3A1	0.0440662	2.4551e-10
NHS	0.0440597	4.23782e-09
VPS4A	0.0440198	5.09806e-05
ASXL3	0.0439285	1.85247e-05
S100PBP	0.0439251	1.31437e-06
NAA16	0.0439123	2.50208e-07
KNSTRN	0.0438694	4.33552e-18
HOXA11	0.0438685	2.73119e-05
GART	0.0438444	1.20092e-05
KCNE4	0.0438392	3.22633e-07
SLC25A11	0.0437949	0.000143582
CHD1	0.0436724	0.000116034
PRPF4B	0.0436654	0.000111944
ANKLE2	0.043624	7.1925e-06
YIF1B	0.0435643	2.473e-05
RABEP1	0.0435532	7.11244e-05
EXOSC2	0.0435498	8.38277e-08
DYNLL2	0.0434994	4.54457e-05
CCDC171	0.0434977	3.23589e-06
FANCE	0.0433835	1.59531e-08
PGAP1	0.0432988	8.85483e-06
GUCD1	0.0432914	3.49936e-06
TSR1	0.0432606	2.04402e-06
MLEC	0.0432426	0.000839311
PDE7A	0.0432045	2.71831e-06
NUDT11	0.0431737	8.55299e-06
PDE10A	0.0431418	2.79522e-10
CHML	0.0430918	1.12729e-05
PARP16	0.0430602	2.43119e-07
NOLC1	0.0430314	0.000103891
MED30	0.043028	1.68024e-06
PIGW	0.04299	1.94307e-09
CDK19	0.0429838	8.92263e-05
KCNQ2	0.0429675	1.07683e-08
ISOC1	0.0428997	4.92166e-05
RCN2	0.0428874	0.00022052
PMM1	0.0427908	9.64177e-05
AMOT	0.0427777	3.61479e-06
DPY30	0.042761	0.00108691
SOGA1	0.0427299	4.56014e-08
C12orf4	0.0427014	3.17538e-06
PDCD7	0.0426983	8.78177e-06
KCTD6	0.0426761	1.33768e-06
PRKG1	0.042674	0.000461426
RPIA	0.0426624	1.00908e-05
TCP1	0.0425815	0.000239741
SYNCRIP	0.0425503	0.000961942
SAAL1	0.0423649	1.46548e-05
ANKRD36	0.0423387	9.47955e-07
FGFR2	0.0423304	5.67828e-06
KMT2A	0.0423256	5.90238e-06
RRAGD	0.042276	0.000190528
KRR1	0.0422601	0.000100286
SMARCC1	0.042249	0.00108762
ID2	0.0422251	3.75482e-07
TMEM145	0.0422238	1.93034e-07
ALX1	0.0421916	4.39976e-06
ATRNL1	0.042123	3.69296e-09
CNTRL	0.0421097	1.01514e-07
PCGF2	0.0420901	0.000171172
GTPBP3	0.0420464	7.68575e-06
ALMS1	0.0420178	3.00837e-08
PAXIP1	0.0420166	2.46151e-09
CCND3	0.0419877	2.86511e-06
HMCN1	0.0419146	7.69703e-09
SKIDA1	0.0418913	8.83772e-05
DZIP1L	0.0418538	3.38194e-09
COX17	0.041728	5.08451e-07
TNFAIP8	0.0415885	9.06688e-08
STARD9	0.0415548	4.51217e-09
HSD17B7	0.0415406	2.35295e-06
TTI1	0.0414776	8.24364e-09
NT5C3A	0.0414605	1.32511e-05
TAF5	0.0411925	6.9606e-12
C17orf49	0.0411895	6.86887e-05
TMEM177	0.0411552	1.60687e-06
SMAD5	0.0411329	0.000246892
PLEKHH2	0.0411146	1.99563e-07
GFER	0.0410996	8.8864e-07
HNRNPU	0.0410658	0.000457446
CFAP20	0.0410471	1.3039e-05
PITPNA-AS1	0.0408892	6.58263e-06
AK4	0.0408291	9.45436e-06
DDX19A	0.0408287	2.79472e-05
SPIN1	0.040742	0.000976016
MRPL12	0.0406795	0.00163191
IFI27L2	0.0406649	6.41377e-06
NF2	0.0406579	6.65649e-05
MAMSTR	0.0405624	4.59937e-06
RPL28	0.0405127	0.0376004
R3HDM1	0.0404581	0.00111072
FZD1	0.0403835	5.3418e-05
HDDC2	0.0403433	0.00202179
LOXL2	0.0403358	1.78812e-05
TCAF1	0.0402729	0.000637694
SMCR5	0.0401528	5.17404e-07
DUSP9	0.0401287	2.59234e-08
USB1	0.0400864	0.000647339
C7orf50	0.0400779	0.00171808
METTL17	0.0400358	4.38555e-06
RBM6	0.0400053	0.000115976
MXRA5	0.0399275	4.21969e-05
PRR3	0.0398942	2.53221e-06
TOX	0.0398223	1.9466e-06
CTBP1-DT	0.0398092	2.61018e-06
RNGTT	0.0397821	3.78429e-07
ENTPD1-AS1	0.0397317	4.72767e-06
HUNK	0.0397236	8.48912e-11
KAZALD1	0.0397224	3.17854e-05
LMCD1	0.0397077	3.23922e-06
RHOD	0.039573	1.97223e-05
CCDC167	0.0394829	0.0167729
TMEM108	0.0394447	4.46824e-06
PYCR2	0.0394071	1.95238e-05
CDKN2AIPNL	0.0393149	0.000337046
ZFP90	0.0392808	0.00021135
ALKBH2	0.0392379	0.000110507
SPART	0.0392077	0.000220175
KIFAP3	0.0391794	4.8539e-05
FBXO22	0.0391715	3.00856e-06
ARPP19	0.0391633	0.000299111
MOV10	0.0391373	3.35655e-07
S1PR3	0.0391368	8.30318e-06
ZNF618	0.0390252	0.000175666
ZNF595	0.0389742	4.84376e-06
RPS6KA5	0.0388947	2.28768e-06
ZNF431	0.0388292	7.24786e-05
PSMD1	0.0388006	4.69086e-05
ZNF253	0.0387531	4.31565e-07
KCNQ1OT1	0.0387517	0.00322624
PIH1D1	0.0386233	6.02182e-05
OTUD3	0.0385486	3.03916e-06
SF3B4	0.0384895	0.00110439
NNT-AS1	0.0384893	0.000327392
TUBE1	0.0384776	4.43543e-05
EFNA5	0.0384645	1.84637e-10
SMPD4	0.0383953	1.3304e-06
CD3EAP	0.0383885	1.71954e-06
PRKRA	0.0383754	4.11698e-06
GON7	0.0382637	3.88294e-05
PSD3	0.0382584	4.36739e-05
TMEM30B	0.0381992	1.41653e-06
ITGA8	0.0380937	0.000134126
ADGRB2	0.0380875	4.39683e-10
TRIM28	0.0380874	8.85757e-05
EP400	0.0380564	0.000495894
GPR180	0.0380067	0.000487214
C16orf87	0.0380045	3.65048e-05
SPECC1L	0.037996	0.000122256
ART5	0.0379222	1.12861e-07
MDFIC	0.037858	1.11985e-06
FBLN2	0.0378355	1.93624e-07
CCDC74A	0.0378257	4.59429e-06
MTERF3	0.0378181	8.44945e-05
NUP88	0.0378154	1.78244e-05
SERPING1	0.0376784	2.92061e-05
RCCD1	0.037676	1.35725e-05
APAF1	0.0376365	2.98396e-06
ATP23	0.0375889	1.48998e-06
PRRC2C	0.0374699	0.013577
FNDC4	0.03745	1.69923e-05
TLN2	0.0373702	2.06084e-06
WWOX	0.0373322	3.32554e-05
FSD1	0.0373071	0.000143931
WAPL	0.0372396	0.00355459
TMEM117	0.0372346	0.000398312
CAMK1D	0.0371957	9.22283e-07
MEGF9	0.0371588	1.25594e-06
LEMD3	0.0371447	5.33072e-05
MSMO1	0.0371102	2.61127e-05
RPL8	0.0370589	0.00278784
VKORC1	0.0370505	0.00222228
ZNF511	0.0370492	0.00043628
SORD	0.0370373	3.19546e-05
FAM98B	0.0370331	1.10815e-05
MAPK1IP1L	0.0370288	0.000261632
EIF2AK2	0.037015	4.21568e-05
DLX1	0.0369994	8.59194e-05
CALHM2	0.0369985	4.80436e-07
VCPKMT	0.0369848	6.36274e-07
KLHL8	0.0369766	9.39146e-07
HOMER1	0.0369714	1.385e-05
TPD52L1	0.0368855	6.84871e-05
DNM1L	0.0368417	0.000253654
TCEAL9	0.0368246	0.000968691
ARL16	0.036824	0.000203434
DLG1	0.0367702	0.000132435
CYYR1	0.036715	1.9647e-05
TMEM116	0.0367089	2.22223e-06
TFAM	0.0366748	0.000188224
ANKRD36B	0.0366164	7.15308e-06
ZCCHC3	0.0365794	0.000396559
ARHGEF19	0.0365647	3.65933e-05
B4GALT2	0.0365494	8.51041e-05
NUDT5	0.0365244	0.000155951
GPANK1	0.0364746	1.53048e-05
DAAM2	0.0364358	3.06624e-06
ITGA1	0.0363802	0.000352202
CEBPG	0.0363389	0.000187362
DPH7	0.0363204	0.000114269
RPS25	0.0362553	0.000498643
CARMIL1	0.0362312	5.7371e-06
CKMT2-AS1	0.0362304	7.35365e-05
USP28	0.036213	1.49161e-05
SART1	0.0361685	2.78163e-05
RBFA	0.0361679	4.09898e-05
RGS19	0.0361241	9.22726e-07
ZNF584	0.036117	1.40894e-05
STX2	0.0361167	0.000499974
ATP6V0A2	0.036082	1.66027e-05
ARHGEF39	0.035999	3.27277e-10
VMO1	0.0359664	0.000205743
LRRC57	0.0359607	3.39611e-06
VTI1B	0.035942	0.00256524
SOBP	0.0359182	3.08059e-05
CALHM6	0.0359087	9.51904e-08
CACHD1	0.0358975	0.000165749
SOAT1	0.0358337	7.96846e-07
ZNF703	0.035803	7.06799e-06
EGFR	0.0358001	3.36042e-06
LBR	0.0357871	1.00794e-05
ZNF567	0.0357487	2.46993e-06
SOCS4	0.0356925	0.000225632
THUMPD2	0.0356631	2.89744e-05
TIMP2	0.0356427	3.97165e-06
TRIR	0.0356168	0.000668372
COL16A1	0.0356102	3.62088e-05
MFAP2	0.0355636	0.000150072
CHCHD1	0.0355461	0.00435887
TNRC6C	0.0355086	0.000393899
HMGCS1	0.0354697	0.0001223
ASPH	0.0354394	0.000119334
ACAD9	0.0354365	3.16126e-07
ALDH7A1	0.0353876	4.05222e-05
PHKA2	0.0353504	1.23471e-06
SLC43A3	0.0353504	2.79998e-12
USP48	0.0353423	0.000166227
FKBPL	0.0353421	1.56043e-07
FAM76A	0.0353246	2.14035e-05
DIP2C	0.0352222	0.000298245
PET117	0.0352011	0.000248535
TAF12	0.0352007	0.000236934
ADNP	0.0351741	0.00127041
AP3S1	0.0351734	0.0147421
TMTC3	0.0351606	0.00292314
EIF1AD	0.0351263	2.92115e-07
LRFN5	0.0350947	2.151e-07
SP3	0.0350801	3.1769e-05
SNF8	0.035056	0.00649618
GNL3	0.0350107	0.00252512
PRKACA	0.0349001	0.0010477
PPP2R3B	0.0348941	4.88987e-06
RBPMS2	0.034831	1.80544e-05
CKAP4	0.0347585	0.00427277
CRY1	0.034699	1.08709e-05
RFT1	0.0346739	4.38183e-06
ZNF100	0.0346428	9.00895e-06
COL25A1	0.0346402	6.56249e-06
SFXN5	0.0346066	1.51721e-06
HSPA12B	0.0345885	6.97264e-07
PYGO2	0.0344734	1.4653e-05
SCML2	0.0344237	5.22146e-06
BLOC1S6	0.0344148	4.95961e-05
METTL21A	0.0343991	0.00238426
LRRC59	0.0343804	0.000639976
MEGF6	0.0343524	1.89649e-07
POMGNT2	0.0343269	6.63224e-06
ETNK2	0.0343081	6.41134e-06
SMARCA5	0.0342174	0.00125242
POLR2J2	0.0341943	8.93813e-06
SNRNP48	0.0341859	7.08747e-05
CNTFR	0.0341572	4.34586e-05
UTP4	0.0341438	0.000223615
TLNRD1	0.0340878	4.20065e-08
RARS2	0.0340178	0.000822575
ZMIZ1	0.0339557	5.15997e-05
MICU1	0.0339423	4.42008e-05
MEX3A	0.0339329	5.52377e-06
ERVK3-1	0.0339136	0.000163748
TIMM50	0.0338522	1.47755e-05
FOXN3	0.0338392	1.11646e-05
BCL9	0.0338289	3.1765e-07
CWF19L1	0.0338031	1.17458e-07
SECISBP2	0.0337636	0.00292076
SCCPDH	0.0337243	0.00759569
FRMD4A	0.0336652	0.000207487
GPSM2	0.0336226	1.09689e-08
CNEP1R1	0.0336093	0.00132679
MDC1	0.0335966	3.02238e-06
ZFR2	0.0335918	0.000219909
RPS27	0.0335828	0.00407465
APOC1	0.0335715	2.75944e-06
TSHZ3	0.0335341	3.90679e-06
ZNF639	0.0335302	2.8e-05
SCAPER	0.033498	0.00010954
SGCB	0.0334812	0.00030895
SNRNP27	0.0334165	0.00187377
UMPS	0.0333455	7.10122e-06
CAMK4	0.0333071	5.55313e-07
CTBP2	0.033274	0.000422932
DLEU1	0.033249	0.000295314
C3orf67	0.0332428	0.000289906
NSRP1	0.0332377	0.00180825
THUMPD3	0.033206	0.000248769
PMS1	0.03315	2.67358e-05
MAFG-DT	0.033117	1.0787e-05
METTL6	0.0330795	0.000153499
MAPKAPK5	0.0330429	0.000349113
RPRD2	0.0330348	0.000266507
NXT2	0.0330272	0.00022339
STX10	0.0329811	0.00329889
GTF2H2	0.0329629	3.81916e-06
CERK	0.0329347	6.9809e-05
SLC25A29	0.0329271	5.59045e-06
B3GLCT	0.0328574	1.808e-06
FLVCR1	0.0328291	3.82237e-05
DLX2	0.0328166	0.000907806
KDM2B	0.0328101	3.41283e-05
PPFIA3	0.0327948	8.36737e-05
MVD	0.0327215	0.00798827
OGG1	0.0327197	0.000867829
RWDD4	0.0326471	0.00376151
DNAH14	0.0326329	2.48429e-05
BOLA3-AS1	0.0326298	1.85121e-05
LIN28B	0.0326001	0.000187592
POM121	0.0325653	0.000123354
VCL	0.0325355	0.00223531
IER3IP1	0.0325269	0.000166724
MRPS25	0.0325156	0.000882709
MVK	0.0325096	2.55941e-05
GATAD2A	0.0324774	1.60655e-05
C9orf78	0.0324449	0.00126322
AXIN2	0.0324187	1.10995e-06
CLCC1	0.0324095	5.81932e-05
ACP1	0.0323228	0.0101734
ZNF611	0.0323151	0.000212066
CACNA1C	0.0322991	0.000108327
GPT2	0.0322983	0.000557254
NAB1	0.0322808	0.000637354
MMP16	0.0322203	1.57332e-05
ILKAP	0.0322034	0.000279042
MSH3	0.032196	0.000105901
TTLL1	0.0321745	0.000451805
NDUFS6	0.0321718	0.00823087
GAS2L1	0.0321625	6.9398e-05
LSM12	0.0320599	0.00568634
TWISTNB	0.0320468	0.000312005
LYRM4	0.0320183	0.00375532
VASH2	0.0319908	4.11492e-07
CALU	0.031967	0.00876949
MOXD1	0.0319652	3.50117e-06
FAAP24	0.03192	2.60122e-07
CWF19L2	0.0318128	1.17671e-05
FST	0.0318037	2.13945e-05
PSME2	0.0317603	0.000368125
TAF1B	0.0317465	1.27964e-05
G3BP2	0.0317022	5.30562e-05
TMSB15B	0.0316686	5.82296e-05
NNT	0.0316265	0.000457122
NDUFA11	0.0315592	0.00115666
ATAD3A	0.031499	0.000175285
DBR1	0.0314803	9.41766e-06
PATL1	0.0314432	0.000293837
GULP1	0.0314076	0.00380529
ALDOC	0.0313558	0.000211702
ZNF620	0.0313411	3.48732e-06
SLC40A1	0.0313193	0.000299347
LINC01515	0.0312818	7.41317e-07
FUT8	0.0312314	4.25481e-05
TSHZ2	0.0311794	0.00161743
BOD1	0.0311504	0.00392132
ADSSL1	0.0311486	1.92724e-05
MDN1	0.031128	2.80329e-05
PROCA1	0.0311241	1.59598e-05
TFAP4	0.0310764	0.00325452
MTERF2	0.0310526	0.00173183
HPS5	0.031023	9.38992e-07
PLAGL2	0.030975	0.000150059
TMEM131L	0.0309642	2.57107e-05
C16orf45	0.0309415	0.000780126
TMEM121	0.0309306	0.00203164
COL6A2	0.030838	0.000103068
NHLRC2	0.0308297	0.00060542
PYCR1	0.0308226	0.000108217
RBBP9	0.0308109	0.000228695
MAT2A	0.030806	0.000170928
USP34	0.0306809	0.00123012
EEF1G	0.0306767	0.00318143
UTP11	0.0306682	0.000249237
HS2ST1	0.0306299	5.77762e-05
HCFC1	0.0306116	0.00038332
RYBP	0.0306071	0.0024322
C9orf116	0.0305984	1.64642e-07
USP13	0.030561	1.71199e-05
HIC2	0.0305268	0.000108867
STARD7	0.0305222	0.000162198
DNM1	0.0304971	3.21176e-05
RGMA	0.0304745	1.80851e-05
AKT1	0.0304522	2.70417e-05
ASH2L	0.0303399	9.77574e-05
SEPT6	0.0303122	0.000511807
[truncated: 3,251 more rows]

## Sheet: Cluster 5
Gene	LogFC	pVal		GO BP top 30 DE genes
GNG11	2.74378	0		ID	Name	Source	pValue	FDR B&H	FDR B&Y	Bonferroni	Genes from Input	Genes in Annotation
EGFL7	2.63862	0		1	GO:0072358	cardiovascular system development		1.728e-09	1.381e-06	1.098e-05	2.761e-06	13	1058
CLDN5	2.38079	0		2	GO:0072359	circulatory system development		1.728e-09	1.381e-06	1.098e-05	2.761e-06	13	1058
ESAM	2.33163	0		3	GO:0001525	angiogenesis		2.203e-08	1.116e-05	8.873e-05	3.52e-05	9	464
CAV1	2.21569	0		4	GO:0001568	blood vessel development		2.792e-08	1.116e-05	8.873e-05	4.462e-05	10	651
APLN	2.07837	0		5	GO:0001944	vasculature development		4.04e-08	1.291e-05	0.0001027	6.457e-05	10	677
ARHGAP29	1.99428	0
CALM1	1.94434	0
PLVAP	1.88655	0
PGF	1.86927	1.86902e-226
TMSB4X	1.85129	0
PLXND1	1.78889	0
GYPC	1.78509	0
IGFBP3	1.74501	0
MMP1	1.74359	0
COL4A1	1.74263	0
PLK2	1.72299	0
PECAM1	1.71232	0
S100A16	1.6825	0
TCF4	1.67716	0
FSCN1	1.66149	0
TM4SF18	1.64383	0
HLA-B	1.60747	0
CDH5	1.60242	0
CD34	1.58466	0
ECSCR	1.57843	0
FKBP1A	1.57262	0
APLNR	1.51093	0
TP53I11	1.50398	0
RASGRP3	1.50269	0
CDKN1A	1.49608	0
ESM1	1.48237	0
EMP1	1.47766	0
RAMP2	1.47709	0
CCND1	1.46965	6.49566e-286
KLF6	1.46356	3.45107e-286
KDR	1.44504	0
SH3BP5	1.42455	0
RPS27L	1.40031	0
ADGRL4	1.38158	0
CD93	1.37325	0
MYCT1	1.35626	0
COL4A2	1.35287	3.60018e-268
COL15A1	1.34428	0
CXCR4	1.33606	0
CAVIN2	1.33099	0
LIMS1	1.32927	0
PRCP	1.32906	3.73979e-294
ICAM2	1.3087	0
NEAT1	1.30765	7.51036e-125
AFAP1L1	1.30147	0
LXN	1.28222	0
LAMA4	1.27591	0
CCDC85B	1.26603	0
FAM43A	1.26517	0
CRIP2	1.25635	0
MAP4K4	1.23185	5.53801e-287
SOX17	1.19832	0
PCDH12	1.19765	0
HSPG2	1.19698	0
SVIP	1.16103	0
DUSP6	1.16017	0
NRP2	1.15465	3.63753e-135
MEF2C	1.14311	0
ARHGDIB	1.143	0
EFNA1	1.14213	0
HLX	1.13619	0
CXorf36	1.11391	0
HLA-E	1.11146	0
SPTBN1	1.11064	6.37358e-267
GJA4	1.10879	0
ROBO4	1.10425	0
HOMER3	1.09988	9.28677e-270
THSD1	1.0951	0
TCIM	1.095	0
SEC14L1	1.09426	6.13687e-294
GNAI2	1.09011	1.68048e-248
WWTR1	1.08972	0
BCL6B	1.0785	0
TIE1	1.07576	0
JCAD	1.0757	0
STC1	1.06668	8.77091e-198
TMSB10	1.06235	0
ETS2	1.06038	0
HEY1	1.05917	5.99835e-229
TUBB6	1.05077	3.42999e-306
SLC12A2	1.04309	0
BAX	1.04185	9.77487e-276
HLA-C	1.04012	0
PHLDA1	1.03606	1.59207e-182
EFCAB14	1.03581	2.96085e-209
KITLG	1.033	0
MYL12A	1.02502	3.19272e-272
ELK3	1.0225	1.23506e-304
GFM1	1.02071	9.80488e-267
SLC38A1	1.01864	0
IER2	1.01514	1.18114e-196
MSN	0.99512	2.46614e-286
ADAM15	0.989355	0
CAV2	0.986168	0
NOTCH4	0.981111	0
UNC5B	0.981101	5.64421e-159
IPO11	0.974329	0
PTP4A3	0.973082	5.19146e-250
GPX1	0.971241	9.79162e-276
CD99	0.966741	3.65509e-253
HHEX	0.964513	0
ACTB	0.960732	3.49288e-261
LPAR6	0.960424	0
ITGA5	0.959312	0
PFN1	0.95844	2.00681e-280
FAM107B	0.95631	0
ADGRF5	0.956031	0
CALCRL	0.954325	0
ANXA2	0.950572	8.30128e-220
PIM3	0.950187	1.34129e-259
PCAT19	0.949577	0
PPP1R18	0.949281	0
TIMP3	0.948207	2.55629e-207
SH2D3C	0.945725	0
IL32	0.945047	0
MGST2	0.941453	1.14147e-270
DYSF	0.940197	0
SOX18	0.938841	0
TPM3	0.938803	8.63036e-251
POMP	0.929897	9.7623e-247
SMAD1	0.928629	0
CAVIN3	0.928411	3.12548e-180
FLT1	0.928158	0
RGS16	0.926754	0
LY6H	0.925148	4.2026e-223
CLIC1	0.923707	2.29296e-230
MYL6	0.921185	4.67999e-282
MYO10	0.920929	4.79035e-229
VASP	0.907157	1.36404e-270
PCDH17	0.904504	3.45236e-187
VAMP5	0.901949	1.54742e-200
ETS1	0.897915	0
YBX3	0.894547	1.86579e-185
ARPC1B	0.8933	2.88414e-292
EHD4	0.892247	0
BAALC	0.890808	0
UNC5B-AS1	0.8874	9.68314e-108
PLEKHG1	0.886916	0
RHOC	0.885412	2.4783e-238
JUP	0.881831	0
CYBA	0.88095	1.10748e-243
TNFAIP8L1	0.880798	0
HYAL2	0.874303	8.47593e-168
LMNA	0.867414	6.20776e-171
COTL1	0.864761	1.63601e-106
SOCS3	0.863893	0
CD24	0.860498	6.29733e-156
PALD1	0.858141	0
MYH9	0.856028	1.8647e-195
PEA15	0.85564	6.26132e-264
CAVIN1	0.854411	1.61347e-207
TACC1	0.853868	0
UACA	0.847202	3.22283e-199
UBTD1	0.84408	0
CDC42EP2	0.832609	0
S100A11	0.830152	1.20162e-224
CHST1	0.830013	4.68621e-237
MAST4	0.825774	0
RGCC	0.824914	6.59768e-172
BTG1	0.822999	4.42877e-144
MYDGF	0.821055	2.65487e-185
FILIP1	0.818783	0
MAP1LC3B	0.81587	1.9953e-171
VAT1	0.810585	3.10603e-236
MMRN2	0.801905	0
HOXB7	0.7985	4.30763e-253
ADAM19	0.796489	4.33702e-249
ARHGEF15	0.796487	0
PTPRM	0.794536	0
HECW2	0.793354	0
RASIP1	0.792775	0
ZFP36L2	0.792032	1.42996e-117
CD63	0.788999	1.80547e-192
C4orf48	0.788751	2.57365e-177
CREM	0.7876	1.31584e-146
CD200	0.780598	1.22618e-242
SLC27A3	0.77819	0
CSTB	0.778007	9.52104e-193
PLEKHA1	0.773264	1.42317e-221
SPARC	0.772538	2.16594e-157
LBH	0.772351	7.22899e-171
CDK17	0.771831	0
TUBA1A	0.770879	3.84641e-174
RAPGEF5	0.770118	0
KCNJ2	0.769874	0
MYO1B	0.768723	8.86962e-224
HOXB8	0.766837	0
FMNL3	0.766566	9.15237e-275
HOXB6	0.763929	5.46687e-199
GJA1	0.763722	5.9298e-254
LAMC1	0.763307	4.81557e-219
CAP1	0.761229	8.01502e-177
RALA	0.759976	1.88371e-164
RGS3	0.75814	2.41746e-155
TRIAP1	0.755901	3.56932e-181
TMEM255B	0.753706	0
DOCK6	0.752556	0
HIF1A	0.752403	3.1021e-172
DEGS1	0.752374	3.57948e-195
TSPAN18	0.748305	0
CTNNB1	0.748201	5.59245e-126
WDR1	0.745348	1.02188e-176
PRDM1	0.744213	0
CDC37	0.74074	6.41008e-187
DLL4	0.737684	0
YWHAH	0.735293	3.94448e-159
LMO2	0.730967	0
DOCK4	0.730528	0
NOL4L	0.730513	7.1021e-198
MRPL52	0.728202	2.11408e-176
NOTCH1	0.727842	2.65114e-258
CFL1	0.726176	8.9721e-241
SMS	0.72015	4.22725e-132
PCDH1	0.71831	0
ABRACL	0.718302	6.4173e-167
ITPKB	0.713103	0
INSR	0.710521	1.11728e-108
ACTR3	0.709033	2.18132e-154
ANKRD45	0.708389	2.07006e-64
HOXB9	0.707893	2.37033e-229
SCARF1	0.702948	0
RTN4	0.701289	2.15345e-154
S1PR1	0.697121	0
RHOB	0.697076	2.53694e-157
ITGA2	0.693162	0
PPM1F	0.692805	5.09656e-302
DOCK9	0.691529	0
HPGD	0.688141	0
PNP	0.687155	0
UTRN	0.682019	2.61691e-203
HOXB5	0.681991	0
N4BP3	0.679457	0
APLP2	0.679428	1.56252e-147
MCAM	0.677782	1.16547e-173
MARCKS	0.674726	3.13301e-146
TMEM50A	0.674536	9.01096e-157
IGFBP4	0.672397	1.51542e-157
C1orf54	0.670942	9.44486e-89
SMTN	0.670725	4.9247e-233
ATG4A	0.669351	2.35235e-261
SERPINH1	0.669262	2.05219e-129
MIDN	0.667979	7.27328e-129
GSTO1	0.666967	1.11631e-116
TPM4	0.664409	1.15794e-167
NECAP2	0.661517	4.87217e-156
CMTM7	0.65991	6.16745e-159
JAM3	0.658426	6.70341e-221
YWHAB	0.658359	1.55331e-147
CMTM3	0.656961	1.91939e-137
ADD3	0.652691	8.06259e-130
HDAC7	0.651715	1.49823e-175
HAGLROS	0.651536	6.76853e-277
NPDC1	0.650332	5.43403e-164
SLC29A1	0.646053	3.19805e-263
GNG2	0.646026	7.81765e-187
ARPC2	0.645294	6.17426e-176
DTNBP1	0.645025	2.73427e-143
GIMAP4	0.643984	0
PPP1R15A	0.642628	1.87162e-117
KRT18	0.640914	3.00442e-184
BBC3	0.640665	3.05566e-259
IFI16	0.639975	7.29839e-134
PXDN	0.632178	6.83216e-78
NOP10	0.631865	2.83103e-150
ENG	0.629968	4.31443e-157
PRND	0.629651	1.41276e-271
RPS6KA2	0.629389	0
ARHGDIA	0.629138	8.18909e-137
TAX1BP3	0.628675	1.87338e-132
MSL3	0.625941	1.00928e-144
CRIM1	0.625232	7.64192e-193
CREG2	0.622413	0
TGFBR2	0.620182	2.82636e-242
DUSP1	0.61817	1.28357e-120
PRKD2	0.617012	3.30664e-255
WASF2	0.61659	2.33383e-136
SELENOW	0.613386	2.18485e-123
DAD1	0.609763	6.69584e-142
TMED9	0.608334	2.80144e-132
NUDT14	0.605467	1.43964e-128
SOX7	0.604472	0
MAP3K11	0.604135	1.20975e-200
S100A10	0.603333	3.50741e-105
YWHAZ	0.599464	1.15123e-135
AFDN	0.59609	3.08841e-222
SPRY1	0.595088	1.44438e-73
SNRK	0.593884	1.12231e-251
CD276	0.591882	1.91071e-103
RALB	0.591562	3.52395e-151
S100A6	0.590901	4.5626e-96
ARPC3	0.590586	2.53575e-130
KRTCAP2	0.585601	1.57711e-105
LUZP1	0.585529	1.87448e-114
ENTPD1	0.585039	0
DGKZ	0.582772	1.42582e-195
MMP14	0.580842	1.23842e-102
PHPT1	0.577803	2.44936e-121
RAC1	0.577639	9.49706e-124
PRSS23	0.575394	5.77081e-68
PTTG1IP	0.573827	3.70448e-113
PKIG	0.573558	3.88222e-90
ARPC5	0.572374	2.95698e-116
MARCKSL1	0.571707	2.14548e-148
ACTR2	0.570403	3.94532e-119
BRI3	0.568015	9.41743e-108
ARHGAP18	0.567666	1.60177e-242
FLI1	0.566436	3.22331e-152
ZEB1	0.565962	1.63228e-148
MTSS1	0.565631	3.04979e-255
SNX3	0.565249	3.98629e-91
PREX1	0.563949	1.78721e-274
GRK5	0.563098	1.7463e-281
ITGB1	0.562047	2.78548e-114
ZMAT3	0.56002	1.30702e-154
FGFR1	0.559248	2.48858e-83
TMBIM6	0.558501	7.40637e-114
CTHRC1	0.555767	7.8898e-97
FLNA	0.554304	5.68219e-68
GRPEL2	0.550471	1.76016e-195
CEP68	0.550275	4.98491e-143
NAV1	0.550096	1.09787e-107
CYTOR	0.549434	1.64627e-133
IQGAP1	0.548906	4.29818e-163
ANGPT2	0.547267	1.09686e-66
CNIH4	0.54506	1.9222e-109
EIF1	0.545023	3.46657e-197
ATF4	0.544466	6.86577e-91
ARPC5L	0.542763	4.29011e-106
HNRNPF	0.542052	5.04444e-94
TSPAN15	0.536944	2.40989e-263
SVIL	0.536308	2.88525e-105
PHACTR2	0.535513	9.44385e-95
SEMA6B	0.531432	0
DDB2	0.530424	4.6326e-162
KIT	0.53003	0
UBE2J1	0.529568	7.46704e-98
SLC43A3	0.528678	1.30476e-216
DAB2	0.528092	2.64158e-110
ABL2	0.527933	2.2106e-161
BCAP31	0.527699	5.78348e-100
MACF1	0.527142	6.71196e-82
NINJ1	0.525822	3.15565e-79
ANKRD11	0.524305	1.10516e-69
AUP1	0.523062	8.24665e-101
FLT4	0.521965	0
KANK3	0.519625	0
SMAGP	0.51782	0
FXYD5	0.515004	1.36614e-186
PTPN12	0.514355	1.13664e-120
ARPC4	0.5141	5.78373e-91
EIF2S2	0.513107	1.32686e-99
TNFSF10	0.51305	0
SOX11	0.51277	4.06058e-62
SIPA1L2	0.512669	1.15551e-127
MYL12B	0.511941	9.66841e-84
EMCN	0.51188	4.15474e-127
TRAF4	0.509695	3.33242e-83
IGFBP2	0.509121	1.6144e-76
PFDN1	0.508454	2.27777e-97
FDPS	0.508421	1.14415e-97
TLNRD1	0.508366	1.54549e-106
TFPT	0.507506	2.96482e-131
KTN1	0.507212	3.84416e-82
YES1	0.505106	5.24673e-115
UBE2L3	0.502117	4.0714e-94
PRKCH	0.502048	0
FRMD4B	0.501152	4.17477e-129
MT-ND2	0.500442	5.64966e-86
NID1	0.499453	7.87857e-118
SH3GLB1	0.498727	2.7173e-91
FABP5	0.498547	3.18876e-16
SQSTM1	0.498208	7.08019e-86
ACTN4	0.498065	1.51442e-102
TFPI	0.497958	8.34279e-144
CHST15	0.497761	0
PGM2L1	0.494796	2.94625e-144
JAK1	0.49479	2.04823e-85
LAMP1	0.493882	4.57718e-80
ARHGEF7	0.4937	1.0252e-136
RNF19A	0.492329	2.96985e-69
CCDC50	0.492259	1.27841e-113
PLXNA2	0.492241	1.50245e-133
SULT1C4	0.491784	1.61264e-65
DGKH	0.491264	1.06775e-179
DIAPH2	0.489828	4.3853e-103
LAMB1	0.487728	7.83634e-123
AK1	0.486856	6.07315e-81
UPP1	0.486721	0
TAGLN2	0.486331	9.78147e-108
TRIB3	0.485487	1.29696e-255
RBP1	0.484502	3.75297e-94
VASH1	0.48409	4.86528e-134
EIF4G2	0.483253	6.67661e-115
SRI	0.482089	8.21814e-89
CDC42	0.48199	7.92134e-67
DAPK3	0.4815	1.3754e-109
USP31	0.481433	3.88722e-289
PLS3	0.481351	2.83294e-64
MAP1S	0.480931	1.78437e-173
RGL2	0.480065	8.71438e-121
EPHA2	0.480038	0
MRPL15	0.479506	7.93653e-82
ERG	0.477116	6.40548e-202
PXDC1	0.476797	4.60988e-173
CYSTM1	0.476357	6.18607e-110
NOV	0.475912	1.25977e-144
RNASE1	0.47501	3.82316e-271
SLIRP	0.474948	7.86619e-73
PPP2R2A	0.474862	2.23954e-80
GUK1	0.473632	1.09848e-107
RAB6A	0.473404	2.01548e-87
FAM198B	0.472845	6.66655e-116
ANXA5	0.472099	5.95942e-75
RAP2B	0.472	8.14878e-123
EIF4EBP1	0.471808	2.01805e-65
AKAP13	0.471646	8.08905e-72
LYN	0.471639	0
ATP6V0E1	0.471515	1.28332e-81
EDNRB	0.470165	2.04501e-265
RPS19BP1	0.468504	2.57362e-92
TNFRSF10B	0.468052	3.81525e-169
TMEM173	0.467315	2.99825e-95
DYNC1LI2	0.466778	1.88111e-80
CHD7	0.466655	2.55098e-130
CCT5	0.466181	9.50898e-79
MOB4	0.465751	1.97709e-77
RCSD1	0.464835	0
QKI	0.462422	3.82069e-78
ABCG1	0.462313	0
MADCAM1	0.461036	0
TNFRSF10D	0.460953	0
F2R	0.460595	9.69059e-81
PTK2	0.459106	1.84704e-84
PGK1	0.456843	2.18627e-71
IFITM2	0.456342	1.09634e-78
DDX5	0.455473	5.73883e-82
THY1	0.454669	2.669e-28
APOLD1	0.454497	3.21961e-147
SLC2A3	0.454241	2.52408e-156
FEZ1	0.453456	1.60755e-107
AHNAK	0.453413	8.13579e-83
CARHSP1	0.453399	3.29923e-75
CD81	0.452832	3.98691e-66
SHISA5	0.452704	6.27943e-74
MIR4435-2HG	0.451763	2.22591e-116
PDE4B	0.451699	0
NT5E	0.450476	0
BNIP2	0.449239	2.87838e-90
CEP85L	0.448995	5.59234e-102
ATOX1	0.448891	1.20892e-88
LAMTOR2	0.446504	6.41928e-75
SPRY4	0.442984	2.47906e-266
AES	0.441379	2.06137e-73
PSMD10	0.440874	4.12442e-76
MPG	0.439385	5.31864e-61
C20orf204	0.438558	0
HSPB1	0.438199	4.9067e-55
LYPLA1	0.437816	3.86495e-78
PURPL	0.437587	3.30948e-144
BCL10	0.436747	2.43622e-109
PKN1	0.436151	1.66271e-155
AP2S1	0.435943	1.14779e-79
CLIC4	0.435809	7.46794e-67
OPTN	0.435615	2.83221e-116
QPCT	0.435359	9.4357e-257
FBLIM1	0.435112	1.1812e-82
APP	0.434002	3.22637e-63
TNFRSF4	0.433268	0
CTNND1	0.432905	9.03009e-71
EIF2B2	0.431776	9.22615e-89
IGF2R	0.430738	9.16124e-103
MDM2	0.429726	6.31538e-83
TP53TG1	0.429556	2.68923e-66
GRN	0.429352	2.8324e-66
DUSP4	0.42903	2.56876e-202
FAM69B	0.428028	5.17721e-172
CDC42EP3	0.427957	3.05105e-90
KLF3	0.426815	9.03555e-85
EFNB2	0.426759	1.35265e-71
RNF149	0.42614	2.71255e-102
CSNK1A1	0.42487	9.00103e-66
GFOD1	0.424636	3.48373e-112
FCGRT	0.422698	4.65356e-65
TMEM219	0.42151	3.2686e-75
REEP3	0.419836	1.24333e-88
TMEM204	0.418586	4.16146e-84
JMJD1C	0.418271	8.56393e-54
PTPRE	0.418115	3.11744e-276
LPP	0.417927	3.07002e-66
PRELID1	0.417565	1.22409e-84
ITSN2	0.41704	1.02818e-100
TJP1	0.416901	9.13715e-118
RAB5C	0.416682	3.04545e-67
TMEM123	0.416433	4.07782e-73
MRPL9	0.415647	6.66747e-69
TNFAIP1	0.415366	1.0917e-129
MYO6	0.413904	1.30649e-110
SH3BGRL3	0.413055	1.37995e-80
CDC42BPA	0.412959	6.65024e-57
NTAN1	0.412205	6.91917e-71
LASP1	0.411323	3.80402e-66
ZNF561	0.410535	1.7208e-72
ADAM10	0.409257	1.53927e-80
GSN	0.408556	1.18368e-66
SMIM30	0.407978	6.94297e-67
RASSF2	0.407381	0
SMIM12	0.407256	9.37202e-67
RAB10	0.407109	3.33001e-60
RAPGEF2	0.407027	3.65698e-131
FNBP1L	0.405443	6.30711e-64
PERP	0.405429	1.0237e-107
MAP2K1	0.404856	3.56274e-85
FOXO1	0.404788	0
TSPAN13	0.404411	1.8023e-161
MBNL2	0.403749	1.39492e-95
PTPRB	0.403697	0
SEC62	0.403107	4.38791e-68
GNAI1	0.401984	4.62446e-78
SCN9A	0.40192	0
RFK	0.40181	1.08682e-87
PSMA7	0.401358	2.94862e-86
F2RL3	0.400659	0
CCDC88C	0.400562	1.82054e-176
RHOG	0.399666	1.82172e-82
RAB2A	0.399461	3.68092e-64
CPNE2	0.39945	4.43537e-166
SNX9	0.398358	1.88479e-92
TGIF1	0.397577	6.10079e-51
WFS1	0.397343	2.72311e-159
ID3	0.396541	2.83099e-49
GNB1	0.39651	3.01692e-61
DYNLT1	0.396017	2.93367e-72
DCHS1	0.39519	4.11192e-78
CA2	0.394984	5.18714e-288
JAG2	0.394609	0
MT-ND4L	0.394374	2.6625e-44
NOVA2	0.39437	0
CKLF	0.394339	8.14828e-60
ACOT9	0.394267	7.2397e-90
FAM96B	0.393644	2.57737e-66
GGA1	0.393604	9.02509e-53
ELOVL5	0.391969	2.00894e-42
AP1S2	0.391925	1.54308e-123
SLC3A2	0.391662	1.34678e-54
MAP7D1	0.391456	7.06834e-67
ITGA6	0.391358	1.22913e-132
BCAT1	0.390111	1.53867e-65
PTP4A1	0.389635	9.18566e-59
MPZL1	0.389481	2.44997e-58
ITGB1BP1	0.388628	1.72496e-63
CRMP1	0.388136	1.13689e-90
SRGAP2B	0.387782	9.50938e-64
IFRD1	0.387757	2.36198e-68
DEPP1	0.387418	1.00597e-85
RASSF1	0.387189	2.62098e-99
FAM210B	0.387068	5.71149e-61
RAB11A	0.385957	1.29686e-53
HES1	0.385893	1.56677e-29
ARL2	0.38514	3.80581e-55
CFLAR	0.384683	9.33883e-74
ATP6V0B	0.384502	8.87803e-68
FAM110A	0.383172	4.01509e-138
NRAS	0.38279	8.0407e-80
CD59	0.381552	3.5043e-38
CAPZA2	0.381493	1.41131e-54
GATA2	0.381358	6.1792e-241
PRRG3	0.380004	1.46514e-181
PICALM	0.379751	1.62274e-63
RAB7A	0.378978	2.42071e-59
PPP2CB	0.378605	2.24623e-72
MLF1	0.378568	1.31209e-57
DOK4	0.37833	6.57101e-102
COL18A1	0.378149	4.63558e-50
CD40	0.377922	0
PXN	0.377825	5.25953e-135
CHMP1B	0.377269	1.63755e-65
FOSL2	0.377176	7.85544e-288
HMOX2	0.376613	5.93337e-69
TMEM11	0.376219	1.05275e-56
CTTN	0.376208	1.87886e-35
ERICH1	0.376065	4.52944e-64
LYPLA2	0.375632	9.27801e-57
NDUFB4	0.375477	1.21698e-56
CAPN2	0.373952	4.35182e-52
DARS	0.373138	1.18643e-41
INO80C	0.372368	2.02264e-62
NDUFA12	0.371672	8.08114e-52
SEC61G	0.371524	5.3158e-70
PAK2	0.370507	3.56361e-52
CYYR1	0.369975	6.93115e-78
VPS37B	0.369714	2.16462e-100
ARF1	0.369607	4.66888e-63
PHLDA3	0.369576	3.19379e-98
DDX52	0.369407	5.55942e-50
MAP1B	0.368675	2.79846e-57
VAMP3	0.36856	1.51846e-65
RBPMS	0.368457	3.74073e-89
IFITM3	0.368114	1.98627e-77
BID	0.367708	2.05846e-136
PARVB	0.36761	1.04015e-92
YTHDF2	0.367106	4.80257e-57
RBMS1	0.366721	1.13588e-50
DPYSL2	0.365499	2.35126e-50
A2M	0.365067	1.69439e-159
STARD3NL	0.365018	1.09257e-59
SH3PXD2A	0.364093	1.16238e-66
PGS1	0.363668	3.0502e-94
DHRS7	0.363433	3.14105e-59
REPIN1	0.363397	8.64841e-57
PDE8A	0.362249	2.85418e-149
MED10	0.362243	3.04034e-54
LMBR1L	0.362007	9.70273e-72
EPN2	0.361972	1.54093e-44
SCAMP5	0.36188	6.56496e-231
ARID3A	0.361751	1.2338e-47
LRRFIP1	0.361391	3.30502e-60
ENC1	0.361131	3.48755e-56
MRPL47	0.361105	5.24153e-49
OSBPL10	0.360802	5.33929e-116
EPOR	0.35934	1.57145e-101
COMMD3	0.359019	7.68231e-52
EPS8L1	0.357829	2.99172e-214
SHC1	0.357623	1.58247e-49
FAM50A	0.357565	2.2873e-65
RAB1A	0.357521	2.80762e-56
RHOJ	0.35723	6.31685e-84
RCAN2	0.357033	0
YWHAG	0.356886	7.97051e-56
GFOD2	0.356761	1.5543e-78
SULF2	0.356301	1.07128e-56
PPP1CA	0.356095	7.17575e-54
TMC6	0.35506	7.35669e-130
ACVRL1	0.354456	4.27252e-138
LYVE1	0.354239	6.482e-242
SHE	0.353956	0
GNG5	0.353849	2.15029e-75
MRPL17	0.35366	5.66454e-52
DDAH2	0.353256	4.34244e-55
SOS1	0.35313	6.31106e-55
COPS9	0.352746	5.68154e-55
MMP15	0.351245	2.29864e-217
NOM1	0.351091	1.38857e-67
ETFA	0.35105	1.54555e-46
MMP2	0.350545	2.11899e-46
DBN1	0.350387	9.06559e-45
POLR2L	0.350292	5.81586e-56
DCBLD1	0.350227	1.19578e-155
GLRX3	0.349918	5.09643e-41
TSPAN14	0.349905	1.26333e-59
MYADM	0.34976	8.92293e-50
H2AFZ	0.348046	6.88516e-80
ST8SIA4	0.347953	1.91096e-202
SBF2	0.347863	3.38027e-30
ERGIC1	0.346757	5.55888e-41
HERPUD1	0.346065	5.02908e-44
PDGFB	0.345886	0
SSFA2	0.345698	2.76882e-46
MAGI1	0.345307	5.39786e-69
SRGAP2C	0.345112	8.04118e-61
AEN	0.345106	5.61734e-140
SSH2	0.344576	2.00215e-85
TP53I3	0.344439	6.60658e-46
MRPL22	0.343702	1.94866e-41
TTYH3	0.343037	3.38171e-40
ZYX	0.342726	1.43903e-40
SEC13	0.34206	4.89146e-50
DLGAP4	0.341486	8.518e-52
ADM	0.341161	5.14122e-197
RB1	0.340864	2.85212e-83
ADCY4	0.340552	8.88791e-117
RPP25	0.339754	1.21713e-112
STK10	0.339529	2.19754e-133
TXNDC17	0.339451	3.11367e-37
TNFRSF1A	0.339397	5.88185e-29
EXOC3L1	0.339207	0
ASCC3	0.338618	1.0144e-52
FZD4	0.337225	6.68188e-114
HOXB-AS3	0.33681	1.95222e-246
FAM129B	0.336714	9.83865e-86
KLHL4	0.336623	1.27567e-140
NECTIN2	0.336206	1.15703e-63
NDUFA9	0.335855	8.78462e-45
URM1	0.33536	3.79991e-48
LATS2	0.335221	5.85791e-100
DPM1	0.335208	9.24904e-45
B2M	0.334258	1.37446e-52
PPFIBP1	0.334257	1.28351e-44
TMEM87A	0.333258	1.37079e-53
PUDP	0.332586	1.71371e-56
VAPA	0.332372	1.15034e-44
ICA1	0.332009	2.86882e-267
NOL7	0.331479	8.30917e-41
LRRC8C	0.331235	2.57324e-146
RAB5IF	0.330963	1.40698e-43
RNF181	0.330158	9.27009e-43
LYL1	0.329959	0
CSNK1D	0.32957	1.12758e-45
COMMD2	0.329566	1.41223e-37
INKA1	0.329526	8.00469e-46
BTBD10	0.329507	6.83658e-64
WIPI1	0.329487	1.68715e-55
LIMK2	0.329274	1.29572e-89
EMC6	0.329175	1.13561e-42
RAB14	0.327702	2.05229e-46
GCC2	0.327191	2.98017e-40
GNB2	0.326404	4.9109e-48
GRB2	0.325395	3.05621e-47
ALPK3	0.325207	3.99156e-258
CDS2	0.324611	1.24133e-81
CHRM3	0.324231	1.62946e-218
ATP11A	0.32418	2.28514e-96
TEX264	0.322858	1.25996e-55
CSRP1	0.322337	2.84553e-52
SCAMP2	0.322035	8.97283e-75
EIF4E	0.321514	2.99104e-34
RGL1	0.321314	3.46881e-128
ELF1	0.320559	4.9861e-92
UBR4	0.320421	3.14718e-64
MAFF	0.319727	1.34586e-263
B3GNT2	0.319271	6.00332e-130
ELMO1	0.318738	0
CCDC90B	0.318631	1.15607e-42
AIDA	0.318311	8.20878e-47
DPH3	0.318058	2.51035e-35
RASAL2	0.318028	4.04213e-99
SFXN3	0.31791	2.99895e-122
DEF8	0.317704	3.30122e-49
PEF1	0.31747	3.3248e-43
FGD5	0.317181	2.98804e-197
MED19	0.316798	4.54553e-47
A1BG	0.316774	6.68079e-44
PEAK1	0.316428	1.18719e-72
HSF1	0.316361	1.12375e-40
GNAI3	0.316254	2.27948e-43
TRIM24	0.315785	8.8721e-55
EIF4A1	0.315174	2.51283e-42
REEP5	0.314828	2.67654e-50
KLHL5	0.314643	1.03102e-69
MECOM	0.314534	1.1915e-31
GDPD5	0.314307	0
SPTSSA	0.313835	6.70893e-49
GPR143	0.313751	1.79856e-129
FTL	0.31237	4.06631e-60
DDX3X	0.312215	6.31286e-37
ABHD17A	0.312185	1.52448e-44
SERINC3	0.312059	1.51042e-56
GRAMD1A	0.311975	8.10488e-43
TMA7	0.311964	3.40461e-69
NEK6	0.311756	2.57058e-62
SH2B3	0.311732	7.8495e-168
TIMP1	0.311567	8.90956e-38
MTDH	0.311339	1.65514e-37
MRPL39	0.310496	7.04611e-58
SELENON	0.310377	3.7369e-62
KIAA0355	0.310249	1.43793e-59
PROCR	0.310126	2.87567e-130
MRPS7	0.309738	1.51687e-37
PDCL	0.307843	1.27723e-49
FYN	0.307708	5.97284e-47
ATP5MD	0.307655	4.48117e-41
DAZAP2	0.30748	4.15573e-46
ARHGAP27	0.307202	0
PRKAA1	0.307114	9.4518e-57
CLEC14A	0.307062	1.08846e-302
CDC42BPB	0.307045	2.24647e-48
COX6A1	0.306556	1.23023e-54
ITPR3	0.306538	0
RHOA	0.306264	2.29977e-58
LRCH1	0.30586	9.74588e-81
YIF1A	0.305593	2.12722e-32
MCRIP1	0.305576	1.00787e-40
XPC	0.304194	5.3058e-49
CTNNA1	0.304115	1.39027e-31
UBALD2	0.303449	4.1237e-87
XBP1	0.303367	2.09973e-33
PRKX	0.303157	1.4314e-91
SCAND1	0.302878	8.62006e-46
PFDN2	0.302822	6.8629e-40
HOXB3	0.302282	1.3367e-62
PON2	0.302064	1.45314e-62
PRDX4	0.301579	2.75577e-37
SLC50A1	0.301108	1.24217e-39
BMP2K	0.301041	9.69535e-96
TMEM37	0.300877	9.57377e-91
ATP6V1B2	0.300848	1.19116e-60
MRPL41	0.300837	3.80017e-43
TMEM242	0.300391	6.64573e-46
FAM213A	0.300124	6.23349e-38
TMEM246	0.299683	2.55974e-65
THBD	0.299664	7.34222e-187
MRPS5	0.29956	2.26106e-38
MORF4L2	0.299291	2.6562e-36
PLD1	0.299234	4.79466e-240
SESTD1	0.298897	9.27789e-40
RAP1B	0.298819	3.2898e-40
IL4R	0.298678	2.66924e-169
DDX21	0.298664	8.0467e-37
GRB10	0.298377	4.00511e-156
FAM126A	0.297669	4.72171e-56
SPTAN1	0.29744	4.96161e-43
SWAP70	0.297279	2.87111e-82
ZSWIM6	0.297127	1.24297e-70
SNCG	0.296597	3.48817e-47
CPNE5	0.296466	2.4881e-201
LAMC2	0.296334	7.05701e-269
SYPL1	0.296203	3.84105e-46
TRIOBP	0.295581	1.00998e-40
TRAF3IP2	0.295575	4.89205e-106
AP2A2	0.295466	8.76918e-44
ARCN1	0.295222	2.7263e-46
MAPK1	0.295196	6.08312e-47
DYNLT3	0.295008	7.83108e-46
CDC42SE1	0.294586	8.22326e-46
TCEAL9	0.294386	1.06914e-32
PPP1R14B	0.294276	1.30391e-45
VPS35	0.294072	6.0547e-32
NUTM2A-AS1	0.293326	4.86115e-57
GRAP	0.293191	0
CAPZB	0.292945	1.99474e-35
TSPO	0.292726	7.02969e-37
LEPROTL1	0.292631	1.01951e-48
STAT3	0.292182	1.92539e-44
BCL2L1	0.292026	4.42022e-40
BCAP29	0.291878	1.92773e-40
CBLN1	0.291763	3.1573e-290
FAS	0.291607	2.19918e-215
TJP2	0.290907	1.2057e-182
GMFG	0.290732	5.5089e-198
C15orf39	0.290496	2.39285e-171
TGOLN2	0.290141	1.50398e-46
YBX1	0.290096	3.89278e-69
BAZ1A	0.290011	1.01155e-38
SHOC2	0.289854	5.07508e-49
CRBN	0.289738	2.46541e-33
SLC39A1	0.289496	4.03013e-37
TXNDC9	0.289343	1.15638e-33
RFX8	0.288184	0
LRP10	0.287626	6.34306e-46
TBC1D15	0.287566	1.03321e-66
DHRSX	0.287114	3.29616e-52
KPNA3	0.286864	2.50478e-33
MPRIP	0.286793	3.632e-42
ADRM1	0.28658	4.02273e-29
PHLDA2	0.286422	2.45826e-143
SARS	0.286388	4.14743e-34
TOR4A	0.28621	2.98076e-280
RPL36AL	0.285637	1.56493e-57
PLEC	0.285491	1.28844e-37
TMEM189	0.285117	7.97789e-43
CTTNBP2NL	0.284735	7.08219e-43
STX12	0.284731	9.01022e-41
ZFAND5	0.284291	8.81734e-25
PTBP1	0.283871	9.70542e-28
SH3GL1	0.283682	5.58367e-47
WSCD1	0.283136	2.55902e-191
SEMA4C	0.283082	1.10639e-51
SLC20A1	0.283026	1.21732e-69
SEPT2	0.282908	9.01659e-37
HBP1	0.282849	2.27545e-41
TAOK2	0.282745	1.55485e-61
ARHGEF28	0.282615	2.75071e-76
TMED2	0.282503	6.79314e-35
SASH1	0.281944	7.94531e-75
MRFAP1	0.281911	2.72521e-38
PDCD10	0.2819	3.9034e-36
LAPTM5	0.281272	0
PLEKHB2	0.281261	6.45195e-42
SDHB	0.280909	3.81848e-37
MFSD10	0.280438	1.77179e-47
TXN	0.279497	6.76792e-41
FAM124B	0.27948	2.15475e-240
KLHL24	0.279449	1.12449e-40
OSTF1	0.27906	7.64841e-82
SON	0.279009	6.05322e-37
MRPS10	0.278885	3.07496e-37
TSPAN5	0.278653	9.36772e-45
TIGAR	0.278485	6.32961e-104
GIT1	0.27848	1.20918e-83
TNIP2	0.27845	1.53925e-55
ANAPC11	0.27827	4.07973e-43
CD151	0.278177	7.51296e-51
F11R	0.278129	7.67538e-196
AP1S1	0.278038	3.22426e-26
NDUFS6	0.278037	1.53316e-38
RDX	0.277769	3.57914e-26
PTBP3	0.277235	2.8509e-38
MECP2	0.276844	1.59127e-33
GADD45GIP1	0.276648	6.34073e-41
NUDT3	0.275917	6.039e-32
ZFR	0.275911	2.51902e-36
XPNPEP1	0.275721	4.41702e-38
LINC01480	0.275582	2.34621e-254
RNF13	0.275442	7.65964e-48
ARHGEF1	0.275072	4.50554e-54
COMMD9	0.274793	6.33386e-31
ALG5	0.274583	9.26851e-34
DYNC1LI1	0.274111	1.04321e-35
CAPNS1	0.273902	2.02994e-26
IFNAR1	0.273884	6.3554e-57
ICAM3	0.273874	2.968e-112
RAB3D	0.273809	1.95547e-96
ARHGEF12	0.273422	9.06189e-37
ZNF706	0.27331	1.48819e-33
SELENOS	0.2732	2.64585e-28
SPCS2	0.27312	1.74708e-31
GPR4	0.273008	0
ZCCHC10	0.272925	6.57674e-29
EIF4E2	0.272741	4.11537e-28
CHST12	0.272441	1.76474e-36
NDUFA8	0.272378	3.37509e-31
RBX1	0.272333	3.54429e-41
ROCK2	0.272246	1.98305e-37
KIAA1671	0.272217	2.5477e-129
TIMM17A	0.27196	2.0414e-30
TXNRD2	0.271956	2.40227e-137
SNRPB	0.271897	2.34525e-39
TUSC2	0.271833	3.08134e-35
UBE2D2	0.271825	1.75544e-36
CAPZA1	0.271754	2.91739e-25
FERMT2	0.270777	1.12992e-31
SACS	0.27077	1.19914e-58
ZFAND6	0.27041	8.80715e-32
NDUFAF8	0.270398	1.43614e-32
TMEM59	0.270005	1.24788e-35
MAP4K2	0.269989	1.20519e-47
PSMC4	0.269699	1.78561e-32
BCL2L11	0.269686	5.74704e-71
GGNBP2	0.269521	1.21103e-25
HOTAIRM1	0.269116	7.17602e-63
CREG1	0.268796	2.33284e-49
RABAC1	0.267974	8.64975e-34
MAPK11	0.267917	1.48474e-171
MAPRE2	0.267796	1.02996e-68
TAOK1	0.267615	2.02055e-32
TMEM184B	0.267377	5.22361e-43
RAPGEF1	0.267212	9.33663e-79
RAB5A	0.266928	5.82136e-31
NDST1	0.265745	6.03966e-47
MAPKAPK2	0.26493	2.89519e-48
CTSD	0.264805	4.67041e-28
IVNS1ABP	0.264226	1.99362e-25
DNAJB6	0.264184	1.2059e-29
PSMB6	0.26407	1.41564e-36
HK1	0.264042	3.54275e-55
ARHGEF10	0.263888	1.37631e-70
PLK3	0.263588	5.95702e-84
KLF10	0.263355	5.24045e-43
SRGAP2	0.262908	1.94043e-53
PFDN4	0.262886	2.64077e-29
PSMD8	0.262224	1.31583e-28
FAM89A	0.261989	6.4289e-40
ARHGAP31	0.261834	1.53205e-119
TGFB1I1	0.261315	1.59055e-29
RABIF	0.261181	2.11916e-50
SIPA1	0.260899	9.75345e-95
RELA	0.260825	2.06973e-49
STIP1	0.26041	2.18195e-36
FAM241A	0.260171	3.56676e-179
EPHB1	0.260073	1.46681e-148
NEIL1	0.260066	3.02771e-90
RBMS2	0.259928	1.13511e-50
NDEL1	0.259851	1.47744e-67
RAB8A	0.259394	2.61627e-28
CRK	0.259121	3.40291e-33
FHOD1	0.258456	2.7243e-70
SUSD6	0.258314	2.61045e-85
KPNA4	0.25826	1.76105e-27
TMEM147	0.258122	1.57505e-27
RANBP2	0.257936	8.3102e-24
TRIM47	0.257926	4.22351e-182
TNK2	0.257893	2.00082e-52
UBE2D3	0.257774	9.10815e-37
SPNS1	0.257477	1.06066e-36
RNF141	0.25648	2.60347e-47
BCAR1	0.256478	5.56261e-30
SH3BP2	0.256242	3.78524e-63
UBE2B	0.255981	4.87843e-26
ST5	0.25564	6.65493e-24
ZNF281	0.25521	1.12359e-25
SERP1	0.255162	7.05913e-37
EIF4G1	0.254778	7.76512e-25
ANAPC13	0.254768	1.18762e-25
HBEGF	0.254291	9.08942e-224
GPRIN3	0.25428	6.35542e-77
CORO1C	0.254168	1.60517e-41
IL3RA	0.253511	1.03853e-291
STK17A	0.253072	5.78443e-112
SIGIRR	0.253004	1.33166e-26
STX4	0.252858	2.30965e-47
IDH3B	0.252781	2.67906e-27
FAM118A	0.252145	1.30958e-17
LMBR1	0.251934	1.6712e-55
PPP4R1	0.251767	1.13019e-36
GRINA	0.251677	1.28021e-29
CLEC1A	0.251508	1.05007e-101
DNTTIP2	0.251435	1.14471e-28
KLC1	0.251177	1.42e-33
PRKAR1A	0.251052	1.91177e-32
RPP30	0.250829	7.96142e-26
DUSP14	0.250372	3.323e-49
SNAP23	0.250328	5.83713e-34
ZNHIT1	0.250193	9.29509e-34
PMPCA	0.250123	1.77988e-36
KBTBD11	0.249789	1.03673e-147
ZBTB38	0.249786	3.81729e-40
PISD	0.249647	4.73677e-58
SERTAD1	0.249591	6.58612e-45
PDCD6IP	0.24957	1.08468e-29
STX3	0.249252	5.34558e-97
EOGT	0.24916	3.68168e-102
GRPEL1	0.249141	1.43923e-38
BLOC1S2	0.249045	3.56219e-21
RAD23B	0.248419	9.6727e-30
CNPY3	0.248331	6.32091e-27
ISG15	0.248234	1.49247e-25
ABCD4	0.247947	1.51359e-21
HMGCL	0.247919	9.12095e-43
STAP2	0.247683	3.23157e-91
NETO2	0.247643	6.94581e-60
PRPF40A	0.247378	1.02944e-23
CLPTM1	0.247328	3.27028e-38
ARF6	0.247276	4.65954e-29
PBX2	0.247245	3.40515e-28
NR1H2	0.246616	2.92599e-40
PPP2R3C	0.246452	1.63411e-28
ARFGAP1	0.24634	1.04702e-46
AP2B1	0.246147	6.75424e-23
LMAN2	0.246075	1.85539e-22
COPB1	0.246035	2.15674e-20
RHEB	0.245984	6.46634e-33
PDGFA	0.24588	1.82802e-43
LINC02381	0.245478	9.23783e-76
BIN1	0.245462	2.76844e-21
CDH13	0.245344	5.8841e-229
MMADHC	0.245228	2.1969e-30
LIPA	0.245225	3.12774e-39
IER5	0.245194	6.27688e-93
TGFB1	0.245123	4.36537e-77
LAMTOR5	0.245084	9.86244e-33
GALE	0.245035	9.53516e-45
NDUFAF4	0.244995	1.10642e-31
FLNB	0.244198	1.58805e-34
PCBP1	0.244032	2.34969e-25
RPS19	0.243773	2.18361e-50
IL16	0.243711	2.70024e-301
TMEM9B	0.243393	1.06923e-32
JUND	0.243262	1.11832e-20
CYTH2	0.24306	2.41422e-21
CORO6	0.243013	3.39607e-157
NDUFS7	0.243004	6.43132e-28
DNAJA1	0.242731	3.26888e-27
KIF1C	0.242622	1.27626e-43
RTL8A	0.242338	6.12768e-27
FAM219A	0.242124	3.80103e-85
CYB5A	0.241851	1.15451e-26
PLA2G4C	0.241783	6.96558e-202
RND3	0.241761	1.20959e-10
TMEM181	0.241546	3.25481e-30
PIEZO2	0.241527	1.05785e-38
GIT2	0.24148	7.44512e-46
GLOD4	0.241366	2.45664e-25
LAMTOR1	0.240997	5.93812e-26
RNPEP	0.240946	1.17654e-38
ESYT1	0.240888	2.17061e-41
DYNLRB1	0.240656	5.23059e-30
KLF5	0.240569	6.67074e-86
LY96	0.240299	6.45197e-219
UBE2E1	0.240282	1.95172e-27
MRPS12	0.239989	8.06186e-30
C14orf119	0.239913	3.42652e-23
TLE3	0.239766	1.71605e-41
SYNGR2	0.239696	1.68954e-66
SNW1	0.239661	2.83574e-23
ACTR1A	0.239606	2.31334e-24
IDH2	0.239595	2.14405e-26
SF3B2	0.239383	6.02543e-24
PIN4	0.238704	3.86413e-18
SESN2	0.238191	1.14498e-51
PMEPA1	0.238149	7.26003e-58
MT-ND5	0.237944	1.56262e-19
TBC1D9	0.237818	8.25953e-89
SIRT6	0.237613	5.86375e-49
FHL3	0.237063	8.30209e-19
DGKD	0.237009	3.36185e-48
BET1	0.2368	1.40845e-25
ELOA	0.236742	8.69736e-38
SBDS	0.236702	2.90839e-27
STRN4	0.236554	1.58128e-39
PRR13	0.236455	8.60712e-27
TBCC	0.23624	2.2177e-30
TRGV5	0.236237	3.10763e-279
SHKBP1	0.235901	1.24808e-27
SCN3B	0.235817	6.36936e-233
SPG7	0.235724	1.12815e-18
NAMPT	0.235695	8.27646e-33
MINDY2	0.235476	2.17125e-36
GLTP	0.235449	2.02899e-27
DLC1	0.234797	7.85752e-26
CHMP5	0.234728	8.25519e-23
SNN	0.234722	5.7698e-39
CARS	0.234268	2.97985e-46
EGLN1	0.234048	4.18927e-52
ASAP2	0.234047	5.08496e-70
BZW1	0.23368	6.95385e-25
G3BP1	0.233398	5.61066e-19
SLC9A1	0.233346	6.04395e-75
ST3GAL1	0.23322	1.6891e-36
TMEM126B	0.232512	1.45515e-20
SAP30BP	0.231941	1.34729e-21
BOK	0.231881	2.34107e-63
SYMPK	0.231856	1.56642e-29
SINHCAF	0.231757	6.06822e-25
SKIL	0.231748	2.25434e-20
HEXB	0.231429	1.25887e-49
SLC25A37	0.231414	6.0153e-14
BAHCC1	0.231404	1.23079e-59
ITGA9	0.231402	3.04833e-156
KLF13	0.231344	1.44279e-53
ENO1	0.231072	5.01084e-27
DDX41	0.231053	1.22813e-32
ARGLU1	0.231012	9.16137e-12
MTMR6	0.230987	5.81128e-73
FADD	0.230822	1.17252e-29
KIF5B	0.230749	2.9186e-19
ABI1	0.230647	1.67805e-39
NCKAP1	0.230466	6.89632e-26
ELAVL2	0.230056	2.85564e-81
CTSB	0.230039	4.3563e-21
GIMAP1	0.229679	8.22186e-265
ANXA2R	0.229657	2.88697e-220
CCDC167	0.229633	1.74407e-26
GLS	0.229623	9.76245e-45
RGS20	0.229578	3.71651e-134
AKIP1	0.229178	4.8994e-28
DCK	0.229142	3.88373e-31
EIF3J	0.228851	1.64676e-20
CCNY	0.228651	1.04444e-29
WRB	0.2283	1.19974e-22
NTMT1	0.228228	6.55854e-23
CCM2L	0.228186	1.1073e-259
XRCC5	0.228145	2.27569e-22
TMEM8A	0.227868	5.74839e-57
ARVCF	0.227866	2.39444e-67
SDHA	0.227611	2.1127e-33
DNM2	0.227531	2.41522e-48
CHIC2	0.227485	7.2446e-41
MCL1	0.226763	4.65577e-16
MT-ND3	0.22665	1.16249e-14
NAGK	0.226376	7.47779e-26
SUGT1	0.226325	1.3334e-24
TWF2	0.22628	6.95198e-31
VPS4A	0.226174	1.04821e-27
MTMR2	0.226023	5.25845e-27
APMAP	0.225832	2.39073e-23
NDRG1	0.225652	6.26658e-60
HSPA8	0.225598	1.48416e-26
RIPOR1	0.225235	3.14498e-63
H1FX	0.22513	1.27854e-17
COPS5	0.22497	3.80058e-22
PITPNC1	0.224561	1.25579e-76
ZC3HAV1	0.224319	4.37882e-150
RGS12	0.224206	9.38525e-23
QSOX1	0.223807	3.13691e-44
CD109	0.223794	8.41976e-121
GAS2L3	0.223702	3.2119e-68
BTNL9	0.223244	1.11531e-288
MAP3K3	0.2232	1.38481e-57
PSAP	0.222892	3.92699e-21
MLXIP	0.222886	1.35162e-31
YY1	0.222842	2.14612e-17
PPP4R3A	0.22253	1.14525e-25
VCP	0.222463	1.53968e-17
KANK2	0.222251	2.02661e-21
RSU1	0.222185	5.73007e-27
ECE1	0.222147	1.28606e-83
PHLDB1	0.222023	2.7412e-29
RNF144A	0.221882	1.09693e-63
ARL6IP6	0.221798	9.77286e-22
PAFAH1B1	0.221713	5.05166e-19
DHX32	0.221704	1.76218e-49
CLTC	0.221653	4.27804e-17
AAED1	0.221633	8.21323e-57
HTATIP2	0.22149	1.10621e-107
ACKR3	0.221439	9.56288e-188
GAPLINC	0.221261	1.63602e-259
SP100	0.221124	1.22191e-117
SMIM29	0.220529	1.7391e-30
MEF2A	0.220493	1.07595e-22
C8orf58	0.220261	9.7468e-36
UBE2R2	0.220094	2.06453e-19
ASNA1	0.219757	6.79841e-21
ATP6V1E1	0.219697	1.8275e-26
ST3GAL4	0.219436	3.72343e-28
GPAT4	0.219304	7.61815e-35
FNIP1	0.219296	6.10167e-26
EI24	0.218962	2.69397e-23
MRPL33	0.218828	2.21044e-20
MIEN1	0.218825	2.55076e-23
FAHD1	0.218805	4.6644e-24
TMEM205	0.218558	3.31737e-20
TM2D2	0.218469	6.07658e-29
CASP3	0.218276	4.348e-27
PHC2	0.218209	1.74256e-36
SRA1	0.218166	1.11405e-25
PNPLA6	0.217881	1.64657e-81
UQCR11	0.217847	3.4599e-25
UPF2	0.217843	1.43439e-18
NPC2	0.217824	3.26594e-17
BAZ2B	0.217688	3.84067e-18
VBP1	0.217607	1.90652e-15
BAG3	0.217528	1.31483e-52
PCSK6	0.217453	1.19693e-213
PGLS	0.21741	2.70413e-23
RIOK3	0.217128	4.23512e-24
TNFAIP2	0.216834	2.9749e-90
BSG	0.21643	2.5033e-29
ABT1	0.216424	4.47221e-18
ITM2A	0.216228	1.65368e-57
YEATS2	0.216133	3.70981e-48
CRYL1	0.216028	1.01103e-58
SF3B1	0.215991	2.68951e-19
NDUFA6	0.215728	8.54634e-22
RPS6KA3	0.215538	1.34592e-43
NOS3	0.215422	4.99429e-97
TLN1	0.215358	1.03052e-21
ADA	0.214942	4.37657e-50
SPSB3	0.214904	4.6856e-13
KPNA1	0.214791	2.70227e-28
TMEM109	0.214733	2.01394e-29
PAIP1	0.21468	4.3841e-19
CNOT8	0.214611	1.11851e-35
ATP5ME	0.214611	4.57076e-19
LSM4	0.214483	6.71034e-22
CHMP4A	0.214313	3.31287e-19
FEZ2	0.214137	1.59471e-19
UBE2K	0.21405	1.4167e-18
CORO7	0.214033	5.96428e-79
TMEM178A	0.214008	2.6998e-56
STAB1	0.213968	1.78145e-225
MAPK1IP1L	0.213925	3.8616e-17
SPCS3	0.213887	4.1228e-23
DMTN	0.213679	9.53274e-212
TARS	0.213441	2.90508e-24
CANX	0.213428	2.595e-17
CHMP3	0.213416	3.74482e-17
EIF3I	0.213406	1.10538e-17
STIM2	0.213174	2.32313e-34
ECH1	0.21303	3.40733e-18
TSN	0.212966	6.29298e-20
ST3GAL6	0.21284	1.60592e-77
SMARCA4	0.212801	1.19792e-14
BIRC6	0.212596	2.88974e-21
EIF2S1	0.212526	1.30201e-20
MARS	0.212523	1.56271e-28
ATP6AP1	0.21237	7.0312e-28
USHBP1	0.21232	4.93639e-285
DDRGK1	0.212279	2.08213e-27
KRT10	0.21216	4.38058e-25
IKBIP	0.212063	1.62341e-25
VPS29	0.211996	2.00321e-15
NOSIP	0.211818	8.02628e-18
SRP72	0.211653	1.14149e-19
SKAP2	0.211373	2.16428e-57
GLRX	0.211281	4.1982e-30
TMEM65	0.210952	3.23747e-81
FGD4	0.210942	6.72018e-142
STARD9	0.210923	1.05485e-41
ANTXR2	0.21081	4.14758e-37
IRF2BP2	0.210632	5.29879e-18
XIAP	0.210509	2.95376e-19
PLCG1	0.210211	3.53113e-40
RAB18	0.21019	4.0838e-21
TRIP12	0.210161	1.56787e-23
RAB13	0.210084	1.33659e-09
HOPX	0.209907	1.26096e-46
APRT	0.209889	7.23149e-27
UBE2A	0.209863	1.49537e-19
MOB2	0.209822	1.00829e-31
NRBP1	0.209558	2.06095e-20
CCNL2	0.209541	6.11265e-12
DRAM1	0.209442	7.91543e-115
FZD6	0.209424	7.01786e-86
KALRN	0.209344	6.18741e-50
WDR83OS	0.209062	8.29427e-23
CNOT7	0.209056	7.01926e-19
ROBO1	0.208966	9.81297e-17
LRRC8A	0.208736	2.41415e-35
TM9SF3	0.208656	3.13813e-21
HNRNPH2	0.208609	1.24597e-19
EIF6	0.208482	1.28766e-15
UQCRC1	0.208476	3.55552e-17
GGT5	0.208381	2.15194e-131
PPP1R11	0.208342	2.01431e-15
MTRF1L	0.20822	2.94884e-24
TBCD	0.208087	1.58522e-34
PLEKHO2	0.207498	2.5999e-78
RGS19	0.207488	5.67832e-45
ZDHHC12	0.207028	4.56468e-43
LEMD2	0.206862	3.54564e-36
YARS	0.20681	2.19028e-32
TOR1A	0.206728	1.12744e-28
SERPINB6	0.206623	4.0208e-19
TFPI2	0.2063	8.09417e-39
RAP1GDS1	0.20629	3.82346e-35
CCAR1	0.20625	4.42548e-16
JPT1	0.205973	3.86372e-33
ST3GAL5	0.205882	6.95407e-101
SNRPG	0.205825	9.8388e-25
LTBR	0.205761	2.20894e-26
RENBP	0.205624	7.54062e-72
RNH1	0.205522	4.0032e-18
MGAT4B	0.205318	3.63637e-36
PPP4C	0.205249	6.45883e-19
MGST3	0.205193	2.36267e-20
ANKLE2	0.205104	6.25851e-23
LAMTOR4	0.204779	9.61773e-18
CARD8-AS1	0.204704	2.1364e-158
EDA2R	0.204262	6.36939e-161
H2AFJ	0.204208	1.32966e-18
COMMD8	0.204125	4.65772e-23
CSGALNACT1	0.203827	2.04743e-121
VPS13C	0.203706	3.49909e-33
SRD5A3	0.203613	3.85971e-32
MAPRE1	0.203591	8.65513e-18
EPHX4	0.203576	3.54303e-191
ADGRL2	0.203381	2.17374e-20
RPN1	0.203281	2.29738e-18
REX1BD	0.203098	1.42263e-15
ODC1	0.202839	4.12019e-06
HEXA	0.202782	1.45025e-20
ACSS1	0.20268	5.31368e-82
VAV3	0.20264	1.17352e-163
KCNE3	0.202554	6.08642e-95
OST4	0.202109	6.57037e-26
RORA	0.201935	1.66621e-23
FDX1	0.201907	6.00053e-19
ANGPTL2	0.201744	9.90802e-39
RER1	0.20163	4.69756e-17
TECPR1	0.201455	7.25131e-52
ORMDL1	0.201425	9.3843e-15
GLCE	0.20138	1.07967e-47
DLST	0.201362	7.02554e-28
SRP19	0.201318	1.30523e-18
LPCAT2	0.20126	1.75606e-87
SRSF8	0.200769	1.39108e-19
SPAG9	0.200442	1.25631e-18
RBM42	0.200385	4.78397e-18
ORMDL2	0.200224	7.08236e-24
MRPL13	0.200193	2.20152e-18
MAP4K3	0.200012	1.17344e-33
LSM14A	0.199765	3.11574e-17
GPN1	0.199623	2.99425e-21
SP6	0.199615	1.02763e-203
RGS5	0.199529	1.6327e-91
NBDY	0.199222	3.53575e-18
CYC1	0.199215	7.17758e-17
ELOVL1	0.198934	4.10123e-27
PDRG1	0.198595	1.39208e-18
SYNCRIP	0.198461	6.28013e-16
MRPL27	0.198384	5.59716e-14
VPS25	0.198357	2.3158e-16
NAA38	0.198329	3.29321e-20
UBE2Z	0.198289	1.25961e-22
RRM2B	0.19806	1.3773e-49
SELENOF	0.198032	3.05318e-18
YIPF3	0.197802	2.70765e-15
CELF1	0.197789	1.13005e-13
DDX18	0.197644	1.233e-15
SRP68	0.19735	1.47461e-23
RUNDC1	0.197251	3.07955e-31
RPIA	0.197091	2.55237e-20
PPP2CA	0.197061	8.21644e-14
ARPC1A	0.196897	8.34539e-18
GDF15	0.196826	1.18129e-142
CCNJL	0.196749	3.35009e-76
EPAS1	0.196678	2.60877e-85
TRAF7	0.196632	1.61447e-19
FUT11	0.196515	1.37899e-41
CASP7	0.196419	2.7153e-35
DNAJB11	0.196373	3.6934e-18
AURKAIP1	0.196247	1.9987e-20
TMEM165	0.196008	8.64165e-12
TRAM1	0.195929	3.17206e-15
FRMD8	0.195875	7.16019e-49
SLC25A4	0.195871	2.87807e-35
GTPBP4	0.195832	3.7653e-18
MANSC1	0.195789	2.47551e-54
COA3	0.195787	9.79035e-19
NUMB	0.195786	6.90123e-25
PPP6C	0.195713	1.56468e-22
PET100	0.195705	2.77399e-13
CHD1	0.195686	1.44954e-14
NUDC	0.195557	2.94611e-18
HDAC5	0.195447	1.03605e-21
PSMD12	0.195424	1.65793e-22
CARD8	0.19524	2.19398e-19
SDHAF2	0.195036	1.27066e-18
G3BP2	0.194955	5.38498e-16
MRPS15	0.194826	7.28828e-17
AHR	0.194676	1.9317e-79
SNX4	0.19463	1.1518e-26
MRPS22	0.194501	2.63383e-23
TMEM199	0.194498	1.6735e-30
ETF1	0.194479	2.03453e-20
KARS	0.194426	2.16677e-15
SMIM37	0.19441	4.30553e-21
LRRC59	0.194248	3.47516e-18
TSPAN9	0.193949	1.5814e-30
EMC8	0.19383	2.24006e-15
ABCE1	0.193794	4.24483e-17
CCNDBP1	0.193699	5.05164e-39
TMEM259	0.193486	2.7974e-24
ZFYVE21	0.193099	2.7904e-18
MRPS18B	0.193093	2.35299e-13
SSNA1	0.192778	4.44934e-17
ARL8B	0.192608	3.36732e-21
CHCHD1	0.192484	1.36551e-19
SELENOT	0.19235	6.15904e-19
SCAMP3	0.192189	5.49223e-26
FBXO22	0.192086	5.25648e-24
CDV3	0.192073	2.3779e-21
RAB32	0.191892	1.35593e-26
NOSTRIN	0.191696	8.44722e-129
HNRNPU	0.191185	1.78073e-10
CIAPIN1	0.191141	5.2641e-19
SCO2	0.191055	7.79076e-30
OSTM1	0.190821	2.17526e-48
EXOC5	0.190798	2.22735e-22
SHANK3	0.190778	3.97976e-225
CHMP2A	0.190616	4.67309e-15
RIT1	0.190296	2.11125e-28
EXOSC10	0.190168	1.1883e-31
MAP4	0.190155	2.58515e-14
SCGB3A1	0.190046	2.28877e-101
PSMC1	0.190018	1.46905e-17
COLGALT1	0.189811	1.93825e-26
HIPK1	0.189773	4.04234e-31
PSMD2	0.189712	1.75447e-15
CD47	0.189591	9.58211e-44
ADIPOR1	0.189422	8.71379e-20
MT-ATP6	0.18918	5.03639e-18
RIN3	0.189015	8.49361e-87
TNFRSF25	0.188883	1.9492e-69
GPR108	0.188681	1.86518e-24
ZNF622	0.188407	6.51166e-27
MRM3	0.188176	1.42257e-46
EIF4EBP2	0.187675	1.33725e-12
MORF4L1	0.187603	5.25033e-23
PPP1R8	0.187553	4.75484e-16
RAB1B	0.187542	1.36341e-23
SYAP1	0.187195	1.23741e-15
ARHGEF3	0.187185	4.69197e-74
DENND3	0.187177	4.39006e-175
SLC41A1	0.187175	6.12011e-39
FBXO28	0.187074	7.12486e-30
ECHDC1	0.186965	9.03829e-16
HRAS	0.18691	4.34798e-30
CLK3	0.186808	5.69269e-25
SLC1A5	0.186423	1.06205e-31
CDK11B	0.186321	8.48092e-15
ERBIN	0.186295	3.78291e-14
TM7SF3	0.186294	3.49222e-23
COX5A	0.18623	6.22049e-18
RALGAPA2	0.186139	4.11969e-63
SDHC	0.186087	4.24927e-17
DEAF1	0.186079	3.03928e-17
PRDX5	0.185734	5.44755e-21
CLK1	0.185585	5.1186e-16
ATP5F1B	0.185463	3.87053e-20
CCNYL1	0.185456	5.12357e-49
YWHAQ	0.185375	5.89007e-20
TMOD3	0.185362	8.36633e-21
SOCS2	0.185246	4.58997e-21
USP15	0.185007	7.1295e-21
ANKRD28	0.184863	9.05024e-35
HLA-A	0.184801	3.04733e-23
PSMB7	0.184743	5.80842e-21
PAQR3	0.184184	5.47934e-56
NDFIP2	0.184116	1.05429e-21
CSNK1E	0.184046	2.3664e-15
CEBPG	0.183932	1.8052e-22
DRAM2	0.18386	3.56075e-17
UBC	0.183684	7.48636e-23
PSENEN	0.183644	3.88371e-12
CMPK1	0.183497	3.4252e-18
ARHGEF2	0.183475	8.08281e-19
CCDC82	0.183439	5.26994e-27
ANXA11	0.183415	1.73625e-21
RRP7A	0.183355	4.31093e-17
UTP11	0.183254	2.25879e-15
ANXA3	0.183044	2.43937e-127
TMEM115	0.182996	1.8066e-18
MINOS1	0.182921	1.3666e-14
KCNN3	0.182873	8.69953e-72
CEBPB	0.182829	1.07066e-47
EMC7	0.182711	5.89565e-16
GPKOW	0.182693	5.48854e-43
DIAPH1	0.182469	1.22105e-25
DNAJC5	0.182419	1.21283e-39
DMAC2	0.182371	5.98924e-15
HM13	0.182126	1.13331e-11
WIPF1	0.181997	3.53545e-33
MRPS30	0.181947	7.46911e-23
CCDC137	0.181916	2.48923e-20
NARF	0.181727	2.21839e-16
TMEM222	0.181613	1.2732e-20
FAM32A	0.181567	5.77777e-16
AGPAT5	0.181403	1.39659e-43
TIMM44	0.181346	8.54283e-20
COX5B	0.181102	7.32339e-29
CAPRIN1	0.181035	1.98237e-13
EPHB4	0.181005	2.39572e-27
GARS	0.180926	6.90648e-17
THAP9-AS1	0.18086	3.05713e-12
AGAP1	0.180787	5.07549e-36
TTF1	0.180711	6.34393e-19
ZNF638	0.18067	2.07135e-10
CDC123	0.180591	6.35196e-15
PPT1	0.180175	6.72798e-12
NT5C3A	0.180116	5.74825e-20
JUNB	0.180013	7.81551e-13
FLOT2	0.180004	2.20164e-35
RRAGC	0.179959	2.37937e-18
MYO1C	0.179914	8.75929e-29
ARAP3	0.179868	8.41254e-59
AKIRIN2	0.179674	3.61619e-16
RABEP2	0.179514	9.47206e-25
MACO1	0.179397	4.26501e-26
EMC3	0.179181	2.40119e-16
YKT6	0.179116	4.77185e-19
HLA-DPA1	0.179056	3.27152e-64
ARID4B	0.178979	1.08769e-08
RCE1	0.178915	5.2958e-34
MAEA	0.178766	4.10218e-17
PKM	0.178737	5.96026e-20
PRMT1	0.178682	2.78547e-14
CCDC130	0.178607	1.02714e-18
BAG6	0.178503	8.10695e-12
TRIP10	0.178268	1.09048e-25
TBCB	0.178103	5.07806e-17
RTL10	0.178037	7.52331e-15
INPP1	0.178018	8.99558e-32
SNX14	0.177969	1.95817e-20
HGS	0.177906	6.8027e-17
ASXL1	0.177543	1.24351e-18
SLC38A2	0.177471	5.1921e-10
SOD2	0.177428	6.95137e-15
CASC3	0.177299	4.84423e-18
RARS	0.177287	2.41645e-14
ZPR1	0.177109	1.16781e-23
CCDC58	0.176894	1.79842e-17
MAP4K5	0.176796	7.38876e-14
CEP170	0.176706	2.73317e-15
MEAF6	0.176627	5.4632e-12
DUSP3	0.176556	3.66977e-33
ILK	0.176544	1.15573e-14
DNAJC10	0.176422	2.43231e-11
DELE1	0.176346	1.41558e-20
KIFC3	0.17631	1.05867e-58
ITPRIPL2	0.176227	6.98381e-23
NQO1	0.176061	1.53936e-14
PCTP	0.175908	5.63496e-30
CERS2	0.175896	1.4616e-17
WBP2	0.175689	2.2771e-21
TDG	0.175625	3.36215e-13
RAB35	0.175538	2.29384e-25
WSB2	0.175394	2.25973e-25
SETX	0.174997	1.8371e-14
CORO1B	0.174894	4.88041e-14
GALNT18	0.174548	6.87563e-96
DCAF13	0.174543	1.06601e-14
OGA	0.174303	3.79102e-08
CBL	0.17417	4.08284e-26
BCOR	0.174075	2.99919e-26
BSDC1	0.17407	8.58242e-18
MCTS1	0.173949	1.1731e-12
RALBP1	0.173613	1.16586e-13
HEBP1	0.173557	2.83949e-12
LRMDA	0.173453	2.3537e-49
MT-CYB	0.173332	2.65479e-21
DPP7	0.173155	2.92224e-47
SIN3B	0.173051	2.54313e-30
SLC39A10	0.173005	9.23689e-15
PSMD11	0.172909	1.83242e-15
MEF2D	0.172749	7.31283e-45
KIF2A	0.172221	2.46253e-17
PKN2	0.172202	1.2057e-10
NEDD4	0.172168	1.48007e-58
STK25	0.172112	2.18177e-13
OSBPL8	0.172086	1.90597e-12
CTSA	0.17207	4.23339e-22
LAPTM4B	0.171999	1.75359e-17
SMG1	0.17176	5.17856e-14
PUF60	0.171423	1.5599e-14
NCOR1	0.171185	2.73071e-11
ZDHHC24	0.171173	1.64558e-33
RAB29	0.171159	1.77983e-62
SLC25A13	0.171104	2.41484e-18
TIPRL	0.170893	2.79382e-17
TRIM27	0.170615	6.28024e-10
ROMO1	0.170469	5.57464e-09
CCDC47	0.170253	1.90479e-22
PLP2	0.17023	3.92276e-16
TIMM22	0.169875	5.91763e-16
EIF4H	0.169828	2.58452e-16
ATG12	0.169822	9.9969e-15
PCMT1	0.16979	1.66271e-16
HOXD1	0.169729	5.07576e-52
PHACTR1	0.16934	2.09743e-33
ROCK1	0.169289	1.04579e-11
CHMP1A	0.169255	3.23185e-14
CCPG1	0.169245	2.48689e-23
ATG3	0.169228	3.1821e-15
GSPT1	0.169146	4.44755e-14
HAPLN1	0.168982	1.70491e-06
LRRC47	0.168946	1.54493e-17
CCDC43	0.168808	5.65189e-23
TTC1	0.168797	1.3988e-12
RARA	0.168406	7.57472e-18
CTSZ	0.168325	1.57711e-33
ARSG	0.16832	2.5475e-24
NMT1	0.168148	3.0939e-11
PHF20L1	0.168139	2.35304e-11
CDR2L	0.168031	2.13566e-61
NDUFB10	0.168025	8.30829e-15
ECM1	0.167868	8.69465e-72
TDRP	0.167705	1.19165e-49
MLKL	0.167582	1.30063e-154
RYBP	0.167476	1.81057e-12
C19orf24	0.167474	5.26723e-22
HOXB2	0.167253	1.30833e-27
HBS1L	0.166883	1.29341e-14
PEAR1	0.166827	2.87172e-29
BRMS1	0.166761	1.83571e-19
STK4	0.166707	1.43377e-21
PPP1R7	0.166649	8.85631e-16
MCF2L	0.166276	6.254e-34
TRIM28	0.166174	4.57033e-08
RAPH1	0.166086	9.36218e-52
EXOSC8	0.166037	9.79226e-13
TBX1	0.165979	5.42362e-117
RCN1	0.165958	4.90109e-10
PARP14	0.165902	4.86885e-38
PTPA	0.165747	1.17537e-18
DPM2	0.165692	5.02912e-14
AP5Z1	0.165582	9.66498e-43
CYB5R3	0.165541	1.63298e-14
WDFY1	0.165308	1.5019e-17
ABHD4	0.165215	4.10025e-50
AP3D1	0.16518	1.63782e-12
NDUFC1	0.165173	1.92126e-16
NMB	0.16498	1.04714e-29
STX8	0.164953	2.96058e-14
RNF44	0.164856	2.79207e-21
WDR18	0.164811	3.68712e-14
KDM7A	0.164748	1.90908e-39
ADAM17	0.164658	3.78758e-17
ETV4	0.164466	6.40627e-67
MRPL23	0.164238	5.58842e-12
NAP1L4	0.164151	9.24187e-14
CISD2	0.164033	1.36142e-10
ADAMTS7	0.163935	8.05476e-17
CISD3	0.163869	1.41735e-35
SLC25A24	0.163667	4.12951e-22
OSBPL10-AS1	0.163585	4.32051e-74
TBC1D20	0.163567	5.1058e-17
SENCR	0.163329	2.03297e-72
MCMBP	0.163247	7.13586e-21
PSMB2	0.16309	2.84917e-12
CASP10	0.163013	1.32282e-188
PSMD7	0.162966	1.72899e-10
RNF7	0.162777	1.30059e-15
BRK1	0.162607	3.00034e-20
SHC2	0.162586	3.32348e-45
FARSA	0.162485	3.87609e-15
MGAT1	0.162409	6.12098e-15
SRPRB	0.162259	2.81367e-22
RNF114	0.162224	1.74319e-12
CLN8	0.162198	1.00395e-26
GCLM	0.162151	2.59124e-48
MKNK2	0.162131	8.13633e-26
NKIRAS2	0.162106	3.91759e-12
NRP1	0.162045	2.11397e-11
ZNF667-AS1	0.161975	1.96059e-13
ODF2L	0.161877	8.4237e-07
MRPL37	0.16174	4.64316e-14
MTX1	0.161714	4.65376e-16
AQP1	0.161544	2.26403e-66
MTUS1	0.161503	3.20795e-49
NUTM2B-AS1	0.161497	7.09071e-13
VOPP1	0.161392	3.73308e-21
KCTD10	0.161283	2.84889e-20
HECTD1	0.161269	4.74903e-11
DDX6	0.161167	2.03466e-08
PLSCR1	0.161121	9.13821e-35
LIMD1	0.161055	2.60749e-47
FAM177A1	0.160986	9.20597e-12
TUT1	0.160972	1.62915e-36
MAPKAPK5-AS1	0.160662	1.71935e-13
STAG2	0.160648	8.39965e-11
VKORC1	0.160532	1.13716e-11
CCT6A	0.160306	2.8725e-10
BECN1	0.160207	8.31697e-20
DISC1	0.159798	2.03182e-36
IFT20	0.159794	7.85033e-11
SURF4	0.159708	2.62724e-11
RNF213	0.15961	3.35188e-19
CYBC1	0.159095	3.94299e-14
ATP6V0A1	0.159066	4.80837e-22
TMEM30A	0.158962	2.80091e-19
CASKIN2	0.158776	2.92413e-40
TMOD2	0.158761	8.68345e-72
INTS3	0.158648	2.14303e-15
TUBA4A	0.158607	4.51462e-63
IRAK1	0.158581	7.16224e-25
TAF9	0.158208	2.99684e-11
NORAD	0.158069	1.50178e-11
HEG1	0.158044	9.23384e-58
SCHIP1	0.157822	3.0556e-132
KIF1BP	0.157736	4.40289e-29
ANKRD50	0.157675	1.22285e-18
MED15	0.157553	1.1289e-19
BUD31	0.15754	2.89607e-11
HERPUD2	0.157446	4.10882e-15
ATP1B3	0.1573	9.6932e-12
SSSCA1	0.157089	1.03664e-14
PAFAH1B2	0.157076	5.37279e-09
FAM174B	0.157056	1.42942e-53
BRIX1	0.156812	1.34239e-15
WARS	0.156786	3.84949e-19
STRAP	0.156767	6.95662e-10
NPR1	0.156689	4.67789e-42
ZNF800	0.15661	3.7948e-19
RAP1A	0.156599	2.46991e-15
GPSM3	0.1565	8.27752e-20
SLK	0.156403	1.52401e-16
ATG101	0.156373	1.20728e-14
MARCH2	0.156314	6.66105e-34
NRN1	0.156239	8.81808e-55
RPF1	0.156089	3.09162e-17
MTMR12	0.155987	5.04054e-40
MRPL44	0.155909	1.52401e-19
TXNDC12	0.155743	2.40603e-09
CLPP	0.155742	9.81621e-13
RNF40	0.155718	1.12833e-18
NHSL1	0.155704	5.30864e-37
IFNGR1	0.155675	5.65818e-16
CASC15	0.155655	1.42612e-28
GNPAT	0.155554	1.07418e-13
NGDN	0.15554	1.45429e-13
ARHGAP6	0.155462	1.39059e-31
ZNF710	0.155324	1.90444e-58
MRPL2	0.15528	1.62244e-10
INF2	0.155188	9.2344e-28
PPP1R13B	0.154906	9.93515e-70
DERL2	0.154866	4.56123e-12
UBL5	0.154679	1.53366e-14
SEC11C	0.154582	8.49313e-19
CDYL2	0.154564	1.44736e-85
SPRED2	0.154416	2.5132e-32
FKBP9	0.154148	1.10211e-10
TSC22D1	0.154125	8.84133e-07
MT-ND1	0.15412	2.24743e-11
RAB11FIP5	0.154098	8.28602e-80
GAP43	0.154082	2.35703e-49
PPIE	0.154056	6.98405e-12
ZNF444	0.154012	1.39445e-14
FLOT1	0.153442	3.76056e-12
ATP13A2	0.153427	1.41138e-22
STEAP1B	0.15324	1.7009e-76
ARSD	0.153094	4.7217e-21
FAM13C	0.153079	8.51837e-56
ARL2BP	0.153078	1.93801e-10
CYTH1	0.152961	4.97914e-41
OCIAD2	0.152831	1.88075e-10
PANK2	0.1528	1.74639e-15
PACSIN2	0.152769	1.47951e-19
MTMR9	0.15248	4.98135e-15
CCDC124	0.152463	1.20057e-09
USP12	0.152437	2.00098e-32
MRPL32	0.152415	1.9553e-11
PREX2	0.152303	3.07371e-30
CACUL1	0.15227	1.96954e-09
TAX1BP1	0.152156	5.78112e-11
MRPL58	0.151996	4.25401e-18
JOSD1	0.151927	5.3649e-21
CYSLTR1	0.151884	2.47517e-63
PSMD13	0.151828	3.7445e-12
ATP2A2	0.151766	1.28174e-14
LDB2	0.151672	6.69235e-12
MARCH7	0.151665	8.64869e-08
GLYR1	0.151634	6.39914e-15
UBE2G1	0.151588	4.29385e-12
FDXR	0.151579	1.95605e-49
THOC1	0.151571	5.19944e-11
RNF146	0.151418	3.52524e-13
WDR45B	0.151408	1.91473e-09
TPD52L2	0.151345	2.06008e-09
ADD1	0.151302	1.32425e-11
SPOUT1	0.151217	4.9374e-19
ARL8A	0.151216	1.69942e-24
PRPS1	0.151182	1.37261e-13
MGA	0.151155	1.69391e-13
CD9	0.151135	4.42503e-14
TMEM44	0.151134	2.18755e-29
KAT5	0.151054	1.08509e-15
TMED5	0.15103	8.86283e-23
RNF11	0.150924	1.07269e-12
TSC22D2	0.15086	9.19403e-13
AK2	0.150628	2.28083e-09
SLC35B3	0.150419	4.48721e-20
PMAIP1	0.150413	3.65692e-46
SMG5	0.150356	1.95011e-32
DCTPP1	0.150332	5.11755e-11
PLEKHG5	0.150227	1.14359e-48
ETV5	0.150217	1.5227e-37
NES	0.150201	1.06774e-07
HEBP2	0.149971	5.6406e-13
ANKRD36C	0.149926	2.75055e-06
CNPPD1	0.149864	3.05273e-31
WDR26	0.149834	7.85949e-16
SFXN5	0.149651	2.65612e-27
TMCC1	0.149622	1.03803e-21
POLR2K	0.149597	1.06735e-11
SIRPA	0.14943	1.6977e-30
ECHS1	0.149081	3.34487e-13
EGLN2	0.149069	1.21808e-08
PSEN1	0.149004	8.25005e-20
NR3C1	0.148954	1.84499e-16
NFIA-AS2	0.148942	6.07171e-161
SLC30A1	0.148851	1.95514e-38
TRAPPC4	0.14881	6.00734e-15
ATP11C	0.148792	1.65143e-22
OSBPL2	0.148689	1.60299e-32
RNF38	0.148679	8.17755e-27
TMBIM1	0.14867	8.0713e-22
GRIPAP1	0.148646	2.8646e-18
LINC01704	0.148633	1.31892e-246
TP53	0.148582	1.22469e-12
IQCA1	0.148341	4.35479e-22
NRROS	0.148291	6.00389e-94
RNF111	0.148234	5.52558e-20
DAZAP1	0.148007	1.35428e-10
AKT1	0.147961	1.09018e-12
MGMT	0.147893	8.62245e-14
GIMAP6	0.147751	2.0631e-191
CRY1	0.147733	4.81798e-18
TNPO1	0.147703	7.44189e-11
CLEC2B	0.147238	1.70062e-164
KIF1B	0.147225	2.3865e-13
PIK3C2B	0.147225	8.40682e-52
SEMA7A	0.147054	1.1882e-50
SAP18	0.147021	3.20803e-15
VMP1	0.146907	3.5474e-10
TSPAN17	0.146893	5.28474e-17
TEK	0.146819	1.0347e-182
PRNP	0.146807	1.07671e-20
ELOC	0.146515	3.31915e-10
DUSP22	0.146449	6.72449e-30
ASNS	0.146347	1.00054e-22
KCNQ1	0.146303	1.51199e-144
ZDHHC9	0.14627	8.30496e-20
EDF1	0.146155	2.47279e-15
EXOC1	0.146126	2.79623e-11
SNAPC2	0.146047	4.8982e-13
PRR5L	0.146017	7.62777e-99
MRPS11	0.145996	2.47871e-09
NLK	0.145944	1.3784e-26
PPP3CA	0.145921	4.15366e-09
PDCL3	0.145903	1.09753e-13
GALNT1	0.145753	2.04335e-10
GDI1	0.145714	7.22499e-12
COPZ1	0.145671	5.45942e-11
TRIP4	0.145443	1.39327e-22
CLDND1	0.14519	2.01388e-13
STX6	0.145187	9.2263e-19
NFU1	0.145134	6.30773e-11
EIF5B	0.1451	4.4755e-09
CYP27A1	0.144986	8.95863e-68
PPP1R9B	0.144955	2.06951e-18
AMDHD2	0.144786	1.24445e-15
MRPL18	0.144608	2.22666e-10
ZFAND2B	0.144551	1.00585e-12
TMEM160	0.144545	3.88265e-07
HARS	0.144523	1.60753e-09
SUPT5H	0.144369	6.1861e-09
MRPL50	0.144328	4.39969e-10
ANXA7	0.144309	2.70826e-12
TBL1XR1	0.144248	1.39369e-06
MMS19	0.144244	5.30474e-21
BTG2	0.144044	1.31244e-18
ICAM1	0.144003	1.02996e-179
SEC61A1	0.143982	3.56587e-06
FBXW5	0.143925	2.60891e-09
MTHFD2	0.143821	7.8015e-09
DNAJC13	0.143701	1.73633e-23
TANC1	0.143689	3.23217e-16
NVL	0.143627	7.05748e-15
LIMCH1	0.14356	2.47259e-17
WASL	0.14354	1.60526e-15
MANF	0.143329	1.25708e-06
CAB39	0.143291	5.76914e-19
TMEM127	0.143035	1.2221e-26
KBTBD2	0.142933	4.91354e-24
ARHGAP23	0.142858	2.06287e-30
SLC26A2	0.142808	8.69743e-14
DYNC1H1	0.1428	9.87237e-08
ZDHHC14	0.14277	9.3696e-81
TSNAX	0.142637	2.12952e-13
ATL3	0.142607	1.51248e-23
SLC7A6OS	0.142435	6.19841e-17
RERE	0.142368	9.66222e-10
SGCB	0.142362	5.18783e-12
LSM3	0.142332	1.7198e-07
MTHFD1L	0.142332	4.96383e-27
NCBP2-AS2	0.142327	1.51099e-07
HECA	0.142318	5.69193e-28
MAML3	0.1423	3.17847e-20
COQ10B	0.142139	1.33173e-19
DDX56	0.142121	4.16421e-13
COX17	0.142004	3.40592e-12
MYO1E	0.141949	1.44183e-29
SAR1B	0.141935	2.59006e-12
GABRE	0.141877	2.20005e-134
RTN3	0.141627	9.81316e-12
ULK3	0.141596	4.60663e-14
GNS	0.14147	3.52425e-16
TIMM50	0.141393	9.46249e-13
PITPNM2	0.141111	1.79973e-102
MUL1	0.140962	2.47253e-19
UBE2W	0.140807	1.65854e-12
PRRC2C	0.140806	1.11828e-10
SESN1	0.1408	7.83092e-22
TUBG1	0.140664	1.86913e-11
MAPK3	0.140534	9.47045e-19
TTL	0.14043	7.72942e-11
DHRS7B	0.140263	5.30285e-16
LAMP2	0.14023	4.07647e-11
JPT2	0.140109	1.83341e-13
IMP4	0.140058	3.14091e-12
PWP1	0.140057	1.80598e-10
MTIF3	0.139877	9.23062e-09
AMN1	0.139856	2.37123e-20
MIF	0.139796	1.47495e-10
GTF3A	0.13973	1.1064e-08
DCPS	0.139716	1.43838e-25
CUL3	0.139598	2.33614e-10
CYFIP1	0.139594	7.71732e-15
SMURF2	0.13943	6.40952e-17
LRPAP1	0.13937	8.60865e-13
STK40	0.139259	7.05912e-20
SHROOM4	0.139076	4.60609e-32
GNG7	0.139073	4.66476e-39
C19orf53	0.139069	3.78833e-10
JMJD6	0.139042	3.79627e-34
PTPN4	0.139039	1.35949e-11
COPA	0.139026	7.40856e-07
CDC42SE2	0.138929	1.53909e-17
PEPD	0.138905	1.30456e-13
RRAGA	0.138807	2.08495e-07
PCYT1A	0.138792	8.00244e-18
NIPA2	0.138749	1.28692e-09
PPP1R12A	0.138717	8.02435e-08
FAM160B1	0.138658	4.8795e-18
FAM222B	0.138387	2.66458e-13
CNOT11	0.138277	1.99126e-20
MOSPD1	0.138254	3.17103e-15
C19orf66	0.138159	2.52107e-18
ZNF205	0.138066	2.02698e-14
ABI3	0.138004	4.44564e-82
AFF4	0.137978	1.94344e-07
ZNF436	0.137935	2.01559e-22
ORAI2	0.137817	4.76768e-13
SLC38A7	0.137801	1.76861e-25
HOOK3	0.137602	4.60814e-09
MYD88	0.137493	6.00406e-22
TNKS2	0.137455	3.801e-10
USP24	0.1373	2.76415e-19
XAB2	0.137134	4.94936e-21
SRRM2	0.137084	1.01952e-07
BTBD3	0.137077	5.46856e-16
WIPI2	0.136788	1.34251e-07
DPF2	0.136774	5.96577e-09
FAM133B	0.136716	0.0112725
FAM204A	0.136672	1.46841e-08
NDUFV3	0.136656	3.46727e-11
CDC34	0.136652	9.67744e-14
TNFRSF10A	0.136266	5.93988e-205
ITPA	0.136245	3.86582e-09
HSPA4	0.136193	2.12341e-08
ACTR10	0.136147	1.22867e-09
DUSP5	0.135968	1.96724e-153
MTPN	0.135743	1.66274e-08
[truncated: 5,392 more rows]

## Sheet: Cluster 6
Gene	LogFC	pVal		GO BP top 30 DE genes
CENPF	2.32897	0		ID	Name	Source	pValue	FDR B&H	FDR B&Y	Bonferroni	Genes from Input	Genes in Annotation
HMGB2	2.32077	0		1	GO:1903047	mitotic cell cycle process		1.333e-24	1.481e-21	1.124e-20	1.481e-21	23	931
UBE2C	2.25448	0		2	GO:0022402	cell cycle process		4.931e-24	2.739e-21	2.079e-20	5.478e-21	25	1385
TOP2A	2.06853	0		3	GO:0000278	mitotic cell cycle		9.851e-24	3.648e-21	2.769e-20	1.094e-20	23	1016
PTTG1	2.06783	0		4	GO:0000280	nuclear division		1.296e-21	3.6e-19	2.733e-18	1.44e-18	19	599
CKS2	1.77842	0		5	GO:0007049	cell cycle		2.021e-21	4.49e-19	3.408e-18	2.245e-18	25	1766
MKI67	1.75624	0
ARL6IP1	1.74618	1.33187e-307
TPX2	1.66527	0
ASPM	1.64048	0
KPNA2	1.60827	0
NUSAP1	1.55335	0
BIRC5	1.53303	0
CENPA	1.45961	0
DLGAP5	1.43304	0
CCNB1	1.43283	0
TUBB4B	1.42688	6.71701e-244
CDC20	1.4121	0
CENPE	1.40642	0
CKS1B	1.37192	5.3584e-255
HIST1H4C	1.33609	1.49209e-31
SMC4	1.33545	0
GTSE1	1.29282	0
PIMREG	1.25665	0
UBE2S	1.252	4.82478e-298
H2AFX	1.2302	0
CDK1	1.22696	0
PIF1	1.22598	0
CDKN3	1.20665	0
CCNA2	1.18252	0
AURKB	1.17133	0
PSRC1	1.16848	0
CKAP2	1.16157	0
SGO2	1.15638	0
JPT1	1.15179	1.19126e-223
HMGB3	1.13056	1.62546e-241
CCNB2	1.12756	0
KIF20B	1.11559	0
TROAP	1.09908	0
PLK1	1.08945	0
MZT1	1.08683	0
TUBA1B	1.07683	4.59247e-216
H2AFZ	1.07351	1.04095e-230
MIS18BP1	1.05511	0
CENPW	1.05414	1.13485e-288
AURKA	1.0451	0
NUCKS1	1.01918	5.17018e-234
HMMR	0.98922	0
HMGN2	0.984672	2.2191e-232
CDCA3	0.966675	0
PRC1	0.962139	0
CDCA8	0.961551	0
MXD3	0.961285	0
MAD2L1	0.956088	0
DTYMK	0.918329	1.10142e-240
KNSTRN	0.912827	0
DEPDC1	0.900264	0
SKA2	0.898476	4.93198e-222
TUBA1C	0.897794	1.29246e-199
BUB3	0.891957	8.21804e-189
TACC3	0.876437	0
NUF2	0.874045	0
ARHGAP11A	0.862424	0
SGO1	0.853225	0
CALM2	0.844309	4.24236e-172
HMGB1	0.843861	3.0653e-218
NDC80	0.829481	0
H2AFV	0.828456	3.87281e-203
KIF2C	0.826747	0
CKAP2L	0.821764	0
RAD21	0.802861	8.50897e-193
ANP32E	0.78214	1.2996e-195
DBF4	0.776214	1.77527e-230
KIF20A	0.773586	0
STMN1	0.772999	3.89261e-168
TMSB15A	0.769352	2.68234e-148
KIF23	0.76616	0
KIFC1	0.738665	0
GPSM2	0.728155	0
PCLAF	0.725185	8.43656e-151
RNF26	0.724949	1.59482e-187
CDCA2	0.724056	0
KIF11	0.720832	0
CENPN	0.718236	1.36167e-259
TMPO	0.715565	8.54062e-168
HJURP	0.710976	0
NEK2	0.708197	0
KNL1	0.706239	0
LSM5	0.703367	1.04815e-167
RACGAP1	0.696106	0
KIF14	0.690767	0
KIF4A	0.686699	0
UBE2T	0.678228	7.73426e-244
KIF22	0.669047	7.12184e-199
G2E3	0.662293	4.49408e-257
LMNB1	0.651297	8.88459e-190
SPC25	0.648166	0
TTK	0.640126	0
TUBB	0.628524	4.47706e-144
ZWINT	0.628139	4.75438e-181
CKAP5	0.62533	2.15101e-201
ECT2	0.62214	0
KIF18A	0.616644	0
LBR	0.610709	6.29666e-149
BUB1	0.605444	0
TRIM59	0.603968	8.03709e-263
KIF15	0.601151	0
HNRNPA2B1	0.59827	2.73928e-132
LGALS1	0.597337	2.5091e-56
SPDL1	0.588438	5.28621e-218
PBK	0.581965	4.72647e-289
CCDC34	0.581388	6.01019e-140
HP1BP3	0.574769	6.10256e-116
KIF5B	0.572113	6.27053e-92
CBX1	0.567729	3.5839e-108
RHNO1	0.567271	6.92202e-143
SPC24	0.565699	0
NCAPG	0.564634	0
SMC2	0.562197	5.42098e-147
CCNF	0.558803	0
CNTRL	0.555823	3.1018e-173
CDC25B	0.542483	3.68708e-273
BUB1B	0.541023	0
NUDCD2	0.53598	6.87075e-104
HMG20B	0.530851	4.8198e-93
FOXM1	0.530633	2.75024e-305
CALM3	0.52936	1.56818e-112
FAM83D	0.526844	0
MORF4L2	0.516443	2.17791e-71
GAS2L3	0.514137	0
CRNDE	0.513965	1.26558e-128
FBXO5	0.512979	1.36796e-134
RAN	0.500376	3.59059e-105
APOLD1	0.49902	2.57626e-199
CDC25C	0.497894	0
PHF19	0.495087	6.34198e-190
EMC9	0.491356	1.86782e-183
PRR11	0.489882	6.78305e-269
TUBB6	0.488988	4.81258e-81
MND1	0.487896	1.48333e-173
EZH2	0.483072	1.02652e-114
DDAH2	0.481947	3.08107e-83
CEP55	0.481811	0
RBMX	0.480828	4.79085e-105
NCAPD2	0.480533	1.97114e-228
PSIP1	0.478759	1.14763e-74
RHEB	0.468626	3.09966e-93
SFPQ	0.467605	1.10217e-74
CMC2	0.464873	9.49093e-91
DEK	0.464868	4.4736e-87
CDKN2C	0.462735	0
DDX39A	0.462317	2.05864e-94
CCDC88A	0.462204	8.87924e-88
OIP5	0.46163	0
PARPBP	0.461486	1.50886e-209
PTMS	0.461213	2.13457e-69
LMNB2	0.455084	1.93044e-161
REEP4	0.452737	4.04469e-228
COX8A	0.452014	3.54528e-120
HSP90B1	0.448704	2.55357e-55
CCDC18	0.448402	4.16028e-261
DLEU2	0.444361	2.85594e-194
NDE1	0.442325	6.87036e-206
CENPK	0.438643	2.36209e-153
SCLT1	0.438503	1.10725e-162
BORA	0.43477	0
SPAG5	0.433817	0
MRPL51	0.433379	1.41996e-91
BCL2L12	0.433034	3.4893e-97
ITGB3BP	0.432231	1.60306e-92
PLIN3	0.427637	3.39011e-78
PNRC2	0.426561	5.61126e-76
CCNG2	0.421092	2.91014e-83
MELK	0.420233	2.62873e-233
C21orf58	0.41235	3.52076e-146
CDK5RAP2	0.411827	2.98339e-118
RNF5	0.407101	4.84108e-63
RTKN2	0.406332	1.6995e-255
CEP70	0.405232	1.00608e-167
DCAF7	0.405203	2.05486e-64
NUDT1	0.395678	4.48343e-98
ANP32B	0.392057	1.95465e-70
DCTN3	0.38765	4.4037e-55
C2orf69	0.386147	1.41958e-100
CENPH	0.386021	2.86932e-102
RPL39L	0.384346	6.16891e-74
MAB21L2	0.382698	2.09499e-27
LDHA	0.381922	5.69848e-41
HNRNPA0	0.380895	2.87248e-66
ORC6	0.380818	7.16407e-106
RAD51AP1	0.379708	1.07457e-127
MAB21L1	0.377616	3.90827e-30
CIT	0.371257	2.24043e-285
HMGN1	0.369032	2.95297e-109
CBX5	0.365606	2.10588e-59
DYNLL1	0.36551	1.06701e-60
PTN	0.363738	2.93608e-40
ILF2	0.361608	7.58783e-49
TYMS	0.360037	1.82443e-76
ANLN	0.357993	1.66494e-287
MZT2B	0.357345	1.6484e-65
HIST1H1A	0.357092	6.02314e-61
DEPDC1B	0.354792	6.21337e-231
CENPU	0.353121	2.53547e-125
HMGN3	0.351645	2.74317e-73
MIS18A	0.350692	1.76483e-78
LSM4	0.348452	2.76406e-60
DIAPH3	0.348195	2.27162e-191
SRSF3	0.346855	6.4174e-58
CDCA5	0.345999	3.59068e-158
BRD8	0.344855	3.81102e-78
TNFAIP8L1	0.343531	3.60869e-120
HNRNPR	0.342347	2.93055e-44
ZNF714	0.341481	2.93566e-87
MGME1	0.338606	3.40091e-96
SUN2	0.338127	5.25805e-195
CENPL	0.336669	1.1248e-151
CDCA4	0.334973	2.59587e-79
IKBIP	0.333265	3.30322e-84
ZFHX4	0.332617	2.76121e-34
CXCL14	0.330054	1.88467e-16
TK1	0.329661	2.04826e-149
GLRX5	0.328619	1.6639e-42
NCAPH	0.32648	7.6622e-237
LSM8	0.32637	5.41914e-47
TPRKB	0.326149	4.56848e-50
SKA1	0.326143	3.47092e-228
H1FX	0.319675	1.4933e-48
KIF18B	0.319541	5.18978e-278
CENPC	0.317902	3.18353e-70
FBLN1	0.317671	2.88501e-45
HNRNPH3	0.31693	2.65436e-41
USP1	0.315606	1.46636e-55
HMGA2	0.315202	3.60571e-38
RRM2	0.314723	1.65009e-113
ECI2	0.313804	4.55023e-44
MEX3A	0.313086	6.71691e-45
LIX1	0.310478	5.93468e-33
VDAC3	0.308679	2.37735e-41
NSD2	0.308602	1.52061e-73
GGH	0.30835	1.52786e-83
PRRX1	0.308218	1.33976e-26
KIAA0586	0.308001	2.94677e-109
SKA3	0.307497	2.41033e-182
FAM110A	0.306433	1.18936e-121
PTGES3	0.306213	2.40689e-42
SDCBP	0.305581	7.43462e-34
RANGAP1	0.30472	1.60127e-126
ARHGEF39	0.303701	3.35404e-262
POC1A	0.303059	1.13077e-163
HDGF	0.300593	2.34458e-51
RBM8A	0.299654	7.04204e-40
SAE1	0.298322	2.45423e-41
HSD17B11	0.297429	1.15864e-40
CBX3	0.297342	4.71476e-45
CNIH4	0.297225	1.17895e-42
CCDC167	0.296922	3.43496e-48
TRIM69	0.289741	1.35067e-159
CDKN1B	0.288093	1.11953e-57
CDKN2D	0.286951	7.70544e-80
KMT5A	0.286201	2.42899e-104
NIPBL	0.284585	2.41352e-36
TGIF1	0.284426	2.05801e-42
LSM3	0.284231	7.18974e-44
FDFT1	0.281512	2.22576e-22
SAPCD2	0.28086	0
RHOBTB3	0.280778	5.25783e-36
DCP2	0.278895	8.24969e-62
CENPM	0.278665	3.31181e-108
CCNG1	0.274636	1.13856e-29
ANAPC11	0.274618	5.69033e-49
COX17	0.274569	1.60207e-38
KATNBL1	0.272957	6.87046e-41
GTF2A2	0.272852	1.11478e-33
MARCKS	0.271309	6.5525e-39
HMGXB4	0.270358	6.0396e-39
C4orf46	0.269777	5.41524e-61
YPEL1	0.269565	4.2353e-68
LMO4	0.268139	7.79459e-36
CDC27	0.267074	1.50282e-54
PCM1	0.266603	1.88041e-34
SOX11	0.266302	2.61793e-23
TLNRD1	0.265719	3.09437e-53
PHIP	0.26554	4.32318e-38
HYLS1	0.264928	5.82419e-105
PRPSAP1	0.264422	2.73325e-41
STK17B	0.263889	4.28976e-108
CEP78	0.263878	1.29519e-49
SNRNP25	0.262286	5.38914e-42
CIP2A	0.261055	1.03712e-149
EEF1AKMT2	0.259358	1.55446e-56
ASF1B	0.258075	4.58925e-119
CDK16	0.257573	1.54851e-37
CEP135	0.256738	6.70189e-70
XPO1	0.251369	1.92371e-32
GPX8	0.248463	1.6358e-34
PSME2	0.248183	2.91179e-22
IMMP1L	0.247897	1.29225e-40
CDK19	0.246439	4.3685e-70
CEP57L1	0.245975	2.78789e-63
DZIP3	0.245745	5.98647e-58
CENPJ	0.245445	7.09747e-92
ITGAE	0.245058	7.38323e-33
ZCRB1	0.24497	5.26645e-31
CYCS	0.2442	1.40626e-25
SFRP2	0.243921	1.02945e-26
EXOSC8	0.243791	3.33571e-35
PTMA	0.242317	3.61274e-44
BANF1	0.240651	7.87999e-37
MYEF2	0.240361	1.21181e-42
UBB	0.239838	3.86093e-31
ODF2	0.239452	1.38224e-46
TMEM97	0.239389	1.05496e-38
HNRNPA3	0.238511	2.87154e-31
HOXA10	0.238496	2.80539e-20
INCENP	0.235732	3.16596e-231
LSM6	0.235101	1.13374e-29
PKIB	0.233813	7.5465e-27
SNRPD1	0.232823	5.72712e-28
CNTROB	0.232584	4.39763e-90
MKKS	0.232108	2.14271e-27
SYNE2	0.231935	5.34596e-36
PPM1B	0.23125	1.72971e-38
FRZB	0.230588	9.30968e-15
SEPT10	0.229499	5.90043e-36
WBP11	0.228549	2.94191e-28
DESI2	0.227952	2.87605e-30
ILVBL	0.22786	5.45963e-44
HNRNPUL1	0.227704	3.87298e-28
ERH	0.227582	1.20701e-31
ENY2	0.227072	1.41745e-24
TWIST1	0.224872	8.8651e-43
TRA2B	0.224673	9.42715e-23
POMC	0.224454	6.48558e-12
CEP57	0.224074	2.66141e-26
MOSPD3	0.223943	1.49279e-26
IGF2BP3	0.222459	2.26237e-31
COL9A1	0.222305	6.40026e-18
SMARCA1	0.221718	9.38451e-24
STIL	0.220656	7.58581e-158
KHDRBS1	0.220439	5.81948e-25
ZMYM1	0.219954	3.64364e-75
DR1	0.219738	1.40021e-29
UBE2E3	0.218806	4.58464e-27
TCP1	0.218379	3.45655e-24
AKIRIN2	0.218093	2.18502e-37
EPB41L2	0.217967	1.53367e-30
PLK4	0.217898	1.55494e-117
CEP295	0.217676	1.55776e-54
DCLRE1C	0.217525	1.2194e-38
TRIP13	0.21734	1.13437e-90
ZNF738	0.217181	5.45915e-36
PPP2R5E	0.215916	2.3274e-30
MPHOSPH9	0.215487	4.44083e-49
CCDC80	0.21513	2.02724e-26
SMC3	0.214849	9.98099e-25
CSE1L	0.214639	1.48153e-43
PPP2R5C	0.214314	5.984e-33
VRK1	0.213143	3.07911e-56
TOP1	0.213096	7.56698e-23
FBXO43	0.212972	3.43035e-165
H3F3A	0.212942	3.6096e-48
DCXR	0.212625	3.85159e-25
SQLE	0.212191	2.31119e-16
C12orf75	0.211803	1.60842e-22
NNAT	0.211544	3.08469e-32
PCDH18	0.211415	1.78248e-22
FZR1	0.211208	7.51754e-73
TIMM10	0.210871	1.29486e-23
FUBP1	0.209869	1.94803e-25
RRM1	0.209179	3.04523e-38
AP3S1	0.209014	2.38681e-17
NARF	0.208918	7.1778e-28
RUVBL2	0.207991	3.44982e-27
AAMDC	0.207819	1.58608e-23
ESCO2	0.207788	1.83932e-75
GNB4	0.207754	3.49229e-38
KCTD12	0.206702	4.7758e-16
CCAR1	0.206288	4.45366e-26
C12orf57	0.206025	6.97831e-22
YWHAH	0.206006	4.927e-24
MDFI	0.205826	8.12852e-19
HIST1H2BH	0.205719	9.95278e-91
SAC3D1	0.20541	6.00569e-30
PDGFRA	0.205326	2.0831e-25
DBF4B	0.20498	1.72508e-86
ARID2	0.204838	8.87541e-39
ANP32A	0.204403	3.01169e-21
PPIL1	0.204141	6.93832e-28
HIST1H1D	0.203716	4.20925e-32
SEC22C	0.203453	1.33013e-31
H2AFJ	0.202231	8.72041e-24
ZCCHC17	0.201739	3.61432e-22
SHCBP1	0.201582	7.97685e-166
RSBN1	0.201226	9.83054e-38
HIST1H1C	0.201112	2.01963e-35
BASP1	0.200438	5.72994e-21
CENPO	0.199971	7.64283e-85
ASF1A	0.199207	6.82e-27
PAFAH1B3	0.199033	2.02789e-21
PLGRKT	0.198338	4.08817e-30
IQGAP3	0.197675	1.90553e-104
HAGH	0.197594	5.09413e-39
CSRP2	0.197093	7.09092e-19
KRAS	0.197016	4.03831e-24
PPP1CC	0.196978	1.17813e-20
FANCG	0.196491	6.97204e-56
RFC3	0.196306	4.44656e-50
MAD2L2	0.195624	6.16749e-22
H2AFY2	0.195401	3.13551e-18
ENAH	0.193788	7.84888e-25
NRDC	0.193609	1.32521e-22
RALBP1	0.193474	1.71553e-19
PAK4	0.193393	3.36855e-41
TMEM256	0.192924	2.70399e-20
NCAPG2	0.192839	2.36657e-84
DHPS	0.192766	3.82217e-29
NUP35	0.192528	2.53115e-59
CEP192	0.192469	2.14382e-62
CLMP	0.192139	8.9336e-26
GMNN	0.192086	2.51233e-39
TRAIP	0.191693	8.17784e-118
ZWILCH	0.191347	4.20174e-46
ACTL6A	0.191215	1.04274e-27
UPF3A	0.190879	3.85391e-18
SMARCB1	0.189952	6.88834e-18
VCAN	0.189534	3.14116e-23
CACYBP	0.189492	5.68762e-21
RAB8A	0.18927	2.33887e-22
LRR1	0.189074	9.06265e-48
ANAPC15	0.189003	1.67498e-21
SCARA3	0.188876	1.85125e-48
GTF3C5	0.188682	3.59653e-32
POLR2J	0.188224	6.61107e-24
FAM111A	0.188212	7.95481e-38
UBL7-AS1	0.18737	5.73615e-51
SOGA1	0.187225	6.76714e-48
ISCA2	0.187213	1.59778e-23
MED30	0.187132	2.47547e-37
MDK	0.187032	1.06587e-17
HNRNPD	0.186681	1.98476e-17
TMEM237	0.186151	3.47616e-32
PHF6	0.185311	5.34431e-22
SMTN	0.185295	1.05156e-53
ATAD5	0.185212	4.36512e-47
SUV39H2	0.184994	1.16028e-45
BRCA2	0.184989	3.94102e-53
NFYB	0.184379	5.22707e-31
HIST2H2AC	0.183851	1.11891e-44
H2AFY	0.183418	1.86696e-17
UBE2D2	0.18329	1.76055e-20
AZI2	0.183273	3.91107e-21
RSRC1	0.182851	6.4087e-23
TTF2	0.182154	8.27432e-64
ODF2L	0.182072	1.08389e-19
GNG5	0.181892	3.36701e-27
TMEM60	0.181781	6.37568e-26
SMS	0.181686	5.14852e-17
CANT1	0.181649	1.05539e-29
APAF1	0.180821	1.20628e-59
MPPED2	0.180474	8.40343e-23
CEP350	0.180049	1.92302e-26
RTF1	0.17981	1.12286e-14
POLR2K	0.179761	6.98283e-18
B2M	0.179729	7.40791e-14
SRGAP2B	0.179443	8.03933e-25
MDH1	0.179259	1.13286e-16
BTG3	0.179173	2.82903e-25
TPGS2	0.179161	9.9288e-19
ACAT2	0.178746	2.20994e-15
SS18	0.17754	4.03016e-22
SH3PXD2A	0.177182	2.9034e-28
FANCD2	0.176501	1.22427e-68
ZC2HC1A	0.176265	1.27917e-22
DKC1	0.175678	2.1372e-23
CCDC14	0.174788	1.61853e-20
SVBP	0.174739	4.47381e-16
PCNT	0.174671	6.02747e-44
MEX3B	0.173975	2.85614e-14
TMPO-AS1	0.1739	4.27883e-60
TMEM160	0.173708	3.79509e-18
SNRPG	0.173552	1.04381e-20
DKK1	0.17348	7.36415e-12
C18orf54	0.173172	1.56375e-72
ESPL1	0.172785	1.16466e-155
FANCI	0.172574	1.77736e-57
ZNF93	0.172221	2.94172e-55
GAS1	0.171612	4.68946e-12
KMT2A	0.171213	1.70229e-16
RNASEH2A	0.170704	4.78312e-34
RANBP1	0.170335	2.66379e-23
YWHAQ	0.170097	5.96247e-15
POLR3GL	0.170001	6.14626e-18
PFN2	0.169896	5.30456e-20
SNRPF	0.169464	3.33385e-16
PLEKHO1	0.169019	8.07071e-18
SREK1IP1	0.168944	4.01999e-20
CPED1	0.168916	4.30282e-20
CCDC150	0.168804	1.94886e-64
TUBD1	0.168773	3.97163e-43
VBP1	0.167666	4.274e-17
RARRES2	0.167455	3.84697e-21
ARMC1	0.167412	1.87127e-23
SHISA3	0.167356	8.69035e-20
CNTLN	0.167204	1.68152e-23
CTCF	0.166852	5.96954e-25
PHGDH	0.166652	1.28362e-19
RAC3	0.166327	1.67353e-21
NRM	0.166286	1.47737e-29
METTL7A	0.166026	2.33084e-73
HNRNPH1	0.165559	7.11952e-09
CYB5B	0.165122	5.52192e-15
CAPG	0.164129	9.97864e-17
MYH10	0.163578	8.56125e-17
PHTF2	0.163183	7.66079e-41
SMARCA5	0.163071	1.25294e-15
SNRPC	0.163035	6.54988e-12
NAA38	0.16303	1.02762e-16
LSM2	0.162841	1.21262e-15
RALY	0.16272	8.92856e-14
HOXC10	0.161956	8.49262e-21
FAM122B	0.161443	1.41837e-55
NUP50	0.160961	7.03221e-30
CHTF18	0.16096	4.33443e-53
DENND5A	0.160952	1.32734e-36
ZNF519	0.160449	3.08351e-39
KIF2A	0.160419	3.49899e-19
PGP	0.16037	3.85576e-19
NASP	0.160202	8.56742e-21
SNRPB	0.160117	3.6367e-16
R3HDM1	0.159974	1.01578e-25
PDIA4	0.159784	3.29761e-20
RPA3	0.159336	4.09408e-21
SERTAD4	0.159158	2.33046e-21
NIFK-AS1	0.158937	5.19215e-24
MMAB	0.158419	2.545e-17
SELENOK	0.158309	1.9987e-17
EXTL2	0.15791	1.67149e-20
CCNI	0.157767	3.21149e-20
FOPNL	0.157483	8.82632e-24
KCTD9	0.157389	4.50242e-62
SMIM14	0.156604	2.49943e-23
SEPT7	0.156126	2.31065e-13
DNM3OS	0.155978	1.96975e-17
RUNX1T1	0.155591	2.40965e-18
EMP3	0.155201	1.78835e-10
CEP44	0.155017	2.49156e-44
RBBP6	0.154992	2.36283e-19
MIA	0.154851	5.88853e-09
NOSIP	0.154532	3.73918e-13
TMEM167A	0.154353	5.53097e-13
FADS2	0.154285	1.06711e-16
HNRNPM	0.154019	8.914e-10
WDR41	0.153687	8.81999e-24
COMMD4	0.153365	5.13378e-14
CLIC4	0.152956	6.78941e-18
HMGA1	0.152824	8.7757e-11
SSNA1	0.15275	6.5151e-14
JADE1	0.152629	6.38795e-27
GLO1	0.152599	5.6713e-14
FOXP1	0.152384	9.39976e-12
NEIL3	0.152247	2.92256e-133
TCEA1	0.152027	4.88994e-13
SIVA1	0.151937	6.61833e-16
TMUB2	0.151745	2.41171e-20
CDC42EP4	0.150484	6.3673e-20
ZFAND6	0.150412	5.77372e-15
NDUFA2	0.149938	1.09449e-15
TMX4	0.149757	4.76497e-12
WTAP	0.149305	6.9296e-15
CABYR	0.148763	1.17111e-87
NUDT4	0.148538	4.14595e-15
C12orf49	0.148323	1.74134e-16
TTC9C	0.147929	8.25902e-23
BARD1	0.147745	3.81033e-29
NELFE	0.147715	2.53413e-15
SPATS2	0.147533	1.19303e-14
PPIG	0.147437	4.10379e-12
FAM72D	0.14739	1.27621e-154
KLHL7	0.14701	2.28231e-25
ZC3H7A	0.146913	5.6792e-18
RCN2	0.146628	1.14087e-12
FAM72C	0.146568	6.93581e-166
CWC15	0.146522	1.72616e-13
PCF11	0.146406	1.56617e-15
GPX4	0.145664	3.5767e-15
DNAJC9	0.145504	4.84196e-24
CGGBP1	0.145462	1.50568e-16
SUGP2	0.145309	9.61852e-20
ITGB1BP1	0.145291	7.6119e-13
GABPB1	0.145266	1.22802e-16
RNF4	0.144911	2.18206e-25
FLOT1	0.144857	3.00071e-14
TCERG1	0.14478	6.49263e-19
TICRR	0.144556	1.41083e-110
DYNC1I2	0.144517	5.14155e-13
RARG	0.144478	2.78885e-23
C12orf65	0.144424	1.23742e-25
TPR	0.144233	3.89533e-12
GRK6	0.144045	5.86677e-58
PAPOLA	0.143636	5.85259e-13
LCORL	0.14353	1.93823e-23
MIIP	0.143515	7.00541e-23
TDP1	0.143211	1.48216e-41
GEMIN2	0.142919	6.2472e-34
ARHGAP33	0.142889	7.47234e-41
IRX3	0.142767	5.10858e-31
PTP4A1	0.142552	6.64479e-15
PHF7	0.142454	2.27996e-35
HNRNPUL2	0.14232	6.8221e-21
MID1	0.141715	3.77942e-28
HNRNPLL	0.141587	3.2437e-20
IDI1	0.141401	1.58989e-09
PIM1	0.141127	2.77914e-37
CCDC77	0.141054	6.31289e-48
SLTM	0.140615	4.20947e-14
HDAC2	0.140518	6.68837e-10
CPE	0.140039	1.12374e-15
TRIL	0.139899	1.27857e-17
COL5A2	0.139494	9.60228e-14
METTL4	0.139479	2.17891e-47
LARP7	0.139392	4.15881e-12
QSER1	0.139364	4.09276e-25
TEAD2	0.139301	1.68433e-12
RAB30-AS1	0.139167	3.25871e-18
OSER1-DT	0.13904	1.18275e-33
PIK3R3	0.138702	3.95603e-30
WRAP53	0.138425	6.30668e-36
VPS29	0.138083	9.21235e-13
TET1	0.137984	3.62045e-17
HNRNPA1	0.137852	6.6744e-14
ARPC5	0.137773	1.17249e-09
PAIP1	0.137758	9.08148e-12
HMGCR	0.137653	1.92139e-17
MAPRE1	0.137615	2.6603e-12
CEP170	0.137426	8.2488e-19
FADS1	0.137312	1.68707e-10
SRP9	0.137146	1.59778e-16
UAP1	0.136961	4.3337e-22
AGBL5	0.136672	2.53231e-23
PRADC1	0.136592	3.35538e-24
XRCC4	0.136556	7.78219e-36
IFT27	0.136539	2.04548e-14
FZD2	0.136127	2.51378e-21
ALDH7A1	0.136054	3.94018e-15
MAGOHB	0.136027	1.82071e-15
TNRC6C	0.135967	9.28425e-20
EFCAB11	0.135927	1.09215e-33
ADD3	0.135873	3.3923e-20
MRPS18C	0.135865	7.14788e-10
ZNF706	0.135812	3.08967e-10
FGFR1OP	0.135579	6.34724e-36
PSPC1	0.135335	1.59163e-16
LDLR	0.135326	1.1237e-21
LIMCH1	0.135201	3.53743e-11
SEPHS1	0.135175	3.81378e-24
TUBA1A	0.134891	5.3658e-17
UPF3B	0.134671	5.37766e-21
UBXN2A	0.134503	6.71304e-18
PSMD14	0.134001	2.22642e-13
MPC1	0.133835	4.14885e-13
ZNF503	0.133281	1.28625e-09
BCL11A	0.132876	1.05978e-19
CARD8	0.132801	2.81302e-30
ZNF106	0.132671	4.09892e-16
ACTN1	0.132198	3.69234e-14
PCOLCE	0.13213	4.84423e-15
DPYSL2	0.131877	7.49738e-13
NAE1	0.13182	6.16823e-14
SOX9	0.131586	2.22835e-14
MVK	0.131492	2.53783e-21
LIN9	0.131317	7.67571e-55
PPP2R5D	0.131245	1.93902e-32
GEN1	0.131232	4.28411e-57
HAUS8	0.131161	9.72355e-45
IFIT1	0.131158	1.00711e-70
OSBPL8	0.130891	4.49374e-12
MAGOH	0.130576	5.18489e-11
ZNF207	0.130563	2.04521e-10
RPS21	0.130388	1.46189e-08
NMU	0.130274	2.51824e-63
IP6K2	0.130024	9.94325e-12
COX7A2	0.130018	1.37646e-15
ZNF273	0.130012	5.10121e-34
LINC01224	0.129662	1.07422e-40
TMEM263	0.129583	4.31538e-12
MAP1B	0.129101	1.58672e-12
JPT2	0.128889	1.58491e-21
LUM	0.128196	1.79031e-06
POLR2D	0.128049	3.45199e-19
CHEK2	0.127889	1.77139e-63
PILRB	0.127809	4.28753e-36
DBI	0.127557	2.04571e-10
HILPDA	0.127551	3.81807e-15
NIF3L1	0.127381	1.34204e-26
CEP152	0.127375	2.02807e-46
PDAP1	0.127263	1.03843e-09
MSX1	0.127221	3.49149e-09
USP13	0.127027	9.88933e-48
RBMXL1	0.127014	6.28719e-17
ZNF618	0.126595	9.27993e-19
EYA1	0.126533	5.74378e-14
GINS1	0.126472	1.00615e-35
CWF19L2	0.126467	3.19218e-18
SRGAP2C	0.126343	3.20384e-21
SOX4	0.126281	3.32957e-11
PHACTR4	0.126234	3.93267e-21
MTF2	0.126127	2.04901e-12
NUP62	0.125945	5.29798e-18
FOXN3	0.125883	6.83144e-16
MZT2A	0.125664	5.37635e-11
PRIM1	0.125622	8.3685e-28
ROCK1	0.125438	3.52741e-13
ZSCAN16-AS1	0.125412	2.12673e-12
HAX1	0.125358	4.0037e-11
NMT2	0.125243	2.03379e-17
SASS6	0.125238	1.24678e-39
SSRP1	0.125107	4.46189e-12
CCSAP	0.124766	1.40458e-59
TXNDC12	0.124569	4.1919e-14
MLF2	0.124517	3.46645e-11
E2F7	0.124417	1.6297e-51
RNF175	0.124371	2.92212e-16
BTBD3	0.123953	3.01995e-21
TIMELESS	0.123934	7.70724e-29
LDB2	0.123609	1.42773e-14
UBALD2	0.123575	5.40457e-32
DSE	0.123537	2.03078e-18
PEX2	0.123444	3.19629e-11
LIX1L	0.123423	9.20697e-16
ZFHX4-AS1	0.123204	1.01372e-20
GOT1	0.123193	1.74955e-23
HTATSF1	0.122734	4.55959e-11
SNRNP40	0.122718	5.09879e-11
SCOC	0.122352	4.29022e-12
TOPBP1	0.122335	3.9098e-25
CBFB	0.1222	3.46455e-12
SMCHD1	0.122197	2.60737e-12
CEP89	0.121958	3.97205e-20
SNX5	0.121765	8.583e-15
PIN1	0.121703	2.80117e-09
ALX1	0.121702	8.14219e-17
TEX30	0.121595	1.94641e-20
CEP63	0.121536	1.56396e-16
INIP	0.121513	2.44186e-17
EFEMP1	0.121356	3.49808e-11
RHOQ	0.12135	5.87719e-27
PMF1	0.121264	3.65715e-10
ETV1	0.120831	9.30368e-23
SUPT20H	0.12077	3.73006e-13
CEP97	0.120742	1.11203e-38
NSMCE4A	0.120715	7.47681e-13
SMC1A	0.120618	3.50939e-14
BABAM1	0.12038	4.4807e-11
NEDD1	0.120308	2.51478e-20
MARCH7	0.120196	9.7937e-12
NBPF14	0.120055	1.09635e-21
CFDP1	0.119942	7.83872e-10
SKIDA1	0.119857	1.73151e-18
ILF3	0.119727	6.19637e-11
SMARCE1	0.119645	4.35676e-09
HINT2	0.119537	1.64263e-11
PDIA6	0.119533	9.59969e-09
EBP	0.119412	1.69165e-13
PPIL3	0.119358	1.93433e-13
STX10	0.119289	6.97675e-13
SNRPA1	0.118948	1.16316e-11
SLC36A4	0.118712	8.62386e-18
PPDPF	0.118672	1.44462e-10
NFATC4	0.118232	1.13691e-23
METTL9	0.118196	5.89261e-11
NUDT21	0.118163	2.33274e-11
XRCC2	0.118065	5.35273e-33
CDT1	0.11801	1.59863e-28
ARPP19	0.117703	3.63454e-10
KDM5B	0.11764	4.60874e-10
FNBP4	0.117611	1.11812e-13
MAP3K20	0.117345	7.15426e-18
GPBP1	0.117137	4.0104e-09
PPP4R2	0.116999	3.1448e-11
HMGCS1	0.116865	3.22356e-07
TCF12	0.116819	3.2607e-12
NONO	0.116681	2.55926e-11
ELAVL1	0.1166	2.16599e-09
XRCC6	0.116546	2.82128e-07
NUDT11	0.116449	1.80953e-14
SMPD4	0.115721	7.10005e-21
YTHDC1	0.115719	9.11298e-12
HDAC3	0.115714	1.89083e-11
ZC3H13	0.115572	1.84739e-08
NUDT6	0.115556	6.64758e-36
OTUD6B-AS1	0.115544	2.95026e-13
POLQ	0.115186	3.99931e-53
MGAT2	0.115082	6.47031e-15
TEDC1	0.115058	1.39603e-40
SLC39A6	0.115001	5.67513e-14
GAS2	0.114363	3.88276e-11
USP16	0.114298	2.86736e-10
HIST1H2BN	0.114015	2.4807e-33
CEP112	0.113991	3.40526e-31
MBNL1	0.113977	1.54776e-18
GSPT1	0.113976	5.27548e-11
TMEM183A	0.113752	1.66607e-08
POLR2M	0.113621	9.839e-11
RBM42	0.113581	2.65691e-08
TIPRL	0.113524	1.43559e-10
ZC3H6	0.113359	2.86298e-16
HOXD9	0.113257	2.97409e-11
EIF4E	0.113223	9.01821e-09
LAPTM4A	0.113132	2.97218e-05
HIST1H1E	0.112969	8.91099e-27
SEM1	0.112895	4.19811e-10
ATG12	0.112489	2.30429e-09
RBMS3	0.111966	5.28762e-14
TMEM106C	0.111787	7.18705e-13
GPR161	0.111723	1.31741e-18
AAAS	0.111528	5.36692e-17
WDR54	0.111466	2.274e-13
PPIP5K2	0.111381	8.2366e-15
PSMD10	0.111312	1.9822e-14
PIN4	0.111288	8.61324e-10
FARP1	0.110898	2.21375e-09
WSB1	0.11062	1.76008e-08
EMILIN1	0.110281	1.90143e-09
PPIH	0.110265	2.64901e-13
SNRPA	0.110191	1.63502e-09
PHF20	0.109941	1.03116e-10
GLI3	0.109935	6.0768e-18
WDR34	0.109833	1.90036e-15
TERF1	0.109645	2.03601e-11
RUVBL1	0.109588	1.35265e-12
NDC1	0.109566	7.35327e-39
PRIM2	0.109266	1.8184e-20
DHX8	0.109116	3.26088e-25
WDR62	0.108928	3.93466e-73
HSBP1	0.108617	5.88322e-10
METTL5	0.108482	2.00768e-10
SNF8	0.10843	8.5965e-07
SRSF10	0.10834	2.44726e-09
HNRNPC	0.108228	3.06201e-09
DNAJB1	0.108211	2.58524e-15
NBPF19	0.1081	1.46269e-12
CHN1	0.108009	5.12588e-22
UQCRFS1	0.107472	4.46026e-08
MPLKIP	0.107354	5.51809e-08
TSEN15	0.107309	2.70242e-11
PLEKHJ1	0.107251	8.60737e-07
ELP5	0.107227	7.72189e-10
BOD1	0.10718	1.71799e-09
SIX1	0.107165	3.15904e-08
ZIC2	0.106836	2.12908e-10
MRPL47	0.10683	7.28134e-08
YAF2	0.1068	8.97898e-15
DNMT3B	0.106749	6.18131e-43
TAF5	0.106747	7.10451e-50
TSN	0.106632	1.46069e-08
PITHD1	0.106458	5.1436e-14
DCN	0.106176	6.15386e-05
FIGN	0.106156	7.87873e-19
CEP128	0.106058	2.34449e-44
TXNL1	0.105996	7.7843e-10
RANGRF	0.105899	3.24413e-13
MVD	0.105692	5.15101e-12
TMEM138	0.105563	5.70286e-18
NAGA	0.105437	6.71077e-28
SBNO1	0.105208	3.2725e-10
HDGFL3	0.105129	2.33823e-10
TMEM19	0.10511	5.98512e-20
GTF2A1	0.104944	2.04696e-25
MTFR2	0.104939	1.23506e-65
YBX1	0.104922	1.75577e-13
RASSF1	0.104735	1.52326e-19
TAF15	0.104616	1.67692e-14
C1orf174	0.104488	3.198e-11
LNP1	0.104257	1.01007e-33
HIST1H1B	0.104225	4.85977e-25
SRSF2	0.104183	5.26781e-08
ALX3	0.104181	6.15412e-18
POP7	0.104153	1.47876e-09
RCC1	0.104011	3.90017e-20
TRMU	0.103941	1.0741e-19
CADM1	0.103847	6.84881e-12
MIER1	0.10351	2.42817e-11
PAPSS1	0.103172	1.01959e-07
MTFR1	0.103151	1.02413e-17
PIGC	0.103141	6.6894e-12
BOLA3	0.103119	1.00394e-10
CDKN2AIPNL	0.103093	1.87379e-10
THAP12	0.103033	1.03677e-11
TOP2B	0.102866	1.24564e-09
FKBP2	0.102705	8.74102e-10
HMGN5	0.102681	2.10292e-15
PCMT1	0.102366	9.64464e-11
PSMG2	0.1019	6.18012e-09
NTAN1	0.101476	1.40995e-13
C1orf112	0.10139	1.39429e-43
HDGFL2	0.101248	5.01692e-12
DCAF11	0.101045	3.40039e-13
PPP1R35	0.101014	6.30146e-25
CTDSPL2	0.100596	4.8562e-14
TRAPPC1	0.100331	4.76534e-08
DNAJC8	0.100289	9.55408e-06
PTPRS	0.100104	1.70487e-08
BRIP1	0.100089	3.15772e-30
ZEB1-AS1	0.0999325	6.9111e-21
RNF10	0.0998072	1.07758e-09
GEM	0.0996137	1.73354e-56
OSER1	0.0995853	4.90204e-13
EIF1B	0.0995472	1.92526e-08
VKORC1	0.0994217	2.43784e-08
SOSTDC1	0.099349	2.93701e-12
TAF7	0.0992712	7.37468e-06
PDZD11	0.0992553	1.71246e-09
SCD	0.0990922	1.70281e-09
TES	0.0988898	6.70743e-12
MED7	0.0988136	2.2847e-17
IFT22	0.09875	1.8707e-09
C6orf62	0.0983844	1.89332e-08
SNRPD3	0.0982482	2.29603e-07
HSPA13	0.0982469	6.38938e-19
PDGFC	0.0981683	3.68759e-09
CCNQ	0.0981493	1.86438e-13
WEE1	0.0980648	1.48788e-16
DACT1	0.0980424	5.66975e-13
NBEA	0.09792	3.23812e-08
MEST	0.0978535	1.90886e-08
TUBB2B	0.0978057	2.69742e-09
UBLCP1	0.0978008	4.66711e-12
HUWE1	0.0974716	2.32166e-13
HNRNPDL	0.097389	3.48482e-08
MED21	0.0973005	6.52125e-17
USP48	0.0972807	4.80395e-11
BLM	0.0972718	3.06744e-28
ZFHX3	0.0972713	1.29185e-07
CA14	0.0971772	1.20086e-24
COA1	0.0969944	2.22769e-07
VEZF1	0.0969507	2.58063e-15
ATAD2	0.0969431	1.89162e-21
NEMP1	0.0968127	3.62994e-29
VANGL1	0.0967985	3.89279e-33
AKR1B1	0.0963531	2.69997e-10
TBC1D7	0.0962391	1.98697e-12
SMIM10L1	0.0961035	2.86522e-09
MACF1	0.0961003	8.85798e-12
KCTD20	0.0960775	3.28787e-10
SH3BGR	0.0959734	2.99435e-07
CRISPLD1	0.0957743	1.61598e-12
MAP7D1	0.095529	2.52686e-08
RNF34	0.0954176	1.54701e-17
EMD	0.0954041	2.53481e-10
PSMD9	0.095371	1.84678e-09
ZNF300	0.0952639	2.41857e-17
WBP4	0.0952543	5.10223e-10
ELP6	0.0952534	9.14569e-11
CENPT	0.0951604	8.79134e-15
PAIP2	0.0950274	1.65541e-06
SOX6	0.0950199	1.2533e-07
CALR	0.0949771	0.000165035
GMPPB	0.0949746	3.38023e-20
IFNGR2	0.0949289	1.36003e-08
GPN3	0.094757	1.80517e-13
ELOC	0.0947378	5.43577e-07
CERK	0.0946023	6.06519e-18
B3GNT5	0.0945145	7.34437e-17
NUP107	0.0944617	1.12685e-12
SUMO3	0.0943372	2.1559e-08
GPC2	0.0942651	5.69447e-17
THAP2	0.0942387	1.5597e-13
PCNX4	0.0942079	1.13929e-11
DDR2	0.0941573	7.70191e-13
PRRC2C	0.093832	6.69487e-08
SAV1	0.0937159	7.21598e-14
CENPQ	0.0937075	4.27322e-18
DLX2	0.0937046	2.21608e-05
PDS5A	0.0934305	7.76795e-15
DPH3	0.0934259	1.71645e-08
GDF10	0.093282	9.72407e-13
KPNA3	0.0932749	5.28995e-09
CENPS	0.0932515	2.7725e-15
CDK2AP2	0.0932507	4.62151e-12
SEMA3A	0.0930429	6.33069e-13
WAPL	0.0930418	1.85193e-10
STIP1	0.0930031	2.91632e-14
HACD3	0.0929749	2.35435e-08
RNASEH2B	0.09281	1.18788e-11
NFIA	0.0927489	7.21196e-12
TAF6	0.0926892	1.36994e-09
TDG	0.0926429	5.0024e-08
CEP131	0.0926239	1.4106e-18
BCLAF1	0.0925708	8.93797e-07
ORMDL2	0.0925649	2.11488e-15
THUMPD1	0.0923431	1.9386e-09
ARID4B	0.0922462	2.75487e-07
TBCD	0.0922311	1.19594e-12
FAM96A	0.0922112	8.77892e-07
PROSER3	0.092195	7.1023e-17
POC5	0.0921896	6.24081e-29
ITGA8	0.0921665	1.72517e-14
ISCU	0.0921309	6.00228e-07
HADH	0.0921107	4.41465e-13
IFI6	0.0919181	3.394e-17
CENPI	0.0918725	2.41886e-77
KDM1A	0.0918292	8.11139e-11
UBE2L6	0.0917685	9.98298e-10
SNUPN	0.0917047	1.61909e-14
SNRNP48	0.0915525	9.20292e-23
BAZ1B	0.0915059	3.49199e-09
ATP5F1B	0.091393	7.28275e-05
TBC1D31	0.0913777	7.8249e-47
HIRIP3	0.0911644	4.3055e-23
PSMB3	0.0911555	1.08106e-05
THOC3	0.0911401	2.97103e-11
DNAJA1	0.0909928	2.60626e-05
PTX3	0.0908274	9.01719e-12
SGCB	0.0907959	3.15406e-09
C8orf88	0.0907086	2.34083e-28
EEF1B2	0.0906924	1.73462e-07
ICK	0.0906491	1.79121e-18
HAUS6	0.0904477	7.13361e-17
DAP	0.0903194	2.55681e-07
TPM4	0.0902747	1.57603e-07
CREB1	0.0902731	9.26946e-10
ZNF22	0.0902662	1.41258e-07
CEP250	0.0902339	5.35031e-18
SRSF4	0.08995	6.23194e-08
ZBTB44	0.0899194	3.55086e-10
DCP1A	0.0899115	9.56074e-12
ELOVL5	0.0899068	8.81405e-10
CEP41	0.089817	8.14963e-17
ARHGAP19	0.0897092	5.85557e-41
ASB9	0.0896306	7.73782e-14
CAMTA1	0.0894214	5.00154e-06
R3HCC1	0.0894027	1.30752e-10
BCL7C	0.0893697	5.98447e-06
SUMO2	0.0893621	3.48077e-11
RFX2	0.0893575	2.63669e-20
SET	0.0892903	5.62125e-06
PDE6D	0.0892789	8.1734e-17
DLEU1	0.0892753	3.69425e-18
CETN3	0.0890562	4.43507e-14
POLH	0.0890438	9.85292e-29
PSMA4	0.088804	0.010159
ERAL1	0.0886785	1.03474e-11
FBXW2	0.088623	1.28563e-11
TCF19	0.0886218	6.50456e-21
DHCR24	0.088594	2.20909e-12
PRMT2	0.0885757	1.39583e-07
SLC4A8	0.0884325	1.72394e-38
NSD3	0.0883902	6.97827e-07
FAM104A	0.0883273	1.2773e-10
GAS2L1	0.0883182	5.15472e-19
ACBD6	0.088305	2.31858e-07
NSL1	0.0882184	2.88035e-09
PRRC2A	0.0881282	4.171e-10
AP2B1	0.0880944	8.33034e-08
PCBD2	0.088049	5.95581e-20
SMARCC1	0.0879963	1.12054e-06
NSRP1	0.0878135	1.18634e-08
UQCC3	0.0878063	2.66804e-08
ALDH16A1	0.0877723	1.91177e-15
LGR5	0.0877663	5.05482e-16
TNRC6B	0.0877651	2.71059e-06
PHF5A	0.0876715	5.13601e-07
C5orf34	0.087533	1.37902e-36
CAND1	0.0873468	1.93473e-08
RPP30	0.0873022	1.18002e-10
NDUFB4	0.0873016	7.44325e-06
TMX2	0.0871982	4.15224e-08
ATG3	0.0871843	1.16679e-10
EIF4G2	0.0871683	9.23165e-06
DCAF16	0.0871557	2.25833e-13
EFNA5	0.0871414	1.39571e-09
BOC	0.0871316	1.35516e-09
NUP98	0.0870202	1.18393e-22
GNG3	0.0869822	3.85347e-19
NET1	0.0868663	6.95829e-15
SSBP3	0.0867525	2.16955e-09
COL2A1	0.0867094	7.69492e-12
RDH11	0.0866413	2.66911e-11
MAP3K7	0.0866307	1.48145e-10
POLR2B	0.0865977	1.7776e-09
CWC22	0.0865831	1.03658e-10
NKTR	0.0865543	1.74198e-06
PKP4	0.0863524	8.53536e-18
HIKESHI	0.0863287	1.29555e-06
ZNF292	0.0861774	1.93328e-06
UBE2F	0.0860065	7.24558e-07
HOXA5	0.0859891	1.47385e-10
AZIN1	0.0858951	2.4427e-09
LYRM7	0.0858369	1.39325e-11
MICU1	0.0856372	8.71824e-15
TUT4	0.0855344	6.14623e-08
EIF1AX	0.0852728	0.00029129
OAZ1	0.0850815	9.42396e-09
DDIAS	0.0849777	4.99056e-31
SIX4	0.0849433	3.57803e-16
ERCC6L	0.0846815	2.72674e-59
C9orf78	0.0846069	1.88134e-06
NUP205	0.0845684	3.09822e-22
CYTH2	0.084482	2.66146e-07
ZCCHC3	0.0844684	8.85762e-10
ERI2	0.0844177	1.82211e-26
ZNF724	0.0843451	3.85693e-22
RGS2	0.0842382	1.72745e-14
PCBP1	0.0842036	1.06627e-07
TCF7L1	0.0841853	8.16468e-10
UBTD2	0.0841768	4.96958e-14
ABHD2	0.084075	7.47699e-16
YEATS4	0.0838876	8.01808e-11
BEX5	0.0838583	1.72419e-11
ROR2	0.0838418	2.31997e-15
SMARCA4	0.0838376	1.20497e-06
NMB	0.0837808	1.11438e-12
NBPF1	0.083624	3.15099e-13
SMIM15	0.0835908	2.60537e-07
RFWD3	0.0835614	5.87027e-13
FAM89B	0.0835609	9.23717e-12
PBRM1	0.0834675	2.29655e-09
UBE2R2	0.0833693	2.04163e-06
KRT10	0.0833481	1.04239e-05
H1FX-AS1	0.0833263	5.58928e-46
SAAL1	0.0833255	7.48e-15
SLC35E3	0.0833105	2.36152e-11
IGF2BP1	0.0832891	1.42727e-08
HOXC8	0.0832149	5.80507e-07
C17orf58	0.0831002	3.27315e-09
PRPF38A	0.082856	2.10194e-08
STARD3NL	0.0828209	2.69256e-08
NEURL1B	0.0827893	2.28483e-44
C16orf87	0.0826556	1.15167e-08
PKMYT1	0.0823662	4.80093e-23
TUBG1	0.0822008	5.05944e-13
CMSS1	0.0821848	1.97124e-06
EXPH5	0.0820926	8.01823e-32
SLC25A24	0.0820786	1.18816e-09
CEP164	0.0820037	1.26526e-12
PSD3	0.0819582	2.68208e-13
NT5DC2	0.0819365	8.89235e-10
TCEA2	0.0818246	5.53859e-07
CNOT1	0.0817251	2.99701e-13
FUNDC1	0.0816928	1.72237e-08
MSMO1	0.0815884	1.17236e-05
ZFP36L1	0.0815013	4.03746e-05
BLOC1S1	0.0814881	1.33983e-07
SRI	0.0812645	5.47016e-05
ACSL3	0.0812509	1.65405e-08
ZADH2	0.0811419	1.35224e-13
SRGAP2	0.0810959	2.14675e-23
NUP37	0.0807467	2.55516e-15
ZNF71	0.080682	1.86874e-12
MRPL22	0.080674	7.52951e-07
KPNB1	0.0806692	1.22198e-06
COQ2	0.0806369	7.50734e-19
CREB3	0.0806299	4.57764e-10
PSMC3	0.0806073	3.09171e-06
ZNF281	0.0805556	1.78341e-09
TOPORS	0.080435	4.04236e-08
CACNA1G	0.0804343	2.05234e-15
VAMP4	0.0803753	6.12013e-12
EPS8	0.0803183	3.27748e-11
LZIC	0.0803181	4.60732e-09
RBM15	0.0802676	2.01119e-19
UBQLN1	0.0801816	1.47472e-10
TAF8	0.0799577	1.32765e-13
BRMS1L	0.0799333	3.81204e-15
G6PD	0.0799241	2.26214e-09
GAR1	0.079901	5.54457e-09
NCAPD3	0.0798751	2.64058e-16
PPP4C	0.0797727	1.41372e-05
LRRC40	0.0797318	6.58953e-14
OARD1	0.0795864	2.31099e-08
TENM3	0.0793914	5.7146e-11
ZNF680	0.0793879	5.97821e-17
TGS1	0.0793449	1.12674e-11
PRDX3	0.079334	4.15761e-05
FDPS	0.0793013	0.000491344
AHCTF1	0.0792832	7.20047e-14
TMBIM6	0.0791605	2.65828e-07
FABP7	0.0789837	2.37026e-10
FRA10AC1	0.0789787	1.40006e-11
PHAX	0.0788802	1.71248e-07
RGS12	0.0785634	6.81537e-10
MECOM	0.0785074	6.09635e-11
UBE2D1	0.0784802	4.90382e-07
CDR2	0.0784711	1.01686e-22
SS18L2	0.0784577	8.00309e-10
SNRPE	0.0784406	1.08403e-06
BZW1	0.078421	0.000174467
ATF2	0.0784067	4.61791e-14
GOLGA6L10	0.0783941	1.034e-20
SDC1	0.0782445	1.32009e-09
RCC2	0.0782371	3.72751e-10
FAAH	0.0781028	6.78983e-18
GMFB	0.0780967	2.21216e-09
MAP3K13	0.0780736	1.97657e-05
KAT6A	0.0778927	2.42314e-10
MASTL	0.0778532	2.78127e-28
MEIS2	0.0777614	3.917e-07
HOXA11	0.0777148	3.32676e-11
RAD51C	0.07756	4.25654e-11
GNAI3	0.077407	1.34032e-06
RCCD1	0.0773712	2.24375e-16
USP5	0.0773703	8.77473e-12
PMP22	0.077288	2.90248e-07
HIST1H4E	0.0772671	7.51051e-20
DCAF10	0.0771891	7.76891e-10
C5orf24	0.0771876	0.000258279
NUDT15	0.0771241	1.90424e-15
SPAG9	0.0770208	1.19956e-08
AIDA	0.0768434	2.02984e-09
LYAR	0.0767442	2.63483e-09
ZNF43	0.0766739	5.98173e-13
ARL5B	0.0766493	1.20442e-11
C1R	0.0766246	3.8084e-12
CEBPZOS	0.0766042	9.88009e-09
FAM171A1	0.0765848	1.16165e-10
MAGI3	0.0765759	8.61079e-20
NIPA2	0.0765055	3.89822e-06
TSHZ1	0.0764602	9.14071e-12
TNPO3	0.0764086	2.97587e-12
CASP6	0.0762917	1.78095e-09
ZFAND5	0.0762825	3.71401e-06
MANF	0.0761844	1.15703e-05
BBS7	0.076091	2.43843e-15
MBIP	0.0760801	4.2258e-09
RDM1	0.0760221	5.8312e-64
UHRF1	0.0758479	3.83986e-18
MRPL57	0.0757954	9.38742e-07
CNEP1R1	0.0757807	4.34411e-13
OAZ2	0.0757583	4.88018e-05
ZNF830	0.0757057	2.30842e-09
CRAT	0.075632	1.01566e-13
ZNF695	0.0756102	5.14171e-33
ASXL1	0.0755859	9.71244e-14
P4HA1	0.0754663	5.83932e-11
RAD1	0.0754104	5.24076e-10
SUZ12	0.0754004	1.28636e-07
ING1	0.0753854	3.49821e-13
CHCHD3	0.0753214	5.15437e-07
CCP110	0.075248	8.52121e-15
SYDE1	0.0752398	4.12611e-11
GCAT	0.0752251	2.65645e-10
DAZAP1	0.0751997	4.71906e-13
MCRS1	0.0751314	5.87168e-09
MAPK7	0.0749431	1.3897e-13
POLR2C	0.0749232	2.74917e-05
REXO5	0.0746383	1.9407e-31
N4BP2	0.0745898	2.87404e-09
RBL2	0.074581	1.2704e-13
RNF145	0.0744792	1.43741e-08
LRRN1	0.0742887	5.09788e-08
CHCHD1	0.0741279	1.5871e-05
NUP93	0.073944	7.61074e-13
PARP2	0.073941	1.17878e-13
GTF2E2	0.0737285	8.57886e-08
MED24	0.0737276	1.01586e-10
SLF1	0.0736962	3.44287e-12
DENR	0.0736523	8.49661e-07
PIAS1	0.0736004	9.05862e-08
LSM7	0.0735384	3.88567e-05
WASF1	0.0734891	3.13198e-11
UBE2K	0.0734039	1.48514e-06
MRPL18	0.0732923	1.31147e-05
LRP4-AS1	0.0731739	9.22345e-57
ATF7IP	0.0731725	1.30884e-08
RECK	0.0731686	2.53718e-11
C11orf58	0.0731037	7.1126e-06
NCAPH2	0.072801	6.32465e-12
NOTCH2	0.0727356	6.16488e-11
BPGM	0.0727303	4.93422e-11
SIAH1	0.0726643	1.01258e-09
MEX3C	0.0726239	6.14258e-10
RPA1	0.0725941	1.11116e-11
HSPB11	0.0723797	5.34633e-10
DYNLL2	0.0723661	3.26908e-11
RBM17	0.0722977	0.000861526
ZW10	0.0722871	1.86299e-11
PITPNA-AS1	0.0721364	7.73634e-09
TENT4A	0.0720462	2.13869e-21
HAUS4	0.0719973	4.10247e-17
MTMR14	0.0719061	2.37196e-12
HOXA11-AS	0.0718499	4.82422e-13
ZNF146	0.0718294	1.69851e-05
CCDC59	0.0718015	4.34164e-06
ETAA1	0.0717978	8.8337e-12
NFU1	0.0717343	1.63519e-06
GTPBP2	0.0714551	5.79384e-22
LINC01515	0.0713017	6.81811e-16
UCHL5	0.0712998	4.90128e-12
CDK12	0.0712909	5.92562e-07
IFT74	0.0712613	3.24565e-10
ANKRD54	0.0712613	3.15455e-07
GOLGA6L9	0.0711807	3.10743e-27
TSC22D2	0.0711373	3.08529e-11
CDH11	0.0711196	5.28451e-08
FBL	0.0709228	4.67694e-05
APIP	0.0709004	1.84666e-13
MRE11	0.0708677	4.192e-10
DCTN1	0.070765	3.53634e-10
MPST	0.0707603	7.26371e-05
E2F8	0.0706565	1.57253e-28
SRP72	0.0706549	4.06675e-05
ZCCHC8	0.0706515	1.59361e-15
CSNK1G3	0.070563	4.89992e-08
EED	0.0705342	4.6554e-10
SMAD9	0.0704793	1.27406e-09
NFYC	0.070478	1.72988e-08
TAF11	0.0704405	2.93449e-05
RWDD1	0.0700292	0.000318397
FAM72B	0.0700171	1.60621e-76
APH1A	0.0699446	1.0258e-05
CDK2AP1	0.069919	3.40838e-13
LOX	0.0698761	2.87987e-11
CBX2	0.0697845	4.40044e-08
KBTBD2	0.0697567	1.26021e-13
LSM14A	0.0695296	3.1963e-05
INSIG1	0.0695293	8.55778e-09
RSRC2	0.0695142	2.18351e-05
RB1CC1	0.069496	1.62632e-06
CSTF1	0.069245	1.00072e-10
DNMT3A	0.0688589	4.49197e-07
RPGRIP1L	0.0688143	4.72558e-13
CNOT2	0.0687126	3.99001e-06
SYNCRIP	0.0686894	0.000246077
DBP	0.0686547	1.34194e-12
USP14	0.0686061	1.45737e-06
LRCH4	0.0685732	4.72434e-11
ALG8	0.0685611	3.83077e-08
WNK1	0.0684959	2.564e-08
SMC6	0.0684614	7.72314e-09
RAB11A	0.0684515	7.06944e-07
PRDX2	0.0684224	0.000726409
ZMAT2	0.0683628	4.78563e-06
HDAC8	0.0683176	1.59496e-10
SUV39H1	0.0681205	2.64545e-25
DNM1	0.0681007	3.66231e-13
KCNMB4	0.0680636	5.09918e-11
UCP2	0.0680224	1.07155e-09
CCDC85C	0.0679419	1.85396e-17
PET100	0.0678797	3.78771e-05
FAM200B	0.067846	5.54591e-06
NAV3	0.0677386	3.55806e-06
XRCC1	0.0677194	2.56073e-07
DDX10	0.0676351	1.82667e-11
PDS5B	0.0674859	1.94427e-08
SNAPC1	0.0674529	2.08165e-08
HOXD10	0.0673284	1.85751e-10
SPA17	0.0672972	3.97291e-16
ZNF331	0.0672067	8.15398e-13
CLDND1	0.0671886	9.54653e-08
PTPN9	0.0670944	1.14303e-09
U2SURP	0.0669802	1.28229e-05
TMEM126B	0.0669058	8.93588e-06
ZNF92	0.0668806	2.6045e-12
GREM1	0.0668407	4.35929e-05
MRGBP	0.0667863	1.56627e-09
OLFML1	0.066782	3.68535e-10
LRRCC1	0.0667787	9.33544e-11
GSK3B	0.066773	2.98332e-06
COP1	0.0667011	1.01395e-08
STAM-AS1	0.0666694	1.47696e-19
COL9A3	0.0665125	8.50878e-08
TCF3	0.0663861	3.01576e-08
COMMD2	0.0662635	1.5531e-06
HEBP2	0.0662599	8.37809e-05
KLHL8	0.0662425	1.92555e-08
LRRC23	0.0662156	3.79445e-10
HNMT	0.0661535	6.84187e-06
TBL2	0.0661454	7.61164e-10
LSM14B	0.0661436	3.23676e-17
GCDH	0.0661404	2.24223e-10
WDFY1	0.0661383	1.3495e-08
FUNDC2	0.0660958	1.44249e-07
HOXD8	0.0660867	5.66044e-06
NFIB	0.0660411	0.000239149
DDX50	0.0659847	2.84149e-07
CASP2	0.0659504	1.59353e-06
PRSS12	0.0658972	8.57939e-09
MRPS6	0.0658752	0.000194993
GUCD1	0.0658373	3.77939e-09
UBXN11	0.0657612	6.26491e-10
GNB2	0.0657089	9.44854e-06
PDCD5	0.0655787	4.17895e-05
LIPT2	0.0655541	2.52248e-17
TNKS	0.0655345	8.00925e-10
YME1L1	0.0655088	1.72239e-05
TECR	0.0654838	0.00029908
MRPL23	0.0654613	3.75546e-05
CNRIP1	0.0654552	2.63606e-06
MRFAP1	0.0654446	0.000254926
ARFGAP3	0.0654062	3.95116e-08
ZFX	0.0654036	9.90857e-09
RBBP7	0.0653957	0.000369982
SRRT	0.0653562	5.54033e-06
MAML1	0.0652833	3.18589e-10
ZNF771	0.065271	1.67058e-07
VPS35	0.0652649	5.67917e-06
LMCD1	0.0652356	9.5942e-08
PSAT1	0.0652197	7.40701e-10
NDUFB6	0.0652194	6.84883e-05
TCAF1	0.0652039	2.21006e-05
AUTS2	0.0651905	1.18926e-06
CHD9	0.0651757	2.7789e-05
PKN2	0.0651297	2.81713e-08
RWDD4	0.0651071	2.79541e-06
GTF2I	0.0650746	0.000413236
CDC26	0.0650408	0.000158161
TRIOBP	0.0649532	1.77357e-07
WDPCP	0.0648875	5.90757e-15
RNF130	0.0648529	1.57582e-05
GANAB	0.0648209	3.37954e-07
ZNF730	0.0647844	2.23594e-16
GLT8D2	0.0647792	1.82528e-10
BRD3	0.0647716	7.10775e-05
VPS36	0.0647255	4.68614e-08
THAP3	0.0646547	2.7758e-11
CEP85	0.064646	3.27618e-19
MARCH5	0.0646377	5.3162e-06
NSMCE2	0.0645673	1.10055e-08
AP1M1	0.0644572	9.735e-08
HOXD11	0.0643862	7.67913e-12
SAP30	0.0643594	2.18787e-25
CCDC152	0.0643513	1.43805e-09
COL1A2	0.0642019	2.3303e-05
SLC25A25	0.0641734	1.76393e-18
SRSF1	0.0641462	0.000254377
CCDC15	0.06414	1.20201e-20
NR2F2	0.0640798	0.00161067
PHF20L1	0.0640432	3.01198e-06
DHRS4-AS1	0.064031	2.32831e-08
DHRS3	0.0639714	3.67419e-09
RHEBL1	0.0638786	2.16367e-37
ZNF660	0.0638571	2.84216e-08
HYI	0.0638292	8.65089e-08
PRRX2	0.0638022	4.77582e-13
USP11	0.0637973	1.39381e-07
RASL11B	0.0637816	7.70331e-06
GLA	0.0637426	8.35033e-14
ST3GAL3	0.0636267	9.75179e-12
SPRTN	0.0635805	1.27582e-08
PPID	0.0635422	6.33785e-09
TTC32	0.0635421	5.22714e-15
FAM92A	0.0635221	4.14895e-07
KATNA1	0.063507	2.9269e-13
LINC02511	0.0635028	1.41906e-13
PSMD7	0.0634036	0.000529628
MLH1	0.0633961	1.30713e-11
RAB34	0.063382	1.14463e-05
DDX1	0.0633713	8.3911e-05
BAG3	0.0633595	9.71473e-17
MORF4L1	0.0633421	0.00210984
TOX	0.0633307	7.62857e-14
HUNK	0.0633283	3.89151e-18
HAPLN1	0.0633171	1.64418e-10
GLUL	0.0632629	4.29848e-06
CTBP2	0.0632572	2.87274e-08
DCK	0.0632545	2.46233e-10
ING3	0.0632036	3.01885e-10
RBSN	0.0631684	9.91336e-09
INPP5F	0.0631478	5.06241e-08
EME1	0.0629755	3.25642e-30
THRAP3	0.062852	0.00278875
BPTF	0.0628332	8.16409e-06
KDELC1	0.0628228	1.97392e-09
AHSA1	0.0628188	9.75995e-06
SORD	0.0627775	1.22369e-08
C1orf123	0.0626894	0.000140982
GJC1	0.06265	2.69574e-11
PGM2L1	0.0626412	2.16977e-12
PEG10	0.0626153	3.26373e-07
RBM12B	0.0624581	2.97096e-10
SINHCAF	0.0624072	8.02724e-07
PCGF2	0.0623505	1.25072e-05
PKN3	0.0623189	5.49898e-30
EPB41	0.0622499	7.68971e-10
RAC1	0.0622343	0.00029977
PBX1	0.0622008	1.40235e-05
CTNNBIP1	0.0621431	4.00238e-07
OPN3	0.0621397	8.64866e-08
PLEKHA8	0.0621158	5.4025e-10
CDC5L	0.0620855	3.47339e-08
ATXN2L	0.062082	9.27823e-10
CNOT3	0.0620445	9.70278e-09
ACYP1	0.0620382	9.06253e-12
C11orf24	0.0619987	1.03159e-09
FRMD6	0.0619932	7.47006e-10
TESK2	0.0619837	8.73187e-27
OAF	0.0618939	7.15956e-06
SLC25A33	0.0618792	9.93803e-07
PSMC6	0.061836	0.000159183
FAM45A	0.0617471	4.08062e-06
TMEM99	0.0617176	5.23092e-12
ALX4	0.0617017	7.23332e-10
ITGA1	0.0616752	0.00685921
TBL1X	0.0616087	1.39242e-08
TALDO1	0.0614861	0.000190237
NUDT3	0.0614454	0.000202986
ZNF138	0.0614114	4.29618e-09
CHTOP	0.0614064	2.08834e-05
ABHD8	0.0613848	1.33578e-11
NAA50	0.0613641	1.92539e-06
FKBP7	0.0613616	1.59871e-06
ATL2	0.0612999	8.5592e-19
CDADC1	0.0612352	6.17282e-11
MAP4K5	0.0611582	1.78031e-07
ZNF318	0.0611515	1.35958e-15
DDX11	0.0611371	6.5675e-17
C3orf67	0.0611184	6.36172e-14
SAFB	0.061116	5.19545e-07
SRR	0.0609651	5.03356e-10
FAM13A	0.0609381	5.53737e-10
EXOSC3	0.0608885	1.41349e-06
SRSF7	0.060877	7.8381e-05
USP42	0.0607816	2.21818e-07
GNB1	0.0606297	1.36157e-06
ETV5	0.060606	2.41846e-08
POLR2H	0.0606039	4.69493e-06
UBN1	0.0604833	1.60212e-07
OXSR1	0.0604593	3.34688e-12
MT-ND1	0.0604534	6.98616e-05
UNK	0.0603099	2.01191e-09
PAK3	0.06026	2.98947e-20
LRP6	0.0601953	4.84017e-08
NFATC3	0.0601773	4.51458e-11
SYT1	0.0601272	0.000692818
CBLL1	0.0600731	1.06364e-08
SNRPD2	0.0600607	2.53004e-05
LRRC28	0.0600141	4.12882e-09
TBX3	0.0600133	1.15952e-08
FAM3C	0.05997	0.000159812
CPSF6	0.059939	0.000634932
CYR61	0.0598963	6.1959e-06
ZNF850	0.0598939	3.85475e-35
RNFT2	0.0598569	8.90249e-18
HS3ST3A1	0.0597256	9.89683e-11
ERG28	0.0596562	0.000672672
TBPL1	0.0595773	5.27698e-09
CRABP2	0.0595217	6.87598e-06
ZNF326	0.0595179	1.01881e-06
HOXC9	0.0594383	7.09868e-05
SENP6	0.059363	8.70101e-06
PPME1	0.059346	6.5499e-11
TUBE1	0.059344	3.1915e-10
GSPT2	0.0593116	2.89138e-09
C9orf40	0.0592542	8.80776e-16
ZFP82	0.0592026	2.33451e-09
KCNMB2	0.0591913	4.07701e-20
RTN2	0.059185	3.70095e-14
AFAP1	0.0591268	4.15216e-15
PTOV1	0.059101	1.50829e-06
SRRM1	0.0590646	0.000203863
MRFAP1L1	0.0589652	1.43864e-07
SREK1	0.0588135	7.74897e-05
KCTD21-AS1	0.0587996	1.21139e-10
MFF	0.0587746	0.000207867
BLOC1S6	0.0587653	3.35271e-06
PTCD3	0.0587554	4.22016e-10
MT2A	0.0587131	4.48026e-08
MNS1	0.0587025	2.53185e-13
FBLN2	0.0586517	7.8619e-09
CCT5	0.0585109	0.000184523
FAAP20	0.0585046	0.000659764
MLST8	0.0585035	2.58521e-07
KLF12	0.0585017	7.56012e-10
TPI1	0.0584913	0.0192232
C17orf53	0.0584906	5.48531e-20
ZGRF1	0.0584405	8.46117e-11
FGFR1	0.0583704	9.12334e-07
CENPV	0.0583172	4.86769e-07
ARL4D	0.0580807	6.95026e-14
HSP90AA1	0.0580179	0.00242584
TNPO1	0.0580061	0.000163431
TTL	0.0579147	1.69538e-12
CKAP4	0.0578873	0.000231594
AURKAIP1	0.0578787	0.000256491
SUPT16H	0.0578322	0.000718543
ILKAP	0.0578143	1.46271e-07
NEK3	0.0577795	1.86104e-11
PCYT1B	0.0577455	5.75402e-15
COL8A1	0.0576865	1.1247e-09
NCOR1	0.0576675	0.000182208
EBPL	0.0576375	5.73744e-05
DARS2	0.057614	1.72008e-22
RRAGA	0.0575808	3.03874e-05
MMS22L	0.0575364	1.40133e-11
RMI2	0.0575205	2.07573e-12
HOXB2	0.0574289	1.04732e-06
PPP1R12A	0.0574175	5.3022e-06
MRPL19	0.0574093	9.11676e-06
PYURF	0.0573014	0.00290271
GSTCD	0.0572545	3.86141e-11
KIAA1549	0.0572453	6.44216e-12
RABL6	0.0571721	8.52725e-06
TMEM126A	0.0571705	3.58726e-06
DNAJC2	0.0571292	3.62842e-07
ECHDC1	0.0569807	9.73876e-05
SETBP1	0.0569607	2.86959e-08
COL3A1	0.056923	1.29588e-05
ASXL3	0.0569174	6.79133e-08
SACS	0.0568752	5.41862e-12
PDK2	0.0568688	1.87471e-07
B3GLCT	0.056736	5.56528e-09
PGAP1	0.0566794	2.20228e-09
MFAP2	0.0566122	0.000571491
MTERF2	0.0566067	1.2174e-09
DDA1	0.0565368	5.96121e-06
FKBP1B	0.056529	7.25254e-08
ATXN1L	0.0565181	2.18252e-09
RDX	0.0565144	0.00011384
TAX1BP1	0.0564363	6.35303e-05
MLLT11	0.0563912	1.48981e-08
FLRT2	0.0563022	5.25415e-07
NUDT16	0.0562977	2.5815e-08
FANCM	0.0561774	6.58173e-14
ZRANB3	0.0561231	1.67093e-13
DLX1	0.0560139	1.80341e-06
RBM26	0.0559946	6.92143e-07
ARHGAP35	0.0559448	9.91625e-09
IDH2	0.0558698	6.71253e-05
CNOT7	0.0558294	7.46119e-05
ZNF85	0.0557289	4.83203e-09
AP3B1	0.0557159	1.14391e-07
NID2	0.055693	3.36529e-07
HSD17B12	0.0556624	9.7259e-08
DAAM2	0.0556355	4.71581e-08
C1D	0.0556115	0.000115708
LIMA1	0.0555996	2.28083e-07
TBL1XR1	0.0555713	1.61606e-06
ALDH1A2	0.0555048	1.10083e-05
C16orf91	0.0554442	7.26386e-07
CCNC	0.0554182	2.31623e-05
NAP1L4	0.0553803	5.44665e-05
MLLT3	0.0553803	3.00779e-10
ARSJ	0.0553514	2.76279e-07
PRKRA	0.0553204	0.000510546
PSMD11	0.0553151	0.000357563
CREB3L2	0.0552795	3.73243e-08
APPL1	0.0552542	9.49687e-06
MRPL55	0.0552436	0.00139511
H3F3B	0.0552374	1.37034e-05
MRPL13	0.0551668	0.000348729
SF3A2	0.0551644	3.04577e-05
KDM4D	0.055061	8.84862e-21
MTCH2	0.0550453	1.69843e-05
WDR77	0.0550335	3.03013e-05
SAMD4B	0.0549127	2.48416e-07
IRF2BP1	0.0548675	3.95828e-09
SETD3	0.0548088	7.35502e-10
RDH10	0.0547887	8.44585e-07
ICE2	0.0547049	6.6681e-09
POLE3	0.0546622	3.15684e-07
UBAP2	0.0546565	2.35534e-07
PACSIN3	0.0546134	8.12493e-09
DSCC1	0.0545566	2.93557e-15
IL17RD	0.0545466	4.67801e-09
LLGL1	0.0545016	1.98317e-12
TULP3	0.0544429	2.61892e-08
DZIP1	0.0543126	5.21472e-07
ABI2	0.0542786	0.00122164
DAAM1	0.0542525	7.25153e-08
CPSF3	0.0541847	1.03748e-08
CCDC3	0.0541692	8.08173e-05
DSN1	0.0541672	1.13359e-11
NIN	0.0541665	1.08483e-08
GMEB1	0.0541215	3.31331e-10
PRDM2	0.0540884	1.17058e-06
PCDH10	0.054062	3.92692e-05
XPO7	0.0540385	5.14581e-09
LEF1	0.0540256	6.18131e-11
MSX2	0.0539852	7.89058e-06
UBE2J2	0.0539829	4.92746e-05
ATOH8	0.0539814	2.52495e-13
SPATA5	0.0539625	1.18664e-16
EBF3	0.0538952	1.33093e-06
BCL9	0.0538657	2.35879e-06
HOXA6	0.0538146	1.67203e-08
PDE7A	0.0537369	2.0961e-09
SBK1	0.0536845	7.68316e-07
HINT3	0.0536697	4.18121e-10
TXNRD1	0.0536584	3.74885e-06
ZBTB8A	0.0536426	7.13117e-08
CSRNP2	0.0536257	6.35495e-10
RFC5	0.0535829	1.20898e-08
GLCCI1	0.053555	5.70066e-11
KPNA4	0.0535519	2.85446e-07
UGDH	0.0535146	2.50858e-06
PREP	0.0535146	3.31814e-06
HOXD3	0.0534213	1.79516e-07
TEX261	0.0534051	3.1213e-08
PKNOX1	0.0533652	8.47382e-08
LTBP1	0.0532817	9.7562e-05
ARID4A	0.0532622	2.22061e-07
NUDT10	0.0532494	1.08489e-09
FGFR2	0.0531514	7.1863e-09
EGLN2	0.0531128	2.02741e-05
RBM25	0.0530617	0.00101234
SRSF6	0.0530184	0.00102653
CUEDC2	0.0529663	0.000636344
LEO1	0.0529504	3.68333e-05
LIG1	0.0528984	1.49827e-11
PRR13	0.0528593	6.99465e-05
FAM229B	0.0528075	2.9041e-06
COL26A1	0.052728	1.48644e-08
CEP95	0.052705	2.66901e-05
SNAPC3	0.0526999	4.29444e-09
ZC3HC1	0.0526154	1.05263e-07
SKP2	0.0525601	1.17161e-07
ELN	0.0524975	8.09612e-08
RNF219	0.0523203	4.25333e-06
EMC8	0.0522782	1.14921e-05
KAT6B	0.0522582	1.07083e-05
RAB4A	0.0522423	0.00700558
PHC1	0.052227	7.38929e-08
SMOX	0.052212	9.08255e-07
TTC23	0.0522017	1.35315e-11
KMT2E	0.0521745	0.00157046
BAMBI	0.0521506	1.27333e-05
ZNF703	0.052125	1.97723e-05
ZNF821	0.0520307	2.76485e-06
LRRN3	0.0519872	4.82532e-05
PHYHD1	0.0519729	3.25937e-09
MYBL2	0.0519442	2.5483e-15
HNRNPAB	0.0519049	0.000372177
SF1	0.0518972	0.00033942
SPIN1	0.051897	0.000145011
PPP1R10	0.0517652	2.77836e-06
ZNF184	0.0517165	2.40081e-08
SHARPIN	0.0516221	4.2344e-05
ATN1	0.0515668	1.41879e-06
VPS4A	0.0515652	8.34583e-06
PIAS3	0.0514227	7.15762e-10
C15orf40	0.0513982	4.09358e-05
ARID1A	0.0513842	5.82503e-05
AGTR2	0.0513677	4.90316e-07
TP53I13	0.0513604	7.81932e-06
PRPF3	0.0513229	1.50818e-08
DCUN1D5	0.0512448	4.66654e-06
KATNAL1	0.0512334	2.79425e-08
MYL6B	0.0511869	0.000418868
PPP6R3	0.0511675	7.45864e-09
THAP9-AS1	0.0511268	1.23302e-05
CAPN10-DT	0.0511104	0.000322562
KNTC1	0.0511094	2.98899e-12
PABPC4L	0.0508758	5.02296e-16
VPS26B	0.0508693	1.33384e-07
RSF1	0.0508671	0.0020294
CAMK2D	0.0508322	1.74856e-08
ZBED1	0.0507219	2.5069e-07
ECI1	0.0507129	2.68379e-06
DAXX	0.0506206	2.85505e-07
VCPKMT	0.0505718	0.000158026
CCDC82	0.0505692	4.10654e-08
AMOT	0.0505531	0.000103184
ARHGEF2	0.0505477	1.27377e-07
TNNT1	0.0505177	3.96761e-14
LIPE	0.0504934	2.53393e-15
TRA2A	0.0504481	4.21218e-06
HSPA12B	0.0504279	4.05825e-08
DNA2	0.0504005	7.55197e-13
NLGN2	0.0503991	6.49081e-10
HES1	0.0503701	0.0106544
MFAP4	0.0502886	5.91244e-08
SUGT1	0.0502884	2.23172e-05
MUS81	0.0502359	3.06014e-08
ZNF569	0.0502353	1.89123e-11
ARL5A	0.0501962	0.00513827
SNRPB2	0.0501517	0.00167819
ZEB1	0.050113	2.39568e-10
USP47	0.050076	6.33696e-07
SPTBN1	0.0499898	2.6956e-10
TIMP2	0.0499723	3.82054e-06
ZNF518B	0.0499611	3.57332e-07
EWSR1	0.0497978	0.00398515
DACT3	0.0497245	5.41362e-08
CSDE1	0.0496938	0.0101031
DHX29	0.049691	1.24074e-05
COIL	0.0496805	5.00053e-07
PSMD2	0.049677	0.00146102
TBX2-AS1	0.0495709	3.7361e-08
RASL12	0.0495633	2.30993e-07
VCPIP1	0.0495513	6.17101e-10
PIBF1	0.0495094	7.17228e-08
ERI1	0.0494578	2.46872e-10
DCTN2	0.049428	0.000379229
BTBD10	0.0494152	4.60611e-08
COL11A1	0.0494108	1.09654e-11
FXR1	0.0493786	0.00416094
PRPSAP2	0.0493698	3.25682e-07
NFYA	0.049366	4.28428e-07
EIF2AK4	0.0492954	0.000807074
SEPT6	0.0492679	1.91016e-05
TMTC3	0.0492121	5.66066e-09
TLN1	0.049166	0.000152855
NUP58	0.0491465	7.30637e-06
SAP130	0.0490587	1.47588e-11
EXOSC6	0.049044	2.025e-07
ZNF516	0.0490251	1.28807e-06
ATG4C	0.0489929	2.89514e-09
RMI1	0.0489542	5.91526e-10
GLI2	0.0488695	9.45681e-11
CCDC90B	0.048864	0.000292042
ARL13B	0.0488388	7.81536e-08
ZNRD1	0.0488053	1.21369e-05
TYW5	0.0487806	1.72893e-06
FBN1	0.0487621	1.0896e-08
TOR1AIP2	0.0487589	9.29994e-05
FANCB	0.0487374	5.6225e-12
EPOR	0.0487188	1.16264e-11
RNF20	0.0486789	4.8416e-07
USP28	0.0486321	1.47425e-07
CEP76	0.0486229	3.1413e-14
YIF1B	0.0486091	6.57394e-07
HSF2	0.0485755	4.2221e-08
CTDSP2	0.0485328	2.78261e-05
HAUS3	0.0485255	8.93056e-10
RBM15B	0.0484559	1.26327e-05
RAB28	0.0484549	2.20144e-06
PDZRN4	0.0484431	8.12485e-08
SERTAD4-AS1	0.0484287	0.000509548
NAB2	0.0484132	2.9791e-08
CHRAC1	0.048413	3.0151e-05
VRK3	0.0483899	1.58572e-08
BUD13	0.0483419	4.34642e-08
MBOAT2	0.0482908	3.05998e-08
NUP54	0.0482872	2.24983e-07
CBL	0.0482443	7.20497e-10
NOG	0.0482	4.47499e-05
NUMA1	0.0481656	9.78952e-08
FAM215B	0.0480666	0.000741977
ADH5	0.0480652	0.00103335
MPHOSPH6	0.0480386	1.8866e-06
CIB2	0.0479663	1.25058e-06
POU2F1	0.0477209	1.08927e-08
NTS	0.0476569	3.3125e-06
ANKIB1	0.0476278	7.91707e-06
ALPK1	0.0475923	1.59574e-14
DCAF15	0.0475788	1.34793e-08
LIN52	0.0475502	4.09783e-07
FAM122C	0.0475397	5.79818e-12
ADGRA2	0.0473467	1.14746e-08
FBN2	0.0473219	4.65015e-05
FKBP8	0.0472718	0.00520103
CORO1C	0.0471439	1.65413e-06
ZNF322	0.0470737	5.24974e-06
ZNF682	0.0470605	1.91856e-07
UBE2D3	0.0470546	0.0119993
FKBPL	0.0470356	1.26702e-11
ACAA2	0.04703	1.56822e-05
ITSN1	0.0470251	3.9778e-08
GINS4	0.0470063	2.05296e-10
HOXC6	0.0469604	2.03881e-05
RAD54B	0.046943	2.20306e-10
IGF2-AS	0.0469159	2.07484e-08
PTGFRN	0.0468587	3.73877e-07
SLITRK6	0.046828	3.31473e-09
KDM3B	0.046774	1.29317e-07
POLD1	0.0466781	3.63396e-07
C7orf26	0.0466285	3.88075e-07
KCNG1	0.046617	7.62874e-08
HNRNPA1L2	0.0465157	1.69287e-05
PDE1A	0.0465074	3.97645e-09
HSPH1	0.0464974	4.13071e-07
TMBIM4	0.0464285	0.000227245
MAPK14	0.0464231	7.11731e-08
NRXN3	0.046418	1.02666e-08
ZNF652	0.0463601	8.7569e-05
UBE2G1	0.0463031	4.64955e-06
MFGE8	0.0462981	2.478e-05
PTGIS	0.0462783	1.35375e-08
STK25	0.0462745	7.07578e-05
ING2	0.0462027	0.00101499
SNAP23	0.0461086	0.000177072
SPEN	0.0460927	2.59481e-07
SPAG7	0.0460126	0.00386243
MOXD1	0.0459272	4.83127e-06
FAM133B	0.0458847	6.57345e-05
NEK1	0.0458815	3.32684e-06
PSMB6	0.0458768	0.0427264
C7orf50	0.0458408	0.00343698
PPIF	0.0458321	6.49844e-06
C1orf109	0.0456835	4.55136e-08
HLTF	0.045637	1.26823e-08
TRIM41	0.0456304	9.6405e-05
SETD1B	0.0456267	9.50011e-11
SNX2	0.0455948	0.000684602
INTU	0.045582	3.71064e-08
FAM192A	0.045568	0.000112521
IFT122	0.0455401	1.38916e-07
SENP2	0.0454113	1.25647e-07
ZNF253	0.0453704	2.42443e-07
GNAS	0.0452759	0.00341323
LIN28B	0.0452747	4.71692e-10
RPS20	0.0452571	0.00839235
UBE2B	0.0451086	4.33375e-05
FBXO48	0.0450745	1.40822e-14
UBE2L3	0.0450396	0.0108296
SMARCAL1	0.0450369	1.54013e-09
LRRC20	0.0450253	1.3173e-07
ATP23	0.0449921	1.15857e-08
MICAL3	0.0448649	5.24656e-12
UBA2	0.0448485	0.000269059
RRAGC	0.0448231	2.79942e-07
ATP5MG	0.0448229	0.00110674
ABCD3	0.0448182	5.14539e-10
AAK1	0.0448061	5.64806e-06
UGP2	0.0447276	6.30578e-05
MDFIC	0.0447049	1.18044e-12
CSTF3	0.0446703	3.74451e-06
HOOK3	0.0446625	2.8405e-05
SON	0.0445944	0.000242313
KHSRP	0.0445875	1.29281e-05
SNW1	0.0445642	0.000481632
DDT	0.0445262	0.00231519
RFTN2	0.0445233	1.33973e-07
C11orf74	0.0445038	7.09632e-05
TRAF3IP1	0.0444728	5.40081e-06
TCEANC2	0.0444083	1.08078e-12
C4orf33	0.0443603	5.57257e-12
BRD7	0.0443183	3.10048e-07
SERTAD2	0.0442848	3.44799e-07
STARD13	0.0442491	1.30716e-10
FKBP3	0.0442432	0.000755708
LRRC49	0.0442317	1.06747e-06
UBAC1	0.0442293	1.34943e-06
TMEM203	0.0441877	0.000121826
UBE2A	0.0441858	0.000109359
ZC3H11A	0.0441443	3.14649e-06
SRPK1	0.044135	0.000336105
STX2	0.0441288	1.11758e-06
SLC25A11	0.0441255	3.4478e-05
FGD6	0.0440681	1.38587e-06
ZNF675	0.0440231	5.75122e-10
IMPA2	0.0440199	1.90873e-05
FBXO11	0.0439715	9.50025e-06
USP33	0.0439483	2.03118e-06
FBXO34	0.0439441	4.66702e-07
ZNF649	0.0439372	4.11467e-08
RFC4	0.0439066	2.85513e-08
TEDC2	0.0438245	2.52121e-07
ZIK1	0.0438128	5.62119e-12
SLC26A2	0.0438042	1.43342e-06
ZNF606	0.0437965	4.31177e-05
THAP10	0.0437884	6.92431e-11
SAR1A	0.0437547	0.00209223
MAP3K4	0.0437314	5.96826e-07
RABL3	0.0436719	3.06755e-10
IDH1	0.0436473	2.83593e-05
PLPBP	0.0436149	0.00016164
ZNF24	0.0435654	1.03379e-05
HERPUD2	0.0435486	3.43576e-06
SNAP47	0.0435332	5.26528e-05
BAP1	0.0435034	5.86978e-06
TGFBR1	0.0434902	5.22813e-09
TCOF1	0.0434589	8.85342e-06
ACTR1A	0.0434048	5.22445e-05
MRPL48	0.0433977	0.000127774
STAG1	0.0433945	3.11024e-08
ASH2L	0.0433626	5.11079e-06
GTPBP6	0.043347	1.63776e-06
TUG1	0.0433434	0.00013101
PALLD	0.0433203	0.000998471
GXYLT1	0.0432233	2.6619e-06
UBE2I	0.0432163	0.00380036
PRUNE1	0.0431771	3.21064e-07
TWISTNB	0.0431325	9.16381e-06
BCHE	0.0430556	8.934e-07
MTDH	0.0430309	0.0136261
RTCB	0.0430058	0.000800838
TRIP11	0.0429884	0.000213407
KIFAP3	0.0429548	3.13402e-06
FAM110B	0.0429324	4.3813e-07
FBLN7	0.0429237	1.25126e-07
MSL1	0.0428796	2.08673e-06
POM121C	0.0428769	3.6102e-08
NRAS	0.0428576	6.03386e-07
EPHB3	0.0428131	1.37903e-07
ATF6	0.0427108	7.66318e-07
GINS3	0.0426747	1.49589e-06
TADA2A	0.0426263	3.56385e-07
NELFB	0.0426097	2.34648e-07
SPOCK3	0.0426079	7.2293e-07
TMSB15B	0.0425984	4.88165e-07
AMD1	0.0425938	0.000726664
MAP7D3	0.0425821	2.28618e-05
CHORDC1	0.0425805	1.42321e-07
DPY30	0.0425765	0.00325646
MAF1	0.0425671	0.000528957
FSD1	0.0425658	6.74717e-09
JAM2	0.0425573	8.29791e-08
AADAT	0.0425289	5.9935e-06
IRF2BPL	0.0425013	0.000535838
ZNF140	0.0424737	1.98934e-06
ADD1	0.0424718	0.00116806
SCAF11	0.0424561	0.0023509
TMED5	0.04241	2.23608e-08
USP21	0.0423841	3.52276e-08
CACNA1A	0.0423419	1.00483e-08
DOCK7	0.0423086	3.78756e-06
ANGPTL2	0.0422599	2.49185e-06
[truncated: 3,658 more rows]

## Sheet: Cluster 7
Gene	LogFC	pVal		GO BP top 30 DE genes
COL2A1	2.07889	5.55526e-260		ID	Name	Source	pValue	FDR B&H	FDR B&Y	Bonferroni	Genes from Input	Genes in Annotation
COL9A3	2.01215	0		1	GO:0030198	extracellular matrix organization		3.732e-17	2.881e-14	2.27e-13	5.539e-14	14	354
CNMD	1.93459	0		2	GO:0043062	extracellular structure organization		3.883e-17	2.881e-14	2.27e-13	5.762e-14	14	355
MIA	1.74684	0		3	GO:0001501	skeletal system development		8.335e-12	4.123e-09	3.249e-08	1.237e-08	12	530
COL9A2	1.439	1.78391e-210		4	GO:0051216	cartilage development		4.825e-10	1.79e-07	1.411e-06	7.16e-07	8	197
COL9A1	1.41931	6.39704e-190		5	GO:0072358	cardiovascular system development		1.728e-09	4.274e-07	3.368e-06	2.564e-06	13	1058
FIBIN	1.28026	6.86625e-190
EPYC	1.23551	0
DCN	1.22824	9.18445e-127
PMP22	1.21416	1.50548e-252
COL12A1	1.2101	1.22467e-177
SFRP2	1.18763	5.78006e-112
FN1	1.09821	1.62819e-166
CPE	1.0593	3.21032e-151
CTGF	1.05692	1.19274e-131
DLK1	1.03183	9.7984e-127
COL11A1	1.02307	2.88233e-215
PTN	0.999007	8.68083e-143
MPPED2	0.99393	1.37265e-228
CYR61	0.917846	5.3837e-146
SORBS2	0.90145	6.61623e-160
PLAC9	0.891348	2.10997e-177
TM4SF1	0.842396	7.11374e-178
MEST	0.817885	8.80466e-93
C2orf40	0.816404	0
HAPLN1	0.776896	5.01843e-192
SOX9	0.776262	1.14968e-185
OGN	0.774047	8.5291e-99
GPC3	0.767624	8.93037e-98
C1QTNF3	0.76295	4.0553e-261
MGP	0.74853	1.00982e-90
COL11A2	0.733195	1.16777e-306
LUM	0.697377	3.47528e-65
PEG10	0.687564	5.87447e-74
WWP2	0.686007	6.01053e-178
TNC	0.684736	4.45392e-160
MEOX2	0.658219	3.94449e-120
MATN4	0.616086	0
SOX6	0.601125	3.74294e-95
AKR1C1	0.594346	1.25674e-132
FAM84A	0.589178	6.74621e-128
S100B	0.582485	2.12555e-197
C12orf75	0.559479	6.68443e-69
BMP5	0.551832	1.03678e-87
RBP4	0.542553	0
C9orf3	0.534449	2.85433e-110
HOXA7	0.534342	3.64806e-33
GMDS	0.526708	1.14667e-66
CAPN6	0.517912	1.00582e-163
RUNX1T1	0.514527	5.54377e-80
SH3BGRL3	0.510866	3.46563e-74
LMCD1	0.496026	1.26255e-71
DMKN	0.493103	1.06971e-106
TSPO	0.488128	1.39029e-52
CNN3	0.485922	1.05526e-56
ELN	0.484017	7.7324e-78
LGALS1	0.47851	2.25537e-46
COL1A2	0.478129	2.98958e-38
SERTAD4	0.468018	3.72282e-63
COL27A1	0.465127	1.47616e-106
PCOLCE2	0.461893	1.04925e-90
P4HB	0.460771	6.2269e-60
ARSJ	0.459919	2.76056e-118
PPIB	0.457103	6.38001e-54
NEFL	0.455522	3.6789e-39
CTHRC1	0.446037	5.34709e-53
OSTC	0.443349	4.05042e-66
SCRG1	0.442611	1.59449e-45
SERTAD4-AS1	0.440492	1.00972e-59
ITM2A	0.439056	5.98851e-67
AKR1C2	0.432633	1.18707e-74
ITGA10	0.423056	2.69434e-207
IGF2	0.42134	2.72816e-43
LTBP1	0.417251	7.93908e-44
CFH	0.415892	1.26872e-133
S100A6	0.414947	3.97111e-75
CALD1	0.410303	1.0188e-47
THBS1	0.407846	5.35506e-147
EMILIN1	0.400346	4.49151e-54
CRISPLD1	0.39327	2.76551e-50
SEC61B	0.386126	3.56024e-61
MECOM	0.385556	9.47757e-59
COL1A1	0.384227	4.35981e-20
TNS2	0.383876	1.18126e-41
FOXC1	0.381253	4.2534e-70
FRZB	0.379033	1.03461e-14
GPM6B	0.374871	5.3563e-34
RHOBTB3	0.369825	8.1048e-27
DHRS3	0.366187	2.62475e-117
CAVIN1	0.36598	2.20683e-98
CHPF	0.358721	6.94103e-41
G0S2	0.358694	1.41338e-50
EBF2	0.356723	3.57342e-49
RRBP1	0.356416	1.12708e-31
HMGCLL1	0.355467	6.28423e-117
PRICKLE1	0.354598	7.31015e-49
DDAH1	0.351661	5.13663e-61
ASPN	0.349122	8.48787e-21
RARG	0.348784	7.96592e-67
ETV5	0.34751	2.34846e-79
MMP2	0.347122	2.14932e-34
TSC22D1	0.346023	2.94133e-22
KLF5	0.345913	1.42761e-142
IL11RA	0.341996	5.41264e-27
NTRK2	0.339521	8.57015e-36
C3orf58	0.338532	4.87206e-37
PHACTR2	0.337422	2.01844e-33
CDC42EP3	0.33465	3.39185e-40
PRDX1	0.333904	6.11953e-38
FMOD	0.329042	1.04288e-176
EEF1B2	0.328109	2.8439e-46
RHOD	0.327865	5.12875e-81
SOX5	0.327146	1.01871e-76
ITGA8	0.326353	1.1348e-43
FBN2	0.326068	1.67544e-37
PYCR1	0.326023	7.43259e-40
SSR2	0.323518	3.59812e-42
DOK5	0.318694	9.91611e-61
ITM2C	0.318451	8.10834e-40
SEMA3D	0.317966	1.48983e-34
LIMCH1	0.31675	1.98404e-22
GAS2	0.316017	8.61025e-33
HSPA5	0.315876	4.59906e-24
LRRC59	0.314842	9.02535e-26
MDFI	0.313581	2.93661e-33
CRTAP	0.312315	1.56158e-28
SERPINH1	0.311511	7.47049e-32
PPIC	0.309885	5.64569e-24
C1GALT1	0.308919	9.12234e-49
COL8A2	0.308272	3.62902e-189
TGFB1I1	0.307443	2.27153e-30
EDIL3	0.306596	5.39387e-41
DLX1	0.304054	1.7652e-76
GDF10	0.30235	4.73508e-51
PPP3CA	0.301558	5.06919e-16
VDAC1	0.299843	4.90564e-29
NME1	0.297433	4.3964e-26
ANGPTL1	0.296105	4.21034e-61
SSR3	0.295933	2.45047e-28
LSAMP	0.295523	5.50064e-36
S100A10	0.293881	4.89975e-18
CDA	0.291682	9.16025e-48
RPL10	0.290355	7.8077e-67
KDELR2	0.289561	2.31293e-30
SEC61G	0.289482	9.8842e-32
FCGRT	0.289459	1.70526e-29
RPL18A	0.287045	3.87937e-76
UGP2	0.28485	5.39212e-20
RPS2	0.284694	2.98598e-54
TIMP3	0.283896	2.17495e-34
ARF4	0.280619	3.73998e-26
FABP5	0.277835	1.08134e-17
PPP1R1B	0.276059	5.65973e-198
FXYD1	0.274484	1.51251e-27
ACAN	0.273403	9.88388e-143
DNM3OS	0.272822	7.54901e-26
RPS25	0.272169	3.75053e-64
SIX1	0.271869	2.90405e-18
RBM3	0.271071	3.9424e-31
COL14A1	0.268402	3.59262e-61
RPS12	0.266455	1.98007e-60
TNNC1	0.265824	1.36826e-86
PLOD3	0.265504	7.28924e-46
KLHDC8B	0.264689	4.99874e-24
SOSTDC1	0.26464	9.66811e-30
RPL13A	0.263366	2.44916e-70
SND1	0.262676	2.71166e-21
IDI1	0.260105	1.54377e-15
FAM98A	0.258918	4.11197e-27
FGFR1	0.258142	2.28448e-18
HOXC8	0.258124	1.1825e-20
RNF175	0.256701	1.69787e-31
RPLP0	0.256225	5.98153e-61
GCHFR	0.255698	1.62599e-32
RCN2	0.254947	4.04723e-23
CALU	0.252359	1.92869e-18
NUPR1	0.251124	1.60224e-47
LDHB	0.250329	3.39917e-31
ISM1	0.250218	2.84203e-74
PIEZO2	0.247978	3.85781e-31
EVA1A	0.247822	5.66746e-34
DLX2	0.247458	1.67949e-44
RPL4	0.246519	1.74455e-46
FXN	0.24562	1.66766e-19
OAF	0.244093	3.72454e-21
UCHL1	0.243931	9.26248e-20
FKBP10	0.242198	1.67632e-21
VCAM1	0.241991	5.87222e-39
ACTN1	0.239203	1.93347e-20
FGFR2	0.239018	1.81428e-28
RPL15	0.238969	4.2395e-64
FTL	0.237858	7.00131e-30
NPY1R	0.236535	8.14345e-29
TSPAN4	0.236366	3.04092e-24
SELENOM	0.235786	4.79637e-17
RFLNA	0.235136	5.08315e-66
LINC02381	0.234602	3.91701e-22
NPM1	0.234529	2.7312e-24
UGDH	0.234312	1.34275e-16
RPS5	0.233982	2.42638e-45
LMO4	0.233979	2.12485e-17
SOD3	0.23275	3.29689e-75
ENHO	0.23177	1.20753e-38
FLNB	0.231251	2.64085e-30
TCF7L2	0.231212	1.39275e-17
ERG	0.230725	1.07596e-31
MFAP2	0.229969	2.57731e-15
RPL14	0.229813	1.52195e-45
LITAF	0.229673	1.46732e-17
GAPDH	0.229288	7.67014e-36
NR3C1	0.228091	2.75409e-21
FAM114A1	0.227003	3.99563e-24
FAT4	0.226527	3.01044e-23
MSMO1	0.226131	2.88032e-15
HSP90B1	0.225019	6.80521e-18
C5orf15	0.223705	8.79052e-19
NUAK1	0.223537	2.2376e-25
SCUBE3	0.223182	1.18208e-30
SERP1	0.223164	6.42003e-19
RPS27A	0.22308	1.91107e-59
DAB2	0.222394	1.00647e-21
TRPS1	0.221465	7.75069e-19
HNRNPA1	0.221308	1.16008e-23
ADAMTS19	0.220991	1.03409e-81
NPM3	0.220303	1.69096e-19
SDCBP	0.220249	1.89388e-13
RPL21	0.219998	3.0565e-55
HNMT	0.21809	3.32496e-19
NQO1	0.217926	6.7529e-18
EMP3	0.217816	3.62443e-17
MATN3	0.217772	5.30792e-67
TAGLN	0.217733	1.34503e-17
RPSA	0.21766	1.65659e-34
MYL12B	0.21712	4.29749e-18
NFIX	0.215217	2.67491e-48
SRPX	0.214599	8.09493e-59
PPP1CC	0.213931	7.0458e-14
CAPG	0.213623	1.63254e-23
RGS2	0.213245	1.5844e-12
RPS15	0.213137	4.93103e-47
ISYNA1	0.212763	1.82074e-15
PDIA6	0.212762	3.2732e-15
PRELP	0.212659	6.31162e-121
PDIA4	0.21183	1.8723e-14
FBLN2	0.211444	6.69562e-26
PRR16	0.211356	6.88879e-32
XBP1	0.210504	2.81508e-20
CAPN2	0.209976	8.65008e-13
ACSF2	0.209713	1.92325e-18
RPL8	0.209668	1.28217e-45
RPL27A	0.20919	8.13175e-45
DDOST	0.209013	8.78583e-16
EIF3H	0.208605	1.08174e-19
ACAT2	0.208245	9.56587e-14
RPL28	0.207593	8.61843e-44
SSR4	0.206963	9.69183e-20
SLC1A3	0.20694	2.7714e-37
AVPI1	0.206912	1.42352e-46
EEF2	0.206857	8.78674e-22
BCAT1	0.205848	1.80937e-17
PPA1	0.205228	4.19835e-16
CLDN10	0.20486	4.72324e-99
RPL19	0.204175	8.82446e-49
LPAR4	0.204116	2.07497e-18
HAPLN3	0.204083	1.84453e-48
ZFHX4-AS1	0.203701	9.74687e-19
RPS13	0.203651	5.70558e-44
HSP90AB1	0.203646	4.23802e-14
RPLP1	0.203032	6.32356e-53
C12orf57	0.203025	5.30104e-16
FBXO2	0.202485	6.56426e-61
PPDPF	0.200582	3.04072e-19
COL5A1	0.200549	3.83735e-17
PDLIM4	0.20013	1.0345e-17
PPIA	0.200077	4.08416e-32
KCNMA1	0.199983	5.91256e-97
RAI14	0.199893	3.4939e-11
PSMB5	0.199742	1.6794e-18
OLFML1	0.199692	3.35463e-33
ISOC1	0.199335	6.91595e-18
WFDC1	0.199155	2.00614e-30
HSPD1	0.198646	1.54409e-16
NANS	0.198214	1.48379e-18
RPS4X	0.197467	4.93362e-29
IGFBP5	0.196591	2.66933e-22
FZD8	0.196235	7.97869e-34
NID2	0.196135	1.07137e-19
CREB3L2	0.19576	2.12585e-17
GNL3	0.195275	1.49764e-12
KDELR3	0.195172	4.4148e-35
ATP5F1A	0.194823	1.40333e-18
DACT1	0.194795	4.3941e-20
PLP2	0.194273	1.31694e-19
ZFHX4	0.194123	2.01139e-21
CD74	0.193691	6.70058e-20
NDRG2	0.193534	4.37074e-22
SRM	0.192975	6.0175e-22
UXS1	0.192647	1.40186e-14
EFEMP1	0.192075	2.19159e-12
FAM3C	0.191797	1.91034e-13
PDIA3	0.191309	8.32354e-13
FBXO7	0.19079	1.66162e-10
TNFAIP8	0.19051	5.40191e-29
DAAM2	0.190387	3.9309e-17
SORBS1	0.190178	1.35336e-51
ALDH2	0.189285	1.97143e-15
SERPINI1	0.18893	6.58996e-58
TMED10	0.188544	1.34015e-12
CCND1	0.188508	5.02806e-33
DAP	0.188156	6.8293e-12
TOX	0.187457	3.32835e-25
RPS19	0.187225	1.59808e-44
RPL32	0.187102	2.41337e-39
RCN1	0.186343	1.42273e-13
COPZ2	0.185547	7.16223e-29
FGFRL1	0.184878	4.41046e-27
EIF3F	0.184793	3.82053e-17
COL24A1	0.184533	1.53541e-73
CKAP4	0.184519	3.38184e-09
FZD2	0.184049	2.92298e-18
FDFT1	0.183818	1.51311e-14
PLEKHA4	0.183686	1.13108e-14
PRDX4	0.183081	3.28301e-10
GTF3A	0.18294	1.43332e-10
CNPY2	0.18281	2.98463e-08
NFIB	0.182513	4.60836e-14
RPS16	0.182299	1.37258e-37
DSTN	0.18221	5.47915e-09
ARMCX2	0.181997	5.74697e-13
POLR2L	0.179967	2.61807e-11
GDI2	0.179541	4.3348e-12
RPL11	0.179086	1.44237e-35
ANXA5	0.179056	6.54558e-15
DDR2	0.177874	4.68309e-12
DNM3	0.176228	5.10152e-37
SCARB1	0.176167	2.72591e-38
HSD17B10	0.176064	2.94807e-12
RPL12	0.175926	1.08149e-24
CCND2	0.175598	7.21229e-12
GOLIM4	0.175546	8.37599e-13
INSIG1	0.175537	1.30327e-10
[truncated: 4,073 more rows]

## Sheet: Cluster 8
Gene	LogFC	pVal		GO BP top 30 DE genes
[truncated: 4,223 more rows]

[truncated: 6 more sheets: Cluster 9, Cluster 10, Cluster 11, Cluster 12, Summary, Lookup]
