# Supplementary material for: Single-cell analysis reveals congruence between kidney organoids and human fetal kidney
Source: Genome Med. 2019 Jan 23;11:3. doi: 10.1186/s13073-019-0615-0 (PMC6345028; doi:10.1186/s13073-019-0615-0)
Supplement: Supplementary file 3 — Organoid nephron cluster markers. Organoid nephron cluster markers and associated GO terms. (XLSX 1089 kb) [file 13073_2019_615_MOESM3_ESM.xlsx]

## Sheet: Title and legend
Additional file 3: Organoid nephron cluster markers. Lists of log fold change values for differentially expressed ‘marker’ genes in each organoid cluster and associated Gene Ontology (GO) terms for top markers in each cluster.

## Sheet: Cluster 0
Gene	LogFC	pVal		GO BP for top 30 DE gens
TCF21	1.57306	1.74933e-132		ID	Name	Source	pValue	FDR B&H	FDR B&Y	Bonferroni	Genes from Input	Genes in Annotation
TPPP3	1.53096	1.07975e-126		1	GO:0072006	nephron development		2.636e-06	0.001686	0.01292	0.003148	5	144
MME	1.50409	1.64368e-121		2	GO:0032835	glomerulus development		2.824e-06	0.001686	0.01292	0.003372	4	64
THSD7A	1.48338	2.24063e-119		3	GO:0001822	kidney development		4.853e-06	0.001931	0.0148	0.005794	6	291
S100A6	1.44083	1.13875e-114		4	GO:0072001	renal system development		6.845e-06	0.002043	0.01566	0.008173	6	309
MPP5	1.408	7.70264e-122		5	GO:0001655	urogenital system development		1.508e-05	0.003601	0.0276	0.01801	6	355
SBSPON	1.38374	8.06204e-123
SAMD11	1.37541	2.8283e-113
CPXM1	1.32076	1.0542e-117
GADD45A	1.29441	2.96657e-105
NTNG1	1.28733	1.09395e-110
ST6GALNAC3	1.26957	3.72056e-104
DDN	1.2243	1.82928e-98
PODXL	1.18671	4.43941e-98
ENPEP	1.16361	1.32825e-95
DUSP23	1.12209	6.20739e-97
SOST	1.04144	1.02656e-79
SDC2	1.0366	8.44336e-88
ARHGEF3	1.00675	1.13338e-86
CLIC5	1.00501	6.19311e-88
PTH1R	0.986439	1.37211e-85
MAFB	0.966192	1.09122e-85
CFAP45	0.955913	2.33091e-60
VEGFA	0.952957	5.09535e-75
ITM2B	0.940485	8.79353e-87
NPHS2	0.920515	4.0757e-71
HOXD1	0.919254	2.41948e-66
PLTP	0.913726	6.99827e-65
TARID	0.91228	7.87787e-70
RBM7	0.900992	1.09925e-63
PRMT6	0.896647	3.14332e-68
C11orf71	0.888338	3.73203e-61
MT1X	0.878138	1.40873e-22
TYRO3	0.857011	5.15726e-78
SLC6A6	0.853881	3.99103e-70
TGFBR3	0.853623	3.87137e-62
ST3GAL6	0.852108	2.8297e-72
NPW	0.847132	6.56553e-37
ID3	0.836127	2.23463e-61
MYL9	0.823267	1.54532e-68
PTPRO	0.819228	2.51906e-68
AIF1	0.819202	2.25138e-60
SPOCK2	0.809083	1.78874e-67
CA10	0.808352	5.98888e-64
TUBB2A	0.806511	3.13211e-57
UNC5B-AS1	0.801467	1.75971e-59
NDRG2	0.797249	4.45046e-61
PLA2R1	0.795653	3.68317e-57
ROBO2	0.790098	4.66892e-63
SRGAP1	0.789728	2.36117e-60
ANXA2	0.789439	1.10605e-80
ANXA1	0.781493	3.26791e-58
PLS3	0.773751	4.25275e-46
HTRA1	0.773461	2.05974e-53
WT1	0.770598	2.47424e-72
GSTA4	0.76726	3.76964e-63
FGF1	0.760324	1.25774e-62
SPON2	0.755107	1.00264e-50
SEPT11	0.747492	2.08257e-66
NPNT	0.731119	3.77354e-51
IGFBP4	0.731116	5.67332e-44
WT1-AS	0.730214	1.37542e-58
PDLIM2	0.726331	6.78607e-60
DST	0.706153	6.696e-44
ARMH4	0.704392	2.42027e-44
HIST3H2A	0.700708	2.1376e-44
SEMA3B	0.695611	2.14526e-49
EFNB1	0.684445	1.35995e-52
CALM2	0.681562	5.14e-68
FOLR1	0.681112	1.28925e-36
CD2AP	0.680051	9.16631e-44
BGN	0.678213	8.87411e-45
UBC	0.678139	2.84161e-70
SHISA2	0.675462	2.9673e-32
NES	0.67275	1.21006e-46
RTN4	0.671899	3.04104e-49
NTRK2	0.669034	4.30777e-44
ALCAM	0.667003	1.58228e-40
TULP4	0.661289	2.35389e-40
TJP1	0.658362	2.32705e-56
S100A10	0.656902	2.7691e-33
PTPRQ	0.654499	1.20543e-44
EMP3	0.653552	4.71061e-51
MT1E	0.649631	4.43832e-30
H2AFJ	0.645935	2.28438e-46
HACD2	0.645837	2.86484e-44
TMEM106B	0.64289	1.02604e-43
SELENOP	0.632694	2.94725e-52
PDE4DIP	0.630577	6.59914e-46
MXRA8	0.6243	6.72195e-56
CMTM3	0.616444	4.43892e-41
NRIP2	0.611674	2.60433e-46
RIPOR1	0.610809	2.10018e-42
RPTOR	0.606852	4.29105e-37
F3	0.603151	3.8311e-34
ID1	0.597939	5.03916e-19
MRGPRF	0.595547	3.06026e-49
AQP3	0.595228	1.49935e-38
XKR4	0.593442	7.6237e-42
TMED9	0.588509	8.98766e-51
TSC22D3	0.588331	4.69002e-48
HSPA12A	0.587799	4.29479e-42
ARMCX3	0.577388	1.49381e-41
MT2A	0.57662	0.00019075
TMCO3	0.574706	3.7605e-33
LTBP4	0.573879	1.10344e-33
EPHX1	0.57205	2.72828e-34
C6orf203	0.565227	8.29637e-36
VAMP2	0.56457	5.53693e-48
GABARAPL2	0.564434	3.64198e-58
TRIB2	0.560899	4.2193e-37
ATP6V0B	0.560536	3.309e-46
CA11	0.560206	4.59751e-31
SYNPO	0.559125	4.95075e-39
NPHS1	0.557074	2.91598e-40
FOXD1	0.554732	2.05913e-34
ZDHHC6	0.544193	6.05625e-25
ID2	0.540804	4.61479e-21
NECTIN2	0.539523	2.91803e-33
GPHN	0.5385	8.0757e-26
CD63	0.536498	1.72764e-33
MAGED2	0.535384	2.22436e-41
WFIKKN1	0.533398	3.71399e-34
STT3B	0.528254	1.68134e-29
SYTL1	0.525572	1.77875e-27
TRAC	0.517959	8.13193e-35
DACH1	0.516128	1.51787e-28
CITED2	0.515842	1.94441e-21
PARD3B	0.513998	5.85745e-27
CTNNBIP1	0.513167	1.06978e-24
VAMP8	0.510867	1.13964e-35
RFC1	0.509116	2.14878e-34
HIST1H2AC	0.506844	2.07836e-23
GFRA2	0.506231	7.55504e-42
TXNIP	0.50494	7.80992e-30
CKB	0.503472	9.45981e-29
RASSF8-AS1	0.50071	3.19579e-25
RBPMS	0.500303	8.47627e-30
GFRA3	0.49956	8.07161e-40
VSIG8	0.498701	3.31419e-41
ACTN4	0.498573	9.98285e-29
ARHGAP28	0.497678	3.37125e-35
MORF4L1	0.494501	3.1969e-52
GOLIM4	0.493981	1.181e-25
SRSF5	0.492641	1.14663e-45
TAGLN2	0.488748	1.99527e-24
CD151	0.488108	7.4446e-33
COX5B	0.486212	2.63684e-50
AK1	0.484839	9.83257e-19
TRIM54	0.48359	1.02971e-40
CD59	0.482917	5.6999e-35
CD164	0.479793	1.48471e-33
SPINT2	0.47912	2.97999e-38
SYTL4	0.479025	9.60332e-35
UBL7	0.477953	3.92307e-25
PLCE1	0.477816	1.19579e-26
GSN	0.468686	1.62629e-26
MYOZ1	0.467279	6.13344e-21
BEX4	0.465858	2.44749e-38
FAT1	0.462434	6.85816e-20
SH3BP5	0.461811	2.41295e-20
MUM1	0.46156	5.21429e-21
SLC48A1	0.460721	2.06401e-28
TMEM150C	0.45951	1.34278e-23
PON2	0.458577	9.13122e-22
SBDS	0.458283	7.54678e-25
MRC2	0.457131	1.89258e-19
NEBL	0.455693	7.47587e-23
CGNL1	0.455065	1.00635e-24
RBMS1	0.454928	6.42154e-25
HIST2H2BE	0.453647	2.19388e-20
MALAT1	0.449482	1.51148e-54
TRIOBP	0.448377	2.38646e-20
LBH	0.44796	1.94171e-20
RASSF8	0.447821	3.83353e-22
ADAMTS9	0.446942	2.73328e-21
HIPK2	0.446941	1.81409e-18
CLDN5	0.446932	2.64482e-31
RAB18	0.446178	9.31825e-22
MED4	0.443612	8.12891e-22
PLD3	0.442459	3.59912e-32
KCNH2	0.440768	2.83945e-27
ZFAND2A	0.436934	1.509e-19
CIRBP	0.436597	2.70075e-52
P3H2	0.434811	4.73636e-23
NME3	0.434633	1.71082e-21
TIMP1	0.428387	3.51147e-29
FSIP2	0.428286	5.39443e-18
HLA-A	0.427382	1.16851e-22
ANGPT1	0.426325	4.49904e-22
FRMD1	0.425784	3.69379e-24
VAMP5	0.425398	1.17571e-25
HEXIM1	0.424105	1.19829e-17
LEFTY1	0.423875	2.67382e-24
ST6GALNAC6	0.423252	2.08327e-19
RETREG1	0.42277	5.14637e-25
IL13RA1	0.422756	6.52986e-19
NECAB1	0.422411	4.41409e-26
LRRFIP1	0.422309	1.89198e-19
CDKN1B	0.421775	9.52425e-18
N4BP2L2	0.421319	7.40323e-36
PRDX6	0.419993	6.40347e-34
BTG2	0.419339	4.95522e-13
PDLIM7	0.417945	4.3413e-30
DDR1	0.417745	1.20979e-26
ST3GAL1	0.417394	3.09845e-16
SIPA1L1	0.416645	3.76748e-18
DDX17	0.416201	1.5532e-34
PCMT1	0.415679	1.11474e-17
GYPC	0.415168	2.09028e-13
DDX5	0.413688	2.26193e-33
CBLB	0.412462	1.33948e-17
PABPN1	0.411827	7.38176e-26
NFE2L1	0.411786	1.8099e-16
S100A4	0.408014	6.56802e-23
OTUD6B-AS1	0.407678	3.87003e-19
LITAF	0.406684	1.25302e-25
SLC9A3R2	0.405737	8.18388e-20
VIM	0.399915	1.14851e-25
NDUFAF3	0.399704	3.19712e-24
CDC14A	0.39866	1.02457e-21
PLEC	0.397162	1.71023e-16
CORO2B	0.395351	8.79266e-25
TSPAN6	0.391565	7.26621e-15
PARP3	0.391524	4.80281e-18
BST2	0.38954	2.06368e-26
TNS2	0.388932	1.25654e-20
ITGB1	0.388654	6.17997e-18
ELOB	0.388625	1.32673e-42
TTC14	0.38801	1.21278e-16
SQSTM1	0.387594	2.3559e-16
SELENOT	0.38617	3.50329e-23
CLTB	0.385458	3.11091e-18
LUC7L3	0.384472	9.72596e-26
SARAF	0.384453	1.62453e-23
TM4SF1	0.382768	2.42199e-07
ARF1	0.381348	1.47915e-29
TCEAL3	0.380424	2.17447e-15
LIN7B	0.378668	3.07347e-18
CAST	0.377847	2.47352e-21
UBB	0.377609	6.732e-42
TMEM179B	0.377301	6.90877e-15
S100A11	0.37528	6.94028e-30
ERI3	0.374626	7.21401e-17
SPARC	0.371274	6.33796e-27
ADAMTS7	0.370048	4.99804e-15
COX14	0.369338	6.35739e-23
MCUB	0.368635	1.65661e-16
CMYA5	0.368106	2.59138e-16
CPEB4	0.367941	4.24972e-13
DSTN	0.364566	1.61542e-28
TMEM14A	0.363906	7.19197e-14
STON2	0.363652	8.7888e-16
UNC119	0.360376	2.55094e-18
AKTIP	0.360273	7.18906e-09
ATP6V0E1	0.360178	4.65633e-24
IFNAR1	0.360052	2.66858e-11
DMAC1	0.359736	2.16369e-23
SEL1L	0.359372	9.25643e-11
EIF3M	0.35929	1.80632e-29
WASHC1	0.359282	4.9586e-14
TIMP2	0.358806	2.81696e-05
KLRB1	0.358662	1.12973e-22
MMP23B	0.357954	1.49036e-05
CHD7	0.35734	2.10766e-09
APOPT1	0.353341	1.27993e-22
DNAJB9	0.353335	5.09221e-09
PAK1	0.351852	1.79177e-10
C11orf58	0.351625	5.12192e-29
MT-CYB	0.35023	2.80053e-44
FRS2	0.350031	3.42721e-13
ASS1	0.346784	3.35808e-15
MYLK	0.345805	4.11084e-15
SLC7A8	0.345376	3.51608e-13
MAGI2	0.345094	2.02518e-15
ARID3A	0.344585	5.23058e-12
TMEM64	0.34397	1.22248e-14
CRB2	0.343283	4.63071e-10
PSMD6	0.343167	1.01318e-09
INF2	0.343082	2.93977e-14
SSBP2	0.34084	3.37838e-14
LY6E	0.34076	2.66764e-15
TSC22D1	0.340244	5.26133e-19
RNF181	0.338396	1.33157e-15
ADO	0.338089	1.56961e-13
EMC7	0.337804	1.22181e-12
REEP5	0.33689	4.72989e-12
DYNLRB1	0.336492	6.69677e-26
CRYAB	0.336141	1.09224e-12
MTERF4	0.335208	2.0904e-09
PLXNB2	0.334574	1.47855e-13
TMEM59	0.333487	7.48273e-16
CREM	0.332073	2.12476e-10
CHMP5	0.331343	6.24154e-18
RPL36AL	0.330749	4.56818e-34
FIGN	0.328918	1.44684e-08
SMAD6	0.328687	9.52676e-15
KRCC1	0.327985	9.57387e-12
GSE1	0.327229	3.28371e-08
SEPT7	0.326948	5.2086e-15
LINC00472	0.32691	1.18529e-13
IQGAP2	0.326769	2.7816e-09
WASF2	0.326537	2.38386e-17
SUCO	0.326519	6.6375e-12
TMEM266	0.326332	8.19073e-17
EIF4A2	0.325736	1.53838e-22
CCBE1	0.325691	8.02522e-10
SRSF8	0.325449	9.67296e-10
TRIM17	0.324805	1.23681e-15
RSRP1	0.324569	9.65497e-14
HIST1H2BD	0.324532	3.28027e-13
LAPTM4B	0.323498	5.14557e-08
RAB1A	0.322841	2.13977e-14
FRMD3	0.322042	7.7479e-15
ITM2C	0.320717	8.89542e-18
CCNL2	0.320492	1.01736e-06
PSAP	0.320331	2.69678e-15
CXADR	0.318691	7.79843e-09
NEAT1	0.31782	4.48707e-15
CD46	0.317436	8.71991e-10
SLC9A3R1	0.316171	8.82533e-13
REXO2	0.316001	0.000166386
TMEM50A	0.315326	1.11016e-12
HMGN3	0.315304	1.69419e-25
PDLIM5	0.314084	3.75845e-16
PHACTR4	0.313834	5.70441e-07
ARHGEF40	0.312877	7.25407e-12
LEPROT	0.312324	4.58166e-24
APLP2	0.312077	4.8251e-11
MGAT5	0.311962	2.65317e-12
PPP1R16A	0.311182	5.57193e-11
CBX6	0.310964	2.90871e-07
ADI1	0.31068	3.08874e-15
TMBIM4	0.310589	9.38508e-11
MYL6	0.310171	1.53403e-23
APLP1	0.30991	4.16087e-08
SAP18	0.309321	1.61726e-22
TCEAL9	0.308249	5.17654e-15
DCAF8	0.3082	7.99904e-12
DUSP1	0.307522	6.03155e-10
TMOD3	0.307395	1.43842e-08
ECHDC2	0.306816	3.41585e-06
DAZAP2	0.306582	6.48001e-15
YPEL5	0.306567	6.88454e-13
ANAPC13	0.305071	2.40423e-14
NORAD	0.303016	8.78269e-13
MTX2	0.302296	1.33331e-08
VAPA	0.301324	1.77893e-17
AQP7	0.30103	3.66876e-13
TMEM132A	0.300866	9.69048e-05
HNRNPA2B1	0.300603	2.73394e-21
MAL2	0.300044	1.90177e-12
UNC5B	0.299932	1.67577e-11
IMPDH1	0.299542	5.39763e-12
ATP6V1G1	0.299372	8.48712e-29
PTBP3	0.299229	2.27696e-07
NAPEPLD	0.298685	6.77765e-08
ANKRD12	0.298102	2.04667e-12
CHD9	0.297317	2.16519e-09
MYL12B	0.297272	1.59352e-16
LAMB2	0.296601	2.5091e-09
PLCG2	0.29647	8.58185e-12
IL11RA	0.295543	4.2331e-08
SERINC1	0.29512	5.13245e-11
ACADVL	0.294996	6.72046e-07
ACTR1B	0.294933	5.23713e-09
TSPAN5	0.294714	1.03677e-10
TMX4	0.294626	1.68408e-06
SON	0.294518	7.12557e-17
MAP1LC3B	0.293611	1.04028e-11
FNDC3B	0.293315	7.011e-10
MRPS6	0.29322	2.37594e-13
PCYOX1	0.292774	1.86042e-08
CDKN1C	0.292618	2.37373e-08
SKIL	0.292069	1.76307e-05
PHLDB2	0.290747	3.86966e-07
RNF145	0.290732	6.56096e-09
RNASEH2C	0.290647	1.03206e-12
UFD1	0.289788	1.0424e-07
CTNNAL1	0.289427	1.01015e-11
RNF11	0.288849	3.32386e-09
PRRC2C	0.288755	5.49818e-13
SLC3A2	0.288582	1.58475e-06
OAZ1	0.288373	1.57975e-30
CNBP	0.288202	2.30625e-20
VASN	0.288034	1.99559e-10
NUCB1	0.287679	2.32296e-08
PHYHIP	0.287451	2.54385e-12
NLK	0.287421	4.98031e-08
CAPZA2	0.286405	3.31624e-09
OSTM1	0.286336	2.60661e-08
SCFD1	0.286142	1.79802e-06
HNRNPH2	0.28546	1.09917e-05
NDUFC1	0.285102	9.3815e-20
HOTAIRM1	0.284716	9.88633e-10
CAMK2A	0.28384	2.86068e-12
PCBP1	0.283144	7.41472e-16
PPHLN1	0.282166	2.04342e-06
PRNP	0.28215	7.7149e-08
LINC01089	0.281869	5.09368e-08
EZR	0.281237	2.65421e-12
CDC42EP1	0.281137	1.8133e-07
DKK3	0.281004	5.56714e-11
GNPTAB	0.280456	2.92337e-07
BSG	0.280024	1.11604e-17
ITGA3	0.27989	2.34253e-10
SRGAP2C	0.279275	7.79875e-07
ARHGAP5	0.278293	2.91427e-09
DYNLL1	0.27829	5.57105e-18
NAB2	0.27756	7.27781e-08
EID1	0.277512	1.23374e-16
FSTL1	0.277315	1.7094e-09
NDFIP1	0.277276	8.84646e-12
POMP	0.27689	6.35363e-18
MYH9	0.27625	2.72597e-10
RAB7A	0.275835	2.08561e-13
LRP10	0.275753	1.08736e-08
OCIAD1	0.275243	1.95738e-16
PPP2R2B	0.27463	3.58388e-08
HIST1H1C	0.274383	4.61577e-05
ATP2C1	0.274347	7.79946e-11
NDRG1	0.273831	4.83269e-07
CASC10	0.273509	7.49082e-07
CFL2	0.273377	3.14595e-06
HIGD2A	0.273296	1.07358e-16
ANOS1	0.272807	3.79195e-16
MARCH6	0.272146	1.02831e-10
LRRC4C	0.27186	4.97155e-11
MAPK3	0.269397	1.1482e-07
ANAPC16	0.269015	4.93799e-19
KAZALD1	0.268825	1.6802e-07
SEMA3B-AS1	0.268232	7.45769e-14
SEC62	0.267458	5.29068e-12
NFIC	0.267342	0.000248407
HSPA5	0.267243	6.29745e-05
C9orf3	0.266594	4.35683e-06
COQ10B	0.266448	5.38069e-05
ENDOD1	0.266309	3.00753e-10
HAGLR	0.265157	8.00344e-09
ZBTB10	0.264498	3.01501e-05
ZDHHC12	0.264493	2.01512e-06
SCRN2	0.263922	3.95737e-08
SKP1	0.263783	6.87181e-18
SOX21-AS1	0.263374	4.67147e-22
MCC	0.262486	1.34109e-09
SNX27	0.262327	2.42727e-05
RASSF5	0.262154	1.07058e-11
COX6A1	0.262084	8.9379e-20
PLAC1	0.261608	1.62804e-06
DMAP1	0.261091	1.24736e-05
AHDC1	0.261087	9.18714e-05
PSMA4	0.260922	5.80456e-13
VPS28	0.260812	2.3824e-13
VWA1	0.260811	1.69466e-07
COMMD7	0.260691	3.70385e-08
NPR1	0.260481	1.1143e-07
SEMA3G	0.260435	4.91331e-10
TRAPPC4	0.259355	8.8645e-07
ZNRF3	0.259286	2.0791e-06
C4orf3	0.258787	9.13008e-13
ZYX	0.258764	2.7217e-05
PRUNE2	0.258654	2.78611e-11
MRPL20	0.257682	5.84528e-11
RAB3C	0.25725	5.96859e-21
LAMP2	0.256473	0.00010386
DDN-AS1	0.25623	7.35034e-09
SLC10A3	0.255789	1.66511e-07
PEA15	0.255204	1.85237e-06
SREBF1	0.255092	3.06669e-10
DNAJA1	0.255009	3.44684e-05
CETN3	0.254944	0.00141138
ADIPOR1	0.254579	1.28322e-07
ATP6V1E1	0.254409	7.86641e-05
RNF5	0.254325	2.31776e-06
SERTAD3	0.253526	6.01785e-05
AGRN	0.252393	1.44495e-09
CALCOCO1	0.251314	5.09319e-06
JOSD2	0.250808	4.20478e-07
ATRAID	0.24978	2.73332e-12
BZW1	0.249721	3.38295e-06
TM2D1	0.248575	7.48248e-07
DAG1	0.248519	0.000118415
TCEAL2	0.247784	0.000121985
SEPT2	0.24746	3.39417e-15
MT1F	0.247449	1.37626e-05
SH3RF1	0.246819	2.60679e-06
LINC01031	0.246679	3.62548e-18
RCHY1	0.246634	0.000176487
SERTAD1	0.246211	3.2531e-06
HOXA-AS2	0.245964	0.00246599
TANC1	0.245815	6.53663e-06
TSPYL1	0.245558	0.000718543
ECM1	0.24507	3.20253e-09
STON1	0.244835	7.28152e-06
RAB2A	0.244816	5.06494e-10
CCDC12	0.244689	1.36731e-09
THUMPD3-AS1	0.244675	3.52978e-09
PSMD3	0.244182	0.00503345
CALD1	0.244069	3.46208e-09
MTDH	0.243847	8.42013e-13
ITFG1	0.243841	3.39503e-06
ECH1	0.243614	7.21415e-07
TMEM18	0.243326	9.11563e-06
PEG10	0.243234	0.0119456
SYNE2	0.242809	0.0109913
RNH1	0.242624	9.49882e-09
HSP90B1	0.242503	1.77168e-08
PDIA3	0.242426	9.38198e-06
LZTS2	0.242207	1.21833e-05
CST3	0.241958	1.3913e-13
MKRN2	0.241955	3.42106e-06
WDR49	0.241863	1.74598e-26
TRMT112	0.241743	6.27947e-15
DLC1	0.241614	3.3949e-05
GMDS	0.241286	7.87018e-06
HAGH	0.241217	1.87999e-06
FAM174A	0.241102	0.000182719
TAPBP	0.241042	2.69979e-07
EPN1	0.240625	1.46137e-07
ABHD14B	0.240425	1.0867e-06
CDC25B	0.240183	3.14873e-07
CARD10	0.239018	3.68433e-08
MRPS18C	0.238839	4.53318e-08
AKT2	0.238643	0.000199995
INPPL1	0.238597	0.00143089
GALNT10	0.238536	4.52411e-06
DDRGK1	0.238535	1.60688e-05
LMX1B	0.238388	1.11784e-09
PARD6G	0.238357	2.47349e-06
ILF3-DT	0.23761	1.93078e-06
FYN	0.237526	3.67899e-08
CHMP4A	0.237517	1.35287e-06
RDX	0.23739	4.43389e-09
MIB1	0.23738	8.3433e-06
APPBP2	0.236941	0.000205657
GPBP1L1	0.236772	8.0776e-05
CMTM4	0.2365	0.000101317
TMED10	0.236202	6.30133e-07
TFG	0.236175	7.30078e-08
CYB5D2	0.235989	0.000824896
CNTFR	0.235725	0.000178956
SNRPG	0.235616	1.97634e-14
EYA4	0.235505	1.8175e-07
TMEM37	0.235404	6.95265e-05
CNIH1	0.23481	8.99685e-07
KAT2B	0.234309	4.7875e-09
P4HTM	0.234232	0.000443733
VPS37A	0.233702	0.000624423
SRGAP2	0.233242	3.88833e-06
RERE	0.233232	1.07932e-05
BMP2	0.232786	1.60662e-11
GJA3	0.232626	2.44052e-09
ERH	0.232466	1.37672e-13
MAP1LC3A	0.232297	6.43329e-06
UBE2Q2	0.232218	0.00475122
PUF60	0.232158	4.85874e-08
FAM98A	0.232149	0.000507474
ARF6	0.231883	1.58328e-09
MTSS1	0.231371	1.71474e-05
SULF1	0.230711	9.86234e-07
RAB3IL1	0.230497	6.94751e-08
PSMB6	0.230231	2.26671e-08
ADRM1	0.230103	0.000754105
SESN2	0.230042	6.7926e-05
NAPA	0.22992	0.00331048
ASH1L	0.229405	5.41846e-06
ATOX1	0.229398	1.31947e-13
TMED4	0.229134	0.000102029
ABCA1	0.228756	5.93399e-07
UBXN4	0.22864	4.70161e-07
NLRP1	0.228449	1.27872e-05
CMTM6	0.228295	5.61194e-07
MTHFS	0.228119	0.000322154
MYL3	0.22769	4.06673e-11
CDIPT	0.227546	5.73806e-06
AASDH	0.227522	0.000156491
EI24	0.227487	6.36434e-10
MYO1E	0.227052	8.6643e-07
EIF6	0.226964	3.0451e-06
SERPINB9	0.22686	1.16823e-07
TIMM17B	0.226769	3.63169e-09
TSG101	0.226625	8.90919e-05
SDC4	0.226545	0.0105248
FOXC2	0.226526	0.000180976
FOXC1	0.226337	2.08014e-05
JAKMIP2	0.225778	6.42505e-05
CTSD	0.225013	3.12811e-05
HSBP1L1	0.22495	0.000306231
BAIAP2	0.224528	0.000319646
NMRK1	0.224459	7.11223e-05
SLC39A10	0.224428	2.38746e-06
TMED1	0.224056	1.95957e-05
TROVE2	0.223449	4.46656e-05
RSRC2	0.222956	1.12176e-06
ARGLU1	0.222901	1.97126e-09
COX17	0.222251	1.3697e-06
SYNGR2	0.222203	0.000121444
RGN	0.22193	3.75791e-07
MED21	0.221482	0.00113321
CARS	0.221377	2.97998e-06
COL4A5	0.221369	0.0190531
SCARB2	0.220796	0.000349023
PPP1R7	0.220548	0.00644477
PRPF4B	0.220354	0.00618917
AHNAK	0.220127	4.72706e-05
RRAS	0.220046	0.000609284
HERPUD1	0.220045	1.76962e-05
SYPL1	0.219929	0.00227438
PNKD	0.219108	8.40842e-11
SASH1	0.218957	0.000493655
FKBP2	0.218928	2.62914e-11
TERF1	0.218487	0.00345002
ACSL3	0.218423	0.00393621
HOXA7	0.218317	5.57148e-05
LOXL1	0.218311	0.0013752
CDC42EP2	0.218277	5.65455e-07
MARCH7	0.217922	0.00601684
SCP2	0.217771	5.3864e-06
IRF2BPL	0.217743	0.00186306
SRGAP2B	0.217624	0.0458089
FOXD2	0.217609	2.49636e-08
TSPAN3	0.217263	3.1393e-10
MAZ	0.216766	9.22495e-06
LRRN2	0.216756	1.69392e-11
TMEM30A	0.215989	9.23323e-06
ILDR2	0.215826	2.53651e-07
PNCK	0.215185	0.000106003
SMIM7	0.215117	8.90964e-08
THEM4	0.215085	0.00966955
EXOSC4	0.214998	0.0139853
TMSB4X	0.214878	3.34299e-27
PPCS	0.214739	6.7745e-06
SLC38A10	0.214663	0.000166329
PCMTD2	0.214474	4.64787e-05
TMX1	0.214199	0.00139295
C9orf16	0.214011	7.09581e-10
CANX	0.213704	2.30851e-10
ADAM12	0.213581	6.83271e-07
CPQ	0.213504	0.000758069
LINC01389	0.213494	1.77151e-10
CIR1	0.213471	0.000352787
LAMTOR5	0.212246	5.74339e-11
ALG5	0.212106	0.00486263
PSMB1	0.211416	1.7167e-07
SF3B1	0.210921	0.000172172
FERMT2	0.210714	0.000294068
SPTAN1	0.210615	7.73169e-05
CAPRIN2	0.210432	0.00336455
PDHB	0.2102	0.0168104
CXXC5	0.210199	4.47299e-07
PBXIP1	0.209681	3.55069e-05
ETHE1	0.209674	0.000773499
CHD4	0.209444	5.43986e-07
CIB1	0.209309	0.000202543
RAB14	0.209297	0.00123894
HINT2	0.209238	1.16708e-05
FOXO3	0.208788	0.0375435
SERINC3	0.208764	7.87911e-06
CHURC1	0.208749	1.19185e-05
PSME1	0.208631	0.000145493
TMCO1	0.207964	3.84917e-06
CCNDBP1	0.207894	0.00753589
PSMC5	0.207877	9.98385e-05
SPCS2	0.207771	2.49959e-06
LAPTM4A	0.207742	1.75119e-06
POLR2A	0.206808	0.000708726
SELENOF	0.206563	2.76501e-07
ZFAND5	0.20638	2.92252e-05
SSSCA1	0.206285	0.00713299
WIPF3	0.206174	1.2688e-05
WDR13	0.205843	1.84005e-05
ST6GALNAC2	0.205831	0.000392588
B9D1	0.205776	6.74741e-05
EXOC7	0.205597	0.00046221
POLR2L	0.205462	4.50181e-06
AK6	0.205283	0.0394833
LINC00667	0.205229	0.0207539
RAMMET	0.205013	5.71022e-05
NIPSNAP3A	0.20467	0.0018539
SCAND1	0.203988	4.208e-08
USP53	0.203871	0.00052506
RNF114	0.20387	0.00117759
ETFRF1	0.2038	0.0050723
MATN2	0.203722	2.96262e-11
ATF4	0.203612	2.32931e-05
TPPP2	0.203066	8.38418e-15
B3GALT2	0.203006	2.46115e-11
ATXN10	0.202472	0.00212846
IARS	0.202115	6.57276e-05
SMCHD1	0.202086	0.019318
CLPTM1	0.20191	0.00653017
RTL8A	0.201597	2.48021e-05
EAPP	0.201569	0.000575806
FAM133B	0.201507	0.000220301
DDX3X	0.20148	0.00867825
PSMC1	0.201428	0.00809666
PMVK	0.201399	0.000215041
SH3GLB1	0.201363	0.00305227
SMAD9	0.200737	0.0155639
MYO1C	0.20022	0.000288111
WDR83OS	0.200094	1.07476e-10
TMEM245	0.199963	0.00188651
PSMD1	0.199742	0.019096
SELENOS	0.199721	0.0135696
RBM23	0.199641	0.00336848
SEMA3C	0.199614	3.72373e-07
VPS25	0.199605	0.000561691
QKI	0.199427	0.00973845
CLN5	0.199153	0.00195807
ZFP36L2	0.198992	7.1066e-09
H1F0	0.19839	0.000694435
YIPF6	0.19831	0.0090884
SEMA6D	0.198268	0.00162446
DHX36	0.19801	0.000475151
USP16	0.197842	0.0324661
MANEA	0.197617	0.0222644
ATP6V0D1	0.197524	0.0126833
HINT1	0.197251	2.4934e-19
TERF2IP	0.197247	0.000215638
SPATA13	0.196611	2.24809e-05
NSUN5	0.196525	0.016371
RAB5A	0.196145	0.0110748
SNRPN	0.19593	5.77191e-09
ERGIC2	0.195843	0.000144952
DNAJC8	0.195627	8.08297e-06
AP2M1	0.195625	1.05579e-08
GPSM1	0.195423	0.00094866
DDA1	0.194961	0.00415128
MVB12A	0.194958	0.00051059
LINC00535	0.194246	5.1792e-10
TCF25	0.19414	2.73494e-05
ARHGDIA	0.194013	0.00127244
PAIP2	0.19392	1.28786e-05
BACE1	0.193326	0.00522707
ZNF638	0.192906	0.00332922
PTK7	0.192751	0.0016101
SF3B6	0.192507	2.18305e-09
BIRC2	0.192435	0.0250792
SMTNL2	0.192286	0.00108929
AIF1L	0.192171	8.47964e-10
RPN1	0.192052	0.00116415
BCLAF1	0.191624	0.000356326
GLUL	0.191435	0.000298451
C1orf43	0.191237	6.60548e-06
HNRNPK	0.191191	4.55156e-09
PNMA1	0.190735	0.00605037
SEC14L1	0.190635	0.0122544
FAM114A2	0.190597	4.07307e-05
FIS1	0.190585	2.40142e-09
ST6GAL1	0.190578	0.00131958
ATP5F1D	0.190548	1.52811e-08
SNHG28	0.190509	2.56521e-10
NDUFC2	0.190445	2.94081e-08
UQCRFS1	0.19009	2.34369e-08
ANXA7	0.190085	0.011044
EMC10	0.189997	5.18523e-08
NOL3	0.189979	2.66243e-07
PALLD	0.18971	0.000331075
ZNF608	0.18965	0.0130752
C15orf61	0.189584	0.00740006
TMBIM6	0.189158	7.98486e-09
GPR153	0.188404	0.000196188
RRBP1	0.188221	0.00320519
STARD7	0.188186	0.00105371
GAS6	0.188175	0.000115747
MYO5C	0.187852	0.00026858
ID4	0.187739	0.0321625
BAZ2B	0.187677	0.00778018
BRD8	0.187667	0.0332801
H3F3B	0.187596	5.113e-16
PSMB5	0.187472	1.05891e-06
SNRPC	0.187461	3.03025e-07
NDUFS2	0.186969	0.0144491
NDUFA4	0.18663	3.89594e-13
RBM39	0.186463	3.93755e-09
BLOC1S1	0.18628	3.00406e-06
C11orf87	0.186106	6.98653e-11
EFEMP2	0.186089	0.000600898
PAM	0.186067	0.0345845
KANK1	0.185789	0.0154456
DNAJA2	0.18578	0.0455024
TMEM128	0.18566	0.0117007
COA4	0.185435	0.000579639
SRSF4	0.185361	0.00516494
ZRANB2	0.185266	1.47098e-05
DNAJC15	0.18526	0.000811491
C8orf58	0.185195	0.00539409
LAGE3	0.185006	0.0342461
PET100	0.184847	0.00301183
IP6K2	0.184699	1.47274e-06
RNF135	0.18468	0.00533871
MMP14	0.184645	0.000271126
TRIM11	0.183817	0.00727108
GNG12	0.183709	0.00754984
ORMDL1	0.183201	6.42478e-06
TMEM9B	0.183018	0.009813
PIGP	0.182937	0.00615525
CALR	0.182905	4.19303e-05
TRAM2	0.182815	2.2838e-05
TMEM221	0.182479	7.47774e-13
TRIM8	0.182452	0.000430433
C5orf15	0.182149	0.0411607
GHITM	0.181781	0.000247026
NDUFS7	0.18167	6.12621e-05
NDUFV2	0.18142	7.15876e-07
MTFR1L	0.181255	0.048703
PYURF	0.181018	2.65021e-07
PSMB3	0.180969	5.98284e-05
MT-ND5	0.180698	1.59988e-08
ARPC5	0.180499	2.24335e-07
MRPL42	0.180445	0.00404832
NFE2L2	0.180331	0.0396175
LAMA5	0.180062	0.0339756
ADD3	0.179973	0.000517223
TBXAS1	0.179972	0.0024357
JARID2	0.179322	0.0127467
GALT	0.179255	0.0132905
BNIP3L	0.179229	6.98585e-05
LAMP1	0.17901	0.0242837
DNAJB6	0.178878	8.80105e-06
TMED2	0.178564	1.75491e-06
ATP6AP1	0.178296	0.00794282
ATP6AP2	0.178283	0.00178933
FYTTD1	0.17823	0.024812
LRFN4	0.177721	0.0324224
SUMF1	0.177315	0.00935174
RCN2	0.17693	1.05067e-10
ABTB1	0.176913	0.0276513
MRPS18A	0.176189	0.0394807
GSTK1	0.176183	0.000131208
GINM1	0.176162	0.0121873
TAX1BP1	0.176083	0.000584593
CYHR1	0.17597	2.15015e-05
PLXND1	0.175864	0.0159144
CES4A	0.175815	4.24186e-06
CCDC85C	0.17566	0.0231511
DDHD1	0.17535	0.0109235
GRHPR	0.175347	0.00399506
MOB4	0.175317	0.030886
EML3	0.175171	0.00246976
POLR2K	0.175142	1.24116e-06
PSMD9	0.174412	0.0232339
SPAG7	0.173789	0.00123129
PTMS	0.173175	7.10148e-10
HNRNPU	0.173032	6.32829e-06
ZFPL1	0.173029	0.037118
NDUFA6	0.172711	0.000102057
TET3	0.172697	0.0014185
YIPF4	0.172695	0.000735872
GGNBP2	0.172417	0.0408963
BANF1	0.172417	1.40292e-10
EBAG9	0.172366	0.0371615
NPAS3	0.172179	7.6463e-05
ATRX	0.171519	0.0136389
SELENOK	0.171402	3.08926e-08
KLHL29	0.171113	0.000233969
ZBTB7C	0.170987	0.00160607
TST	0.170951	0.01147
CCPG1	0.170874	0.0307178
C1orf122	0.170829	0.000474014
IGF2BP2	0.170667	9.73669e-07
YAF2	0.170272	0.0462838
LRRC69	0.170096	0.00167894
SMIM30	0.169817	6.38376e-06
COPS8	0.169664	0.0418003
MPLKIP	0.169631	0.00110778
WRB	0.169381	0.0499238
SCAF11	0.169199	0.00115339
COX7B	0.169001	1.545e-07
PHLDB1	0.16881	0.0233846
ZBTB46	0.1687	1.20646e-05
DYNLT1	0.168693	1.28575e-05
MRPS7	0.168618	0.0399664
RAD21	0.168522	0.03016
TMEM115	0.168152	0.0163118
PTGES2	0.168024	0.0477813
COX7A2L	0.16793	3.5907e-07
VTI1A	0.167617	0.014317
SPCS1	0.167605	3.47819e-07
TRAM1	0.167111	0.00281294
PSMA5	0.167095	0.0348981
SORBS3	0.167055	0.00380383
HYAL2	0.167038	0.0162119
SLC25A4	0.166732	0.0285678
PAXX	0.166639	0.0382899
CCNL1	0.166423	0.0136787
SGCE	0.16628	0.00696342
TMED7	0.165131	0.018635
PROS1	0.165117	0.00763985
NDUFA1	0.165067	1.28396e-06
UROS	0.164992	8.63817e-05
TMEM141	0.1649	0.000438835
NOTCH2	0.164815	0.00120986
GPAA1	0.164753	0.0304801
EIF5	0.164703	1.22404e-05
GABPB1	0.164441	0.00755744
ADAR	0.164384	0.0131264
CYCS	0.164252	8.64577e-05
MYORG	0.163982	0.00336451
TEAD4	0.16343	0.0110221
ARC	0.163349	3.73081e-10
PSMD8	0.163259	0.00260305
PLXNA3	0.163223	0.0112864
MEA1	0.163178	0.0377548
KMT2E-AS1	0.163124	0.0171352
FAM214A	0.162804	0.00975101
XRCC6	0.162586	0.00303356
SMIM10L1	0.162513	0.0108957
PSENEN	0.162098	0.00442106
ITGB5	0.161842	8.98613e-05
SMIM26	0.161703	0.000197817
SOCS2	0.161516	0.000978546
WEE1	0.161376	0.0470945
MBTPS1	0.161147	0.00612953
NDUFA11	0.161066	1.66069e-09
CTTNBP2	0.160653	0.00349076
PRKAR1A	0.160637	0.00555073
DOK1	0.160624	0.026526
ZNF226	0.160463	0.027793
PSMC3	0.160004	0.0432346
SSR1	0.159932	0.0445614
ZFAND6	0.159919	0.00274629
WASL	0.159828	0.0463014
ARF3	0.159814	0.0422539
EDF1	0.159813	1.41468e-07
TSTD1	0.159373	0.00118242
ELOC	0.159291	0.00046372
EMC6	0.159219	0.000504537
RNF7	0.159106	7.77039e-06
TAX1BP3	0.158508	0.000106594
PFN2	0.158034	3.05245e-05
CPD	0.157926	0.0288795
RAB11B	0.157854	0.000907774
TSSC4	0.157676	0.0227927
TRAPPC1	0.15712	5.46128e-05
JTB	0.156973	3.14463e-06
RABGAP1L	0.156824	0.0352531
FGFR4	0.156783	0.000906048
FKBP1A	0.156593	8.14904e-07
CLIC1	0.156544	6.15353e-05
SUB1	0.156416	3.99592e-08
SERPIND1	0.156283	1.57202e-09
WDR45	0.15564	0.0258927
SMIM19	0.155565	0.0001921
TLE3	0.155443	0.0354961
SNX8	0.155404	0.0167218
SFMBT2	0.155078	6.13645e-09
NDUFV3	0.154837	0.00845657
TENM2	0.154828	1.08564e-09
SDHD	0.154466	0.00574343
ARHGEF12	0.154404	0.00745223
PCNP	0.153949	3.01166e-05
GLG1	0.153892	0.0353575
NECTIN1	0.153864	0.00291956
TMEM80	0.153762	0.0153355
CARHSP1	0.153679	0.0134026
AKAP9	0.153102	0.00669227
CEBPZOS	0.153091	0.0411906
ALKBH5	0.152212	0.0453318
PLAC8	0.152207	4.62526e-09
SPATS2L	0.152158	0.00149554
IQSEC2	0.151335	0.00148437
PRODH2	0.15114	0.000557775
UBE2D3	0.151096	1.86848e-06
EIF1	0.151036	4.60207e-11
GTF3C1	0.150725	0.042834
COX7A2	0.150425	9.28716e-10
SQOR	0.150135	0.000353839
DAD1	0.149783	6.21619e-05
CHMP3	0.149544	0.0363894
SRP14	0.14951	1.10828e-09
DACH2	0.149432	0.00048821
GJA1	0.149288	0.00716558
GNA12	0.149218	0.00953363
EIF4H	0.149092	0.00233393
LRPAP1	0.148271	0.0169161
ARAF	0.148085	0.045656
GOLGB1	0.14763	0.032843
DDT	0.147473	0.00411424
COPS6	0.147089	0.00415356
B3GALT4	0.146684	0.000150439
SRRM2	0.146304	0.000436542
MRGPRF-AS1	0.146275	6.46184e-09
EIF4G2	0.145823	7.342e-05
VKORC1	0.145515	0.00130512
CAPZA1	0.145271	0.0325442
ELL2	0.145064	0.00353325
NDUFB3	0.144989	0.00243101
KCTD16	0.144964	0.000200767
PRMT2	0.144924	0.0057247
NDUFA13	0.14478	4.36544e-06
SNX21	0.144669	0.0176184
NDUFB8	0.144413	0.000327242
POLR3GL	0.144376	0.0225806
P4HB	0.144189	0.000198406
ATP5F1B	0.14385	0.00377118
SFT2D1	0.143024	0.0439715
KMT2E	0.142787	0.00651756
RAB5C	0.142624	0.000206931
PAFAH1B1	0.142585	0.0432257
MYDGF	0.142479	0.0259782
RSPO4	0.142458	4.50583e-08
LYRM2	0.141912	0.0443213
ARID4B	0.141887	0.0371947
CASZ1	0.141775	2.77894e-06
PPP1CA	0.141585	0.00257411
HSD11B2	0.141445	0.0304336
GOLGA4	0.141302	0.0147697
ABCA2	0.141203	0.0338406
ATOH8	0.141134	2.43938e-06
KIRREL2	0.140996	0.0220974
HP1BP3	0.140364	0.00207946
DPYSL3	0.140189	0.000543342
NDUFA2	0.140188	2.65729e-05
GNG13	0.139904	4.22968e-11
TNKS1BP1	0.139884	0.0372868
BCAR3	0.139862	0.000108687
UBE2V2	0.139635	0.00359495
THBS1	0.139586	0.000338384
GRTP1	0.139353	0.00860616
GNAO1	0.139001	2.9196e-05
SMCO3	0.138929	0.00175501
GPC6	0.138896	0.000529022
NFE2L3	0.138365	1.7196e-06
ZNF580	0.13834	0.000777825
PRICKLE1	0.13809	0.000659149
LAMTOR1	0.137916	0.00159682
FAM219A	0.137525	0.00363542
CSNK1A1	0.137182	0.000825017
NINJ1	0.136936	0.0323974
NDUFB7	0.136844	3.82407e-06
PRR13	0.136443	0.000142193
HSP90AA1	0.136289	0.000292201
PNN	0.136047	0.00683528
TNFRSF1A	0.136011	0.00336536
TCEAL8	0.135928	0.00339442
BEND6	0.135741	1.0325e-06
SRSF1	0.135654	0.0035989
FAM32A	0.135652	0.00857702
CNTN1	0.134928	0.00010043
NDUFB4	0.134604	0.000208439
PTPRU	0.132996	0.0062768
MRPL43	0.132691	0.00933491
ESD	0.132572	0.00206392
COPZ1	0.132435	0.0317169
MMP15	0.132421	0.00553908
C1orf226	0.13231	0.0177416
ZSCAN31	0.132214	1.85794e-06
MRPL57	0.131972	0.00095132
SAT1	0.131938	9.29765e-07
NDUFS8	0.131871	0.00149336
FOXP2	0.131624	0.000417023
C19orf70	0.131598	0.0233366
LSM1	0.13083	0.0417035
TMEM208	0.130797	0.0271133
RPL7L1	0.130548	0.0194003
PLPP3	0.130526	0.0124883
PARK7	0.130344	6.35798e-05
SRRM1	0.130319	0.00882038
GPBP1	0.129901	0.00121077
ANKRD65	0.129704	0.00361298
NEBL-AS1	0.129576	0.000141695
REX1BD	0.129265	0.0251085
KIF5B	0.129042	0.0104699
RNF10	0.128854	0.0411966
ERBB3	0.128691	0.00237785
TBCA	0.128451	5.92042e-06
GPD1	0.128353	0.00144616
MRPS36	0.1282	0.00593959
TAF7	0.127306	0.00462567
ATP1A1	0.127275	0.0059116
UMAD1	0.126807	0.0132529
ATP5PD	0.126499	0.00654667
PNISR	0.126199	1.01342e-05
HIST1H3E	0.126159	0.000481473
TRADD	0.126102	0.00130456
NDUFB1	0.124559	0.000383656
PIN1	0.124214	0.00454975
ZNF207	0.123428	0.0397113
VGLL4	0.123273	0.00831581
NEDD8	0.123087	0.000101971
PHLPP2	0.122597	0.0280131
SSR4	0.122229	0.0180514
POLR2J	0.121748	0.0195157
TMEM219	0.121654	0.0118834
NCL	0.120888	0.000575177
SCN7A	0.120858	0.000310479
ROM1	0.119973	0.0109117
PDCD6	0.11925	0.0151718
MRPL55	0.119104	0.0153678
IFITM2	0.119085	1.82133e-05
CD55	0.118707	0.00223073
KIRREL1	0.118344	0.0204424
TCN2	0.118234	0.0490887
RAD23A	0.117695	0.00446097
NPB	0.117579	9.67466e-05
DRAP1	0.117552	0.00710657
KTN1	0.117497	0.00442796
PRICKLE2	0.117405	0.0286686
PDIA6	0.117319	0.000408015
PSMA2	0.117163	2.58817e-05
PCBP2	0.116588	8.67853e-05
ATP5MF	0.11592	0.00148889
MYL12A	0.115842	0.00366675
IER3IP1	0.115829	0.00114128
SRSF10	0.115504	0.0366292
HDLBP	0.115435	0.0131058
SRSF11	0.114747	0.0342805
ETFB	0.114615	0.00280313
MRPL33	0.114076	0.00651069
SRSF2	0.114034	0.00176329
MORF4L2	0.113418	0.000291112
ISCU	0.111751	0.00168669
BEX3	0.111577	1.04033e-05
WSB1	0.111454	0.00100241
HNRNPR	0.11118	0.0172821
BAG1	0.110649	0.0161643
KCNC4	0.109924	0.000727745
PTPRD	0.109207	0.0297848
DMRTA1	0.109199	0.00815734
LINC00648	0.1091	0.00119456
PLK3	0.10771	0.0237243
UBE2L3	0.107102	0.0203629
TRIR	0.107066	0.000843225
ANKH	0.106934	0.0191362
CSDE1	0.10668	0.00577649
TDRD5	0.106177	0.000499621
LYSMD3	0.105565	0.0273217
MRFAP1	0.105119	0.0267583
PRDX5	0.105094	1.28393e-05
SSNA1	0.104633	0.0380119
MIR22HG	0.104126	0.0191522
NDUFB10	0.103139	0.00415779
NDUFA7	0.102623	0.0129015
DGCR6L	0.102509	0.0415357
APRT	0.101983	0.0182433
HMGN2	0.0990491	5.54847e-07
RPS19BP1	0.0980624	0.047436
PTMA	0.0973041	2.45748e-08
SYTL5	0.097155	0.00287943
NDUFB5	0.0970082	0.00194237
ANAPC11	0.0962505	0.00346029
ENSA	0.0961484	0.0153013
YWHAE	0.0957684	0.00468376
NACC2	0.0957229	0.0132313
ATP5MD	0.0939614	0.0108155
RHEB	0.0938297	0.00689134
PTDSS1	0.092598	0.0212117
GADD45GIP1	0.0912111	0.0283456
ARPC3	0.0910842	0.0032299
ANKRD10	0.091035	0.0195323
STIP1	0.0910107	0.0430055
ST13	0.0907099	0.00948434
HSPA8	0.0902629	0.00501212
SNX3	0.0899614	0.0110784
EAF2	0.0895947	0.0131015
COX6C	0.0891329	0.00051908
MFSD6	0.0884867	0.0267703
INTS3	0.0883853	0.0488087
UBL5	0.0878938	0.00444106
SRSF7	0.0875503	0.0309301
IFI35	0.0870937	0.0199617
FMO4	0.0865957	0.000213873
LINC02562	0.0865575	0.0328279
SUMO1	0.0862339	0.000260582
CSMD2	0.0861013	0.000231148
FOXD2-AS1	0.0856899	0.006833
GTF2H5	0.0853815	0.0340388
RIC3	0.0850688	0.0328562
PTPN7	0.0844417	0.00374925
UBE2E3	0.0833079	0.0433933
UQCR11	0.0833046	0.0111114
SNU13	0.0828643	0.0485124
FIP1L1	0.0818911	0.03144
PEBP4	0.081776	0.0199418
TMEM230	0.0813884	0.00858326
GLYR1	0.0813882	0.0367947
ATP5F1C	0.0808492	0.0123833
SLC40A1	0.0799547	0.0386783
HSPB8	0.0790204	0.0220135
FUS	0.0788484	0.0454045
COX8A	0.0788137	0.00156339
CPEB1	0.0787526	0.00810536
CHMP2B	0.0783852	0.0107399
NDUFA5	0.0762116	0.00150681
HNRNPDL	0.0759839	0.0126904
CPSF7	0.0751499	0.0156792
SNAP29	0.0740504	0.0317837
MT-ND2	0.0728048	0.000822803
ZNF506	0.0724623	0.0386147
PTGER4	0.0719724	0.0346145
WDR59	0.0719663	0.0295491
BMS1	0.0717798	0.035932
PCED1B	0.0708641	0.000437025
SOD1	0.0706818	0.0106449
NAXD	0.0688406	0.0455554
LINC00909	0.0684506	0.0313709
SCAMP4	0.0683134	0.022008
TMEM109	0.0682463	0.0463616
PREB	0.0678661	0.0396084
LINC01011	0.0673557	0.0088854
LAMTOR4	0.067229	0.0330821
GALE	0.0665031	0.0320679
APEH	0.0661091	0.0425684
HSPH1	0.0661029	0.0230888
ERICH1	0.0656751	0.043989
PRDM2	0.0656049	0.0278012
MED17	0.0652649	0.0264819
LUC7L	0.0651919	0.0450932
UQCR10	0.0650842	0.00449735
PUM2	0.0650362	0.0297998
TACO1	0.0649521	0.0251923
SRSF3	0.0649162	0.0267405
AMIGO2	0.0646144	0.0427186
STK40	0.0644104	0.0323812
FGFRL1	0.0643635	0.0357014
ANAPC7	0.0641243	0.0302226
SERF2	0.0638782	4.48231e-05
EHD1	0.0638603	0.0434632
GTF2H2	0.0638474	0.0434082
MBD3	0.0637798	0.0441622
MRNIP	0.0636565	0.0448833
INAFM1	0.0635949	0.0403189
GAR1	0.0635817	0.0219543
INIP	0.0622368	0.038022
MCMBP	0.0619655	0.0023674
PHF11	0.0619307	0.0438259
HSPA4	0.0615839	0.0324704
FBXO22	0.0611956	0.0455803
CENPC	0.0609101	0.0221953
SUPT7L	0.0608355	0.0208638
ILKAP	0.0608315	0.0179078
DR1	0.0607134	0.0340695
DARS	0.0605538	0.0150616
DBF4	0.0601041	0.0186823
HDAC6	0.059283	0.0159645
THBS3	0.0591743	0.00769853
KDM2A	0.0587626	0.039867
GABARAPL1	0.0587165	0.0406459
SPOUT1	0.0586477	0.041321
MT-ATP6	0.0586429	0.00437386
ARHGAP35	0.0585398	0.0415415
DDX49	0.0584402	0.0201066
ORC4	0.0584192	0.0286511
UBE2M	0.0583919	0.0245262
CLPTM1L	0.0582313	0.0348265
WARS	0.0582223	0.026487
PFKM	0.058062	0.0433094
RDH14	0.0580262	0.0228832
RNF185	0.0580126	0.0401113
KRR1	0.0579109	0.0266703
AAAS	0.0578354	0.00796046
FAM172A	0.0578129	0.0144785
LINC01003	0.0577682	0.0447772
ATP5MC2	0.057721	0.00283498
EIF2S1	0.0576448	0.0257857
PTGES3	0.0576176	0.0400667
VPS33A	0.0575388	0.0323064
POLK	0.0573398	0.0259612
COMTD1	0.0572932	0.0216494
ZNF330	0.0571888	0.0253116
ZC3H7B	0.0571628	0.0344814
SRP9	0.0571489	0.0386516
ZYG11B	0.0570681	0.0263992
DPY19L3	0.0569714	0.0355751
GNAQ	0.0569361	0.0125655
BOD1L1	0.0566199	0.0284059
DAXX	0.0566167	0.0142154
KYAT3	0.0565182	0.0165835
TRMT10A	0.0564504	0.0271389
MEX3C	0.056372	0.0224038
HNRNPA3	0.0563404	0.0389557
FBXW11	0.0561881	0.0131963
SETD9	0.0558157	0.0357828
NOP10	0.0557242	0.0366822
SF3B4	0.0556634	0.0318341
ATP5S	0.0556543	0.0144603
SERGEF	0.0556365	0.0376696
TRPT1	0.0555639	0.0331844
GPS1	0.0553297	0.0295333
MED19	0.0551812	0.0271517
VPS54	0.0549838	0.0457692
RAB3GAP2	0.0548152	0.0350026
CDK19	0.0547925	0.0178442
MZF1	0.0547723	0.0156507
WASHC3	0.0547366	0.0271604
MBD1	0.0547122	0.0275476
DIS3	0.0544151	0.0416024
GLMP	0.0542237	0.0346334
CCM2	0.0541645	0.0491218
SLMAP	0.0540643	0.0426997
FGFR1OP2	0.0539443	0.028604
DNAJC16	0.05393	0.00245153
RTCB	0.0536562	0.00702041
PDZD11	0.053638	0.0216053
WDR11	0.0535392	0.00706624
ISY1	0.0534739	0.0109538
CCDC50	0.0534222	0.00989182
DEDD2	0.0533588	0.0191346
ARHGAP29	0.0532401	0.00117358
LEMD2	0.0531545	0.0341123
RXYLT1	0.0530146	0.00067277
ZFYVE16	0.0529574	0.0434604
RHOT2	0.0525656	0.00122104
CDK13	0.0524742	0.0167409
ARL5B	0.0524693	0.0350482
UBFD1	0.0524014	0.0255993
USP14	0.052384	0.00611996
TIMM10B	0.0522559	0.0458982
VSTM5	0.0522477	0.0208704
MED6	0.0522453	0.0129361
C3orf38	0.0522442	0.0245426
VANGL1	0.051965	0.0183428
ELP2	0.0519218	0.0394115
RMND5B	0.0517747	0.0489078
ZNF518B	0.0516446	0.0243927
OSBPL10	0.0516399	0.0115771
PILRB	0.051564	0.0145029
SURF4	0.051536	0.00899817
NOC4L	0.0514666	0.0465991
VKORC1L1	0.0510206	0.0400369
PWAR6	0.0509371	0.0457627
SLC26A2	0.0509002	0.00610191
ZC3H6	0.0508632	0.0114513
CASP2	0.0507473	0.0282771
PRRT2	0.0506066	0.0473298
RMND5A	0.0504531	0.028324
GDI1	0.0504515	0.0103929
ARIH2	0.0503985	0.00769005
SRRT	0.0503566	0.010649
TMEM178A	0.0503272	0.00982417
ZMYM4	0.0503236	0.0221269
KPNA3	0.0503069	0.0155858
UBLCP1	0.0502999	0.00319041
THRA	0.0502816	0.014083
TRMT6	0.0502264	0.0465506
PWP1	0.0500906	0.00635251
PLOD3	0.0499354	0.0223445
UBALD2	0.0499198	0.0354287
RPAP3	0.0497504	0.0307788
RAD17	0.0496348	0.0460799
ATP9A	0.0495081	0.0438024
UBR4	0.0494983	0.041404
NQO2	0.0492957	0.00570861
FADD	0.0492238	0.0356364
NUP214	0.0491404	0.028017
CCNT1	0.049128	0.00630567
MUT	0.0490824	0.00922425
TMEM131	0.0489817	0.00873028
CERS6	0.0488923	0.0357954
ANKRD36B	0.0487888	0.0169759
EXOSC10	0.048678	0.0315396
EP300	0.0484997	0.0283258
NDUFB2	0.0484934	0.00909747
RXRA	0.0484795	0.0196327
TRMU	0.0483047	0.00228656
CCDC186	0.0482195	0.0405888
SLU7	0.0480485	0.0185356
FTH1	0.0480136	0.000176875
ZNF91	0.0480104	0.0133634
SMC2	0.0480102	0.00246736
MON1B	0.047997	0.00872881
SCAPER	0.0479662	0.00862352
KCTD20	0.0479023	0.00892132
ALKBH4	0.0478926	0.0162119
SLC35F6	0.0478723	0.0291504
KIAA2013	0.0478706	0.00450825
DIP2A	0.0477796	0.00437395
MAD2L1BP	0.0477	0.0365769
MYCBP	0.0476625	0.0261012
MAGOHB	0.0475938	0.00511667
ELP5	0.047494	0.0223172
ELP3	0.047472	0.00362588
SMIM27	0.0473831	0.0470696
FAM234A	0.0473668	0.0129986
NCK1	0.0472309	0.0218265
JMJD8	0.0472271	0.0076802
DNAJA3	0.047226	0.041853
MMS19	0.0471717	0.0312095
TOMM70	0.047037	0.0025641
BRMS1	0.0469977	0.0151448
PLPBP	0.0469646	0.0112825
PJA1	0.0467884	0.0392802
ZNF655	0.046786	0.0161922
MAP3K11	0.0467008	0.0204574
DNAJC17	0.0466789	0.0126438
NGRN	0.0466728	0.0218084
C9orf85	0.0466669	0.0462637
FAM53C	0.0466489	0.0283508
TBC1D5	0.0465317	0.0252078
ZBTB5	0.0464154	0.0347102
GMPR2	0.0464097	0.0388754
COASY	0.046371	0.030588
PDE3B	0.0461609	0.0117186
CNOT2	0.0461517	0.0160749
ST3GAL2	0.046149	0.0226696
STYXL1	0.0461472	0.0344554
ANKLE2	0.0460444	0.0204546
ATF1	0.0459475	0.030175
TRUB2	0.0459254	0.000813489
DDI2	0.0458804	0.00270415
CERCAM	0.0458587	0.002334
CHERP	0.0458249	0.00348116
ZNF445	0.0458145	0.00580174
YIPF1	0.0457051	0.0385297
UBR5	0.0456968	0.00607875
LINC01473	0.0456245	0.021064
UBA3	0.0455858	0.016311
CUL4A	0.0455603	0.0091299
TCERG1	0.0453508	0.00980392
RRP7A	0.0453118	0.00320453
AFTPH	0.0452891	0.04254
BORCS8	0.0452724	0.0222686
TCF7	0.045206	0.0187396
BTN2A1	0.0451764	0.0339849
SRPRA	0.0451473	0.01446
ZNF711	0.0450118	0.0293489
TMEM214	0.0449751	0.0275731
RLIM	0.0449108	0.00655283
DAB2	0.044714	0.00366474
SYCE1L	0.0446718	0.00666042
ERCC6L2	0.0446607	0.0218411
PPP1R8	0.0446314	0.00132784
TP53I11	0.0446074	0.0268033
GEMIN7	0.0445341	0.00028409
SPIN1	0.0445015	0.0306374
THOC1	0.044419	0.00915453
COPS3	0.0444109	0.00410694
APOO	0.044378	0.00393438
RPP14	0.0442921	0.00185415
KLHL36	0.0442667	0.0322542
MTG1	0.0442456	0.0267351
PDPK1	0.0441801	0.0365521
TIPRL	0.044171	0.00506953
STK32C	0.0441357	0.040858
CLIC4	0.0441142	0.00564717
EIF4EBP2	0.0440986	0.0429824
CNPPD1	0.0440806	0.0274095
HERPUD2	0.0439658	0.00990343
NARFL	0.0439442	0.0391918
ETV2	0.0439262	0.0427538
MLX	0.0438715	0.0187225
IDNK	0.0438714	0.0387128
ORMDL2	0.0438676	0.0105699
NAA16	0.0438484	0.0174501
XPO7	0.0438365	0.0114881
CENPQ	0.0438339	0.0150708
GPN3	0.0437822	0.00639601
TRIM56	0.0436886	0.0455042
TBC1D23	0.0435785	0.0161937
STK19	0.0435207	0.00453266
CACFD1	0.0435192	0.036934
LIN7C	0.0434748	0.00817061
EXOC3-AS1	0.0434208	0.0210553
NSMCE1	0.0434152	0.0173885
RSBN1	0.0433407	0.0474258
KLC4	0.0432467	0.0450754
SLC30A7	0.0431499	0.022183
PI4KA	0.0431487	0.0245744
SLC39A9	0.0431261	0.0354038
CDK11B	0.0431119	0.00413295
SAP30BP	0.0430774	0.00393695
SOWAHC	0.0430668	0.00300251
URB1-AS1	0.0430077	0.0360226
LLPH	0.0429888	0.0104193
NIT2	0.0429674	0.0224898
HPS4	0.0429134	0.0133759
HTRA2	0.0428873	0.00216387
TMEM161B	0.042887	0.0165537
TECPR2	0.0428787	0.0231781
CHST12	0.0428498	0.0183002
COG8	0.0428226	0.0255218
EDEM3	0.0427968	0.0330387
PARN	0.0427375	0.049029
ANKRD39	0.0427361	0.00558735
POLDIP3	0.0426765	0.010973
TCTN3	0.0426085	0.00107615
PITPNB	0.0425033	0.0351456
SELENOV	0.0424614	0.0293439
CDC37L1	0.0424444	0.0297534
OXSM	0.0424319	0.0413006
SMG6	0.0424219	0.00262547
ZNF496	0.0423732	0.0102588
E2F6	0.0423347	0.0101726
EIF2B4	0.0423075	0.0217856
LRP1	0.0423018	0.0227065
STX18	0.0422709	0.00462115
ERCC4	0.0422546	0.0188219
DUSP11	0.0422245	0.00906224
ZNF720	0.0422212	0.00907539
CSTF2T	0.0422207	0.0177871
ZNF768	0.0421859	0.00191214
FAN1	0.0421551	0.0478869
GANAB	0.0421394	0.00208404
USE1	0.042112	0.00351762
KCTD3	0.0421064	0.00314007
ROCK1	0.042022	0.0417529
BOLA2B	0.0419579	0.0199318
TRRAP	0.0419095	0.0160969
WDTC1	0.041908	0.040271
GOLT1B	0.0417088	0.0260747
RIOK3	0.041668	0.00038025
ABRAXAS2	0.0415472	0.00816801
DDB1	0.0415037	0.0192665
GTF2H2C	0.0414888	0.0260775
RBM10	0.0414559	0.00079853
IFT46	0.0414271	0.0414448
STX8	0.0414116	0.0301568
AP3S2	0.0409994	0.0329389
TRPC4AP	0.0408374	0.0278861
TMEM69	0.0406069	0.00414704
FAF2	0.0406012	0.00638859
TWF1	0.0404873	0.000351626
EXOSC1	0.0404705	0.00789753
DNTTIP1	0.0403739	0.0371101
HS2ST1	0.0402935	0.00736061
MBD4	0.0402605	0.00928147
MRPS23	0.0402456	0.0394461
CGRRF1	0.0402114	0.00081172
WDR83	0.040175	0.0168467
MTA1	0.0401444	0.00297335
MSL1	0.0401393	0.0292736
ZNF181	0.0401045	0.044272
TEAD1	0.0400783	0.0457494
ISOC1	0.04007	0.0290982
EID2	0.0400632	0.0493814
ATG5	0.0400584	0.0127128
KANK2	0.0400573	0.0373856
GRAMD4	0.0399282	0.0362942
ZNF146	0.0398952	0.0209946
ATF7	0.0398659	0.0372678
APIP	0.0398283	0.00141338
VPS52	0.0397383	0.0444245
ZNF595	0.0397052	0.0339644
SNRNP200	0.0396875	0.00630293
PCIF1	0.0396467	0.044858
MED13	0.0396102	0.00268017
CIZ1	0.0395581	0.0365404
REEP2	0.0395552	9.79375e-05
PSMA6	0.0394633	0.0083501
DYRK1A	0.0394377	0.0227775
TXNDC16	0.039278	0.00191845
CTCF	0.0392735	0.0113404
CBWD5	0.0392206	0.00308432
FAM131A	0.0392	0.0161968
MFSD10	0.0390424	0.00604436
PRPS1	0.0389803	0.00846947
FAHD2A	0.0388926	0.0424709
SMNDC1	0.0388924	0.00229177
LTN1	0.038773	0.00413846
IFT122	0.0387573	0.00045339
CALCOCO2	0.0387508	0.00349361
PITRM1	0.0387499	0.024006
EGLN1	0.0387014	0.0396316
COPS2	0.0386888	0.0105872
COL4A3BP	0.0386402	0.00386284
NFRKB	0.0386008	0.0114066
GMPS	0.0385762	0.00886074
CASD1	0.0383776	0.0431161
SAYSD1	0.0383272	0.0166656
SETX	0.0383113	0.0478845
ADD1	0.0383104	0.0147801
FN3KRP	0.038282	0.0494379
MOB2	0.0382719	0.00691673
KIDINS220	0.0381346	0.0156892
HGS	0.0380996	0.004289
PDZD8	0.0380519	0.0456082
GATAD2B	0.0380456	0.0319751
TTC28	0.0379742	0.000903366
KLHL24	0.0379401	0.0186962
CNIH4	0.0378302	0.0430924
DNTTIP2	0.0377807	0.0095543
WDR73	0.0377782	0.022774
PSMG1	0.0377665	0.00551049
MTMR14	0.0376009	0.0199776
ATF7IP	0.0375986	0.0249283
GEMIN8	0.0375954	0.00882677
POLI	0.0375069	0.00633526
SIN3A	0.0374944	0.0261411
SYNRG	0.0374565	0.00402554
E2F5	0.0374449	0.0496145
CWF19L2	0.0372923	0.00325243
COG6	0.0372683	0.00219094
MAPK9	0.0372679	0.0327902
CAND1	0.0371977	0.0110847
PGGHG	0.0370985	0.0247333
ACSS2	0.0370854	0.0221088
ZNF626	0.0370187	0.0200328
PRPF4	0.0369047	0.0065251
TRIM41	0.0368301	0.0146328
NAGK	0.0367685	0.00915859
ARFIP2	0.0367639	0.0206066
PIGM	0.0366514	0.00649799
NDUFAF5	0.0366488	0.0112736
PLPPR2	0.0365969	0.0342759
MOB1A	0.036471	0.0187819
ZNF480	0.0363778	0.00886246
BCAT2	0.0363648	0.000358673
NUTM2A-AS1	0.0362066	0.0415981
YAP1	0.0361645	0.0110559
AZIN1	0.0360463	0.00701271
UTP11	0.0359886	0.00158545
SRD5A3	0.0359597	0.0261217
SPAG9	0.0358734	0.00574141
SEC13	0.0358677	0.0220575
COQ8B	0.0358639	0.0151043
C6orf89	0.0358315	0.00295934
CHORDC1	0.0358223	0.00282466
SRR	0.0357986	0.012468
NUDT14	0.035574	0.0121374
MGMT	0.0355282	0.0390687
SMC6	0.0355151	0.00299621
PTDSS2	0.0354907	0.00243148
TBC1D13	0.0354509	0.0107663
BCOR	0.0354269	0.0132763
TIMM23	0.035416	0.00140134
AP5M1	0.0353808	0.0098394
DENND6A	0.0353135	0.0367717
RSAD1	0.0352468	0.0105045
CYREN	0.0351502	0.00970891
TLK2	0.0351475	0.0195347
FAM208B	0.0351048	0.00823585
ZKSCAN8	0.0350808	0.0032443
RNF115	0.0350723	0.0248896
TMEM138	0.0350081	0.0272085
SRA1	0.0349433	0.020883
PCSK7	0.034934	0.0110799
PPP1R15A	0.0349172	0.0266018
DNAL1	0.0348934	0.0166055
ABCA5	0.0348309	0.00656763
XPR1	0.0348301	0.00296472
GOLPH3L	0.0348257	0.0426617
ELMSAN1	0.0347861	0.000305419
MKLN1	0.034771	0.00300227
MRPS10	0.0347697	0.00283964
USP9X	0.0347553	0.0212822
RELA	0.0347136	0.0098021
NUBPL	0.0347101	0.0111487
TP53INP1	0.0346772	0.00740496
TMUB1	0.0346517	0.00818024
LINC01503	0.0346278	0.0337395
PIGQ	0.0346153	0.0217007
DYRK1B	0.0345843	0.0421117
NUMB	0.0345782	0.00657836
RANBP6	0.0345693	0.0210678
VPS41	0.0345395	0.00352264
TBPL1	0.0345076	0.0226194
RAB1B	0.0344819	0.0261617
NBN	0.0343499	0.0102275
PPP4R2	0.0343098	0.0176748
NSRP1	0.0342884	0.0456647
EEF1AKMT1	0.0342732	0.0264036
MEPCE	0.0342646	0.021715
COL18A1	0.0342334	0.0422423
B4GALT3	0.0342123	0.00516585
USP4	0.0341131	0.00032106
HERC2	0.0341073	0.0173339
DOCK7	0.0340698	0.0311805
KBTBD2	0.0340698	0.00853988
TMEM185A	0.034053	0.0325394
MAN1B1	0.0340451	0.0382763
SRFBP1	0.0340375	0.00375518
MTERF2	0.0340234	0.0392159
UBR1	0.0339742	0.0394735
RNF111	0.0339633	0.00991367
TECPR1	0.0339191	0.034418
NAA60	0.0338949	0.0228623
TBRG1	0.0338842	0.0217586
CDC42BPB	0.0338267	0.00952461
TNIP2	0.0337931	0.01457
ZCCHC7	0.0337442	0.00106435
POLR3D	0.0337264	0.0115608
RMDN1	0.033721	0.0111055
FAM53B	0.0337137	0.0170172
FAM217B	0.0337132	0.0331676
HIRIP3	0.0337118	0.0227082
ATPAF2	0.033563	0.00142122
GAA	0.0334703	0.0123312
FAM160B1	0.0334636	0.0184316
PPP2R5C	0.0334436	0.00875931
MTMR9	0.033273	0.00523059
DGKZ	0.0332528	0.00216474
RICTOR	0.0332377	0.0270046
PGRMC1	0.0332297	0.0175323
NCOA6	0.0332264	0.0011046
BUB3	0.033205	0.000824305
TNPO2	0.0331836	0.000577964
ITFG2	0.0331769	0.01042
USP51	0.0331622	0.0175719
SPATA6	0.0331323	0.00372078
RBM12	0.0331227	0.00592447
XRRA1	0.0330958	0.00224101
TRMT10B	0.0330904	0.0491115
IMMP2L	0.0330489	0.0279919
PXDC1	0.0329865	0.0061676
WDR75	0.0329676	0.00289104
MIIP	0.0329468	0.00026911
NDUFAF6	0.0329072	0.00586955
FIG4	0.0328669	0.0232431
CCND3	0.0328597	0.00152115
HPS3	0.0327946	0.00245434
RBBP9	0.0327396	0.012103
AKAP17A	0.0325141	0.00851779
TP53BP1	0.032512	0.0117407
PUM3	0.0325028	0.000389408
GNL2	0.0324881	0.0053307
ZC3H7A	0.0324607	0.00321804
CFAP298	0.0324549	0.0419311
TUBG1	0.0323597	0.000393824
PNO1	0.0323216	0.00243712
SUPT3H	0.0323015	0.0059039
MRPL58	0.0322869	0.00717617
LONRF1	0.03228	0.032044
PHF21A	0.0322717	0.00216529
WWTR1	0.0322701	0.025526
TMEM127	0.0322357	0.0319961
SNRNP40	0.0322223	0.00942112
PRPF39	0.0321979	0.0166992
RBMXL1	0.0321833	0.0075194
ASAP2	0.032176	0.0201442
TRNAU1AP	0.0321455	0.00165154
PIGG	0.032138	0.040344
GIGYF2	0.0321366	0.0153604
RNF149	0.0320353	0.00537619
NCOA5	0.032	0.0331536
EMSY	0.0319173	0.00149238
RNPEP	0.0318912	0.0012833
SS18L2	0.0318473	0.00824761
ZNF394	0.0318349	0.028096
RSPRY1	0.0317875	0.0181363
NLN	0.0317621	0.00418264
TRIP10	0.0317412	0.00291746
SNAP47	0.0316379	0.0115511
TGFBRAP1	0.0316124	0.0115857
ZDHHC18	0.0316055	0.048055
TATDN3	0.0315814	0.00739391
RNF219	0.0315799	0.00176559
SPG11	0.0314999	0.0371174
SCRIB	0.0314908	0.01026
SKI	0.0314722	0.000384061
SUZ12	0.0314529	0.00125941
CNOT11	0.0314222	0.00643777
HADHB	0.0314003	0.012812
OGG1	0.0313995	0.0218963
TADA2A	0.0313926	0.00795786
ATP6V0A2	0.0313747	0.0236592
SMPD4	0.0313449	0.00051331
SMARCAD1	0.0312763	0.00173399
WDR74	0.0312451	0.00142047
RING1	0.0312055	0.0168018
ARVCF	0.0311981	0.018712
C16orf72	0.0311808	0.049062
LINC02352	0.0310889	0.0229245
HARS	0.0310279	0.0176084
FBXO31	0.0310057	0.024865
ZFAND2B	0.0309661	0.00872461
THUMPD2	0.0309576	0.00220087
FBXO42	0.0309499	0.0218887
CPLANE1	0.0309011	0.00475318
ACOX1	0.0308827	0.00714374
TMEM250	0.0308528	0.00914864
ACADM	0.0308415	0.0194674
IMMP1L	0.0307118	0.0309701
DHRS7B	0.0307019	0.0103121
GLRX3	0.0306925	0.0494252
RBBP6	0.0306653	0.0283207
C11orf1	0.030635	0.012916
NDUFAF4	0.0305908	0.00679396
HTT	0.0305383	0.00691391
NFKBIB	0.0305039	7.53133e-05
PTCD3	0.0304736	0.00141136
TMEM203	0.0304733	0.0258242
ZNF605	0.0304654	0.00686985
OSBP	0.0304542	0.0406471
APBB2	0.0304533	0.00178883
NOTCH2NL	0.0304484	0.00952522
MRPS31	0.0304197	0.0126981
LATS2	0.030411	0.0418226
UNK	0.030385	0.00342418
PES1	0.0303757	0.00761697
THAP1	0.0303207	0.00458502
GPATCH2	0.0303174	0.00067253
WDR25	0.0302898	0.046106
TSFM	0.0302801	0.0203044
RCOR1	0.0302612	0.0275367
DLG5	0.0302504	0.0172375
NUDT22	0.0301832	0.0108947
KCMF1	0.0301517	0.00108853
IFIT5	0.0301379	0.00484295
TRABD	0.0301276	0.00139135
ZNF747	0.0301102	0.0257657
DDX19A	0.0300965	0.00905563
KAT8	0.0300888	0.00174278
ATR	0.0300541	0.0162429
DTWD1	0.0300191	0.00562258
ZNF414	0.0300129	0.00593619
CCDC97	0.0299828	0.00248034
TRUB1	0.0299615	0.0123639
TTC33	0.029942	0.0104498
USP47	0.0299201	0.00869444
PRMT5	0.0299163	0.000754753
DCAF10	0.0296572	0.00176533
PICK1	0.0296365	0.0407
RNFT1	0.0296198	0.0498353
PSKH1	0.0295886	0.0180581
PPOX	0.0295764	0.00578894
FAM122B	0.029555	0.0290715
TNFAIP8L1	0.0294613	0.0258904
HERC4	0.0294373	0.0054562
SCO2	0.0293998	0.00854737
MTPAP	0.0293721	0.00115752
IFRD1	0.0292969	0.000829042
KBTBD4	0.0292844	0.0336218
TMEM260	0.0292606	0.00188264
FAM160B2	0.0292134	0.00848901
FEM1A	0.0292036	0.00972033
SIMC1	0.0291804	0.0180987
KIAA1841	0.0291657	0.0457371
POP5	0.029147	0.00153035
BRAT1	0.0290982	0.0253206
PHAX	0.0290915	0.0211087
FASTKD2	0.0290873	0.00109779
HEXA	0.0290737	0.00522452
ZNF559	0.0290704	0.00174059
HSPBP1	0.0290623	0.00286078
PEMT	0.0290011	0.00352652
CHD1	0.0289578	0.0105384
U2AF2	0.0289289	0.0450149
NPRL2	0.0289154	0.0150585
SLC25A44	0.0288812	0.0160539
STRIP1	0.0287415	0.0190335
C1orf174	0.0287255	0.00147085
PRPF19	0.0286831	0.00569055
METRNL	0.0286809	0.0220751
SGSM3	0.0285952	0.0101563
MRI1	0.0285863	0.00572487
TMEM216	0.0285569	0.00805113
CCDC43	0.0285413	0.0017825
EIF2B1	0.0285216	0.00102235
TP53BP2	0.0284566	0.00759073
RPRD1A	0.0284543	0.000105621
SEPSECS	0.0284538	0.0132277
NMD3	0.0284349	0.00164943
MTSS1L	0.0284005	5.25072e-05
ARIH1	0.0283787	0.00129762
SIN3B	0.0283288	0.00261523
ETAA1	0.0283258	0.00517508
SCPEP1	0.0283146	0.00625711
CCDC91	0.0282275	0.0200283
DET1	0.0282261	0.0180582
FAM76A	0.0282132	0.00645892
TKFC	0.0281957	0.0345234
PPME1	0.02815	0.0188817
PKDCC	0.0281048	0.000180982
KMT2B	0.0280416	0.00962029
AMPD2	0.0280176	0.00638707
LNPK	0.0279807	0.00191167
NCBP3	0.027936	0.00127041
YWHAG	0.0279163	0.00147199
NOP2	0.0278955	0.039617
TARBP2	0.0278751	0.000780388
ZNF721	0.0278322	0.0484834
MFSD1	0.0278106	0.014557
TBC1D10B	0.0277749	0.001265
CCDC6	0.0277545	0.00280847
TMEM168	0.0276522	0.0014789
HOMEZ	0.0275861	0.00759298
CEP135	0.027576	0.000732046
BPNT1	0.0275723	0.0305088
DDX27	0.0275655	0.00128363
WIPF2	0.027563	0.0217988
GOSR1	0.0275572	0.0029571
NUDT21	0.0275405	0.000377353
CEP63	0.0275095	0.000499786
NF2	0.0274611	0.0198246
MTRF1L	0.0274474	0.000553361
USP7	0.0274076	0.00029468
IL17RE	0.0273827	0.012937
NUP58	0.0273584	0.00505968
SGPP1	0.0273136	0.030993
PXN-AS1	0.0272564	0.00561144
UBP1	0.0272119	0.00270163
TMEM94	0.0271577	0.0111717
ITCH	0.0271329	0.0383904
SPATA24	0.0270996	0.0256514
ZNF224	0.0270925	0.00738918
SLC30A6	0.0269982	0.0333102
WAC-AS1	0.0269509	0.000232679
PRELID3B	0.0269367	0.0108119
VIRMA	0.026845	0.00615182
DDX54	0.0268294	0.0025699
ETFA	0.0268128	0.00680948
KIAA0895L	0.0267897	0.00674351
STT3A	0.0267892	0.00448351
GFM2	0.026689	0.0320083
GEMIN6	0.0266546	0.00697213
DNAJC21	0.0266439	0.0246229
CLUL1	0.0266298	0.019015
TTC23	0.0266055	0.0192235
RBM48	0.0265981	0.00670931
UCKL1	0.0265907	0.00435923
MLYCD	0.026551	0.0142394
WASHC2C	0.0265507	0.00804521
DBP	0.0265333	0.0427995
FAM20C	0.0265129	0.0272675
GNPDA1	0.0264338	0.0196859
C5orf22	0.0264076	0.0122102
HMGXB3	0.0263836	0.00234462
BCL2	0.0263511	0.00222269
PSEN1	0.0263305	0.00698201
DDX50	0.0262843	0.00639986
BTBD10	0.0262788	0.00846882
ETV3	0.0262787	0.01491
MAP1S	0.0262121	0.0273841
GLMN	0.0262074	0.00150209
NAT9	0.026197	0.0045782
ACAD10	0.0261768	0.0298103
CHD2	0.026175	0.00625107
CLDN12	0.0261744	0.0244684
PHKA2	0.0261744	0.000318306
ZSCAN5A	0.0261742	0.00289836
CHKB	0.0261343	0.0327488
ZNF764	0.0260885	0.00276904
DEDD	0.0260321	0.00711575
VTA1	0.0260284	0.000700583
TOR3A	0.0260087	0.00195659
ACTR8	0.0259881	0.0280237
TMEM107	0.0259869	0.00247051
CYTH1	0.0259807	0.0427949
GSK3B	0.0259702	0.00116768
PLEKHM2	0.0258801	0.0179736
ODR4	0.0258327	0.00190817
RBM27	0.0258089	0.00886888
ZCCHC3	0.0258004	0.00221592
SAMM50	0.0257883	0.00165283
NOP56	0.0257773	0.00302236
ECHDC3	0.0256678	0.00928449
DDX41	0.0256657	0.000598635
ABHD17B	0.0256484	0.0103706
DUS3L	0.0256452	0.0221758
CERK	0.0256301	0.000903976
INTS6	0.0255972	0.00441595
TMEM164	0.0255957	0.00429467
AVL9	0.0255804	0.00681934
POLR2M	0.0255119	0.000489857
SUFU	0.0254923	0.00217844
ZNF276	0.025468	0.0128383
FLYWCH1	0.0254582	0.027122
GON7	0.0254457	0.00182043
MNT	0.0253626	0.0208652
ZBED3	0.0253398	0.00127579
CRNKL1	0.0253373	0.00870074
CEPT1	0.0253319	0.0253757
PCGF6	0.0253263	0.0186289
TSC22D2	0.0253042	0.00616614
LRRC58	0.0252926	0.00035136
SLC29A1	0.0252833	0.00319293
QSOX1	0.0252823	6.14728e-05
FLVCR1-DT	0.0252781	0.0352984
NUP62	0.0251614	0.000308537
DUOX1	0.0251393	0.00847561
INPP4A	0.0251376	0.0369128
ZNF649	0.0251251	0.0081829
INTS12	0.0251146	0.00429974
ZFC3H1	0.0251003	0.0201842
ZC3H4	0.0250744	0.00379666
COMMD4	0.0249582	0.00421238
UFSP2	0.0249424	0.00355486
RBM14	0.0249199	0.00276483
ATXN2L	0.0249193	0.00791698
LRCH4	0.0248829	0.022387
C17orf80	0.0248665	0.00519246
PIGF	0.0248476	0.00115023
STK11IP	0.02481	0.0142075
LOXL1-AS1	0.0248027	0.0173294
FH	0.0247905	0.00022026
HMGXB4	0.0247335	0.0139398
POGK	0.0247156	0.00638965
RABEP2	0.0247054	0.00361835
USP31	0.0246872	0.0102234
PEX16	0.0246607	0.00261774
FZR1	0.0246518	0.0165899
CSKMT	0.0245767	0.00631917
GATD1	0.0245538	0.018119
SERINC5	0.0245177	0.000613197
MCRS1	0.0244975	0.00974105
SLC36A4	0.0244902	0.00970841
KCTD2	0.024468	0.0056249
LINC00526	0.0244601	0.00697479
CCDC117	0.0244594	0.000510496
TBKBP1	0.0243996	0.0428593
EBNA1BP2	0.024379	0.0151207
IQGAP1	0.024377	0.0405073
HIPK1	0.0243519	0.000459112
PQBP1	0.0243445	0.0233306
ZKSCAN5	0.0242799	0.0385185
TNIP1	0.0242773	0.00347851
NAT10	0.0242741	0.00640311
SIK3	0.024239	0.00228429
[truncated: 5,284 more rows]

## Sheet: Cluster 1
Gene	LogFC	pVal		GO BP for top 30 DE gens
CTGF	1.98603	1.54074e-97
GPX3	1.47988	9.08676e-72		ID	Name	Source	pValue	FDR B&H	FDR B&Y	Bonferroni	Genes from Input	Genes in Annotation
TSPAN8	1.28013	3.33044e-71		1	GO:0060048	cardiac muscle contraction		1.163e-06	0.0006254	0.004882	0.001603	5	122
PAPPA	1.08059	6.7533e-61		2	GO:0007155	cell adhesion		1.253e-06	0.0006254	0.004882	0.001726	12	1530
ITIH5	0.895818	1.41698e-53		3	GO:0022610	biological adhesion		1.362e-06	0.0006254	0.004882	0.001876	12	1542
SLC16A1	0.819507	5.03482e-69		4	GO:0006941	striated muscle contraction		4.557e-06	0.001334	0.01041	0.006279	5	161
NRP2	0.790651	1.04527e-52		5	GO:0006937	regulation of muscle contraction		4.84e-06	0.001334	0.01041	0.00667	5	163
HES4	0.765684	1.63436e-51
IL1R1	0.748166	2.60747e-84
TESC	0.70601	7.8149e-67
SERINC5	0.681848	7.53944e-38
CAVIN2	0.667283	1.31987e-65
LAMC1	0.596865	5.69608e-40
CYP1B1	0.58806	1.22912e-26
NKAIN4	0.585084	2.86649e-46
BMP7	0.58431	2.36862e-42
TFF3	0.561438	1.17519e-54
MIR503HG	0.546283	1.03928e-32
DOC2B	0.544774	3.04594e-37
BCAM	0.53854	1.4695e-29
TNNT2	0.537942	1.11837e-37
DSC2	0.519954	4.8514e-32
LEPROT	0.516446	1.68971e-22
RAB11FIP1	0.516225	9.11043e-38
EFNA5	0.512628	4.29666e-34
TPM1	0.510217	1.68851e-24
KRT19	0.509431	1.41386e-23
BACH1	0.501295	3.19731e-31
CLDN1	0.493879	3.24521e-32
DSG2	0.48369	7.73569e-33
AKAP12	0.483366	2.51869e-29
FRAS1	0.47293	5.49414e-35
CCZ1	0.469872	1.08082e-27
CHST2	0.468988	8.97787e-31
ARHGAP29	0.467278	7.97205e-22
CDS1	0.466325	8.3399e-30
TMEM40	0.457939	8.39847e-30
LHX1-DT	0.457608	1.56847e-34
TMEM178A	0.457384	7.03367e-22
OLFM3	0.456314	6.01727e-22
ZFP36L2	0.456143	9.47671e-20
LHX1	0.455377	4.44585e-28
SELENOM	0.451457	5.36341e-29
AIF1L	0.451132	9.67007e-24
COL4A2	0.445568	3.93943e-25
JUN	0.441137	7.70685e-11
PAX8	0.440121	3.29248e-26
GOLM1	0.432776	3.2297e-25
EFNB2	0.430572	5.69457e-26
IL18	0.428724	1.23593e-46
ARHGEF12	0.425755	2.32261e-25
JAG1	0.418772	1.26221e-23
RFLNB	0.417138	8.52144e-32
SFXN2	0.416136	8.8165e-31
S100A4	0.409303	1.09484e-12
STON2	0.408241	1.0063e-21
CLDN5	0.398121	1.61802e-20
F2R	0.394233	4.4468e-22
SPARC	0.394148	7.17865e-19
WNT2B	0.393798	9.10308e-33
TSPAN2	0.393656	8.82634e-27
FNBP1	0.392305	2.84582e-26
FRY	0.389365	1.85993e-41
TGFBR2	0.386687	2.12124e-26
PTPRD	0.385402	7.63726e-23
NPHS1	0.384705	2.93824e-19
KLRB1	0.383056	1.23694e-12
TRAM2	0.380083	6.67411e-24
PCDH9	0.373246	2.0175e-22
OLFML2A	0.373029	3.51751e-34
ARHGAP28	0.365278	9.63498e-15
IGFBP2	0.364164	2.68509e-19
KLK6	0.36384	5.25351e-20
ANXA1	0.361596	1.61259e-11
COL4A1	0.360523	1.87222e-17
HS3ST3B1	0.358896	8.39987e-30
SPATS2L	0.356684	2.40071e-17
HLA-A	0.355861	1.86854e-09
GULP1	0.355092	2.51656e-24
ITGB8	0.349157	1.03078e-22
MGST1	0.346115	3.51927e-18
SPAG17	0.343897	6.62311e-26
GPC3	0.337643	4.08084e-12
FOXP1	0.337173	1.47233e-16
PTN	0.332992	6.30255e-13
HEPN1	0.329277	7.83758e-35
TCF7L2	0.328565	2.65042e-15
PLEKHB1	0.327483	6.7226e-23
TMCC3	0.322958	2.53678e-20
CAV2	0.316997	4.20002e-22
NID2	0.3168	2.22973e-24
GPC6	0.315319	1.15305e-13
CAPN2	0.315172	3.4294e-15
PRSS23	0.312623	7.80132e-19
BST2	0.312429	4.15448e-16
SQOR	0.311301	7.0333e-16
MYH9	0.310957	2.14616e-16
NPHS2	0.306593	9.48383e-11
PTPRO	0.305613	1.14634e-11
C1orf21	0.303522	1.01797e-20
CHI3L1	0.302523	1.11047e-21
PTPRS	0.296913	2.97541e-05
TSPAN3	0.296351	4.8907e-16
GALNT2	0.293007	1.332e-12
GAS1	0.292722	1.60774e-12
ATP5IF1	0.289757	1.07646e-15
ITGA3	0.288884	6.56394e-14
ADAMTS1	0.28719	1.63809e-14
RASSF10	0.286531	6.68993e-13
ATP2C1	0.284419	1.70561e-14
CNN3	0.281029	5.29634e-13
PLEKHA5	0.280643	2.30657e-13
HEY2	0.28007	7.35146e-29
PERP	0.276839	5.1513e-16
TMEM139	0.276317	6.03079e-19
FYN	0.276259	1.20296e-13
COL4A4	0.275769	2.11103e-12
AGRN	0.275635	3.60268e-10
MLXIP	0.27554	2.23827e-15
FRY-AS1	0.274932	9.10364e-35
PLPP3	0.272561	3.73266e-14
TIMP3	0.271996	5.77873e-20
CRYZ	0.267588	3.07429e-15
LAMA5	0.266805	3.37468e-17
ITGA6	0.265918	2.03886e-19
GAS6	0.26512	1.12576e-15
APOPT1	0.264203	1.00813e-14
PDLIM2	0.263947	3.90493e-10
DSC1	0.262365	1.50627e-33
CTTNBP2	0.262143	1.57261e-11
SPINT2	0.261328	1.58583e-10
PDE6B	0.259221	3.49828e-19
UBL3	0.258719	1.63274e-12
TJP1	0.255749	4.88238e-10
PLOD2	0.252447	9.11673e-12
EFEMP1	0.250906	1.54688e-13
FAM3C	0.250824	5.32891e-14
SMCO4	0.249713	8.5575e-12
SORL1	0.249274	1.09975e-20
AMIGO2	0.249074	5.07605e-15
SORBS3	0.248462	1.09453e-12
SYNPO	0.248154	4.62636e-11
EPB41L5	0.247909	2.34404e-12
EMILIN2	0.247831	6.94035e-15
LRRC4C	0.246784	7.34257e-12
KIRREL1	0.245663	2.77695e-12
ITGAV	0.243082	5.94037e-15
EMID1	0.241895	2.7394e-10
POLA2	0.240431	5.6579e-13
TRAF4	0.239945	3.5241e-09
IMPDH1	0.238747	2.27512e-10
MXRA8	0.238143	7.62081e-09
ARHGAP24	0.236389	3.1497e-13
RPH3AL	0.236136	9.13612e-18
PPIC	0.232351	1.16438e-13
KYAT1	0.23212	1.53223e-14
GUCY1B1	0.230711	1.80562e-16
PLXDC2	0.230619	7.29903e-10
MMP14	0.230391	3.00602e-09
ADORA1	0.230261	9.78046e-22
P3H2	0.229221	5.1214e-11
SNHG18	0.228688	3.54053e-16
SPTAN1	0.227943	8.16476e-10
NRP1	0.227142	2.00857e-11
COL5A2	0.226952	3.84322e-15
LIMK2	0.226421	3.35769e-13
CBX6	0.225822	4.02125e-07
LMNA	0.224351	1.05853e-08
PXDN	0.223966	1.26664e-09
CD200	0.223717	6.26849e-13
TMEM266	0.223505	2.94023e-13
SLC35C2	0.223376	4.34879e-10
HEPACAM	0.223312	5.46627e-26
DCDC2	0.222794	5.12545e-13
PAG1	0.221989	3.34013e-18
LRIG2	0.221641	6.06217e-13
AIF1	0.221364	9.27228e-07
SLC35F5	0.220894	2.90955e-15
MAGI2	0.220648	1.60994e-10
KAZN	0.220618	1.4955e-17
VAMP8	0.220617	8.62113e-09
PCBD1	0.220585	1.20183e-09
SLC48A1	0.220486	1.55293e-07
ZFP91	0.220453	7.16489e-13
ADD3	0.219493	1.33257e-07
SYNE1	0.219412	1.83974e-14
ATP2B4	0.219313	1.50719e-10
RGS10	0.21917	6.03923e-16
CDC42EP3	0.216367	3.0165e-16
EIF3M	0.216227	1.88689e-13
CRB2	0.216139	4.71998e-10
NID1	0.215839	3.4798e-16
MAF	0.215316	1.74319e-14
JUP	0.214575	5.19582e-11
CELSR2	0.213791	4.47809e-16
LRRC8A	0.213657	2.24251e-11
FRMD4B	0.213253	2.92827e-10
CALCOCO1	0.213074	3.43805e-11
IL6R	0.212263	1.31708e-13
NDUFB2	0.212237	9.67582e-08
CDH3	0.211892	5.29913e-19
SERF2	0.209544	8.5341e-20
EPS8L1	0.209259	7.40499e-15
SELENOP	0.209157	5.14188e-07
TSPAN4	0.207384	1.28182e-15
INSIG1	0.206523	6.46313e-06
DHRS2	0.205849	2.12565e-18
PDGFD	0.205451	9.70692e-16
FBXO21	0.205209	2.5398e-07
CDK6	0.20508	6.83579e-13
CAST	0.20464	2.60028e-07
YWHAZ	0.203943	5.40417e-11
VGLL4	0.203364	1.66261e-08
FOSB	0.203263	1.51959e-09
AXL	0.202857	0.000174377
FKBP2	0.200273	2.32776e-06
PDE9A	0.199804	2.18447e-12
CTNNAL1	0.198933	5.43561e-09
ROBO3	0.198135	1.17198e-14
KCNIP1	0.197681	1.76134e-21
HIPK2	0.197294	7.4811e-09
SNTB1	0.197271	8.78253e-19
NEBL	0.196616	6.70138e-09
NOTCH3	0.195695	2.54051e-08
LOXL1	0.195679	4.59506e-08
FBLN2	0.19491	3.51379e-18
PDGFRB	0.19446	1.73111e-12
VAMP2	0.193646	1.99695e-07
TNS3	0.193198	4.94115e-13
CCND1	0.192694	4.12449e-06
TNFRSF1A	0.192507	8.49559e-07
TWSG1	0.192107	2.41774e-11
FREM2	0.191784	5.08851e-07
RAP2A	0.191403	1.02202e-14
RASSF8-AS1	0.191074	1.83189e-09
CCSER2	0.190692	4.59985e-08
ZBTB7C	0.19019	4.8666e-15
TPD52	0.190158	4.97267e-10
MIR4435-2HG	0.189687	1.03185e-15
HLA-DMB	0.189189	5.77077e-17
PLXND1	0.188948	1.27159e-08
MAFB	0.188793	1.12799e-06
TSEN15	0.1878	5.82392e-07
NES	0.187555	3.87564e-08
PLEKHG3	0.187437	3.96534e-12
TM4SF1	0.187407	4.11505e-08
PAWR	0.187197	1.99321e-08
MCC	0.187175	5.88191e-10
IGF1R	0.187058	1.03281e-08
RNF139	0.187051	2.59968e-08
EGR1	0.186417	3.41971e-06
CELF2	0.186336	8.84955e-14
EIF4G3	0.185942	3.05353e-09
C15orf59-AS1	0.185788	3.42622e-16
VAMP5	0.185318	6.04341e-08
BMP2K	0.184195	3.27899e-13
LINC01508	0.183978	1.56657e-11
KCP	0.183228	1.50267e-10
AFAP1L2	0.183143	1.42876e-19
TRIM8	0.182441	5.32888e-09
ATP1A1	0.181878	1.59167e-05
GPD1	0.181488	1.36955e-10
LINC01197	0.181305	4.12924e-12
ZNF521	0.181287	1.22614e-10
CALU	0.181012	2.06947e-08
TRIB1	0.180982	5.22506e-10
CRIM1	0.180789	1.16454e-06
MYO1C	0.180671	2.12486e-11
CTSB	0.180207	2.48795e-13
ITGA1	0.179905	2.57396e-11
FLNA	0.179758	4.49773e-09
DMD	0.179119	6.14351e-19
SLC9A3R2	0.178906	1.25709e-08
CRYAB	0.178649	1.04676e-07
ARHGAP23	0.177872	6.24597e-11
PDZK1IP1	0.177808	8.8573e-21
S100A16	0.177686	7.86714e-08
CPAMD8	0.17678	2.61666e-14
CTNNB1	0.176617	0.00212741
CCDC51	0.176522	7.49823e-09
TNRC6C	0.176134	8.76772e-10
YIPF3	0.176003	9.00811e-06
UNC119	0.175852	1.10572e-07
PAQR7	0.173993	5.95079e-08
ST6GALNAC2	0.173816	1.57672e-10
NRGN	0.173508	1.75003e-11
PRRX2	0.173129	4.22155e-10
TCEAL2	0.172962	7.29718e-07
PARD6G	0.172579	4.53041e-09
CPD	0.172542	3.61203e-08
CPEB4	0.172356	4.18235e-08
WDR86	0.172248	0.0168554
GRK5	0.172148	7.40045e-15
DNAJC3	0.172059	6.04878e-05
NUDT3	0.171988	3.35817e-07
CYTOR	0.170753	6.31242e-14
FRMD3	0.170094	1.9507e-11
NPC2	0.17001	2.0138e-06
SERPINB9	0.169908	1.58119e-09
MAGEH1	0.169331	1.05067e-06
MAT2A	0.168721	1.43546e-06
MAPK10	0.168681	1.3986e-12
SLC7A7	0.168383	1.39712e-13
TMEM106C	0.168378	6.16557e-06
SLC9A3R1	0.16749	1.28328e-05
HSPB8	0.167165	1.56537e-09
TACC2	0.166722	1.73834e-10
MSI2	0.166386	4.24671e-07
LITAF	0.165896	2.81805e-06
BEX2	0.165409	5.77255e-05
ERBB4	0.164516	9.22313e-12
NEAT1	0.164162	3.23592e-05
CAPRIN2	0.163619	2.47213e-07
XBP1	0.162937	1.8409e-06
RPS27L	0.162737	8.20263e-07
TCEAL3	0.162219	3.05863e-07
TPT1	0.161984	3.67817e-12
HIF1A	0.16163	1.45019e-07
CEP83	0.161591	8.89224e-09
FSCN1	0.160901	0.000160279
SETD5	0.160135	5.65988e-07
SPATA13	0.160052	9.50655e-06
SESN3	0.159922	8.90373e-06
ADI1	0.159817	8.09887e-05
ITGB1BP1	0.159794	1.01293e-06
CCDC28B	0.159773	6.54892e-05
ZNF143	0.159484	1.18417e-09
BAD	0.15938	1.3459e-06
ARF6	0.158812	0.000230685
LGALS8	0.158255	1.78727e-08
SKAP2	0.158226	6.32329e-07
PRMT2	0.15741	1.46236e-06
PTPN13	0.157206	0.000113217
LIMS1	0.15703	7.90961e-07
PPFIA4	0.15649	3.53591e-16
STX7	0.156394	6.40802e-07
MLF2	0.156272	1.40515e-06
FOXC2	0.156209	6.23699e-09
TM4SF4	0.156071	5.59518e-12
PABPC1	0.15569	2.83934e-08
GTF3C1	0.155515	3.52233e-09
INSR	0.155496	3.35201e-06
LURAP1L	0.155442	1.29891e-10
RAB6B	0.155435	7.15967e-09
TGFBR3	0.155223	1.20403e-07
NFASC	0.155098	1.84231e-15
SLC16A1-AS1	0.154202	1.42486e-08
AACS	0.154088	3.72534e-11
SULT1C2	0.152814	6.6003e-09
ZNF12	0.152485	8.99411e-09
CTSZ	0.152091	3.41116e-10
PDLIM1	0.152	1.10273e-07
TTYH1	0.151797	0.00133429
RIPOR1	0.151546	5.10373e-06
CAMK2A	0.151202	2.71153e-10
CARD10	0.151134	2.75496e-10
RHOBTB3	0.151088	2.44197e-05
PDLIM5	0.150979	0.000100773
IARS	0.150298	0.000319883
ZNF185	0.149122	8.14988e-11
NRIP1	0.148757	1.24274e-09
FRMD1	0.148665	6.63614e-08
SLC39A10	0.14852	0.000494207
PARD6B	0.148184	5.41438e-08
ARRDC3	0.147859	1.37602e-05
EZR	0.147794	0.000344292
VCL	0.147621	4.44613e-07
CDC42EP1	0.147605	6.44622e-07
OSR2	0.147382	6.03007e-12
HMGN2	0.146781	1.23982e-05
STMP1	0.146578	1.90637e-06
KIAA0232	0.146258	5.3734e-07
ZFX	0.145797	8.3659e-05
ARHGAP5	0.14577	0.000144584
CFLAR	0.145741	1.73179e-06
GOLIM4	0.145559	1.1003e-05
GPR162	0.145366	5.95735e-06
AP1M2	0.145091	4.15477e-11
UNC5C	0.144437	4.21388e-10
PRDX6	0.144396	1.04405e-06
KBTBD11	0.143778	6.40377e-09
TNNI1	0.143712	6.30825e-06
RTN3	0.143502	8.98259e-05
KCNC3	0.143453	4.96073e-08
PCBP2	0.143449	0.000114768
CLEC16A	0.143287	2.29134e-10
COLGALT2	0.143277	2.72209e-12
HMGCS1	0.143143	0.00499013
AEBP1	0.143062	5.88511e-08
SLBP	0.142949	0.000188381
ZNF706	0.142918	5.09311e-05
EEF2	0.142822	4.92602e-08
PBX2	0.142647	3.89965e-06
PURPL	0.141928	8.27087e-05
HDLBP	0.141906	2.10752e-05
IQSEC1	0.141791	1.01971e-08
STT3B	0.141628	7.30244e-07
PSMA3-AS1	0.141581	0.000246609
ANKRD45	0.14139	0.000324235
TMED3	0.141368	1.82107e-07
PLCD3	0.141263	8.27085e-09
OAZ2	0.141231	5.16088e-05
SGMS1	0.14051	6.89175e-09
PLAG1	0.140456	5.64914e-08
MALAT1	0.140442	0.000300345
IER3IP1	0.14025	1.57454e-05
CGNL1	0.139404	4.37806e-06
ZRANB1	0.139349	3.90333e-08
MBNL2	0.138769	8.577e-08
GSN	0.138712	7.18383e-06
FZD1	0.138583	5.21403e-08
HNRNPH1	0.138518	0.000178406
SLC27A3	0.13825	6.25781e-08
EVA1B	0.138186	3.2101e-06
NCKAP1	0.137972	3.98355e-07
TRAM1	0.137746	4.6077e-05
TMEM9B	0.137491	2.47354e-05
PLCL1	0.137233	4.30417e-17
SGK1	0.136978	1.56847e-11
IL10RB	0.136845	1.50441e-06
MFAP2	0.13682	0.00010018
SLC39A13	0.136736	4.10255e-06
TRIP6	0.136188	1.14353e-06
IER2	0.135786	0.00334183
SGCD	0.13506	2.55698e-14
RAD23B	0.135001	1.58752e-06
COL4A6	0.134664	4.83857e-12
CREB3L1	0.1344	5.80307e-12
MED15	0.133772	7.59828e-08
TNRC6B	0.133625	0.000146719
AQP7	0.133596	6.0172e-05
ST6GALNAC6	0.133345	3.81815e-07
C10orf25	0.133229	1.83954e-10
MXRA7	0.133024	2.0867e-08
TAF3	0.132992	5.59729e-06
TP53I11	0.132757	1.26516e-06
FREM1	0.13265	1.01163e-13
XIST	0.132206	0.0319462
MYH14	0.132124	1.56906e-06
FNDC3B	0.131959	2.07271e-05
RASSF8	0.131786	3.46269e-06
SH3BGRL2	0.131512	6.02929e-09
PTGER4	0.131081	1.58323e-06
EI24	0.131002	2.61858e-05
SEPT8	0.130988	1.35864e-07
CDIPT	0.130977	1.48168e-05
PACSIN3	0.130963	4.30087e-07
GATD1	0.130816	2.60876e-05
DDR1	0.130603	0.000406979
C6orf48	0.130337	9.20605e-06
GMPR	0.130205	1.23173e-08
PLXNB2	0.130148	6.30419e-05
UBE2H	0.130147	0.00012968
ATXN7	0.130076	1.15444e-06
TPM4	0.130027	9.68614e-06
RCN1	0.129905	0.000152641
DDX17	0.129885	2.26332e-05
LMBRD1	0.129883	5.81492e-06
CTDSPL	0.129871	5.4674e-06
RBMS1	0.129784	6.82139e-05
PMP22	0.129693	3.57692e-07
BRD2	0.129601	2.76517e-05
ADGRG6	0.129467	2.4987e-13
AMOTL2	0.129385	0.000378294
KMO	0.129319	6.59268e-21
ATF4	0.129155	2.52591e-05
HSBP1L1	0.129112	1.20192e-06
ABCD3	0.128975	3.23031e-05
XPO5	0.128937	7.53049e-10
CD59	0.128868	0.000152618
ATF6B	0.128865	1.34273e-05
TAPBP	0.12886	1.29175e-05
ATP13A3	0.128794	2.13714e-07
RIN2	0.128431	2.23765e-08
FOS	0.128255	0.000383855
ARL13B	0.127916	4.29632e-08
TMEM141	0.127858	2.96505e-05
BRD4	0.127792	0.00012519
NOTCH2	0.127534	6.07537e-05
TMEM30A	0.127532	2.8181e-06
ZFYVE21	0.127357	6.827e-06
LAMB1	0.127336	2.62559e-05
UBE2R2	0.12674	3.44956e-05
MYH3	0.126638	1.99469e-11
TNS2	0.126614	2.03407e-05
SYNGR1	0.126315	3.0934e-08
ZFAS1	0.126184	8.06996e-06
RAB11B	0.126145	0.000298292
KLHL9	0.125927	4.79612e-06
PTPRA	0.125853	0.000982024
IFI16	0.125643	4.92675e-05
NAV1	0.12554	1.32685e-06
SNCA	0.125232	2.58366e-05
RB1CC1	0.125172	2.11369e-05
AJUBA	0.125132	2.59614e-06
COX7C	0.125098	2.62404e-07
LENG8	0.124989	4.82066e-06
DTNBP1	0.124977	0.00120907
CLIC5	0.124727	6.3516e-06
LAMB2	0.124507	9.29388e-05
PPP2CB	0.124458	0.000111952
NDN	0.124369	9.25048e-05
ATP6V0D1	0.124319	1.94306e-05
SEMA3B	0.124141	3.51645e-06
TCF7L1	0.123864	1.44785e-06
PIK3CB	0.123394	1.61569e-08
YWHAB	0.123316	0.000953329
TMEM267	0.122923	6.25674e-08
BCL7C	0.12285	0.00153031
KIF13A	0.12248	3.64791e-09
OXA1L	0.122465	0.00282717
CREG1	0.122244	2.35305e-07
ZNF471	0.122195	3.60402e-07
PARD3	0.122079	3.70093e-08
SH3KBP1	0.121958	6.61521e-07
ADAM10	0.121669	0.000109442
SNHG7	0.12165	0.000117039
CASC4	0.121125	1.32773e-06
LINC00958	0.121014	3.609e-07
HEXA	0.120996	0.000634992
TLE1	0.120564	0.000757553
PREPL	0.120543	7.28548e-07
IL17RD	0.120516	3.76389e-09
PIGX	0.120443	1.00295e-05
CREB3L2	0.119412	5.72221e-05
MACF1	0.119371	1.30036e-05
IFNGR2	0.11929	0.00018805
GRIK1-AS1	0.119104	2.01736e-17
PAFAH1B1	0.118949	0.00031507
BBX	0.118542	3.77328e-05
FIS1	0.118303	0.000132828
C21orf2	0.118241	9.2157e-05
NBDY	0.11817	9.2396e-05
CHCHD7	0.118041	2.56264e-05
ZMAT1	0.117949	8.07906e-09
SELENOK	0.117886	4.54376e-05
SLC25A26	0.117859	0.000228461
WASF3	0.117824	2.37918e-06
PTK2	0.117666	1.49835e-05
TMEM248	0.117594	9.26417e-06
DPPA4	0.117537	5.83804e-05
SMARCC2	0.117381	6.84473e-06
GLUD1	0.117356	1.22924e-05
RHEB	0.117341	1.03659e-05
CAV1	0.117188	5.2638e-07
KANK1	0.117072	3.62824e-06
BIRC6	0.117041	0.000760219
AFF4	0.11698	0.00022065
HMGN3	0.116865	8.50272e-05
GRINA	0.116419	0.00034098
OPTN	0.116369	9.64379e-06
HPS1	0.116357	2.15139e-06
ITSN2	0.116298	8.47001e-06
KIF12	0.116286	3.22988e-12
G0S2	0.116165	7.53975e-08
GOLGB1	0.116062	0.000755192
EVL	0.115954	0.00011759
WDR45B	0.115949	0.000582119
IGSF8	0.115946	4.96e-06
QKI	0.115686	9.92501e-06
GLIPR2	0.115654	0.000655013
RAI14	0.11561	2.8817e-06
IQGAP2	0.115516	3.08433e-06
PABPN1	0.115437	0.000448824
POLD4	0.115128	8.20159e-08
NPEPL1	0.11468	1.17745e-07
ZDHHC1	0.114329	9.36736e-09
SEPT2	0.114117	0.00084236
FAM45A	0.113984	7.34076e-05
HERPUD1	0.113748	0.00132167
TMED4	0.1137	0.000901369
AUTS2	0.113615	3.33737e-06
C9orf3	0.113497	1.79108e-05
TLN1	0.11349	3.53392e-05
KRT8	0.113007	4.7575e-05
BNIP3L	0.112901	8.50212e-05
CD4	0.112891	1.95498e-10
PHKB	0.112573	4.56008e-06
TAX1BP3	0.112503	0.00179923
STRBP	0.112389	0.000133218
LRMDA	0.112347	1.18305e-07
C1orf56	0.112326	3.49945e-05
FERMT2	0.112255	9.24751e-06
ANKRD11	0.112128	0.00115421
ASAP1	0.112045	2.52336e-06
ADGRL1	0.111955	1.11263e-06
EPB41L4A-AS1	0.11163	0.000680275
ZMYND8	0.111425	0.000405317
CYTH2	0.111409	0.000957877
ZDHHC2	0.11132	3.02096e-08
MID1IP1	0.11124	0.00110822
POLM	0.111187	2.97422e-06
ATRNL1	0.110884	6.03256e-07
SDF4	0.110809	0.000142396
RAB5B	0.110612	0.000220241
PARVA	0.110366	1.10555e-06
IGSF1	0.110161	2.59137e-07
ZNF770	0.110148	4.98875e-05
BIRC7	0.109883	1.44113e-09
GSDMD	0.109719	4.09265e-07
TMEM25	0.109604	0.00101578
UBA1	0.1096	0.000525947
ORC4	0.109525	0.000105693
CLIP3	0.108926	7.87659e-07
SEMA3F	0.108806	7.11335e-07
ADNP	0.108748	0.000256698
KLHL22	0.108473	3.20426e-08
EMC10	0.108341	0.000673809
MIB1	0.108268	3.49738e-05
ADGRF5	0.108119	4.11274e-18
STK39	0.108071	6.99872e-07
PIP5K1A	0.108045	3.95607e-05
NT5C3B	0.108033	0.00131352
SVIP	0.107652	0.000135484
MEF2A	0.107629	0.000362803
RILPL2	0.107504	7.93622e-07
MEMO1	0.107456	5.53435e-05
NMRK1	0.107223	1.05218e-06
FA2H	0.10706	9.68619e-16
KIAA0930	0.106736	1.27864e-06
ZNF292	0.106734	0.00733879
SMAD4	0.106595	0.000713869
PQLC3	0.106257	1.75599e-05
DYNLT3	0.106183	2.67993e-05
CSNK2A2	0.106125	3.61178e-05
LAD1	0.106102	1.87075e-09
PRKG1	0.106029	6.32062e-08
SENP5	0.10598	0.000394416
XYLT2	0.105956	9.69458e-08
ACYP2	0.10595	8.98637e-06
PLEKHH2	0.105896	7.94651e-08
PALLD	0.105837	0.00104201
APH1B	0.105512	1.28067e-08
CTSL	0.10536	0.00107266
MLH3	0.105276	1.43114e-05
FHIT	0.105128	0.00244259
HP1BP3	0.104818	0.00061186
WNK1	0.104447	6.46753e-05
FOXC1	0.104355	2.68011e-05
ADAMTS9	0.104068	0.000450588
SEC61A1	0.10402	0.00126799
LINC02149	0.103982	4.92116e-12
TANC2	0.103978	1.38438e-09
TOR1AIP2	0.103944	0.00118415
SCAP	0.103907	1.92622e-05
MT-CO2	0.103888	9.79401e-07
UBE2E2	0.10373	0.000222142
MAP3K2	0.103712	5.26638e-05
ESAM	0.1037	3.09588e-07
RIPOR2	0.103562	1.6916e-10
DCBLD2	0.10351	2.8664e-06
GUCD1	0.103458	0.000827688
STK16	0.103234	8.8525e-05
NTN4	0.103071	1.52813e-07
PTGDS	0.102935	0.000159212
SLC7A2	0.102876	3.2077e-09
PAXIP1-AS1	0.102731	4.31054e-05
SDHAF4	0.10235	1.08542e-06
MOB3B	0.10228	0.000128069
ANKRD49	0.102073	8.16466e-05
RABGAP1	0.101865	9.3497e-06
SBF2	0.101788	5.54065e-07
SHROOM3	0.101627	2.68346e-06
AASDH	0.101563	5.61909e-05
MBTPS1	0.101487	0.00139198
LGALS3BP	0.101464	3.59596e-07
FKBP8	0.10143	0.00745474
PARP6	0.101361	0.000287517
CFH	0.101331	1.86824e-05
SLC29A1	0.10133	7.06425e-07
EIF4B	0.101082	0.000981272
S100A1	0.100801	0.0125296
RFPL1	0.100527	1.89994e-13
RSRP1	0.100334	0.00219532
OCIAD1	0.100236	0.0123365
USO1	0.100175	0.000941238
RBM26	0.100041	0.0028053
IMPAD1	0.099875	5.10461e-05
RSPH3	0.0997497	4.42349e-07
TPT1-AS1	0.0994764	0.00275712
VSTM4	0.0994529	1.76744e-08
ISCU	0.0994007	0.00261019
MCUR1	0.0991839	0.000426373
RPL15	0.0991143	1.08757e-07
ERLEC1	0.0990334	0.000360075
TMEM259	0.0990171	5.31484e-06
RNASET2	0.0989974	4.73731e-06
GABPB1-AS1	0.0989232	0.0078188
DKK3	0.0988516	8.24249e-05
BCAP31	0.0988189	0.00497506
IGBP1	0.0987571	0.000487833
PPFIA1	0.098723	5.13381e-06
RSF1	0.0985632	0.00127943
MYEF2	0.0984314	0.000325453
PTP4A3	0.0982762	0.000107121
OSBPL1A	0.0982103	0.000267096
FZD7	0.0981537	0.000179977
PLXNB1	0.0981473	2.07155e-06
KPNA6	0.0979607	8.16514e-05
C17orf58	0.097938	0.000160711
PLD3	0.0978749	0.000557919
ERBB2	0.0978626	3.46624e-05
LINC00472	0.097652	6.89857e-05
ABRAXAS1	0.0975821	0.00456477
CPE	0.0975163	3.80779e-05
ZHX1	0.0974767	0.000122489
MLLT6	0.0973628	0.00171224
MAN1A2	0.0973258	0.00103568
MIAT	0.0972866	3.75567e-11
PRR5	0.0971387	1.06222e-06
DNAJC4	0.0969909	0.000147828
FAM217B	0.0969716	0.000165072
ATM	0.0968373	0.00191443
KRT10	0.0967761	0.00116132
TRAK1	0.0967638	1.94347e-05
VHL	0.0967631	6.93284e-05
CCL28	0.0966976	3.76083e-07
TBXAS1	0.0966938	0.000220377
ITFG1	0.0966388	0.0112856
CTTN	0.0965167	0.0272758
S100A2	0.0964819	3.85219e-07
ASCC2	0.0963897	0.00127968
NSMCE1	0.0962319	0.000280982
NCSTN	0.0961469	6.45974e-07
SLC7A1	0.0959743	4.2815e-11
MT-ATP6	0.0958862	4.7391e-05
PTPN9	0.0958691	0.000129127
PTPRG	0.0957103	3.22401e-07
SSFA2	0.0956924	0.00136844
SAR1A	0.0955519	0.00133754
UBAP2	0.095528	0.000921388
LAMC3	0.0950379	1.62304e-12
MAP1LC3B	0.095015	0.00123567
KDM4B	0.0949311	1.75594e-07
HS6ST2	0.0948632	5.05632e-06
KRIT1	0.0947056	0.000877556
DCAF8	0.0946288	0.000410406
RHBDD2	0.0946182	0.000633765
EFCAB14	0.0945221	0.000443265
TAB3	0.0944938	7.07697e-06
HDGF	0.0943954	0.00377161
TUG1	0.0943703	0.00334897
PLAC1	0.0943557	1.70076e-05
NPEPPS	0.0943183	0.00206133
ABR	0.0943177	1.35966e-07
GKAP1	0.0942531	8.64604e-05
TET3	0.0941931	0.000211776
DLC1	0.0941719	4.75988e-06
TBL1XR1	0.0940889	0.000280463
GATM	0.093837	6.14617e-07
TRIM56	0.0938306	0.000204514
MAN2A2	0.0937281	6.04709e-07
YIPF2	0.0936549	0.000797095
RERG	0.0936473	1.28783e-05
CDC42SE1	0.0936171	0.00230709
CCDC6	0.0935657	1.03896e-05
USP47	0.0932739	9.314e-05
ZNF148	0.0932614	0.000736918
LARP4B	0.0932481	0.000157046
MINDY1	0.093217	1.74876e-06
CCDC80	0.0932134	0.000150069
SMOC2	0.0931498	2.87405e-07
TCIM	0.0931096	1.95986e-05
FBXW11	0.0930022	5.75084e-06
ABI2	0.0929969	0.0451396
EVA1A	0.0929461	1.20779e-06
SF1	0.0928929	0.0131767
APH1A	0.0927699	0.00844117
THBD	0.0926793	1.71383e-08
MED13	0.0926435	2.30258e-05
MAOA	0.0925431	7.31216e-10
C1QL4	0.092357	0.000655905
GINM1	0.092354	0.00126074
PLA2G12A	0.092286	0.00132088
RNF41	0.0921902	0.000164939
MYOF	0.0921401	3.00506e-06
IFT43	0.0921247	0.000743866
ZBTB7A	0.0921227	5.88726e-06
RAB4A	0.0921142	0.0131865
ERCC1	0.0920913	0.00210336
FLRT3	0.0918318	1.13441e-05
ULK1	0.09182	0.000131946
PC	0.0918191	3.31681e-07
PPP2R5C	0.0917771	0.000253836
PURA	0.09177	1.90074e-05
VSTM5	0.0917129	9.39715e-06
MCFD2	0.0916438	0.00176194
DAZAP2	0.0916105	0.00150882
CMAS	0.0915871	0.00033057
POLR2J3	0.0915785	0.000993863
MT-CO1	0.0915686	3.09462e-05
TPCN1	0.0911598	1.31295e-11
C6orf62	0.0911304	0.00134755
MED10	0.0910457	0.0267166
AIMP1	0.0910378	0.00466513
DLG1	0.0909356	0.000713869
ATG16L2	0.0908589	0.00126585
GCNT1	0.0907677	7.18089e-07
SRSF6	0.0906528	0.0254903
HEY1	0.0906032	0.00940246
DCBLD1	0.0905988	8.80951e-07
JTB	0.0904997	0.00665247
PCMTD2	0.0902236	0.00116181
WAPL	0.0902015	0.00582304
STK24	0.0900713	0.000149865
REEP5	0.0900707	0.00165028
UROS	0.0900509	0.0256905
COL4A5	0.0899794	0.000213553
SORT1	0.0899458	2.72712e-06
ERO1B	0.0899267	7.6459e-08
AP3M1	0.089917	3.98983e-06
P3H4	0.0898003	0.00191367
TSC2	0.0897821	0.000348227
MMP24OS	0.0896986	0.00232269
ZNF467	0.0895448	0.000906222
WAC	0.0895411	0.000770606
ACP6	0.0894986	1.50382e-05
ATP5MC2	0.0894767	5.27831e-05
CTDSP1	0.0892597	0.00188551
PIGS	0.0892315	0.000202965
ATXN10	0.0887796	0.00198475
KIAA1191	0.0887582	0.000744282
KIRREL2	0.0887153	7.95111e-08
UBXN6	0.0883271	0.000846662
C19orf81	0.088252	2.91892e-05
KLHDC2	0.0880983	0.00697508
SNX1	0.0880976	7.94424e-05
ODF2L	0.0880815	0.000501022
SPPL2A	0.0879037	0.000484566
DOCK6	0.0877906	5.7174e-07
KDM3B	0.0877876	0.00116815
PLEKHA3	0.087787	4.796e-05
PLEKHG2	0.0876428	0.000391838
NDUFA13	0.087491	0.0158376
SEMA4G	0.0874562	0.00126239
PDE4DIP	0.0873274	0.000573701
UACA	0.0872729	2.01337e-05
TMEM205	0.0871605	0.0160739
NENF	0.0871353	0.00122891
ALDH1B1	0.0869584	1.55324e-08
IFNAR2	0.0868854	4.29112e-06
FXR1	0.0867342	0.000527194
SYNGR2	0.086648	3.60145e-05
PRKCI	0.0866373	0.000401811
NAV2	0.0865903	0.000219401
FAAH	0.0864124	8.97265e-05
SPATA20	0.0863722	0.000239899
SMARCA1	0.0863586	0.000190319
CBY1	0.0863462	0.00428767
RAB5C	0.0862643	0.0172262
GGA2	0.0860958	0.000114347
GIGYF1	0.0860166	4.45554e-05
ATP6V1G1	0.0859409	0.00619568
SMO	0.0858926	0.00362932
LRRC75A	0.0858604	4.7887e-06
ODC1	0.0858348	0.000112511
WWOX	0.0856541	0.004752
MYCN	0.0856425	8.96815e-06
OBSL1	0.0856166	0.00122902
ALDH16A1	0.08554	0.000207479
TEAD2	0.0854839	0.00975005
GNA11	0.0854641	8.95264e-05
DSTYK	0.0853708	0.000168075
PURB	0.0853701	0.000567831
INO80D	0.085249	0.000314722
BISPR	0.085226	0.000152298
TRMT44	0.0849765	1.34571e-07
TRIP11	0.0848279	0.00108782
ZNF703	0.0847901	2.87887e-05
LRP10	0.0846729	0.00749785
PHIP	0.0845985	0.04713
RAPGEF3	0.0845984	7.14426e-05
VPS13A	0.0845064	0.00100464
LRRC4	0.0845061	1.76599e-08
UQCR10	0.0844396	0.00298374
ALDH5A1	0.0844248	3.6042e-06
CSNK2B	0.0843648	0.0217467
MT-ND4	0.0843489	4.15088e-05
DNAJC10	0.08425	0.00175103
SLC16A5	0.0841731	5.10394e-05
APLP2	0.0841283	0.00513937
OPN3	0.0840499	4.15201e-06
TPP1	0.0839963	0.00026648
ARAP2	0.0839338	4.4825e-12
TLN2	0.0839033	0.000152706
GNS	0.0838963	0.00297505
CAB39	0.0837892	1.87052e-06
FAM171A2	0.0837289	3.27906e-08
PHF10	0.0837213	5.58577e-05
POFUT1	0.0836046	1.23139e-06
POLL	0.0833551	0.000130825
NUMA1	0.0833372	0.000108802
MRO	0.0832745	1.71311e-15
SGSM3	0.0832055	0.00579403
MIR22HG	0.083017	3.56107e-06
KDELR1	0.0829685	0.00511989
KBTBD7	0.0827416	4.66421e-05
CAPNS1	0.0826392	0.000819174
MARK3	0.0825807	0.00886306
FZD6	0.0825413	2.15996e-05
ZNF704	0.0825371	0.00476017
MAPKAPK2	0.0822657	1.67412e-07
WNK2	0.0820593	6.34878e-06
CBFA2T2	0.0820512	2.63851e-05
KIDINS220	0.082043	0.00327311
LATS2	0.0820204	1.66541e-05
TSPAN5	0.0819782	1.30226e-05
HBS1L	0.0819281	0.00989665
FNIP2	0.0818988	0.000559019
PFKL	0.081823	0.00843552
LINC01560	0.0817861	0.0103762
IRF2BP1	0.0817706	1.50964e-05
CST5	0.0817225	8.26358e-08
BEX3	0.0816959	0.0125032
SDC3	0.081589	2.51165e-06
PIGZ	0.0815539	1.89304e-08
KIAA1522	0.0814724	5.41312e-05
AKAP13	0.081409	0.0117381
MRE11	0.0814075	0.000602164
DEUP1	0.0811064	0.000128318
NOS1AP	0.0810896	1.94719e-05
KIF3B	0.0810893	1.14032e-05
MGAT4B	0.0810439	5.94806e-05
DYRK1A	0.0810101	6.54104e-06
LMO2	0.0808937	5.23018e-13
FGF9	0.0808743	8.7666e-06
PARD3B	0.0807999	4.86121e-05
SAMD4B	0.0807752	0.000508163
FAM210A	0.0806001	0.000164474
KREMEN1	0.0805551	6.05682e-05
TUBG2	0.0805361	0.00457143
HSP90B1	0.0804466	0.0213866
COL4A3	0.0801375	2.70875e-06
RNF220	0.0798675	0.00158523
CDC42EP2	0.0797741	0.000164819
HEYL	0.0797258	1.45016e-07
NCKAP5L	0.0796809	0.00521341
BLOC1S2	0.0796613	0.00814922
ZNHIT1	0.0796163	0.0247281
VAMP7	0.0795966	0.00124144
TIMM9	0.0795842	0.0146436
LINC00205	0.0795532	1.99535e-07
CDC34	0.0795469	0.00382535
CCDC102A	0.0795242	4.57845e-05
KHDC4	0.0793999	0.00224854
USP22	0.0793533	0.00666618
DNAJB12	0.0793389	7.0012e-06
IARS2	0.0793279	0.00142937
TUSC3	0.0792374	0.0128606
C17orf97	0.0790583	0.000220944
NPR1	0.0790569	0.000173323
ZNF277	0.0790314	0.000368147
SLC17A5	0.0790197	4.89693e-07
PAK2	0.0788141	0.0350541
MAPKAPK5	0.0788067	0.0103069
MGAT5	0.0787181	0.00216238
TM9SF4	0.0786424	0.00302569
HECTD2	0.0784408	1.28341e-05
SEMA3B-AS1	0.0783642	0.000126311
UBE2J1	0.078358	0.00430185
RBCK1	0.0782353	0.007927
ZFAND3	0.0781539	0.00166031
TMBIM1	0.0780752	3.80425e-05
YAP1	0.0779085	3.50882e-05
CHMP3	0.0778572	0.00369611
TRIM13	0.0778339	0.0460549
CARF	0.0778274	2.23989e-05
VEPH1	0.0777851	6.51044e-07
PHLDB3	0.0777348	8.56413e-05
C1orf53	0.0776013	0.000196368
GTF3C4	0.0774454	0.00484757
H6PD	0.0773782	0.00265092
EPM2AIP1	0.0773681	0.00280335
LTBR	0.0772256	0.000430096
UBE4A	0.0771351	0.000552176
MTR	0.0771266	0.0201325
POGLUT1	0.0770909	9.85748e-07
CNDP2	0.0770752	0.000169768
MYORG	0.0769417	1.38235e-08
PKIG	0.076872	0.00262146
ATP6V0A1	0.076868	0.0220405
TANC1	0.0766377	0.00770015
HIF3A	0.0765098	4.72007e-05
PLCE1	0.0764803	0.000697414
NIPAL2	0.0764582	6.59823e-11
ALG12	0.0763537	0.000568732
C5orf15	0.0763377	0.0022565
SETX	0.0762693	0.000392831
PCMTD1	0.0762479	0.000436071
FAM120A	0.0761236	0.00408175
TOPORS	0.0760869	0.0329925
CNKSR1	0.0760247	0.00111872
SMYD2	0.0760225	0.000789706
ZNF721	0.0759479	0.00565192
AP1G2	0.0759287	0.000222676
PRR4	0.0758819	0.00537245
IL11RA	0.0758127	0.000473481
MAP2K4	0.0757769	0.000774357
SYTL3	0.0755885	2.21987e-06
SELENOF	0.0754907	0.00579972
PBRM1	0.0754845	0.0295046
ZBED5-AS1	0.0753658	0.00258247
FKRP	0.0753633	0.00145822
CATIP	0.0752612	2.04439e-05
WTIP	0.0752449	2.15092e-06
CERS6	0.0752007	0.00047367
PHC2	0.0750439	0.000181063
PLEKHM2	0.0749691	9.95657e-07
UBXN4	0.0749564	0.00690128
TBL1X	0.0749394	0.00121924
ATP1A2	0.0749082	4.94473e-06
PILRB	0.0747853	0.000262057
SLK	0.0747499	0.000142722
HECTD4	0.074733	5.00241e-05
CHMP4B	0.0747226	0.0278831
GRHL1	0.0746984	2.55854e-09
RFTN2	0.0746773	1.04414e-06
ARL4D	0.0746181	1.24136e-05
PHF3	0.0746065	0.0375117
RNF115	0.0745671	0.00408775
EIF4A2	0.0745594	0.00952294
TMEM18	0.074451	0.00354074
TAX1BP1	0.0743964	0.0207499
RNF6	0.0742658	0.0117076
ARHGEF17	0.0741859	1.50399e-06
ALG2	0.0741752	0.0027983
STK25	0.0741652	0.0370499
SIRT5	0.07414	0.00112466
TCOF1	0.0741382	0.00387982
TUBB6	0.0741379	0.000239748
SLC37A4	0.0741002	0.00374978
TARDBP	0.0740779	0.0142659
TMEM245	0.0740139	0.00535316
TTC19	0.0740047	0.00400871
OPA3	0.0739991	0.000241045
ZNF609	0.0739741	0.000104637
PRPF8	0.0739626	0.00883653
RAD23A	0.0738656	0.00445477
SOWAHC	0.0738474	1.07321e-08
PRKAA2	0.0738426	5.09382e-06
HIPK3	0.07382	0.000255336
ABL2	0.0737972	0.000821859
TOMM20	0.0737629	0.018819
GALC	0.0737291	9.87829e-06
PPP1R1A	0.0737021	0.0160557
ARRDC1	0.0736799	0.000576575
LRP11	0.0736793	2.25841e-07
PDRG1	0.0736737	0.00375229
ARPP19	0.0736558	0.0196056
ROBO2	0.0735698	0.0012412
SREBF2	0.0735401	0.0353704
RNF208	0.0734856	0.000101395
MAN1B1	0.0733637	0.000352294
L3MBTL1	0.0733095	8.79163e-06
SUCO	0.0732731	0.00578138
GUK1	0.0732475	0.00883807
EIF2D	0.0732185	0.00609935
STAT3	0.073207	0.00292196
COPZ2	0.0731767	3.56178e-08
GALK1	0.0731573	0.0024408
RETREG3	0.0731367	0.00198938
DLG2	0.0731365	4.30204e-05
ZBTB43	0.0730441	0.000417013
SULT1C4	0.0729543	7.00022e-06
ERMAP	0.0729376	9.83595e-05
BANF1	0.0729217	0.0422981
FAM122B	0.0729128	4.3172e-05
VPS53	0.0727889	0.00291469
SFT2D1	0.0727375	0.0131211
CBLB	0.072716	0.000208527
KDM4A	0.0726689	0.000756869
C16orf72	0.0726616	0.00735223
PEX10	0.0726378	0.00511871
USP51	0.0724411	0.000334423
SOX6	0.0723598	0.000140986
MSRA	0.0723296	0.000209732
NSRP1	0.0723085	0.00325988
C22orf39	0.072283	0.00204444
ELMOD3	0.072246	0.000337212
ZMPSTE24	0.0721234	0.000257926
NADK	0.0720481	0.00178221
AP3S1	0.0719978	0.0265815
MBTD1	0.0719705	0.00340467
NINJ1	0.071947	0.0153662
GLMP	0.0717432	0.00211306
WIPI1	0.0716606	0.00453245
RICTOR	0.0715819	0.000677808
POLI	0.0715622	0.000275443
FZD3	0.0715464	0.0385323
APRT	0.0715286	0.00356943
LZTS2	0.0714895	0.00129995
COL13A1	0.0713722	9.3064e-07
GNG12	0.071226	0.00485967
PSEN2	0.0712195	7.68656e-05
RPS6KB2	0.0712073	0.0148195
UBXN8	0.0711609	4.54556e-05
RARS	0.0711363	0.00962913
SAMD14	0.0711326	3.55171e-05
NECAB1	0.0710306	0.000107009
MYO15B	0.0710001	0.00016815
PRRC2A	0.0709807	0.00185939
CREBZF	0.0709246	0.000260331
LARP1B	0.0708809	0.000172791
PKD1	0.0708229	0.00270519
VPS54	0.0707242	1.12562e-05
EMSY	0.0706597	4.92203e-06
FAM129A	0.0706196	2.53094e-09
NECTIN3	0.0705976	5.03255e-05
SELENOT	0.0704818	0.0199992
AFDN	0.0701761	0.0056315
SHANK2	0.0701316	8.39258e-05
MOCS2	0.0701025	0.0138168
CBX5	0.0699896	0.0474923
NSD3	0.0699148	0.0088364
SNX21	0.0698689	8.08394e-05
ENPP4	0.0698428	3.97221e-08
SYT2	0.0698309	1.87281e-07
ADD1	0.0696632	0.000606787
DCTN4	0.06965	0.00144473
PRDX3	0.069564	0.0384216
DPH7	0.0695322	0.00697947
MUC20-OT1	0.0694487	0.00644052
NAT9	0.0693524	0.0060973
AHCYL1	0.0693361	0.0303361
BAZ2A	0.0692247	0.0028395
VASN	0.0691693	0.000183971
FBXW5	0.069123	0.00331666
NDUFA1	0.0690453	0.0137173
C15orf59	0.0690072	1.79775e-08
MYO5C	0.0689113	0.000111651
SECTM1	0.0688375	2.41455e-08
IGF2BP2	0.0687857	0.0270233
PRDM4	0.0687826	1.5829e-05
MRPL41	0.0687796	0.0195233
NOTCH2NL	0.0687639	1.0757e-05
MXD4	0.0687548	0.00826341
FURIN	0.0687104	0.00710586
MAVS	0.0686333	0.000499449
CEP350	0.0686112	0.00627959
POMGNT1	0.068602	0.00608601
CPLANE1	0.068536	0.000286938
TSPAN9	0.0685071	2.83112e-06
ATF7IP	0.0684967	0.000819651
FAM168B	0.0684699	0.00768565
CA11	0.0684686	0.000177051
TBC1D20	0.0684389	0.000152742
ATP5S	0.0682987	0.000201389
GYG1	0.0681739	0.0106062
LINC00467	0.0681592	0.0287934
PPP6R2	0.0681484	0.00900966
PPA1	0.0680596	0.00995606
GAL3ST3	0.0680185	0.00230353
NAALAD2	0.0679656	1.25009e-05
NDUFA12	0.0679463	0.0333421
DNPH1	0.0679213	0.0171738
DVL3	0.067916	0.000151796
KRT18	0.0679055	0.000466256
SLC23A2	0.0678829	4.00052e-05
JUNB	0.067778	0.00190778
AHNAK	0.0676651	0.00987392
REPIN1	0.0676315	0.0128879
CCBE1	0.0676174	1.62794e-06
SQLE	0.0676159	0.00679349
ARF3	0.067614	0.00359905
TMEM165	0.0675993	0.0168641
RPRD1B	0.067594	0.00155511
ZNF106	0.0675307	0.0122596
ASXL2	0.0674601	0.000204058
RBMS2	0.0674476	0.00865651
MRGBP	0.0674348	7.59468e-05
AKIP1	0.0674317	0.00913488
SPTLC2	0.0672677	0.0023472
RAB6A	0.0672101	0.0320945
ACTN4	0.0672061	0.0114766
RCOR3	0.0671428	0.00253559
SHISA5	0.0671365	0.00463266
EPC1	0.0671109	0.00403027
FNDC3A	0.0670866	0.0090933
RELB	0.0670827	0.00472799
HERC1	0.0670487	0.00402613
FAM222B	0.0670369	0.00389169
ULK4	0.0670059	1.49422e-05
RNF170	0.0669902	0.00361146
WSB1	0.0669803	0.00967181
NAA60	0.0669497	0.0259937
AP1G1	0.0669418	0.000263917
HS6ST1	0.0668427	2.19269e-05
ST13	0.0667804	0.0326131
YTHDC2	0.0664988	0.0303865
DNAJB14	0.0664808	0.000231014
ZFC3H1	0.0664355	0.000684788
SPOCK2	0.0663884	0.00989616
NSD2	0.0663718	0.000652086
NCOA6	0.066351	4.93267e-05
LLGL2	0.0662842	0.000949589
ATP11B	0.0662558	7.67709e-05
ZNF814	0.0662468	0.000664903
FGFR1	0.06615	0.0251027
CDS2	0.0660629	0.00434366
DAP	0.0659279	0.00448297
ARMC8	0.0659066	0.000209082
TDRP	0.0658655	0.000110942
RUFY3	0.0658139	0.00494131
RDH13	0.0657322	0.000489509
ACTR3	0.0655613	0.00604153
SNHG8	0.0655236	0.0386109
STAG2	0.0655006	0.0228367
SMAD3	0.0654111	0.000220104
DNMT3A	0.0653468	0.0304697
ATP13A2	0.0653404	0.000853985
ITGB3	0.0652857	0.000169122
CREBBP	0.0652491	0.00208206
SYNJ2BP	0.0650739	0.00996577
TSC22D2	0.0650153	0.000487153
RBPMS2	0.0649261	0.00161647
DENND5A	0.0647403	3.33012e-05
SMARCA2	0.0645207	0.00805944
INTS6-AS1	0.0644397	0.000115497
GMNN	0.0644077	0.00741882
ECHDC3	0.0644029	0.0146658
ITCH	0.0642636	0.00139168
IFI27L2	0.0642473	0.0286585
EHD4	0.0641954	0.00209872
LDOC1	0.064174	0.0067003
VKORC1L1	0.064122	0.00176415
CDK16	0.0640727	0.0183961
ATN1	0.0640546	0.0146803
FAM96A	0.0639934	0.0457645
ICMT	0.0639628	0.0031301
DIP2B	0.0639581	1.18078e-05
PRODH2	0.0639386	8.47592e-07
AKT1	0.0638913	0.000231871
PHF12	0.0638574	0.000952499
CAND1	0.0638292	0.023028
CXCL12	0.0637291	0.0253657
PPP1R10	0.0636306	0.00861589
SLC38A10	0.0635544	0.000337052
SENP6	0.0635408	0.00189999
NCALD	0.063454	0.000307633
CYBA	0.0634213	0.0252873
HCFC1R1	0.0634064	0.0352593
ENDOV	0.0633965	0.00263924
KIAA1671	0.0633741	2.06559e-06
CMTR2	0.0633515	0.00415218
ZBTB8OS	0.0633145	0.00541326
TGFBR3L	0.06325	1.71458e-06
YIPF4	0.063161	0.0313402
SUPT5H	0.063148	0.00223837
TBCA	0.0631128	0.0130502
ITPRIPL2	0.0630736	9.92374e-05
ATP11A	0.0630504	0.00128669
KANSL1	0.0630493	0.00299336
DCAF10	0.0629935	0.000651713
SH3RF2	0.0629542	0.000147852
WTAP	0.0629192	0.0385532
SH3RF1	0.0628529	0.00032709
TOGARAM1	0.0628497	0.0117246
RETREG2	0.0628262	0.00181724
CLSTN1	0.0628209	0.0066258
SRFBP1	0.0627886	0.00732007
UBL7	0.0626651	0.0102686
CCNI	0.0626386	0.00984552
CCNK	0.0626345	0.00113655
ERV3-1	0.0625464	0.0138889
C19orf66	0.062479	0.0133961
TNRC6A	0.0624712	0.00310935
ZNF605	0.062441	0.00138846
SIK3	0.0623615	1.86061e-08
SLC16A10	0.0622962	6.14381e-05
ARSD	0.0622288	0.00163589
KAT6B	0.0621729	0.0495325
ZNF441	0.0621698	0.000864624
CAND2	0.0620823	9.57018e-06
AP1M1	0.0620738	0.0102384
UBE2W	0.0619974	0.0195586
ATP9B	0.0619509	0.000100603
THAP8	0.0619313	0.00832579
KIFAP3	0.0618943	0.000679146
GATAD1	0.0618904	0.0041209
AEBP2	0.0618795	0.000985356
NRAS	0.0617867	0.000220599
THAP5	0.0617462	0.0388548
LSM10	0.0617369	0.00767707
PCGF5	0.0617002	0.000191681
TMEM185A	0.0616489	0.000244026
AAGAB	0.0616411	0.00655341
CENPS	0.0616133	0.00174633
FAM104B	0.0615845	0.00729692
FSTL1	0.0614855	0.0378094
MED23	0.0614604	0.000943668
PRSS16	0.0614601	0.000350707
NPHP3	0.0614484	0.000187705
SRSF10	0.061444	0.0131572
UBE3B	0.0614335	0.000394661
LATS1	0.0613989	0.00346537
FKBP9	0.0613539	0.000824623
SLC2A1-AS1	0.0612992	3.30489e-06
SPRED1	0.061289	0.000271671
RALGPS1	0.0612386	0.00011234
CD276	0.0611809	0.0124936
SLC35E1	0.0611651	0.00765338
DTX4	0.0611588	5.05976e-06
USP42	0.0610919	7.40922e-05
DCTN2	0.0610865	0.023516
PI4KB	0.0610779	0.000691723
ADAMTSL4	0.061057	1.89582e-05
MED13L	0.0610045	0.000364758
RBM5	0.0609689	0.00506602
IP6K1	0.0609532	0.00226231
LIFR	0.0609412	0.000102039
ABHD4	0.0609396	6.90964e-07
TRAPPC6B	0.0609229	0.0100538
DGCR6L	0.0609082	0.0283943
WSB2	0.0608948	0.00314081
KIAA0040	0.0608927	1.79616e-06
DNAJC25	0.0608508	0.00108949
PISD	0.0607992	0.00154781
MTPN	0.0606851	0.0106223
SCAMP2	0.0606339	0.000437951
SERINC1	0.0605465	0.0446149
CISD2	0.0605309	0.0416676
CDKN1A	0.0605006	0.0134776
ZNF639	0.0604589	0.000820669
MBD2	0.060435	0.00142467
HK2	0.0603592	0.00116115
SMARCAD1	0.0603271	0.00392762
LSAMP	0.0602507	0.00729858
ZNF213-AS1	0.0602421	0.0152319
KLHDC9	0.060218	0.00917308
HDAC5	0.060165	0.0439886
QSER1	0.0601421	0.00102019
ATP6V1A	0.0600941	0.00390757
CYTH3	0.06008	4.4718e-07
WWC2	0.0600642	0.000160536
NDUFA10	0.060056	0.0130517
RRM1	0.0600254	0.0148263
ENTPD4	0.0599434	0.000556743
TTC17	0.0598322	0.0239797
FAM219A	0.0598286	6.16502e-05
NCAPH2	0.0597859	0.000940748
TSKU	0.0597052	0.010137
PIGP	0.0596456	0.0267952
MCL1	0.0596278	0.0117233
TRIP12	0.0596275	0.00423797
TSPAN33	0.0595851	2.67959e-05
TMEM109	0.0595819	0.00036416
BAP1	0.0595685	0.00067384
MVB12A	0.0595675	0.00727013
CBWD2	0.0595594	0.00106852
UTP23	0.0595555	0.00383317
MDM2	0.0595449	0.00232948
RCAN1	0.0595427	0.00206137
ADCY4	0.0594746	2.66233e-05
AMFR	0.0594339	6.32915e-05
EIF3B	0.0593766	0.00323657
ERC2	0.0593192	1.29516e-09
SHISA4	0.059313	5.70983e-05
KIAA0100	0.0592821	0.00245103
FLVCR1	0.0592743	0.00132115
KATNB1	0.059262	0.00502913
USP46	0.0592524	0.0024905
TEAD3	0.0592219	1.65362e-05
WDTC1	0.0591993	0.000694234
WDR26	0.0591692	0.000605758
AP3D1	0.0591648	0.000534277
PSMC2	0.0591538	0.00759612
NELFB	0.0591532	0.00306704
EXTL3	0.0590832	5.38672e-05
CIC	0.0590797	2.44362e-05
NUTM2B-AS1	0.0590322	0.0252602
AIP	0.0590117	0.00274021
ARHGAP32	0.0590008	0.000609473
PRKAR1A	0.0589754	0.0145647
ELK4	0.0589095	0.00265394
COX14	0.0588599	0.015672
ATP1B2	0.0588302	1.04257e-05
LMAN1	0.0588229	0.0290169
ELAVL1	0.0588005	0.0236771
CDC16	0.0587965	0.00454103
SRGAP1	0.0587149	0.00060609
GPR107	0.0586738	6.68745e-05
WDR48	0.0586468	0.00151453
CDK5RAP2	0.0586268	0.00201101
ZCCHC9	0.0585345	0.000484785
WWC3	0.0585306	6.10757e-05
NHLRC2	0.0585264	0.00269982
UPF3A	0.0585256	0.0274167
TMEM184C	0.0584897	5.78058e-05
USP40	0.0584776	0.00168749
DIS3L2	0.0584592	0.000935432
TMEM134	0.0584348	0.0301862
SHKBP1	0.0583839	0.0154759
ARMC6	0.0583807	0.00460177
ERBIN	0.0583418	0.00880405
TMEM161B-AS1	0.0583415	0.000655719
UBR4	0.0583224	0.0121388
RRNAD1	0.0582799	0.00299617
RPP21	0.058274	0.000351361
RFTN1	0.0582688	3.92939e-05
ELAC2	0.0582507	0.0015062
MTRNR2L8	0.058245	0.000103916
CLK4	0.0582243	0.011869
LRRC41	0.0581976	0.0280135
VPS41	0.0581694	8.92132e-06
SLC41A3	0.0580813	0.0261526
FAM208A	0.0580791	0.00448435
RILPL1	0.0580139	0.00132163
ZNF430	0.0579513	0.015167
ZNF503	0.0578705	0.0342777
HNRNPUL2	0.0578529	0.00292373
TRIM33	0.0577963	0.0152808
VPS37D	0.057769	0.000145441
SLC35E2B	0.0577663	0.0223514
FBXO7	0.0577296	0.0124428
MTRNR2L12	0.0577136	0.00112187
MAFK	0.0577037	0.000211484
DHRS13	0.0576959	0.00578125
MKLN1	0.0576727	0.00223414
SELENBP1	0.0576373	0.00122231
CCDC144NL-AS1	0.057607	0.0240847
TXNL4A	0.0575905	0.0247403
ANKLE2	0.0575754	0.00607616
JRK	0.0575256	0.0030731
PPP1R12A-AS1	0.0575088	3.85836e-06
PCNX4	0.0574502	0.0119465
FITM2	0.0574044	1.21843e-06
BNIP2	0.0574042	0.0151585
MARS	0.0573947	0.00291293
TOR2A	0.0573831	0.0245175
LEMD2	0.0573305	0.000133757
TPK1	0.0573154	0.000558307
PRELID3B	0.0572572	0.0140999
CHD3	0.0572168	0.00485841
PODXL	0.0572099	0.000378666
BPTF	0.0571971	0.0190156
SRPRB	0.0571539	0.00629767
DDA1	0.0570685	0.0230959
LYST	0.0570168	0.0162179
CCNT2	0.0570062	0.00192421
GAREM1	0.0569842	0.000409217
BCL7B	0.0569156	0.0078132
GIT2	0.056903	0.010617
OXSR1	0.0568782	0.031262
TBC1D5	0.0568779	0.00250719
FXYD1	0.0568731	0.00303089
CCDC122	0.0568621	2.68059e-05
EDEM3	0.0568162	0.000204124
COL12A1	0.0567983	0.00248702
CYP20A1	0.0567519	0.00277616
IL13RA1	0.0566854	0.00104531
KAT6A	0.0566358	0.0044031
OSBPL9	0.0565786	0.00854412
GTDC1	0.056548	0.00122887
CDK12	0.0565139	0.0110674
BCL2L11	0.056508	0.0196642
DDRGK1	0.0564268	0.0299398
FBLIM1	0.0564032	0.00412906
DGCR2	0.0563753	0.00126095
ACSL1	0.0563664	0.00013729
GRAMD2B	0.0563117	0.013732
BAIAP2	0.0563031	0.000954107
IER5	0.0562298	5.74298e-05
DOCK1	0.0561099	0.00603585
BLOC1S1	0.0560779	0.00467465
PTMS	0.0560262	0.0102898
SELENON	0.056011	0.000369877
CDV3	0.0559963	0.00114152
MBNL1-AS1	0.0559673	2.01282e-05
B3GNT5	0.0559362	0.00146627
ZDHHC21	0.0559285	3.93891e-05
MYO1D	0.055905	6.16669e-05
MEF2D	0.0558985	0.000255739
EBAG9	0.0558949	0.00571572
LANCL1	0.0558616	0.000752206
STRN4	0.0558072	0.000108748
CERS4	0.0557409	0.00942308
BTRC	0.0556979	2.02957e-05
FUBP3	0.0556234	0.0307927
PLA2G15	0.0556109	0.00691443
EIF1	0.0556047	0.0220865
PPDPF	0.0555436	0.000900733
CALCOCO2	0.0555079	0.00107108
ATP2A2	0.0554422	0.0289291
AKT2	0.0554328	0.00474577
BLOC1S3	0.0554007	0.000200101
R3HDM2	0.0553894	0.0120218
SEC14L1	0.0553564	0.00480459
ZC3H7A	0.0553273	0.032381
SND1	0.0553248	0.00562786
KCTD11	0.0553178	0.00706648
NFKB1	0.05525	8.7206e-05
TBXA2R	0.0552129	1.92144e-05
HSF1	0.0551944	0.0183692
SNRK	0.0551927	0.000192756
DCAF16	0.0551858	0.000164073
ARFGAP3	0.05518	0.0039993
IL17RC	0.0551522	0.000856646
KTN1	0.0551288	0.0446147
PSMD10	0.0550954	0.00687124
SYVN1	0.0550713	0.0177194
STAC2	0.0550583	6.37953e-05
SLAIN2	0.0549967	0.00185496
MED25	0.0549582	0.0092762
CAVIN3	0.054939	0.00917204
RBM6	0.0548741	0.018262
MPP7	0.0548124	0.000101283
POMGNT2	0.054782	0.00353104
SWAP70	0.0547449	0.00588408
CUL4B	0.0547259	0.00513801
ABO	0.0547011	0.0189786
POLG	0.0546865	0.000103307
PDCD10	0.0546626	0.0198194
ZNF496	0.05466	1.78571e-05
USP6NL	0.0546007	0.00289017
SREK1	0.0545744	0.0256142
GBA2	0.0545694	0.0293101
ANXA11	0.0545264	0.0386907
MANSC1	0.0545155	3.78851e-05
SLC12A5	0.0545143	0.00318677
SLC35G1	0.0544753	0.000264555
GOLGA1	0.0544589	2.19802e-05
LINC02447	0.0544588	0.000483988
PGS1	0.0544483	0.0100151
BTC	0.0544261	0.000643717
CPNE3	0.0543662	0.0183721
RANGRF	0.0543386	0.00972519
CNN2	0.0543125	0.00300807
CD9	0.054285	0.000378967
PIK3IP1	0.0541908	0.0126768
PJA2	0.0541265	0.00803849
MOAP1	0.0541142	0.00377649
PGM1	0.0541119	0.00214447
LYSMD1	0.0541063	6.60328e-05
UBE2D1	0.0540351	0.0171704
GRAMD1A	0.0540135	0.0152483
TBRG1	0.0540095	0.00343303
NCK2	0.0539808	0.00221876
ADGRD1	0.053865	4.93256e-10
VPS8	0.053833	0.00268195
TFAM	0.0538146	0.00715328
MYADM	0.053801	0.00146311
TAB2	0.0537501	0.00040591
FLOT1	0.0537332	0.0118651
RBFA	0.0537117	0.00522659
MAPK3	0.0536372	0.00207838
CARMIL1	0.0535777	0.00109732
ZEB2	0.0535519	0.00191499
FAM234A	0.0535428	0.0290513
PPP1R14A	0.0535407	0.000774068
OCLN	0.053531	1.48385e-05
MAP2K5	0.0535294	0.00827925
YME1L1	0.0535166	0.0247795
CHP1	0.0534798	0.0338512
MAPKBP1	0.0534714	0.000206546
BAZ2B	0.0534682	0.0438582
KLHL25	0.0534525	9.74113e-06
FASN	0.0534293	0.0111912
SHPRH	0.053376	0.001154
ATF2	0.0533655	0.00222167
YES1	0.053324	0.000244125
APPBP2	0.053324	0.00305875
ACAP1	0.053314	0.0035959
EPHX3	0.0532758	0.000213056
SPEN	0.0532639	0.0380984
LIG3	0.0532562	0.000684435
TMEM129	0.0532183	0.00645882
C15orf61	0.0531658	0.00395169
EXD3	0.0531191	0.000263615
WSCD2	0.0530828	0.000115729
ZNF358	0.0530806	0.001131
DCTD	0.053073	0.00196946
ARHGAP5-AS1	0.0530631	1.13945e-05
RPRD2	0.0530297	0.00201657
MTMR1	0.0530233	0.00451811
USP9X	0.0530159	0.00117764
PWAR6	0.0529529	0.0137929
PRUNE1	0.0529013	2.48973e-06
EPN2	0.0528928	0.000974191
ZNF518A	0.0528822	0.0168469
SHROOM1	0.0528813	0.00279342
MYPOP	0.0528677	0.0040087
LEMD3	0.0528637	0.000337063
ROR1	0.0528182	0.000117631
CASTOR1	0.0528171	3.60852e-05
RABGAP1L	0.0527718	0.000740783
ZNF629	0.0527591	0.00326721
SLC2A1	0.05275	0.00321863
STARD10	0.0527467	0.0166392
ARHGAP10	0.0525886	8.20937e-05
KPNB1	0.0525625	0.0369776
WWTR1	0.0525226	0.000363636
SNX25	0.0524852	2.3716e-06
CMTM7	0.052422	0.0272769
KLHL36	0.0524082	0.000348231
CACNA1H	0.0523889	0.000140331
STN1	0.052365	0.00213514
GPR89B	0.0523399	0.00109376
VDAC2	0.0523129	0.0169248
PCED1A	0.0522915	0.000226841
NBEA	0.0522834	0.00531327
DGCR8	0.0522543	0.00653231
FUBP1	0.0522139	0.00911059
NFATC4	0.0521924	0.000472887
MSN	0.0521528	0.028389
CCZ1B	0.0520787	6.24361e-05
ZDHHC24	0.0520293	0.00139349
HDGFL3	0.0520043	0.0041821
AKAP17A	0.0519913	0.00336186
BCL2	0.0519705	0.000539202
ZFP30	0.0519538	0.000144985
KBTBD3	0.0519428	0.0176754
AIFM1	0.0519388	0.0150947
ZDHHC8	0.0519287	0.00613032
ZDBF2	0.051866	1.01605e-05
MYLK	0.0518555	0.00441956
LDLRAD4	0.0518368	0.000909689
TCF12	0.051835	0.0286766
KIAA1109	0.0518278	0.0067195
RFFL	0.0517973	0.000112343
DUSP16	0.0517842	0.000160441
TRIT1	0.0517293	0.0051674
PUM2	0.0516934	0.00349135
COPS7A	0.0516344	0.00237144
ZNF274	0.0516097	0.00616776
ZNF546	0.0515809	0.000153801
STK11	0.0515623	0.000575249
XRRA1	0.0515278	0.00774174
SUGP2	0.0515027	0.044534
IRS2	0.0514449	0.00578389
GOLGA8B	0.051425	0.0217817
SNX18	0.0514235	0.009831
TMEM63B	0.0513438	0.0227921
RNF227	0.0513433	0.000203317
ZNF280D	0.0513144	0.00627417
CLCC1	0.0513135	0.0014493
ARAF	0.0512591	0.0145128
GTPBP6	0.0512559	0.0113531
HEPH	0.0511763	6.15538e-05
MT-ND5	0.0511648	0.0333671
TBCEL	0.0511641	0.00181177
LYRM9	0.0511433	0.0245488
DMXL1	0.0510929	0.0019128
SLC25A23	0.0510631	0.00348862
CNOT6L	0.0510262	0.00128143
IL4R	0.0509847	7.20437e-05
VAC14	0.0509828	0.0198793
JMJD8	0.0509543	0.006858
PSMG4	0.0509535	0.0470793
DEXI	0.0509397	0.01835
IREB2	0.0509095	0.0149865
DHRS4-AS1	0.0508645	0.0152892
MAP3K20	0.0507679	0.00101182
NORAD	0.0507506	0.0241456
ERRFI1	0.0507274	0.0226585
ARFIP2	0.0506533	0.0189984
SLC25A43	0.0506386	0.00270853
ARID3B	0.0506049	0.00418204
BCAS4	0.0505237	0.000199317
GLRX5	0.0503086	0.0351093
WT1	0.0502913	0.000806292
PEX14	0.0502871	0.00756458
MAPK1	0.05026	0.00230647
FIGN	0.0502201	0.000561678
ZNF766	0.0501898	0.00589539
SCARF2	0.050095	0.000156222
TBC1D24	0.0500778	0.0112932
SLC16A14	0.0500626	5.09295e-06
DCXR	0.0500533	0.0166197
SNX24	0.050011	0.00162463
ASB3	0.0499951	0.0179284
SP2	0.04993	0.00147867
ABHD17A	0.0498708	0.0141448
STAG1	0.0498525	0.0112497
RAP1GDS1	0.0498511	0.00559781
LDLRAP1	0.0498231	2.89857e-05
LDLRAD3	0.0496986	8.64883e-05
CRNDE	0.0496397	0.0165044
PTBP2	0.0496396	0.0171883
ZBTB38	0.0496243	0.0064851
E2F3	0.0495972	0.0186795
MFN1	0.0495612	0.000144275
TP53BP1	0.0495041	0.0403738
PCNX1	0.0494182	0.000492518
THADA	0.0494094	0.0326659
PRPSAP1	0.0494019	0.0168055
PPP4R1	0.0493893	0.000522431
PSME4	0.0493827	0.000736351
ZKSCAN2	0.049376	0.0171881
VPS4B	0.0493435	0.0272318
P3H3	0.0493286	5.63438e-05
C5orf24	0.0493147	0.0452425
ALG13	0.0492859	0.0027566
MT-CYB	0.0492494	0.00910739
KRCC1	0.0492401	0.0116597
ARAP1	0.0491999	5.63738e-06
COPA	0.0491859	0.0474876
ATP7A	0.049185	0.00469223
PACS1	0.0491372	0.00078636
ABHD8	0.0491198	0.0019136
PRKD3	0.0491008	0.0105599
TYW3	0.0490889	5.28417e-05
PIP5K1C	0.0490744	0.00172311
FOXL1	0.0490693	3.49392e-07
RPL22L1	0.0490668	0.0417111
ZNF333	0.0490211	3.821e-05
NBPF15	0.0490093	0.00288591
EPSTI1	0.048941	1.51051e-05
PECR	0.0489249	0.00475612
RNF150	0.0489059	0.00729818
SDHAF1	0.0488832	0.0125773
MARK4	0.0488827	0.00779988
ANKRA2	0.0488715	0.00485641
CORO7	0.0488643	0.00103674
ANKRD12	0.0488391	0.0194373
ARHGAP12	0.0487852	0.0191471
EXOC6	0.0487594	0.00482725
TSPO	0.0487523	0.00153973
TNFAIP8	0.0487312	0.000991721
DOCK4	0.0487207	9.94625e-05
CRAT	0.0486846	0.00699423
UQCRHL	0.0486523	0.0121618
WARS2	0.0486416	0.00447027
HCFC2	0.0485724	0.00205003
MRS2	0.0485712	0.0387454
KPNA4	0.0485672	0.0199421
ZNF316	0.0485097	1.84938e-05
MGAT2	0.0484931	0.00772373
ZNF532	0.0484757	0.00105905
FGF14-AS2	0.0484385	0.00050985
ELMO2	0.0484382	0.0100801
SDE2	0.0484225	0.0258145
SUN2	0.0484122	0.0016487
NFKBIE	0.0484119	0.00288065
DENND4C	0.0483772	0.0496246
OTUD3	0.0483601	0.000128585
HGSNAT	0.0483454	0.00369221
IFI6	0.0481984	0.00250171
PIGG	0.0481842	0.00378173
RBM27	0.0481418	0.00331317
DICER1	0.0481376	0.0362718
CPEB1	0.0481045	0.00011025
RNF212	0.0480937	0.0487958
FBXL3	0.0480682	0.000584169
ATXN1	0.0480302	0.00355181
COPS7B	0.0480297	0.0200948
BMT2	0.0480156	0.00631481
ICE1	0.0480029	0.0045139
SOST	0.0479379	0.000457215
ENOX2	0.0479079	0.00104381
UNKL	0.0479018	0.000111466
ATXN2L	0.0478725	0.021389
MED1	0.0478707	0.00705786
MFSD11	0.0478576	0.00547971
SSH2	0.047841	0.0106012
DYRK1B	0.0478304	0.0104289
LINC00488	0.0478036	7.92002e-05
DYNLL2	0.0477789	0.0113422
PRKAR2B	0.0477634	0.0134561
FBH1	0.0477043	0.000787094
TM7SF2	0.0477017	0.0113521
LIFR-AS1	0.0476604	0.0261448
LRRC42	0.0475647	0.0124417
BCAP29	0.0475562	0.00606502
CACNA2D1	0.0475432	0.000910734
VEGFB	0.047503	0.00188527
NR1H2	0.0474881	0.00522554
SPART	0.0474019	0.00395903
RASA2	0.0473312	0.0206886
DNAJC3-DT	0.0472367	0.000766466
PVT1	0.0472245	1.85448e-06
CLASRP	0.0472043	0.000840056
SUMF1	0.047163	0.00837896
RRM2B	0.047144	0.000153461
PUM1	0.0471053	0.0296897
NAXD	0.0470922	0.000253198
ZFP28	0.0470213	0.000265822
CDK13	0.0469942	0.00205804
ROCK1	0.0469351	0.0248192
CLDN7	0.0468948	0.000219664
TSN	0.0468615	0.0469927
POLR3E	0.046828	0.00598983
ALKBH6	0.0468169	0.0453144
SOX13	0.046785	0.00587845
CLOCK	0.0467707	0.0218523
HIF1AN	0.0467562	0.00455151
STX16	0.0467287	0.0436458
BTBD9	0.0467235	0.000516837
PIAS1	0.0467015	0.00980756
SPAG9	0.0466916	0.00220488
ZNF32	0.0466403	0.0422911
FBXO34	0.0466273	0.00129677
LINC01252	0.0466101	0.000339911
RNF145	0.0465981	0.0174816
GPX8	0.0465869	0.0178682
CTDSP2	0.0465556	0.0416239
POLK	0.0465437	0.00320245
TRAM2-AS1	0.0465359	0.000525436
LINC02482	0.0465247	0.0104967
IDE	0.0465223	0.0233294
MAPKAP1	0.0465076	0.0286333
CYB5R2	0.0464789	0.00587188
ARL14EP	0.046358	0.0473809
E4F1	0.0463564	0.00832826
RHPN1	0.0463501	0.00304219
CNOT10	0.0463381	0.01153
ADCK2	0.0463124	3.58819e-05
PIK3R4	0.0463108	0.0174087
SUGT1	0.0461957	0.0180863
CLTB	0.0461847	0.00957368
B9D1	0.046172	0.0173353
MSL1	0.0461659	0.0375619
NFAT5	0.0461455	0.0483175
RBM33	0.0461429	0.0157434
ESYT2	0.0461403	0.00028292
PHKG1	0.046078	0.0154301
POLR2D	0.0460517	0.0118755
NUFIP2	0.0460418	0.0260336
CTDNEP1	0.0459981	0.0377007
RGS12	0.0459872	0.00936735
TMCO6	0.0459788	0.00150562
SCARB2	0.0459765	0.012353
WDFY3	0.0459649	0.00644317
CRYGN	0.0459412	3.69061e-07
C8orf58	0.0459347	0.000445132
CST3	0.0459254	0.0284671
DAP3	0.0458603	0.0429023
ERLIN2	0.0458093	7.49725e-05
NT5C2	0.0458004	0.0250695
SAP30L	0.0457946	3.78809e-05
NUDT14	0.0457563	0.0169207
MTA3	0.0457519	0.0225093
LPIN2	0.0457378	0.00178684
FCRLB	0.0457329	0.00411908
TTC7B	0.0457113	0.000388862
ZNF516	0.0456909	0.00659579
TMEM39B	0.0456738	0.0352656
PIK3C2B	0.0455879	0.00226789
QPRT	0.0455671	0.0490942
CAMK2N1	0.0455428	0.0104045
GNPNAT1	0.0455373	0.0116221
SNX9	0.0455078	0.0187133
ZDHHC20	0.0454242	0.00155952
ZBTB8A	0.0454033	0.019445
CLINT1	0.0454014	0.00304591
CHPF2	0.0453683	0.00594536
SLC7A8	0.0453609	0.0146706
PHLDB1	0.0453542	0.00279988
SEPHS1	0.0453532	0.00972172
COLEC12	0.0453453	0.0316101
DHRS12	0.045321	0.00797079
TMEM131	0.0453202	0.000201022
SEMA3G	0.0453033	0.000580639
DHRS11	0.045295	0.00171981
DPH6	0.0452878	0.00175438
IRF1	0.0452098	0.000192634
COX17	0.0451998	0.0442812
HECTD1	0.0451985	0.00230356
C8orf82	0.0451427	0.00075983
ZC3H7B	0.0450689	0.00456148
KHNYN	0.0449802	0.000434164
PRKACA	0.0449389	0.00675334
SYTL5	0.044927	0.000769504
SETBP1	0.0449179	0.0103437
CKS1B	0.0448885	0.0197588
EIF2S1	0.0448702	0.0370722
SMG7	0.04487	0.0045811
SCN2B	0.0448527	5.47222e-06
TSGA10	0.0447676	0.00669319
RAB21	0.0447521	0.000840654
FLNB	0.0447407	0.00608794
ZNF382	0.0447221	0.0456598
PELO	0.0447115	0.00116264
CMTM8	0.0446877	0.00103045
EIF5A2	0.0446861	0.000366778
WASL	0.0446816	0.0342755
IPO13	0.0446605	0.00519325
COG7	0.0446213	0.00297977
NUDT7	0.0445998	0.0216985
GOSR1	0.0445472	0.00742965
ACTR2	0.0445422	0.0368844
LPIN1	0.0445393	0.00894838
CEMIP2	0.044503	2.36833e-06
GPSM1	0.0444941	0.000660369
NEK9	0.0444751	0.0194027
PHACTR1	0.0444591	0.00211735
ZNF335	0.0444508	0.00478067
LPP	0.0444341	0.00441462
LCN12	0.0444109	0.00136338
MTF1	0.0444078	0.00199402
DCAF12	0.0444068	0.0370069
SCAF1	0.0443781	0.0113764
ZBTB21	0.0443579	0.000338478
CSRP1	0.0442989	0.032481
NBPF14	0.0442738	0.00382679
SLC30A9	0.0442525	0.0423086
ATRN	0.0442277	0.00192367
STXBP2	0.0441792	0.0195127
NF1	0.0441724	0.00730087
IL1R2	0.0441298	1.05924e-07
METTL21A	0.0440964	0.00928048
BTF3L4	0.0440843	0.0280966
EPHX2	0.0440268	0.00992642
NCAM1	0.0440103	0.000507463
ZBTB14	0.0440035	0.000516988
MROH1	0.0440006	0.00170462
ZNF621	0.0439992	0.00542363
TRAPPC9	0.043989	0.000304527
CPNE5	0.0439528	2.43177e-06
ATG101	0.043917	0.033498
ABHD5	0.0438892	0.000528759
KCMF1	0.0438781	0.0132602
PHYKPL	0.0438366	0.00607869
C8orf76	0.0437889	0.00360795
SLC26A11	0.0436745	0.00601154
BCR	0.0436677	0.000492585
LONP1	0.0436449	0.0128738
FAM199X	0.0436397	0.00169147
ATP6V0E2	0.0436372	0.0258103
PTPN21	0.0436055	0.00019374
PRKD2	0.0436022	0.00133195
SCG5	0.0436022	0.0280808
PITRM1	0.043587	0.000600811
WIZ	0.0435264	0.00131564
PDK3	0.0434933	0.004834
CRK	0.043476	0.0193347
ZRSR2	0.0434563	0.0145275
USP7	0.043446	0.00518217
INKA2	0.0433666	2.90388e-06
DNAJC21	0.0433438	0.00637668
ADGRA3	0.0433198	0.00042404
TAOK1	0.043294	0.0101832
RNF44	0.043271	0.00280047
PLPP6	0.0432304	0.0188336
MROH6	0.0430703	0.000226205
EVI5L	0.043063	0.00065639
BPNT1	0.0430268	0.0102533
FKBP14	0.0429983	0.0042925
TRMT1L	0.0429923	0.0236308
TUT4	0.0429364	0.0406501
ZNF587	0.0429208	0.0255822
WASHC3	0.0428906	0.0296214
TXLNG	0.0428622	0.0117567
MARCH2	0.0428545	0.000171307
EDEM2	0.0427819	0.0152073
LMBR1	0.0427806	0.00587662
STRN3	0.0427738	0.0275168
FAM84B	0.0427295	0.0205571
RB1	0.0427201	0.00567839
UNC45A	0.042714	0.00467122
ELOA-AS1	0.0426851	0.00168222
LRRC20	0.0426762	0.00172093
RCAN3	0.0426503	0.0026523
MOB1B	0.0425911	0.00235971
NSMCE3	0.0425317	0.0115056
TMUB1	0.0425154	0.0347238
TMEM56	0.0425118	7.64821e-05
KMT2D	0.0424848	0.013057
NCOA7	0.0423728	0.00535551
CASP7	0.042351	0.00640059
RECK	0.0423368	0.00150906
TRMT2A	0.0423301	0.0364679
ADAM17	0.0423116	0.0293489
ZNF219	0.0422993	0.00227951
HMGN3-AS1	0.0422944	1.78588e-05
EFS	0.0421673	0.000994003
GPR137B	0.0421491	0.0276451
PPP1CB	0.0421482	0.0475867
LIX1L	0.0421408	0.00348257
RBL2	0.042139	0.00125396
NAA35	0.042099	0.0186789
PTPN2	0.04202	0.0470755
OGFR	0.042009	0.015104
SEC22C	0.0419097	0.0213667
CDK9	0.0418777	0.00910912
NBL1	0.0418298	0.000156384
NSDHL	0.0418026	0.0192744
STT3A	0.041787	0.0243971
UBR3	0.0417473	0.00083092
LINC01003	0.0417371	0.0123142
CEP104	0.0417248	0.0427574
FCHO2	0.0417174	0.00531372
TSHZ1	0.0416926	0.0229569
OTUD7B	0.0416631	0.0390403
NUP153	0.0416294	0.0100278
PHF13	0.0416216	0.00142671
ST5	0.0415529	0.0192006
TSTD2	0.041549	0.00335831
NUP50-DT	0.0415042	0.00544245
ETNK2	0.0415038	0.00327615
RNF38	0.0413199	0.000735158
DCTN5	0.0413199	0.0085522
ZBTB41	0.0413076	0.00630799
EP300	0.0412989	0.00556211
ERO1A	0.0412901	0.000889423
TNPO3	0.0412853	0.0261274
NPAS3	0.0412654	0.000692946
UBA6	0.0412496	0.0346159
LINC01549	0.0412452	0.000118185
SLC37A3	0.0412404	0.00482184
[truncated: 1,753 more rows]

## Sheet: Cluster 2
Gene	LogFC	pVal		GO BP for top 30 DE gens
LYPD1	1.41784	2.55516e-81
DAPL1	1.30299	4.53579e-73		ID	Name	Source	pValue	FDR B&H	FDR B&Y	Bonferroni	Genes from Input	Genes in Annotation
CRABP2	1.25126	7.49132e-71		1	GO:0031497	chromatin assembly		1.973e-07	0.0002543	0.001968	0.0002543	6	162
DLK1	1.25063	7.44739e-37		2	GO:0006333	chromatin assembly or disassembly		4.743e-07	0.0002648	0.00205	0.0006114	6	188
HIST1H4C	1.15979	1.13988e-21		3	GO:0006323	DNA packaging		8.104e-07	0.0002648	0.00205	0.001045	6	206
MDK	1.12604	3.11498e-60		4	GO:0031507	heterochromatin assembly		8.218e-07	0.0002648	0.00205	0.001059	3	12
IGF2	1.02319	2.19863e-50		5	GO:0070828	heterochromatin organization		2.083e-06	0.0005369	0.004156	0.002685	3	16
NR2F1	0.943372	7.20053e-57
PHLDA1	0.940848	2.08563e-79
MARCKSL1	0.906602	3.6119e-57
COL2A1	0.904667	7.53892e-86
HMGA2	0.903907	1.72877e-54
SOX4	0.893864	4.04082e-48
CENPV	0.838791	9.40587e-52
MEST	0.808906	1.36714e-47
NREP	0.806876	3.7107e-48
RPS2	0.767133	3.62271e-54
HMGB2	0.765618	2.16447e-15
HNRNPA1	0.7632	3.82583e-66
TMSB15A	0.753794	4.55011e-49
MARCKS	0.751716	1.2406e-41
HMGA1	0.747864	2.59509e-35
NNAT	0.729683	3.51673e-33
H2AFZ	0.71538	3.31852e-32
RPS21	0.71338	3.14121e-40
RPS19	0.710574	3.60588e-58
FXYD6	0.707652	1.07654e-57
TPM2	0.698826	2.76574e-50
NAP1L1	0.675293	2.60715e-50
CDH6	0.672823	1.75215e-35
TUBA1A	0.665989	2.34767e-36
RPL27A	0.645695	2.04456e-54
RPL37	0.643514	1.41566e-44
PCLAF	0.641362	2.08571e-31
RPS20	0.63597	1.11991e-50
RPL39	0.635371	2.037e-45
RPS12	0.633786	4.82404e-53
RPL7A	0.631815	2.97516e-53
TMSB10	0.631315	2.39362e-40
RPS10	0.625971	2.3534e-47
RBP1	0.61922	8.2461e-58
AKAP12	0.617745	3.83452e-22
MDFI	0.617481	1.19317e-53
RPS17	0.6156	1.81284e-51
TUBA1B	0.610632	1.84409e-14
RPL36A	0.605793	1.35348e-27
SFRP1	0.600039	8.00926e-50
BMP4	0.595594	2.51214e-45
HOXA10	0.595483	3.6017e-27
RPS3	0.59219	1.23806e-54
IGFBP5	0.590256	2.01402e-17
SIX1	0.568227	1.89488e-46
RPS24	0.567552	9.89753e-57
RPSA	0.56417	8.64789e-44
RPL38	0.563695	8.21292e-35
MEX3A	0.563163	3.1962e-49
RPL37A	0.562499	7.99614e-36
RPLP2	0.561772	4.31691e-47
PTTG1	0.56153	6.42939e-32
CENPF	0.559761	2.30842e-22
RPS29	0.556095	1.33087e-34
SNRPE	0.554809	5.38638e-44
RPS18	0.554705	2.89277e-50
CRABP1	0.5546	4.33595e-13
SOX11	0.54936	1.20334e-41
RPL36	0.549228	5.19003e-42
COL1A1	0.545181	1.61429e-26
RPS5	0.544361	1.84706e-52
RPL27	0.539735	4.27883e-44
RPL23	0.534937	7.9467e-48
MEIS2	0.529434	4.29101e-33
RPL6	0.528815	4.23775e-53
RPL28	0.523281	1.61432e-51
RPS11	0.521776	5.68562e-46
RPS15A	0.521119	2.70693e-52
NPM1	0.519073	5.5481e-44
RPS23	0.518908	2.5502e-50
RPL31	0.515739	6.084e-47
TOP2A	0.513453	4.50108e-22
TUBB	0.512637	1.37258e-26
RPL18A	0.51167	1.78707e-50
EEF1B2	0.511554	3.41453e-32
RPS14	0.509945	7.59928e-57
RPL5	0.50773	9.4678e-46
RPL29	0.506632	7.99134e-48
LIMD2	0.506442	4.87428e-49
SEPT6	0.50542	1.6383e-22
PBX1	0.505257	7.0611e-33
RPS3A	0.503429	6.66922e-54
RPL11	0.502186	2.08809e-55
RPS8	0.497556	2.323e-48
RPL24	0.497445	2.15775e-47
RPL30	0.496201	5.55409e-49
RPL13	0.492578	2.30345e-51
ZFP36L1	0.488331	6.93633e-23
GRIN2A	0.488045	4.4765e-26
DSP	0.487513	3.75371e-27
RPL14	0.479915	3.73086e-47
HMGB1	0.477057	7.43538e-19
MLLT11	0.474838	2.54185e-28
RPL4	0.473577	1.12902e-43
RPL32	0.470525	3.66203e-46
RPL3	0.468331	3.22006e-55
CCDC80	0.467015	1.08723e-25
STMN1	0.46612	7.65109e-15
PAX2	0.465505	6.57477e-21
RACK1	0.463766	3.05403e-41
RPS7	0.459732	7.45504e-43
SMS	0.458063	3.22478e-25
LTBP1	0.456059	1.38798e-43
SINHCAF	0.451129	1.85959e-25
RPL18	0.450806	8.78821e-44
RPL35A	0.450743	4.60363e-44
EYA1	0.449873	1.67577e-56
HOXB9	0.448675	1.90065e-33
HELLS	0.445608	1.45075e-33
SNRPD1	0.444799	1.53778e-20
RPS15	0.444098	2.65004e-47
RPS28	0.441867	1.41852e-32
NDUFA4L2	0.441658	1.52612e-15
CD99	0.439709	8.01022e-27
RPL23A	0.438128	1.30369e-45
CSRP2	0.435833	2.18046e-42
RPL26	0.435368	9.13204e-45
RPS4X	0.432788	4.39491e-39
JPT1	0.432787	6.11982e-23
IGDCC3	0.431765	2.18731e-44
RPS6	0.430021	1.02435e-46
CLDN11	0.428438	3.29145e-26
MYL6B	0.42568	2.12565e-23
ITGA8	0.424713	1.65585e-53
NFIB	0.42357	6.00393e-34
WFDC2	0.423356	1.60297e-53
H2AFY2	0.421241	1.10999e-31
CD276	0.420627	3.82476e-22
RPS27	0.420103	1.10029e-33
RPL17	0.419412	1.51413e-25
RPL34	0.41873	1.47269e-44
MIR181A1HG	0.417453	8.87886e-23
TMEM97	0.415305	3.78331e-30
RPL7	0.415277	9.70289e-52
MYO10	0.415006	1.54681e-29
RPL9	0.409881	2.9877e-40
CDK4	0.409691	1.40087e-20
SNRNP25	0.409271	5.96959e-24
CXCL12	0.408272	3.18569e-24
RPL8	0.407038	3.99089e-38
DDIT4	0.405324	4.23179e-23
CENPW	0.403705	6.37321e-26
RPL22	0.400912	1.30684e-37
MAP2	0.399938	2.13531e-53
MAP1B	0.399759	5.96983e-22
ATF7IP2	0.399263	2.55368e-20
APEX1	0.398119	3.58169e-20
RPLP0	0.397949	3.31373e-36
CKS2	0.397652	5.10713e-22
DCLK1	0.396852	6.08594e-62
IDH2	0.396104	3.87711e-27
CCND2	0.395055	8.475e-25
UQCRH	0.394403	8.92155e-27
SNRPF	0.39401	1.48721e-18
RPL12	0.393922	3.79803e-39
RPS9	0.393347	1.95958e-47
KCNE5	0.388327	2.35532e-56
GINS2	0.388224	1.26013e-33
FBL	0.38751	4.63816e-20
RPL19	0.386933	9.67672e-46
RHOBTB3	0.38651	1.2946e-20
RPL35	0.385253	1.0834e-37
RPL10	0.384493	1.35673e-42
CDH11	0.381257	2.13149e-33
MZT2B	0.377186	2.56528e-19
BIRC5	0.374484	2.36608e-20
PDGFC	0.373725	6.71343e-31
GLIPR2	0.371056	1.81302e-21
C1QTNF7	0.364729	1.28137e-35
C12orf57	0.364069	1.39013e-16
VCAN	0.363864	1.13383e-24
HEY1	0.362845	9.31276e-21
RPL13A	0.361815	1.09701e-44
RPS16	0.361262	1.86583e-35
HMGB3	0.361029	4.60479e-19
TKT	0.360749	4.87227e-16
NR2F2	0.360382	1.28622e-14
DERL1	0.358519	5.07178e-17
COL6A3	0.358335	5.37582e-44
CCDC3	0.357556	1.48158e-52
TAC1	0.35585	3.01336e-22
ALDOA	0.355117	3.0535e-09
CBX1	0.354037	1.69998e-17
SNRPD2	0.353295	2.06988e-22
NME4	0.350239	3.66206e-15
UBE2C	0.349893	6.04112e-17
PEG10	0.348955	4.5216e-14
PAX8	0.348252	2.48574e-11
RPS27A	0.348222	4.03145e-43
RAMP2	0.345911	5.75271e-21
DDAH2	0.345891	3.4365e-18
FBLN1	0.344642	1.602e-40
NOP53	0.344251	1.07915e-19
EIF3F	0.343787	5.68024e-21
SPATS2	0.343651	1.37704e-25
RPLP1	0.343481	3.90321e-35
LSM4	0.341106	9.16517e-17
MKI67	0.340142	1.99685e-19
CENPH	0.339531	2.67042e-37
PLEKHO1	0.339	2.51794e-20
RANBP1	0.338548	3.50513e-09
SET	0.337331	1.72656e-12
NACA	0.337245	2.02373e-30
PRKDC	0.336925	1.00376e-18
BOD1	0.334799	2.92448e-20
SPRY1	0.334672	1.97745e-20
DEK	0.334237	4.22627e-10
MGST3	0.333879	0.000185617
ENAH	0.333419	8.34215e-19
EEF1A1	0.332392	1.1768e-38
PCP4	0.329885	8.7328e-08
RPS25	0.329714	2.89714e-30
EIF3H	0.32892	9.1469e-18
LSM5	0.327501	4.66035e-14
RPL21	0.327073	2.2586e-45
GAPDH	0.326755	1.26237e-21
NASP	0.326656	9.65437e-12
TYMS	0.3242	1.99814e-31
COL9A2	0.322727	8.05491e-42
TMPO	0.322074	8.60596e-28
NPM3	0.320981	2.98005e-21
CCDC34	0.319621	1.19208e-23
C4orf48	0.319057	6.90307e-21
ZFAS1	0.318305	6.53159e-17
BASP1	0.31736	2.92945e-21
YBX1	0.31678	6.15649e-22
H2AFV	0.316121	3.95232e-15
RPS13	0.315934	2.57272e-32
ENO1	0.313782	1.81562e-08
CLTA	0.3111	2.75947e-17
SNAI2	0.310211	2.5268e-17
TPGS2	0.307894	3.03186e-20
ANP32E	0.307836	3.77047e-18
MRPL11	0.307134	1.62952e-15
LTA4H	0.306919	2.03583e-19
CCDC88C	0.306665	1.12526e-37
RPS26	0.30621	3.27245e-27
NME1	0.305198	1.70134e-14
NONO	0.304073	1.22773e-15
EIF3L	0.303607	2.20854e-16
FABP5	0.303152	2.75341e-18
HNRNPAB	0.303026	7.65969e-13
CDCA7	0.30292	4.60201e-26
UBE2S	0.302755	4.33604e-12
SMARCA4	0.301548	6.04831e-18
RPL15	0.299888	2.89395e-36
RPL41	0.299489	1.21261e-25
STARD4-AS1	0.296578	7.61573e-28
UBA52	0.295808	3.11215e-26
RBMX	0.295372	5.6084e-13
LDHA	0.293854	9.1027e-05
HNRNPA1L2	0.290245	1.06844e-17
HDAC2	0.290198	6.60234e-16
HOXC6	0.289738	6.16168e-16
TPX2	0.288409	2.50793e-14
MZT2A	0.288406	1.57932e-14
WDR86	0.288096	1.55444e-22
TLE1	0.287678	4.69575e-20
WDR54	0.286782	9.69967e-24
COL3A1	0.285447	2.38746e-10
MAD2L2	0.285386	5.10922e-15
TEAD2	0.284992	1.48025e-14
C1orf54	0.283148	3.84106e-25
EIF4EBP1	0.282366	5.27633e-20
HOMER3	0.282001	1.96032e-27
PARP1	0.281885	9.90073e-12
IFITM1	0.2809	6.54588e-16
TUBB2B	0.280212	1.29228e-20
PPDPF	0.279106	4.75636e-15
BEX1	0.278014	4.55207e-19
H2AFY	0.276292	1.01023e-09
HEBP2	0.275822	8.69957e-15
FHL1	0.275348	3.85402e-26
FRMD4A	0.274974	3.72637e-17
EDNRA	0.273079	9.28984e-21
SNRPA	0.272594	2.34455e-16
OSBPL1A	0.272528	8.36989e-15
FAM43A	0.271982	1.63835e-35
CCNG2	0.270535	8.43131e-19
DAAM1	0.270145	3.91284e-16
RTRAF	0.269683	3.25428e-11
ATP2B1	0.267152	1.18143e-11
TCEAL7	0.266904	6.14384e-22
EBPL	0.266527	3.30581e-12
SMC4	0.265429	1.50275e-12
FADS1	0.265325	4.36395e-13
JPH4	0.26451	7.67382e-27
PCDH17	0.263532	3.07772e-13
LSM7	0.26346	5.48329e-13
RDH10	0.263238	1.62133e-13
MEIS1	0.261946	2.63713e-17
HSP90AB1	0.261343	2.6146e-10
NEFM	0.260755	8.10122e-10
BCAT1	0.259795	8.7907e-23
RAN	0.259612	1.15532e-10
SLIT2	0.259178	1.43086e-24
SSBP4	0.259056	4.83787e-11
CITED1	0.258164	3.53357e-46
HAUS1	0.25777	7.23639e-16
COTL1	0.257013	1.69907e-21
NT5DC2	0.257006	5.60662e-28
MEIS3	0.256808	8.71495e-30
TXN	0.256434	6.43845e-11
NOTCH3	0.255278	1.95893e-16
HOXC10	0.254305	3.39464e-24
FBN2	0.252212	9.93844e-27
IMPDH2	0.251682	2.91328e-10
SERINC2	0.251298	7.77083e-22
CD24	0.251032	6.76571e-28
DPYSL2	0.250249	1.91993e-15
LDHB	0.249487	1.52344e-15
LYRM4	0.249353	2.60772e-14
ORC6	0.248824	4.73057e-23
TMEM258	0.247887	3.80574e-13
MAP4K4	0.247453	2.5384e-18
ISYNA1	0.246654	2.04554e-12
TET1	0.24576	1.01102e-23
ZNF738	0.245688	3.42264e-24
UCHL1	0.245007	9.68532e-19
DHFR	0.244969	6.52978e-11
TTC3	0.244694	3.37199e-09
HOXC9	0.242985	1.8838e-13
DNMT1	0.242601	6.31788e-13
SLC38A1	0.241836	9.8333e-22
TBL1XR1	0.241597	3.10595e-11
CCNB2	0.241192	4.64828e-27
NAE1	0.241084	2.67864e-15
ILF2	0.240992	7.19791e-11
H1FX	0.240113	1.4067e-11
ANP32B	0.239232	1.27795e-07
BZW2	0.238955	1.1152e-17
TP53	0.238725	1.6761e-17
GDF11	0.237974	1.39692e-14
GTSE1	0.237596	3.09638e-19
NUSAP1	0.237482	3.24003e-20
CDC26	0.237007	1.59066e-12
CBX2	0.236967	8.51601e-33
TPRKB	0.236722	1.81231e-12
CDH2	0.236392	3.19282e-15
C1QTNF4	0.235891	2.76293e-25
MT-ND1	0.235386	6.97466e-13
TCF4	0.235289	4.3916e-17
NSA2	0.233683	8.84818e-10
UBE2L6	0.23329	1.7904e-16
EIF3E	0.232812	2.81766e-13
SMARCB1	0.232081	2.02973e-09
CSNK1E	0.231985	3.00836e-14
CTHRC1	0.231944	2.21195e-19
C16orf45	0.231932	9.53754e-28
C19orf48	0.230483	1.59506e-11
PDZD7	0.230009	2.0077e-30
GPR161	0.230001	5.7862e-25
SIVA1	0.229692	2.45276e-09
MSX2	0.229419	2.75554e-25
CDT1	0.228674	2.13578e-28
HOXD9	0.228281	9.54345e-15
CCDC88A	0.227863	1.15132e-12
HES6	0.227716	1.20153e-12
RPL10A	0.227456	3.71676e-25
LINC02253	0.227068	2.33249e-23
HOXC8	0.226711	1.32296e-16
NDUFS5	0.226402	5.99955e-11
H3F3A	0.226087	1.1114e-18
UHRF1	0.225869	3.66908e-23
PGF	0.225484	4.44914e-16
SOBP	0.225412	1.52822e-20
PDE4D	0.224208	2.24687e-34
H2AFX	0.22384	1.7027e-08
UBE2I	0.223687	4.51978e-08
COMMD6	0.223121	1.67903e-09
BAZ1B	0.222785	2.00765e-10
HILPDA	0.222629	1.13801e-17
DNM3OS	0.221914	3.39762e-13
RAB31	0.221714	2.24617e-12
GLI3	0.221064	1.14747e-28
IFI27L2	0.22089	6.53073e-11
PELI1	0.220136	1.59683e-17
TCEAL5	0.219586	3.42644e-27
CCNB1IP1	0.21931	1.77113e-09
RPL39L	0.218501	2.12728e-12
PLK2	0.217435	2.59485e-18
SYT1	0.217189	1.10503e-15
C20orf27	0.216464	4.93317e-19
TPT1	0.214944	6.18206e-15
SNF8	0.214635	1.79439e-09
RBBP4	0.213302	1.3922e-07
HSPD1	0.212456	4.83477e-08
REC8	0.212151	7.43639e-22
CDCA7L	0.21186	2.89186e-16
POLR1D	0.211068	3.42498e-09
CMSS1	0.211011	9.66218e-17
CIB2	0.209349	2.08541e-16
UCP2	0.20849	2.25947e-14
SERPING1	0.207808	2.5711e-21
SRPK1	0.207419	4.7686e-15
BTF3	0.207054	2.5047e-15
SHMT2	0.20593	3.11467e-14
TRABD2B	0.205618	1.2508e-19
SLC25A3	0.205166	1.28709e-10
MFAP2	0.204829	8.29557e-10
HNRNPD	0.204645	9.22195e-10
SKP2	0.204512	1.6788e-19
HNRNPC	0.203884	3.51641e-07
PCBP4	0.202303	9.1462e-12
FSCN1	0.202123	9.48191e-13
GLRX5	0.201982	4.38692e-08
CAMLG	0.201263	3.93108e-07
PAFAH1B3	0.200576	1.27715e-09
PHF6	0.200043	6.81394e-17
CENPN	0.199361	8.85431e-20
APOC1	0.198969	9.88451e-17
NFIA	0.198797	6.22173e-15
LGALS1	0.198077	3.45382e-08
KHDRBS1	0.198024	4.30938e-06
HAS2	0.197629	4.83295e-33
NHP2	0.197236	3.67872e-08
DNAJC9	0.19695	4.95034e-17
CCT6A	0.196486	5.65564e-09
INPP5F	0.196248	3.61871e-15
SEMA3D	0.196118	1.63552e-29
MCM7	0.195688	1.97392e-10
EEF1D	0.195611	5.02683e-11
ASPM	0.194632	3.96125e-14
HDHD5	0.194003	1.04086e-11
DPH5	0.193135	3.68678e-14
LY6H	0.19298	4.97588e-25
CKAP2	0.191495	2.23808e-14
LPIN2	0.190928	4.60087e-10
TPM4	0.190907	4.56217e-06
SSRP1	0.190604	2.69563e-08
DTYMK	0.190477	2.8918e-09
MSI1	0.190163	4.19382e-10
RAC3	0.190099	3.29286e-11
GDI2	0.189813	2.55817e-06
SLC25A39	0.18976	2.87572e-07
COL6A2	0.189658	2.13159e-16
AKR1B1	0.189411	3.04733e-14
TMEM98	0.188739	4.76606e-08
CPED1	0.188601	9.02068e-12
SERPINH1	0.188488	7.64258e-08
RMI2	0.187805	8.34244e-20
FKBP10	0.187569	2.17902e-09
AKR1A1	0.187558	3.626e-07
GVQW3	0.187387	7.2831e-19
PHF19	0.187359	2.17408e-20
TRIL	0.187252	4.56338e-22
RSL1D1	0.186323	1.88035e-06
TEX30	0.185799	1.84896e-17
SVIL	0.185027	1.53659e-11
SLC8A1	0.1846	1.5617e-20
NRP1	0.18412	9.44468e-07
CRTAP	0.183757	8.26568e-09
EPB41	0.183482	8.15106e-16
BRD3	0.183442	1.57472e-09
CDCA4	0.183072	2.74981e-18
CCDC14	0.181979	2.66811e-10
FADS2	0.181516	1.10083e-13
SEMA3A	0.181276	3.37936e-20
FZD2	0.180952	2.48573e-18
CTXN1	0.18088	1.73136e-11
EIF1AX	0.180603	6.04196e-06
NIPSNAP1	0.180598	3.45245e-09
BMP5	0.18019	1.44471e-20
LINC00665	0.180168	4.65448e-10
KNOP1	0.179598	3.18043e-08
CD74	0.178688	2.55925e-17
YPEL1	0.178219	4.3821e-17
NKAIN3	0.178188	7.79415e-33
SLC25A6	0.178045	1.13912e-07
RAB27A	0.178005	1.5539e-19
AP1S2	0.177592	2.48662e-06
PHB2	0.177362	1.00479e-05
LSM3	0.177337	4.87345e-06
COL1A2	0.177112	1.54627e-06
THAP12	0.176877	9.71514e-12
CCT8	0.176701	3.96091e-07
TENM4	0.176585	3.50209e-20
CCDC25	0.176332	2.25143e-10
ALDH1A2	0.176175	2.20895e-15
LHFPL6	0.175785	3.49832e-12
TTYH1	0.175423	1.66321e-09
EZH2	0.175247	3.55277e-18
GNB1	0.175132	3.57019e-07
HOPX	0.175068	5.59425e-20
CLNS1A	0.1748	6.38165e-07
VASH2	0.174469	8.88162e-24
DENND5B	0.174307	1.2874e-08
TRIM43	0.173897	1.06179e-23
ZNF22	0.173793	2.597e-07
BMPER	0.173404	4.7536e-25
C21orf58	0.173195	2.15598e-14
C14orf132	0.173028	1.94374e-24
MCM3	0.172764	1.03709e-08
GGCT	0.172589	1.72194e-09
LEF1	0.172414	1.79321e-26
CCDC74A	0.17237	9.03331e-13
SIX2	0.17224	6.61464e-27
FOXN3	0.172097	3.98991e-17
SLIT3	0.172049	2.56191e-08
TCF3	0.171714	2.37256e-13
SRSF3	0.171489	2.53131e-05
PIP4K2A	0.171069	2.35573e-14
EFNA3	0.170943	1.50863e-17
LRRC17	0.170861	2.66055e-18
IGF2BP1	0.17067	4.82271e-10
HIST1H1A	0.170589	4.66026e-18
APBA2	0.170335	3.58742e-19
DZIP1	0.17006	5.99291e-15
SNHG7	0.170016	1.17304e-05
CENPK	0.169906	2.12378e-14
ZCCHC17	0.169776	2.23647e-08
GPC2	0.169593	2.2028e-27
EMP2	0.169072	8.6042e-17
KDM1A	0.168972	2.21423e-11
CDKN3	0.168459	3.00526e-13
DEF8	0.168136	3.48124e-11
ZNF581	0.167692	8.35474e-11
B4GALNT4	0.167465	1.32383e-19
EGFL7	0.167268	5.24853e-13
ATP5PO	0.167148	2.62977e-07
PIMREG	0.167084	4.13679e-13
LBX2	0.167015	7.14776e-27
IRF2BP2	0.166945	5.87247e-08
ZNF521	0.166905	4.28391e-09
MSX1	0.166153	1.25948e-15
NUDT3	0.166104	1.19754e-06
LMNB1	0.165923	7.97e-21
C11orf74	0.165732	3.67838e-09
NUDT16	0.165477	1.53178e-06
ZC3H8	0.165397	5.80899e-12
GNAS	0.165025	2.66353e-05
SMARCC1	0.163472	4.68549e-08
DUT	0.163292	0.000478386
KCNG1	0.162654	3.42e-28
FAM92A	0.162555	1.16361e-11
EPB41L2	0.162247	2.84659e-17
PRR7	0.162215	9.81507e-20
QARS	0.161949	6.36543e-06
ASGR1	0.161931	6.39248e-17
PCDH18	0.161769	9.08142e-14
HIST1H2BH	0.161716	1.96937e-29
SPG21	0.161562	2.99203e-06
EFHD1	0.161561	1.65781e-21
SRSF9	0.161387	1.72831e-06
IFT52	0.161148	2.49925e-10
RNPS1	0.161066	1.94905e-06
FRZB	0.160894	9.02368e-19
CEP78	0.160863	4.9309e-15
LYAR	0.160427	2.88569e-14
POLR2D	0.160418	4.62952e-10
MIF	0.159858	0.00101071
FANCA	0.159268	3.00106e-22
RSPO3	0.159256	9.67814e-10
SERBP1	0.15878	1.717e-06
KLK8	0.158477	4.03053e-21
SIPA1L2	0.158433	1.03574e-12
MYH10	0.15843	1.12693e-08
KPNA2	0.157906	2.51644e-10
HOMER2	0.157777	3.36154e-12
FOXP1	0.157519	5.12625e-07
FKBP5	0.157221	8.44465e-20
SMCO4	0.156951	0.000729308
ITGB3BP	0.156589	4.83706e-10
FKBP7	0.156406	3.69157e-16
NCAM1	0.156113	2.10385e-12
RNF24	0.156028	2.63502e-12
CENPE	0.155971	2.88295e-16
RIMS2	0.155946	2.56647e-29
NUDT11	0.155789	1.12756e-22
CCNI	0.155602	9.39721e-06
SMAD9	0.155592	3.44931e-08
MOSPD3	0.155395	5.29637e-11
GNPDA1	0.155207	3.131e-08
SFXN1	0.154736	6.192e-08
SRGAP3	0.154691	2.77605e-23
MAD2L1	0.154627	2.19246e-11
MSH6	0.154447	6.75166e-10
RNASEH2A	0.15432	2.70938e-09
LINC00632	0.154253	1.98656e-10
SDC1	0.154235	6.76595e-13
SSR2	0.154223	1.23039e-06
SBK1	0.15419	1.03693e-17
RCC2	0.153573	1.13643e-12
FGFR2	0.152662	2.77738e-18
CKAP4	0.15263	1.11473e-06
CCT4	0.15255	8.53046e-05
SSBP3	0.152411	1.01384e-09
ABAT	0.152387	1.83572e-20
CENPU	0.152218	3.19684e-21
CDH7	0.152069	3.98851e-25
HNRNPM	0.152066	0.000132186
MIDN	0.152034	3.20652e-06
TRIM16	0.151638	2.50878e-11
TCP1	0.151521	2.56438e-05
BTG1	0.151494	8.12966e-06
AURKB	0.151029	5.32828e-10
COA1	0.150778	5.42989e-06
FHL3	0.150762	7.47485e-14
CASC15	0.150758	7.6272e-18
ITPR1	0.1507	1.78196e-21
NENF	0.150564	7.85951e-10
CA12	0.150485	1.14638e-16
DMKN	0.15035	2.30181e-13
PEBP1	0.150029	0.000374331
FKBP1B	0.149967	1.44632e-16
TMEM246	0.149962	8.51037e-26
BCL2L12	0.149947	1.20858e-09
SESTD1	0.149904	6.44911e-12
GXYLT2	0.149849	1.41853e-24
GAS2	0.14975	2.51459e-17
TCAF1	0.149393	3.65677e-09
RNF165	0.149221	3.06775e-19
BMF	0.149211	2.65927e-17
CFDP1	0.148888	2.16193e-05
FAU	0.148816	3.91355e-09
NOVA1	0.148701	3.20447e-07
RND2	0.148665	1.593e-11
APP	0.148532	0.000222706
MYBL2	0.148521	3.26344e-16
OAF	0.148484	1.28647e-11
ANP32A	0.148381	1.89624e-06
ZNF3	0.148336	7.62135e-10
PRRT2	0.148115	9.7622e-08
AMOT	0.148115	1.21668e-07
HOXB6	0.148065	4.54596e-11
PABPC1	0.147868	6.6279e-05
CDC20	0.147735	3.5203e-14
ILF3	0.147598	6.1859e-05
LMNB2	0.147356	1.23419e-11
HNRNPH1	0.14732	0.00255525
DSE	0.146918	1.05376e-09
MFAP4	0.146754	5.44568e-13
SERPINE2	0.146749	1.00152e-13
ADAMTS6	0.146521	2.52797e-09
DES	0.146311	2.35465e-16
MFGE8	0.146244	4.60905e-08
GABPB1-AS1	0.145704	8.33291e-05
ATP5F1E	0.145548	4.6031e-07
MEOX1	0.145044	1.5962e-16
SHC1	0.144769	2.14315e-08
C4orf46	0.144651	3.35006e-15
TMEM100	0.144466	4.40985e-17
RBM15B	0.144242	8.55293e-11
CHEK1	0.14381	7.52835e-17
ZC3H13	0.143633	2.13033e-05
IKZF4	0.143508	3.73036e-11
SEMA6A	0.143309	6.71707e-08
TNFRSF19	0.143186	1.19327e-11
LSM2	0.143151	5.44722e-05
NRM	0.142982	7.94047e-13
SF3B3	0.142912	1.86761e-08
CYYR1	0.142883	4.24051e-15
USB1	0.142794	1.67501e-10
DPYSL4	0.142478	8.24348e-17
CENPA	0.14226	4.98801e-12
SH3GL3	0.142125	4.68043e-20
COPS9	0.142015	0.000618777
ABI2	0.142001	1.11506e-05
CACUL1	0.141967	6.88049e-08
BCL11A	0.141505	1.61531e-12
GMCL1	0.141259	1.98587e-09
MCM4	0.141235	1.41244e-15
ATAT1	0.141069	8.08643e-13
SORBS2	0.140948	7.9958e-06
METTL9	0.1408	2.31218e-06
NYNRIN	0.140383	5.1617e-13
EDN3	0.140374	2.59217e-25
SNHG19	0.140268	0.000122504
SMARCE1	0.14014	2.84356e-05
TBX2-AS1	0.139893	2.29419e-05
MAST4	0.139722	1.43518e-17
ETV1	0.139565	2.60076e-18
PDGFRA	0.139275	1.92774e-06
DEUP1	0.139208	1.91242e-10
PTP4A1	0.138895	4.47279e-08
HOXA11-AS	0.138525	1.38307e-14
LMO4	0.13835	3.82917e-08
CADM1	0.138174	0.000153761
FXYD5	0.138124	5.82916e-13
TMEM123	0.138038	4.66603e-07
PITX2	0.137906	1.75398e-08
DIXDC1	0.13767	2.57548e-13
PHGDH	0.137397	1.66527e-12
OLFML2B	0.137213	7.05498e-08
MIS18A	0.136999	8.0405e-13
ZNF516	0.136958	2.26739e-10
RSF1	0.136075	6.80916e-05
CDH15	0.136059	1.79209e-17
COL9A1	0.135486	4.23179e-15
KDELC2	0.135485	4.26974e-13
PPP1R14A	0.135452	6.90664e-15
DCLRE1C	0.135033	4.6992e-09
RBFOX2	0.134788	1.06799e-06
CNRIP1	0.134635	2.10617e-13
STOML2	0.134324	0.000212763
SAC3D1	0.13428	3.70704e-10
PSRC1	0.134238	3.52899e-14
RGS4	0.134121	5.5268e-14
ACOT13	0.134005	1.81176e-07
LINC00685	0.133993	3.75147e-06
FJX1	0.133854	4.04165e-16
VSIG10	0.133681	2.22051e-12
MMS22L	0.133645	2.38061e-14
SPATA33	0.133549	5.08285e-07
CDC42EP4	0.133138	2.61453e-13
CMTM7	0.132978	1.3073e-09
SPHK1	0.132868	1.36065e-14
MYC	0.132692	3.3005e-06
ATP5PF	0.132517	0.000306882
KARS	0.132354	3.96638e-06
PRDX4	0.132121	3.81977e-05
XRCC2	0.132085	1.30252e-12
C20orf96	0.132054	5.43285e-10
MND1	0.13201	1.27535e-18
PYCR1	0.131964	1.12206e-13
PPIL3	0.131873	3.84379e-08
BAMBI	0.131814	3.94109e-06
CCNA2	0.131649	3.37125e-15
ACAT2	0.131597	9.41417e-06
PIF1	0.131501	8.76986e-08
FARP1	0.130929	6.67876e-07
ERGIC3	0.130823	7.27107e-05
CHN1	0.130645	8.49034e-17
DLL3	0.130623	5.52949e-11
GALNT1	0.130561	7.04101e-08
RRM1	0.130442	5.1881e-12
ORAI2	0.130266	2.53797e-09
PAICS	0.129951	1.32444e-09
ZKSCAN1	0.129858	2.04866e-05
FAT3	0.129647	3.8899e-15
CLMP	0.129618	2.58957e-16
MAFG-DT	0.129605	2.48251e-10
NMT2	0.129255	8.02626e-13
SLC4A7	0.129105	1.09003e-10
RTF1	0.128904	0.000189992
ROMO1	0.128883	0.000515238
LAMA4	0.128856	1.84087e-13
EIF2S3	0.128823	0.000233416
GLCCI1	0.128455	1.74027e-08
TMEM237	0.128348	1.36034e-06
PTPRG	0.128324	2.73546e-06
KDM2B	0.128272	4.35434e-09
MTF2	0.128004	2.23557e-06
UBE2D2	0.128002	0.00153438
GATAD2A	0.127971	1.78179e-09
CCDC152	0.127837	1.02083e-07
EIF4A1	0.127568	0.00139857
KLHL23	0.126939	6.74503e-10
BOC	0.126846	3.02224e-07
ATAD2	0.126788	4.08383e-11
NMB	0.126502	1.60656e-11
FAM13A	0.126486	2.01134e-09
KCTD15	0.12642	3.51647e-12
ARL6IP5	0.126134	6.87609e-05
FAM89B	0.126092	5.90067e-09
NEFL	0.125723	6.19608e-07
WNK3	0.125722	5.37013e-13
FGFBP3	0.125679	4.17308e-07
DLGAP5	0.125554	2.38844e-12
SEPT9	0.125437	4.97856e-07
TMA16	0.125387	4.08015e-07
PIANP	0.125383	9.99358e-17
TOPBP1	0.125283	4.04682e-09
NARF	0.125237	6.51341e-08
CCDC151	0.125078	2.47996e-10
PSMA7	0.124805	0.000359604
DYNC1LI1	0.124766	8.77753e-08
ALDH2	0.124762	5.0246e-12
HOXB-AS3	0.12451	6.28897e-11
CCDC90B	0.12434	6.12555e-05
DGUOK	0.124282	0.000266625
MCM5	0.124143	1.5145e-12
TUT4	0.12402	6.2174e-05
NSD3	0.123914	1.87411e-05
EIF2AK4	0.123772	3.31834e-07
PTPRF	0.123667	2.44339e-05
CDO1	0.123584	8.66505e-11
RASL11B	0.123463	7.57076e-10
MID1	0.123268	3.84654e-11
PDCD7	0.123219	2.14709e-11
LIMA1	0.122803	2.00996e-07
ATAD5	0.122748	4.9828e-12
CWC27	0.122266	2.22303e-08
SNRPB	0.122227	0.00217671
UBTD2	0.122211	1.56555e-11
LCMT1	0.122074	5.63389e-07
HTR1F	0.121966	3.76528e-13
SIAH1	0.121819	6.84493e-09
HMGN1	0.121781	1.77073e-05
ENHO	0.121756	2.90585e-21
NPRL3	0.121669	3.86648e-10
PLEKHF1	0.121602	2.89561e-13
ZNRD1	0.121365	1.18521e-06
UPF3B	0.121142	7.95949e-08
TEDC2	0.121116	3.3524e-16
CEP41	0.121045	7.57829e-10
FAM215B	0.120787	7.40802e-08
CENPM	0.120648	1.88999e-15
ING2	0.120626	9.81932e-07
MAML2	0.12055	1.69779e-06
HOXB5	0.12049	5.74051e-09
APOE	0.120325	3.157e-14
TMEM160	0.120268	7.43932e-05
RABL6	0.120241	3.71758e-08
BRINP1	0.120189	3.35692e-11
XXYLT1	0.120185	1.08843e-10
ZNF883	0.120104	1.05887e-11
PBK	0.11988	2.64546e-08
ZCRB1	0.119737	7.70636e-05
PPP2R5E	0.119661	6.27221e-06
TRO	0.119566	7.50611e-13
G6PD	0.1194	8.22058e-10
ST5	0.119358	1.38688e-08
EFNB3	0.119223	2.62758e-10
IMPA2	0.119201	3.5859e-10
RGMA	0.119023	4.28552e-13
RRP1B	0.118957	3.27958e-09
ISG20L2	0.118942	9.08347e-08
NR2F1-AS1	0.118939	1.16337e-11
COL26A1	0.118902	2.58354e-18
ASXL3	0.118829	2.22629e-21
CLSPN	0.118783	1.15554e-14
GTF2I	0.118637	0.000597974
TROAP	0.118428	5.85918e-12
ANAPC15	0.118176	5.31173e-06
DDX50	0.117877	5.40077e-06
DNAJC12	0.117838	6.12239e-13
PRSS23	0.117805	1.22406e-07
MTHFD2	0.117729	1.959e-09
TIMELESS	0.117538	2.41858e-09
E2F3	0.117461	4.29136e-10
REL	0.117112	2.24085e-07
MRPL1	0.117051	5.94002e-07
MXRA5	0.117037	7.52264e-14
CCDC144NL-AS1	0.116984	7.71787e-05
NCAPD2	0.116969	4.06233e-07
HDAC3	0.116893	1.48713e-06
RFC4	0.116802	7.29002e-10
OGFRL1	0.116533	1.02102e-12
HAPLN3	0.116315	1.11197e-21
COPRS	0.116169	1.14045e-05
PPP3CA	0.116077	0.000440659
PRELID1	0.115783	0.00485476
MAP3K13	0.115771	0.000152599
CSTB	0.115621	0.00032309
ANTXR1	0.115423	7.1483e-08
PLEKHA8	0.115121	6.07043e-15
HDDC2	0.114959	0.000319213
RALBP1	0.114889	4.97325e-05
TES	0.114852	7.04406e-09
AHCY	0.114691	0.000119424
WLS	0.114653	3.29583e-10
ZNF618	0.114416	4.78509e-09
ZNF821	0.113598	4.74486e-10
CD1D	0.113001	1.10535e-15
CDK1	0.112966	1.73912e-10
ADGRA2	0.112843	1.13126e-10
HMBS	0.11257	1.40644e-07
HNRNPR	0.112562	0.00109128
EIF3K	0.11253	7.9099e-05
NOB1	0.112464	7.58592e-06
PKIB	0.112401	5.36996e-06
MSRB3	0.112393	7.60606e-10
CHAF1A	0.112362	5.62878e-08
KIF2A	0.112341	3.50496e-06
EFNA4	0.112267	2.42227e-11
MRPL3	0.112264	4.86479e-06
TMEM121	0.112037	1.55025e-14
LINC00908	0.111916	4.39341e-12
THYN1	0.111906	8.05916e-07
OSBPL8	0.111776	0.000140874
HK1	0.111748	1.00186e-12
IDH1	0.11172	1.24804e-06
FST	0.111569	4.5206e-16
PCSK5	0.111554	8.73554e-08
PHF5A	0.111505	2.26366e-05
PCOLCE	0.111504	1.03456e-10
TWIST2	0.111432	3.75442e-13
DAP	0.11137	0.000104483
RPIA	0.111299	1.47729e-08
R3HDM1	0.11107	6.18045e-07
FAM216A	0.110246	2.46854e-09
HMMR	0.110201	4.79924e-09
HDGFL2	0.11017	4.61768e-08
FAM189B	0.109766	1.72405e-08
BCL7A	0.109698	6.77867e-08
CEBPG	0.109686	4.51197e-08
TRIM37	0.109593	1.0918e-05
SLC2A1	0.109586	1.01628e-06
TMEM190	0.10948	3.62991e-19
UBE2N	0.109467	0.00030999
MMD	0.109364	2.56758e-11
C7orf50	0.109231	0.00117999
MGP	0.109188	0.0137957
COL13A1	0.109172	2.58289e-06
GATC	0.109032	4.83076e-09
HIST1H1D	0.108937	1.49103e-12
ENC1	0.108719	1.55245e-07
PRKX	0.10864	2.90851e-15
LRRC49	0.108475	5.25782e-27
RFC2	0.108344	6.83767e-10
PRTFDC1	0.107919	1.33866e-12
AHI1	0.107792	3.9663e-08
PRPSAP1	0.107789	6.02816e-08
PRIM1	0.107738	1.17671e-15
YWHAQ	0.1077	0.00271698
CDK2AP1	0.107475	4.74442e-13
PHF14	0.107452	0.000306957
F12	0.107378	1.82117e-15
SMARCD3	0.107255	2.53483e-07
SECISBP2	0.10722	5.2469e-05
COL6A1	0.107161	5.61128e-10
TIMM9	0.106904	1.18533e-05
DDX46	0.106648	0.000400019
FAM222B	0.106645	2.31856e-06
CYP27C1	0.106594	9.69124e-16
GCSH	0.106584	0.00299931
ZNF397	0.106579	3.14639e-06
RALY	0.106564	0.00209959
SIGIRR	0.106417	0.000141986
AMOTL1	0.106245	3.00244e-16
FN1	0.106215	1.34817e-08
MAF	0.106062	4.78429e-05
KLHDC8B	0.105987	6.93749e-08
ZNF428	0.105928	0.000378338
KPNA3	0.105912	5.57081e-06
CBX3	0.105837	0.00551703
CDCA8	0.105707	3.71272e-14
ZNF503-AS2	0.105679	1.86656e-09
PDS5B	0.105518	6.1458e-07
EIF3A	0.10524	0.00183377
CNTLN	0.105036	1.993e-10
TIAM1	0.104973	8.2035e-16
HNRNPA0	0.10492	0.0366148
BCHE	0.104917	3.23254e-13
SPRY2	0.104459	5.28431e-11
HOXD3	0.104452	3.71538e-09
EML4	0.104394	3.14998e-05
FAM161A	0.104374	2.78222e-09
TAGLN	0.104085	1.12485e-05
AURKA	0.104022	6.08397e-06
DDB2	0.10401	1.71567e-06
PCAT7	0.103907	1.14776e-06
SESN3	0.10385	8.06203e-05
ECEL1	0.103829	1.49199e-27
DESI2	0.103757	0.00155357
RNF138	0.103755	6.75075e-08
SORD	0.103734	5.13612e-13
MXD3	0.103577	4.60587e-07
EEF1G	0.103562	9.13392e-09
TBC1D16	0.103517	4.36678e-08
PTPN14	0.103492	4.16844e-05
CEP85L	0.103359	7.41229e-11
ATP2B1-AS1	0.103324	3.54562e-08
CACYBP	0.103299	0.000261268
C8orf59	0.103078	0.00129089
IFNGR2	0.103043	1.13996e-05
ZNF714	0.103018	1.79263e-11
LUZP1	0.102992	1.6103e-06
TACC3	0.102902	9.8065e-07
RNF175	0.102886	9.87882e-16
SKA2	0.102879	0.000597998
RASL12	0.102838	2.65086e-09
RCC1	0.102804	2.84413e-09
SLC16A2	0.102691	7.28423e-09
HNRNPUL1	0.102683	0.000362286
PPP1R18	0.102624	2.47343e-10
RFC3	0.102524	7.97442e-14
MIS18BP1	0.102354	2.7953e-06
HTATSF1	0.102134	1.56379e-06
SPICE1	0.102132	1.10729e-14
IPO9	0.10207	1.67812e-05
SPC24	0.101991	6.75168e-14
NUDT10	0.101991	1.7875e-07
HOXA11	0.10176	9.70699e-14
FAM107A	0.101658	4.18883e-22
C12orf76	0.101467	0.00244791
EPHB1	0.101395	6.9215e-06
INKA1	0.101241	4.80052e-11
TENM3	0.101122	2.8131e-10
AGO2	0.101079	0.000115144
MEOX2	0.100921	4.71375e-09
RAD51AP1	0.100813	9.97276e-13
STRA6	0.100714	1.71365e-16
SRP9	0.100713	0.000646648
MPHOSPH6	0.100576	9.93225e-09
LDB2	0.100435	1.89461e-11
CCDC167	0.100399	7.07814e-05
BDH2	0.10034	1.76324e-08
LIG1	0.100288	7.42815e-10
SHISA3	0.10026	3.86771e-09
DMAC2	0.100226	1.72855e-05
POU2F1	0.100076	9.4432e-08
PDCD5	0.0998371	0.0103993
MEX3D	0.0997558	1.27021e-13
SOX15	0.0997277	6.93648e-10
FAM213A	0.0996423	0.00244311
TOP1	0.0995663	0.00668794
PRDX2	0.0994791	0.0218758
USP1	0.0994728	1.81222e-05
FDFT1	0.0991623	0.000629076
FANCD2	0.0990454	2.7192e-12
CEP170	0.0990078	1.94784e-08
MAP3K20	0.0989781	6.20127e-09
UNG	0.0989361	1.76676e-05
CCDC74B	0.0988367	1.48103e-09
MMP11	0.0987811	2.12296e-12
TAF10	0.0987617	1.27203e-05
ZNF195	0.0987354	5.22372e-09
ACTG1	0.0985068	0.000181086
GINS4	0.0983515	5.54475e-12
SLC39A8	0.0983414	1.98897e-09
NT5C3B	0.098302	0.000999651
EXOG	0.0982422	3.09195e-09
BEND5	0.0981424	4.67187e-10
SPDL1	0.0981296	9.36862e-09
NBL1	0.0980268	2.54805e-07
AP3M2	0.0978789	6.33191e-08
PAXBP1	0.0978221	4.0983e-08
VRK1	0.0976241	6.74491e-09
C19orf12	0.0973299	3.43827e-06
HSPB1	0.0973099	0.00111842
ZNF90	0.0972685	4.40299e-08
TBC1D7	0.0972589	1.64955e-08
BUB1B	0.0972278	5.03705e-14
PXMP2	0.0972041	0.000220972
EFR3B	0.0971665	1.98629e-08
TBX15	0.0970447	5.1083e-14
LPIN1	0.096751	1.13644e-06
CNPY2	0.0966957	0.0130928
PSIP1	0.0966927	0.000949687
KDM5B	0.0966329	3.62399e-05
DNAJC2	0.096462	2.5281e-05
SAE1	0.0964417	8.60239e-08
PTPN12	0.0963727	1.01727e-06
NCAPG	0.0961144	2.60697e-13
FUS	0.0958003	0.00798451
IGF2-AS	0.0957884	1.24068e-14
UBL7-AS1	0.0955794	3.49592e-12
PPP1CC	0.095542	0.00220279
GATA3	0.0955303	3.95359e-05
PLVAP	0.0955056	7.98759e-06
PPP1R1A	0.0953408	7.00991e-08
CA8	0.0952899	1.42814e-08
ADSL	0.0952832	1.1618e-06
SOX13	0.0952415	4.64326e-10
HSD17B11	0.095138	2.3994e-07
DUSP6	0.0950695	2.28753e-08
POLE3	0.0950281	5.66747e-07
CKAP5	0.0950226	1.62013e-05
OIP5	0.0949122	1.13028e-14
TSHZ2	0.0948076	1.77926e-05
DDR2	0.0948068	6.1477e-09
ROR2	0.0947935	1.59549e-12
SNRPA1	0.0946566	5.48497e-05
FAM171A1	0.0945667	2.26922e-09
PDGFD	0.0945299	2.71659e-05
EHMT2	0.0944957	1.02472e-07
SLF1	0.0944953	2.25355e-05
MAP2K6	0.0944034	1.64469e-11
ZNF219	0.0943575	7.21894e-08
MRPL12	0.0943218	8.78162e-05
GTF2F2	0.0942166	1.99564e-05
ZNF273	0.0941956	3.78815e-11
ATP5MG	0.0941523	0.00133387
ECT2	0.0940808	2.76042e-11
RFX5	0.0939828	3.34132e-08
MED30	0.0939659	1.17983e-07
FIBP	0.0939385	0.000213206
MRAS	0.0939293	1.84927e-10
HMCN1	0.0938604	1.72258e-14
GAMT	0.0938491	8.26611e-07
DBN1	0.0938428	0.00116473
PDAP1	0.0937641	0.00190072
CAPG	0.0936373	6.66643e-11
RRM2	0.0936309	5.85348e-10
MRPL45	0.0933097	2.14404e-05
EXT1	0.0932553	2.91606e-08
CNOT9	0.0931289	1.08188e-05
ACTN1	0.093124	2.25149e-13
VAT1	0.0930492	5.40256e-07
UBE2T	0.0929854	1.08075e-09
RPS6KA5	0.0929529	3.27999e-05
HDGFL3	0.092865	3.55168e-05
SH3PXD2A	0.0928295	9.23344e-10
FZD4	0.0928016	2.09321e-09
FAM210B	0.0927942	4.13151e-06
GJC1	0.0927335	1.13176e-13
FBXO5	0.0926524	3.50294e-08
PRC1	0.0926201	2.13624e-07
CMC2	0.092566	6.24966e-05
HOXA5	0.0925073	1.46108e-06
ZFR2	0.092289	4.89871e-15
CREB5	0.0922811	2.33911e-09
ENO2	0.0922262	5.01258e-07
SUV39H2	0.0922246	2.26587e-09
FDPS	0.0919769	0.00316699
PRAF2	0.0916345	5.41335e-05
TIMM8A	0.0916291	8.27116e-06
AES	0.0915008	2.36093e-07
AK4	0.0914818	2.32767e-07
ZFHX3	0.0913409	4.88523e-06
CNTRL	0.0912812	5.31602e-05
INIP	0.0912689	1.18842e-06
APOBEC3C	0.0912599	9.44298e-07
STK33	0.0912305	1.11724e-08
ZBTB8B	0.091202	2.0462e-14
PRTG	0.0911948	9.37493e-10
FAM71E1	0.0911893	1.07473e-08
EXTL2	0.0911764	1.40517e-06
DNM1	0.0911441	8.20779e-06
CDC6	0.0910876	5.85599e-12
SMARCA5	0.0909325	0.000979135
KIAA1549	0.0907765	1.64822e-08
ZFYVE19	0.090668	7.14322e-08
EPC2	0.0906578	5.71101e-05
OPN3	0.0906452	5.12941e-05
ZNF385C	0.0905977	8.76092e-09
TGM2	0.0905773	6.19107e-13
RFXANK	0.0905522	1.47022e-05
RAB32	0.0905513	9.56579e-10
TSR3	0.0905065	2.12478e-06
ERGIC1	0.090405	9.3279e-06
HEYL	0.0902513	4.32222e-07
CNFN	0.0901024	4.93681e-11
MAP7D1	0.0900466	1.10311e-06
PLK1	0.0899614	4.50597e-10
EXOSC2	0.089897	3.01256e-11
NUF2	0.0898282	8.53526e-13
SETMAR	0.0896689	6.01551e-09
CCNB1	0.0894698	1.3137e-09
VAMP4	0.089378	0.000114629
BRF1	0.0892864	4.0128e-06
KDM6B	0.0892384	2.121e-06
SQLE	0.0892252	0.0171988
NUBP2	0.0891879	8.36086e-05
MEX3B	0.0891443	4.40016e-07
HRASLS	0.0889896	4.73767e-16
ROCK2	0.0889106	1.04831e-05
CAMK1D	0.0889069	6.55073e-10
SGO1	0.0887035	5.75243e-09
SLC16A9	0.0886933	1.9124e-13
FIBIN	0.0886861	0.00630644
PLPP5	0.0886742	1.13864e-07
SDK2	0.0886232	4.37968e-09
OSR1	0.0884961	6.64043e-15
ASF1B	0.0884171	4.0901e-10
MRTO4	0.0883933	7.06217e-06
POLR2H	0.0883202	5.25709e-05
FAM219B	0.0882595	3.83928e-06
PSAT1	0.0882056	5.47554e-08
METTL5	0.0880853	1.2355e-05
KNSTRN	0.0879429	4.02342e-10
HOXB3	0.0879102	1.94092e-08
C17orf58	0.0878675	1.17294e-05
FOXM1	0.0878418	3.75493e-13
TLNRD1	0.0876687	3.63166e-06
CAP2	0.0875303	5.67996e-12
MNAT1	0.0872855	3.53032e-05
FAM241B	0.0872667	2.89998e-13
SIX4	0.0872327	9.95918e-15
LRRC61	0.0872265	1.17094e-05
PROX1	0.0872234	3.79981e-07
KIAA1211	0.0871852	2.4164e-10
PPM1G	0.0871684	0.000710723
UBAC1	0.0870954	3.9797e-07
LRRN3	0.0869848	8.02298e-07
ABLIM1	0.0869646	4.14021e-10
FOXB1	0.0869454	2.99192e-18
IFI44L	0.086784	9.83781e-09
CS	0.0866454	1.67659e-07
CHSY1	0.0865779	1.67503e-06
TBCD	0.0865565	6.63138e-11
PKM	0.0864219	0.00466983
TPP2	0.0863931	4.46512e-07
TMSB15B	0.0863545	1.88548e-08
PDE3A	0.08635	2.07997e-06
DTD1	0.0863443	5.99754e-05
COL5A1	0.0862364	1.94613e-06
CRNDE	0.086172	4.42367e-06
TK1	0.0861594	3.87667e-09
ANXA6	0.0860618	3.06512e-08
MAP7D3	0.0860501	8.47128e-06
CEP112	0.0858968	1.08108e-08
PDZRN4	0.0858945	1.04923e-12
LINC01918	0.0858196	8.89846e-17
ENO3	0.0857194	1.3728e-07
NDC80	0.085579	9.14245e-13
PRIM2	0.0854322	1.22859e-09
GGH	0.0854275	4.79448e-11
ADCY2	0.0853756	1.71159e-09
SPOCK3	0.0851767	4.89334e-13
KNL1	0.0851334	2.15901e-09
NOTCH1	0.0851262	4.77856e-09
HLA-DPB1	0.0850995	8.06855e-11
ACTR3B	0.0850897	2.31536e-08
MYO1B	0.0850876	2.38104e-08
ZWILCH	0.085084	1.57917e-06
FLNB	0.0850762	1.32828e-06
NIFK	0.0850226	7.82459e-05
KXD1	0.085021	0.00031432
ARF5	0.0849862	0.000374168
APOBEC3G	0.0848582	2.61675e-07
FMNL3	0.0848463	1.44934e-08
PGP	0.0846794	0.000119687
SAMD1	0.0846584	2.38145e-06
GNAI2	0.0846209	0.001123
ASPSCR1	0.0845351	0.000331078
PDLIM4	0.0843651	6.92559e-05
ANK3	0.0843481	9.86992e-06
AUTS2	0.0843152	0.000125119
HIC2	0.0842599	1.35173e-05
DNAJC18	0.0842593	6.23963e-11
TGIF2	0.084237	2.70228e-06
ARL2	0.0841158	0.00178457
PRRX1	0.0841101	3.56933e-06
LRRFIP2	0.0840534	4.74785e-07
LSM6	0.0839576	0.00621656
ARHGEF2	0.0839488	2.55029e-05
PTOV1	0.0839116	0.00410809
TSPAN14	0.0838864	7.06448e-05
EPHB2	0.08385	3.43192e-13
TMEM256	0.0838362	0.0079072
WIZ	0.0837036	1.001e-06
CENPJ	0.0836383	5.19032e-13
ADAL	0.0835741	1.91264e-06
EBF1	0.0835717	2.70851e-11
CRISPLD1	0.0835118	2.89233e-07
BARD1	0.0835093	6.7058e-06
HIKESHI	0.0834721	0.0021395
XRCC1	0.0834268	9.94098e-05
RNASEH2B	0.083419	5.31201e-06
LBR	0.0832228	6.05919e-05
KLF12	0.0832014	5.05626e-09
ALKBH2	0.0831619	1.74281e-07
NBEAL1	0.0831355	0.0118879
POLD2	0.0831154	0.0277322
SAAL1	0.0830826	2.20772e-09
POSTN	0.0830115	0.00017453
CKAP2L	0.0829328	1.18533e-14
LSM12	0.082879	5.22757e-06
SRD5A1	0.0827574	1.53907e-09
ERV3-1	0.082756	7.55108e-06
BRCA2	0.0827393	4.90087e-12
RANBP17	0.0827048	2.74389e-08
PRPF38A	0.082566	7.48467e-05
IKBIP	0.082446	1.45643e-06
CHML	0.0824422	2.99724e-06
KIF1A	0.0821914	4.3276e-05
RGS2	0.0820651	0.00500625
SYNE4	0.081988	4.6669e-05
SCARA3	0.0819501	2.38005e-09
SHMT1	0.0819374	7.17655e-11
SLC12A2	0.0818681	0.000272012
ZSCAN2	0.0817478	4.43875e-10
CBX5	0.0815654	0.0350514
ZFP82	0.0814963	2.73566e-06
GPN1	0.0812423	3.62542e-08
EPHB3	0.0812365	6.65069e-13
ANKRD11	0.081194	0.000641834
CNKSR3	0.0810889	8.1608e-05
GNAL	0.0810775	2.81303e-09
SF1	0.0810614	0.00801948
FLRT2	0.0810343	5.78239e-06
ZC2HC1A	0.0809982	1.53702e-05
CAMTA1	0.0809262	0.00272889
PLEKHJ1	0.080919	0.000218099
CUEDC2	0.0808479	0.00137694
SOCS1	0.0807448	1.55935e-10
DAP3	0.0806521	0.000251699
USP3	0.0804835	1.69645e-05
AFF3	0.0802205	2.2438e-07
UBL4A	0.0800154	1.17811e-06
TXNL4A	0.0800084	0.000797493
SUPT20H	0.0800059	0.00164272
ZNF770	0.0800036	0.00508171
NCKAP5	0.0799896	1.02182e-09
DKK1	0.0797714	0.0442728
CEP70	0.0796565	2.10989e-06
GAREM2	0.0796522	1.50434e-17
KAT6B	0.0796507	0.000373238
RAD51C	0.0795174	7.55905e-06
TUBA1C	0.079503	0.000492787
HOXB2	0.0793323	0.00741037
CDCA5	0.0793075	4.57132e-07
MCM10	0.0792428	1.11331e-11
PDCD4	0.079234	2.10542e-05
CHCHD3	0.0792278	0.000520656
KIF26B	0.0791358	3.41952e-09
NEK6	0.0791354	1.08371e-11
TP53I3	0.0790903	4.31933e-09
MPST	0.0790257	0.00357078
CCDC18	0.0789589	2.80963e-09
NABP2	0.0788371	1.59866e-06
ADCK1	0.0787268	1.42159e-06
TNRC6A	0.0785722	0.00352736
ALDH18A1	0.0785578	3.62919e-08
MCM2	0.0783507	4.30815e-09
KIFC1	0.0783053	1.54771e-09
PLPPR3	0.0782689	1.77209e-18
WDR76	0.0782128	2.2171e-07
STK26	0.0782067	1.87782e-08
GARS	0.0781456	3.35562e-05
PTMA	0.0781279	0.0131726
TOMM40	0.0780884	0.00131593
BUB3	0.0780703	3.09672e-05
PLAUR	0.0779835	1.30548e-10
RBMS3	0.0779342	2.01785e-07
MN1	0.0777448	5.04996e-14
OCIAD2	0.0777253	0.000628871
RPA1	0.0776866	9.59558e-06
TRIM59	0.0772295	7.68921e-08
RCBTB2	0.0772057	7.5544e-08
ATP1B3	0.0769871	3.55959e-05
PDCD4-AS1	0.0768917	2.38529e-10
DCP2	0.0767888	6.46366e-06
RNF217	0.0767796	1.2204e-07
ERCC1	0.0767713	0.000950108
NEO1	0.076761	1.54134e-05
NOC3L	0.0767151	6.46093e-07
ALG8	0.0766678	1.03084e-06
SLC25A33	0.0766458	7.76832e-05
CCDC181	0.0765369	5.01127e-07
MRPL9	0.0764485	0.000315714
VPS72	0.0763574	2.88705e-05
MRPS25	0.0763103	0.000574394
TRMT10C	0.0761174	1.37664e-06
NTPCR	0.0761093	4.37784e-05
FAHD2B	0.0761079	5.4945e-07
ARID1A	0.0761072	0.000707749
SLIT1	0.0758704	3.21459e-19
NSD2	0.0758322	4.27946e-05
SMC2	0.075782	7.89665e-06
TAF11	0.0757809	0.000233114
ZDHHC20	0.075758	1.75334e-06
SCG5	0.0757092	1.33007e-06
SH3GL1	0.0756037	2.22003e-06
PCDH15	0.0754772	3.40808e-16
BRCA1	0.0754464	8.54412e-11
HAUS4	0.0754411	1.51943e-06
UBE2E1	0.0753808	0.000124674
LMBR1L	0.0753592	6.89761e-05
OSTC	0.0753085	0.0391045
RBM4	0.0752871	0.00448044
ACOT9	0.0752607	3.10628e-07
CEP250	0.0750632	2.15474e-06
CRTC3	0.0750544	0.000229362
TXNL1	0.0749119	0.000585226
VANGL2	0.0748704	2.84122e-06
PIK3R1	0.0747488	3.59964e-05
ZBED4	0.0745007	1.00768e-07
RALA	0.0744761	5.55225e-06
SCD5	0.0744621	2.57314e-10
LINC02381	0.0743937	2.16001e-07
SEC11A	0.0742025	0.0175947
NCOA3	0.0741571	1.3337e-05
RND3	0.0741531	2.25414e-08
FAT4	0.0740468	3.44629e-06
FEN1	0.0740229	0.000162706
SMCR5	0.0739939	1.00687e-06
NT5C3A	0.0738037	3.35878e-06
RGP1	0.0737346	0.000359229
UBXN2A	0.0736305	6.48176e-07
C12orf43	0.0735827	1.70615e-05
KIF11	0.0735307	1.22035e-10
FBLN7	0.0733786	1.52108e-11
SHF	0.0732769	5.68363e-10
PABPC4	0.0731972	0.000986223
MRAP2	0.0731573	2.67619e-23
FKBP8	0.0731269	0.021929
MRPL52	0.0731259	0.00945626
ZNF431	0.0731135	2.47293e-06
PDE7A	0.0731012	1.94073e-06
NDUFAF8	0.0730981	0.0108886
ADAMTS5	0.0730652	2.75205e-06
KIAA1551	0.0729709	1.63484e-05
INTS14	0.0729615	1.71015e-08
MAPK12	0.0728037	5.35527e-15
NBPF14	0.0726899	0.00582081
CRMP1	0.0726224	8.7587e-11
PNKP	0.0725548	7.37114e-06
ROBO1	0.072552	0.000349643
EXO1	0.0725415	2.87047e-10
ZHX2	0.0724821	3.05254e-07
APAF1	0.0724685	1.37793e-09
TARBP1	0.0724188	2.67617e-06
MED28	0.0724065	0.00556735
ZWINT	0.0723317	1.01735e-06
FXN	0.0723266	2.94093e-07
FNDC10	0.0722603	6.7841e-10
FSD1	0.072213	7.26275e-14
MARVELD1	0.0721202	1.4317e-08
KIF18A	0.0720956	1.86256e-12
YBEY	0.0719775	0.000173708
CNP	0.0719557	1.81698e-05
PPP1R14B	0.0719054	6.55671e-06
TP53I13	0.0718906	0.00126447
TCF19	0.0718152	2.14275e-10
PLGRKT	0.0717992	0.000125636
ZNF232	0.071768	1.29913e-08
NKD2	0.0716798	1.12456e-13
LRRN1	0.0716786	4.15613e-10
ARHGAP11A	0.0714545	4.15865e-08
LIPE	0.0714368	2.63705e-09
DTX3	0.0713672	6.97313e-06
RBM25	0.0713525	0.0110925
TGS1	0.0712327	6.05629e-07
VPS45	0.0710106	3.44991e-06
CCDC136	0.0710053	4.95625e-11
USP49	0.0708517	3.71408e-09
ZNF652	0.0708405	4.63944e-06
TBC1D31	0.0708346	4.66838e-11
GYG2	0.0708135	5.54133e-08
CDCA3	0.0707722	4.67655e-08
CASP8AP2	0.0707239	2.26426e-06
PITPNA	0.070696	1.29742e-07
DNMT3A	0.0706811	0.00371939
AADAT	0.0706525	9.58875e-12
NAP1L3	0.0706381	7.35505e-06
TTC28	0.0705574	7.65207e-06
NOTUM	0.0705061	0.00014142
AGPAT5	0.0705001	8.1479e-08
PLCB4	0.0704152	2.34419e-08
NAV3	0.0704003	1.93474e-09
ZNF462	0.0701565	5.51768e-05
EEF2	0.0700902	0.0303052
SLFN13	0.0700886	1.66611e-11
ECE1	0.0700821	2.97496e-09
CNIH4	0.0700697	0.00196922
NFATC4	0.0699692	7.18436e-06
CACNA1A	0.0699318	1.05095e-06
C3orf70	0.0699214	1.25692e-12
ZNF519	0.0699052	8.06505e-06
AGTPBP1	0.0698942	0.000285156
MPG	0.0698725	0.000439489
TNNT1	0.0698512	6.20965e-09
TRIP13	0.0698053	3.94574e-09
NAT14	0.0696084	1.19986e-05
GCHFR	0.0695214	6.14656e-06
NUFIP1	0.0693646	2.78847e-07
DEXI	0.0692685	9.11516e-05
MESP1	0.0692572	2.01285e-09
BRIP1	0.0692512	1.79239e-08
EPHA4	0.0692176	1.92503e-07
NSMF	0.0691564	7.32417e-05
SNN	0.0690922	3.13302e-07
RUNX2	0.0690886	4.73252e-10
HOXB8	0.0690432	0.0199644
HEY2	0.0689182	0.00288552
ZNF620	0.0688015	1.93642e-05
THAP9-AS1	0.0686868	0.000232617
SPATA7	0.0686075	0.00443851
HAAO	0.0685937	1.71421e-08
BDP1	0.0685683	0.00152288
UBQLN4	0.068547	5.1629e-06
NARS2	0.0685278	2.01585e-08
BAHCC1	0.0684963	3.14275e-08
DYNC1H1	0.0683559	0.00186447
SRP72	0.0682747	0.000980514
CCT2	0.0682448	0.0163307
NETO2	0.0682088	2.45685e-07
KIF4A	0.0681991	5.57471e-08
NBAS	0.0680724	5.20556e-07
NUAK1	0.0680692	6.77124e-08
NXT2	0.0680596	6.656e-05
MACO1	0.0680409	3.05396e-07
AQR	0.0680301	7.33878e-06
GTF3C5	0.0679001	1.37258e-06
DTL	0.0678932	4.77898e-08
MTA3	0.0678602	4.47665e-05
WDR82	0.0676965	1.81892e-05
PLEKHG4B	0.0676279	6.50476e-14
SCML2	0.0676176	3.1211e-08
MTAP	0.0676134	0.00168651
ZNF43	0.0675686	1.77102e-07
SMC6	0.0675132	0.000112009
DTNA	0.0675097	6.27443e-07
PSMC3IP	0.0674773	1.03155e-05
PAK1IP1	0.0673983	7.67776e-06
PRKAR1B	0.0673182	8.54737e-06
PDGFRB	0.0673147	0.0206699
EBF3	0.0672988	3.56148e-08
TCHP	0.0672381	2.87829e-05
RNF44	0.0670271	0.00458211
OSGEP	0.0669917	0.00041483
URI1	0.0669746	0.00071296
PLIN2	0.0668739	1.3585e-05
CYTL1	0.0668349	3.44465e-06
ZNF107	0.0668169	1.19183e-08
AFAP1	0.0667966	4.85493e-06
ZNF106	0.066787	4.12334e-05
METRN	0.0667864	2.67087e-09
LGI2	0.0667836	2.44434e-07
CNTFR	0.0667823	2.81304e-05
RPF2	0.0666935	1.49509e-06
MAML1	0.0666832	3.98391e-05
CD320	0.0666536	0.000525307
NANS	0.0666131	0.00122386
RACGAP1	0.0666111	8.93292e-09
MAP3K4	0.0665811	2.07329e-06
SPIRE2	0.0665365	1.92361e-06
TBL1X	0.0664962	0.000107727
XRCC5	0.0664559	0.00317401
PTBP1	0.066438	0.0044768
RTKN2	0.0664315	1.79729e-10
ZNF724	0.0664288	8.44458e-13
ACSF2	0.0663074	1.29714e-06
ZNF189	0.0663047	1.04141e-05
GTPBP8	0.0662632	4.33494e-05
TCERG1	0.0661382	0.00262818
GSEC	0.0660826	6.65881e-12
EBLN2	0.0660823	2.67848e-07
CTPS2	0.0660713	2.76651e-05
ZFP64	0.0660549	1.34347e-06
SLIRP	0.0659109	0.0126614
C2orf40	0.0658861	1.58838e-12
FUNDC2	0.0658789	0.00055821
MPPED2	0.0658723	5.29521e-08
PSMB4	0.0658482	0.00268524
CYP2R1	0.0658429	0.000101104
ZNF385A	0.0658126	1.1101e-05
ETV5	0.0657716	3.94896e-08
COQ3	0.0657302	4.18952e-06
TPM1	0.0655954	0.00132742
CHD6	0.0655903	0.00048992
WASF1	0.065588	0.000328022
GTF2IRD1	0.0655661	1.73068e-06
CTNNBL1	0.0655139	0.000222188
BHLHB9	0.0655091	9.2683e-05
MAPK4	0.0655076	1.03159e-10
CACHD1	0.0654206	4.7045e-05
RAP2C-AS1	0.0654079	0.00235072
PDRG1	0.0653653	1.18634e-05
POGZ	0.0653526	0.00111227
POLB	0.0653335	0.000127393
FBN3	0.0651891	9.58833e-09
DCHS1	0.0651728	3.81981e-08
MAP3K1	0.0651646	0.0297502
RIOK1	0.0651285	6.22474e-08
TPBG	0.0650679	8.02237e-05
KANSL1	0.0650215	0.000497319
LPAR2	0.0650002	2.70141e-10
BLVRA	0.0649911	2.65227e-05
DNAAF2	0.0649554	2.30632e-05
PARP16	0.0649354	1.80105e-06
PRR11	0.0648598	6.51738e-07
SCML1	0.0648381	2.06985e-06
ANKRD50	0.0648308	4.22682e-05
LIN52	0.0647703	1.32462e-07
EFNA1	0.0647401	4.34591e-06
P3H4	0.0647263	6.79142e-06
INTU	0.0646595	0.000440427
MED24	0.0646436	5.95626e-06
IFI6	0.0646086	1.81993e-10
DENND2A	0.0645984	1.15712e-11
JAM2	0.0645901	5.00089e-12
SPC25	0.0645295	1.25553e-11
SEM1	0.0644376	0.0214576
WSCD2	0.0642248	0.0159572
HHAT	0.0642162	9.67342e-08
KIAA1328	0.0642114	6.47573e-07
RFK	0.064122	0.00418022
KIF20B	0.0640932	2.46203e-05
EPHB4	0.0640839	2.10651e-07
WDR70	0.0639817	3.73692e-05
CDH8	0.0639292	0.00145354
TSHZ3	0.0639206	1.14257e-09
TIFA	0.063915	2.48371e-06
FEZ1	0.0638716	3.38632e-07
KDM4B	0.0638201	2.89504e-06
DUSP15	0.0637741	3.79887e-07
B3GALNT2	0.0637722	5.56179e-06
ESF1	0.0637698	0.0017739
GLA	0.0636777	2.16803e-07
IER2	0.0636114	0.000151513
IPO5	0.0636014	0.000135386
SF3A2	0.0635469	0.00525785
KCNN1	0.0634558	6.46499e-10
CCDC138	0.0634421	2.97921e-12
LZIC	0.0634324	0.000483103
POLD1	0.0634049	1.89235e-06
UBE2F	0.0633636	0.000388965
DACT3	0.0633355	1.29566e-07
KHSRP	0.0632977	0.000418394
THOC5	0.063191	3.72359e-05
BID	0.0631729	1.46686e-08
CPE	0.0631676	9.59487e-05
SPINDOC	0.0630676	4.64171e-11
SMOX	0.0630344	1.46113e-07
HOXC5	0.0630113	1.77894e-08
ZNF280B	0.0629887	0.000124389
ZNF423	0.0629645	1.1911e-06
SALL4	0.0629544	6.77272e-10
TMEM41A	0.0628814	1.41371e-05
ADD2	0.0628675	1.24718e-14
LRRC4B	0.0627473	2.82642e-06
TCIM	0.0626381	0.0302227
CTDNEP1	0.0625974	0.00109529
DENR	0.0625382	0.00846398
PODXL2	0.0625375	1.3489e-07
PAQR4	0.0624584	1.33891e-06
LEO1	0.0624512	0.000161496
HIP1	0.0624443	7.43432e-06
GPRC5C	0.0623659	4.56327e-05
TMA7	0.0622744	0.0196032
KIAA1958	0.06226	1.58989e-07
TOP2B	0.062226	0.00780749
APOM	0.0622051	0.00016329
STC1	0.0622014	2.25063e-12
PTGIS	0.0621503	1.79889e-09
FLOT2	0.0621457	2.68361e-05
SCMH1	0.062092	1.6742e-06
TNKS	0.062041	2.25718e-05
SUMO2	0.0620398	0.0152381
OLA1	0.0619087	0.00883444
HDAC7	0.0618456	0.000704638
MEF2C	0.0617813	0.0342986
NRK	0.0617331	5.61104e-06
GTF3A	0.0616513	0.0100021
G2E3	0.0616472	2.04191e-05
GPT2	0.0616456	2.64725e-06
ACHE	0.0616377	1.14759e-05
ANKRD6	0.0616207	6.18672e-09
RCOR2	0.0614937	5.64014e-06
STX10	0.061447	0.000415229
TNFRSF13C	0.0614434	7.60128e-09
YEATS4	0.0614337	0.000291827
DNM1L	0.0614015	0.000939517
C1QTNF6	0.0613924	6.80665e-06
SLC6A12	0.061274	9.86089e-07
YLPM1	0.0612617	0.000237943
GTF3C3	0.0612559	2.57868e-06
NUDT1	0.0611937	6.28081e-06
AP4M1	0.0611595	1.27876e-05
PALM	0.0611425	3.37421e-06
ART5	0.0611244	4.36913e-13
AP2B1	0.0611107	0.000514972
SAV1	0.0610853	2.17839e-05
PSTK	0.0609912	4.26805e-05
LOXL2	0.0609202	5.11218e-08
C12orf49	0.0608979	5.07802e-06
GAN	0.0608595	1.91475e-05
DUSP4	0.0608562	1.51077e-07
CENPL	0.0608126	3.56061e-09
ELK3	0.0608125	9.84643e-06
BRD3OS	0.0607971	0.000214508
BABAM1	0.0607672	0.00774328
ARHGEF25	0.0607083	4.2985e-05
TOP1MT	0.0607079	0.000202078
TOMM22	0.0606729	0.0201246
PCDHGA10	0.0606438	1.70808e-06
ERG28	0.0606253	0.0192281
MCM3AP-AS1	0.0606183	0.00399797
NUDT4	0.0606071	0.00745128
LINC02482	0.0605694	2.42979e-06
ZNF48	0.060525	2.2006e-06
RBPJ	0.0604506	9.60327e-05
MTFP1	0.0604348	2.59917e-09
DEPDC1	0.0603868	1.58121e-08
FBN1	0.0603583	2.15058e-06
ZFHX4	0.0602735	0.00709751
COPS7B	0.0602083	1.28978e-05
NAP1L4	0.0601342	0.00496029
PCSK1N	0.0601312	3.57361e-19
CCDC69	0.0600672	4.66826e-06
RBM17	0.0599594	0.0333832
CNTROB	0.0599349	1.4837e-05
TRIM27	0.0599132	0.000179296
RIC8B	0.0598835	0.000280855
MEN1	0.0598109	4.36749e-07
HLA-B	0.0597918	7.11253e-06
ARHGAP32	0.0597599	6.87405e-07
DKC1	0.059753	9.54504e-06
TMEM173	0.0596994	4.49191e-06
CROCC	0.0596799	1.17297e-05
STMN3	0.0596396	5.15266e-05
EGLN3	0.0596387	1.89082e-10
RASA3	0.0596325	5.08714e-05
NOLC1	0.0595577	3.87536e-06
CA14	0.0595356	2.97267e-11
NUP43	0.0595018	3.2259e-06
TGFB2	0.0594811	9.5535e-05
AKT3	0.0594743	3.67323e-12
MAP2K3	0.0593992	8.01292e-06
ZNF322	0.0593947	0.000237264
FBXL20	0.0593355	2.82035e-06
ZIK1	0.0592902	6.28182e-05
AKAP8L	0.0592833	5.30065e-05
RAB3A	0.05928	9.54212e-08
DGKH	0.0592047	0.000681649
INAFM1	0.0591644	5.74099e-05
FAHD2A	0.0591518	0.00141959
PRPS1	0.0591051	5.77034e-05
S1PR2	0.0590482	8.43365e-06
ANKRD35	0.0589416	1.82026e-09
LINC01184	0.0588075	0.000136633
FKBP3	0.0587959	0.0192018
INAVA	0.0587333	2.13661e-06
NXT1	0.05869	7.36776e-05
TMEM204	0.0586646	4.63676e-08
CSAD	0.0585922	0.00107138
NLGN2	0.0585604	6.75235e-08
HOXA6	0.0585563	2.37853e-06
MAP3K7	0.0585022	0.00226481
ITSN1	0.0584864	4.69237e-05
SPRED2	0.058464	8.62501e-06
S1PR3	0.0583475	1.8763e-07
NDUFAF2	0.058333	1.55888e-06
MVB12B	0.0583233	2.28604e-06
ELAVL4	0.0583063	1.88225e-14
RARS2	0.0582884	0.00113495
GSPT2	0.0582609	4.08737e-05
PYGO1	0.0582358	0.000204197
GTF2E2	0.0581977	0.00249828
E2F4	0.0581387	8.4206e-05
CNN2	0.0581327	0.00755171
TSKU	0.0581306	4.95968e-06
HAUS6	0.0581095	4.83635e-07
TMEM216	0.0580966	3.62445e-05
ZNF254	0.0578898	1.81632e-05
RAI1	0.0578847	0.000531613
PIM3	0.0578632	7.89262e-05
PINX1	0.0578609	0.000124197
CMTM8	0.0576854	0.000122841
COLCA2	0.057678	2.36761e-07
DCTPP1	0.0576606	0.000477768
COLEC12	0.0576511	0.000345187
CSTF1	0.0576257	3.13072e-05
GLTP	0.057484	3.94695e-05
CCNJ	0.0574443	2.28608e-06
LRIF1	0.0574169	0.0017406
NELFB	0.0573914	4.36688e-06
ZNF677	0.0573797	0.00121847
LINC02249	0.0573776	6.00524e-09
YIF1B	0.057376	5.01659e-06
RNASEH1	0.0573174	0.000111291
QSER1	0.057268	0.0088391
PA2G4	0.0572538	0.00736959
SUPT16H	0.057244	0.00780875
RASL10B	0.0571905	1.11473e-09
MSL3	0.0571712	5.39267e-07
PDK1	0.0571672	4.07333e-08
CLSTN3	0.0571398	0.00513762
TWNK	0.0571122	8.71405e-05
MAGI1	0.0570946	0.000363432
CAVIN3	0.0570563	0.000630143
PURPL	0.0570535	0.0207759
GINS1	0.0570282	2.27585e-08
FOXP4	0.0569396	3.16848e-06
FNDC4	0.0569341	4.43664e-09
LSAMP	0.056864	5.31048e-05
CEP162	0.0568353	0.000826387
MYO19	0.0568207	2.03871e-07
RAD54L2	0.0568023	0.000175644
MMP2	0.05676	4.77256e-07
AIDA	0.0567039	0.00220792
SMYD4	0.0566988	4.69775e-07
AKIRIN2	0.0566945	0.0090784
DLEU2	0.0566121	7.06501e-06
ADAT1	0.0566004	7.57167e-06
CPSF3	0.0565894	0.000126392
MORC2-AS1	0.0565701	0.00086425
FANCG	0.0565097	2.50492e-09
SSPN	0.0565007	3.44102e-11
SRRD	0.0564887	2.12262e-06
VOPP1	0.0564109	2.68272e-05
AP2S1	0.0563851	0.0115444
ZNF584	0.0562728	7.09449e-06
PPP1R10	0.056258	0.00111363
MAP3K8	0.0561761	1.11317e-05
C17orf49	0.0561748	4.7025e-06
ANKRD13B	0.0561558	1.90564e-08
SCGB3A1	0.0561451	1.13498e-05
NGFR	0.0561451	1.065e-09
JPT2	0.0561421	0.000339814
PTPN4	0.0561212	3.03007e-06
EFS	0.0560062	6.28459e-06
GAL3ST3	0.0559442	5.27043e-09
RUVBL1	0.0558872	8.98944e-06
NME2	0.0558463	5.35386e-08
TMEM203	0.0558375	0.00100517
TMEM206	0.0558293	3.20421e-05
EXOSC8	0.0557866	0.00033524
FAM111B	0.055752	3.61716e-07
HAUS5	0.0557455	0.00134282
C11orf68	0.0557028	0.00037134
PTGFRN	0.0556847	4.68227e-06
NANOS3	0.0556614	3.48251e-09
NUP160	0.0556543	8.75674e-05
C9orf40	0.0556522	1.71728e-05
C3orf18	0.0556028	2.04833e-06
GCAT	0.0555162	0.000207863
GCDH	0.0554704	2.6596e-08
GNB5	0.0554321	1.26332e-05
ETV4	0.0554072	9.468e-09
ZNF114	0.0553733	1.40896e-06
KIF15	0.055356	1.35007e-10
ISG15	0.0553231	3.04185e-05
ANKRD13D	0.0552838	0.000616986
COP1	0.0552824	3.12103e-06
ABHD2	0.0552342	3.84476e-05
DUS4L	0.0552017	6.11639e-05
ST8SIA2	0.0549662	2.1368e-08
RFX7	0.0548225	3.39693e-08
HJURP	0.0546574	1.34285e-09
CACNG6	0.0546403	5.14824e-22
THBS4	0.0546211	1.10985e-05
EPHA7	0.0546192	2.08283e-06
PIK3R3	0.0545647	1.23064e-05
LINC01152	0.054543	7.41975e-11
C6orf52	0.0543974	7.76004e-05
PSMB7	0.0543285	0.0174102
TFAP4	0.0542974	0.00156801
LINC01224	0.0542462	3.72045e-10
DRAXIN	0.0542022	2.51361e-09
TTF1	0.0541565	4.9447e-05
RFX3	0.0541228	9.971e-05
PARVB	0.0541162	3.6083e-07
NTAN1	0.0540758	0.00115237
PKIA	0.0540735	2.24832e-07
DEPDC1B	0.0540616	4.05508e-08
ELAVL2	0.0539089	1.52497e-09
CDC25C	0.0538931	1.08389e-08
EMD	0.0538834	0.00254546
SPATC1L	0.053878	0.00463868
BLOC1S6	0.0537988	0.00039539
CRYGN	0.0537816	0.000117754
PHYH	0.0537787	0.000338785
ZMIZ1	0.0537161	0.000134303
CD248	0.0536037	3.07823e-07
MVD	0.0535952	0.00133931
HEPH	0.0535841	0.00422651
GLO1	0.0535828	0.0149035
STXBP6	0.0535735	1.53772e-05
DBP	0.0534573	0.000315571
COX5A	0.0534504	0.0193923
SYT11	0.0534489	6.39109e-09
LARP6	0.0534106	4.06363e-06
TSPYL2	0.0533825	2.66013e-07
N4BP2L1	0.0533749	5.15996e-05
SDHAF3	0.0533018	0.000317837
PYCARD	0.0532877	1.24988e-15
TBX2	0.053217	6.24461e-06
ZNF730	0.0531561	4.51627e-10
HDAC9	0.053144	3.57497e-07
ITGAE	0.0531425	0.00233762
GOT2	0.053138	0.00100919
SMARCD2	0.0531294	1.09262e-06
HOXC4	0.0531032	5.48733e-09
CNN3	0.0530208	0.0172281
GPATCH4	0.0530043	0.00211693
CERK	0.052983	0.000184442
SOX9	0.0529331	6.67587e-10
ZNF579	0.0529292	0.000456015
ADAMTS10	0.052921	3.97903e-07
RITA1	0.0529016	0.000146507
APCDD1	0.0528991	1.41848e-08
FBXO2	0.0528962	2.25132e-05
TTF2	0.0528885	3.27945e-06
CRLS1	0.0528884	0.00561958
HNRNPH3	0.052877	0.0187784
DHRS7	0.0528529	0.000567326
NR2F2-AS1	0.0528096	0.000539969
MORN3	0.0527378	1.3244e-08
IFT57	0.0527181	0.00480187
LINGO1	0.0527166	3.05439e-07
ZMAT2	0.0526539	0.00231179
SH3BP4	0.0526018	3.24927e-07
IFT80	0.0525892	0.00605761
LRP8	0.0525851	4.38218e-08
KLHL7	0.0525767	6.19217e-05
KALRN	0.0525724	5.52898e-10
PDCD2	0.0525435	0.0211664
PNMA8B	0.052542	1.03423e-07
KLHL14	0.0525059	0.000258349
CDKL3	0.0524846	1.17456e-06
DIMT1	0.0524603	2.08101e-05
LRP3	0.052441	0.000774511
WDR3	0.0523779	0.00171193
RNF166	0.052359	0.000526268
GMNN	0.0523538	0.000528366
MIPOL1	0.0523411	7.74547e-07
C1orf174	0.0523139	1.53259e-05
WDR12	0.0522763	4.27246e-06
FLI1	0.0522627	6.50643e-06
ZFP14	0.0522151	1.85566e-06
STARD9	0.0521982	5.12882e-10
SRM	0.0521564	0.000264752
ZNF286B	0.0521441	4.47082e-07
POLE2	0.0520727	4.13781e-06
MRPS27	0.0519637	0.00203456
CIT	0.0519521	4.94283e-07
PSPH	0.0518989	0.000543806
SETDB2	0.0518721	0.000625307
ZNF300	0.0518372	3.19225e-06
NLE1	0.0517655	1.0598e-07
ANGPTL2	0.0517032	5.18214e-08
C5orf51	0.051669	0.0172596
SCUBE3	0.0516359	7.96401e-07
DPH2	0.0516164	0.000969813
MXI1	0.0515988	0.000119084
NKD1	0.0515831	7.76715e-06
ABCC4	0.0515808	0.00018023
ZNF785	0.051512	5.31351e-05
TSPAN13	0.0514365	0.00075396
NOP58	0.0513805	0.000626903
NAALADL1	0.0513552	4.95243e-11
FANCI	0.0513437	2.2363e-07
ZNF334	0.0513005	3.98969e-05
GAS7	0.0512682	0.0181601
B4GALNT3	0.0512626	6.82217e-13
CDR2L	0.0512611	7.79427e-10
PTPRK	0.0512606	0.000784486
C15orf41	0.0512293	2.24444e-05
LTC4S	0.0511669	6.741e-06
LYPD6	0.0511575	1.40038e-09
ERCC8	0.0511573	0.000207631
MRPS2	0.0511523	0.000101998
ZNF771	0.0510616	7.88646e-05
LPAR6	0.0510188	0.00164636
CHST10	0.0510012	3.8019e-06
PELP1	0.0509918	0.0161392
LINC00526	0.0509904	6.12442e-07
TDRD3	0.0509886	0.0010878
EIPR1	0.0509405	3.12366e-05
CCDC86	0.0509404	7.22672e-05
SLC35E3	0.0509306	0.000147309
HIST2H2AC	0.0509095	1.7032e-05
LHFPL2	0.0508785	1.56706e-06
TMEM99	0.0508661	4.98628e-05
SH3PXD2B	0.0508178	3.28722e-07
NR6A1	0.0507949	8.41626e-06
DCC	0.0507883	2.48977e-11
CCNF	0.0507643	6.18191e-06
PCGF2	0.0507222	0.00184549
ZNF544	0.0507039	0.000402083
TMEM200C	0.0506761	2.25446e-10
CTPS1	0.0506266	2.17193e-07
NSL1	0.0504505	4.26481e-05
LARS	0.0504351	0.00137801
LEPROTL1	0.0504028	0.000450666
DKKL1	0.0503948	0.000119104
MTHFD1	0.0503777	2.57194e-06
MTF1	0.0502901	0.000400011
ZNF93	0.0502529	7.14911e-05
TIAM2	0.0502524	0.000763357
AGO1	0.0501669	0.000375843
IL27RA	0.0501499	3.13159e-12
SLFN5	0.0501488	7.98142e-05
MORC2	0.0501482	2.12233e-06
POM121	0.0500445	0.000482793
FAM84A	0.0499961	0.00193404
TP53TG1	0.049996	0.000840525
SLC15A3	0.0499869	9.82804e-08
C17orf75	0.0499671	0.00179841
CCNE1	0.049937	1.74108e-05
FANCB	0.049888	7.03759e-08
CASP2	0.0498253	0.000526126
FANCE	0.0498021	3.04372e-05
DSN1	0.0497901	6.51032e-06
DDX11	0.0496015	5.1623e-07
PSME3	0.0495961	0.000167678
ZNF358	0.0495959	0.000246082
SLC12A5	0.0495496	0.00324825
RBBP9	0.0495446	4.38254e-05
PCOLCE2	0.0495303	2.50511e-05
GATB	0.0495272	0.00461964
MCM6	0.0494739	0.000111807
TMEM183A	0.0494343	0.0267703
NRXN3	0.0494283	5.40462e-06
STAU2	0.0494133	0.005013
SLC29A4	0.0494028	0.000328546
DNAJC1	0.0493945	0.00135802
DBNDD1	0.0493802	0.000543773
ADGRG2	0.0493414	9.26149e-08
RFX2	0.049338	3.60029e-05
AXIN2	0.049329	1.28772e-06
HSPE1	0.0493064	0.0370378
PRPF31	0.0492905	0.011756
DSCC1	0.0492458	1.06403e-08
ZNF37A	0.0492249	0.00536584
LEAP2	0.049211	5.18214e-06
VDAC3	0.0492094	0.0473379
CREB3L4	0.0491909	2.11281e-05
SULT1C4	0.049153	0.00269423
CROT	0.0490797	0.00209028
ALMS1	0.0490578	3.01023e-05
CCT7	0.049041	0.00464831
HENMT1	0.0489947	0.000697346
EEF2K	0.0488897	0.000130146
ACD	0.0488769	2.24028e-05
CPT1C	0.0488161	2.71596e-07
[truncated: 3,770 more rows]

## Sheet: Cluster 3
Gene	LogFC	pVal		GO BP for top 30 DE gens
IGFBP7	1.87349	2.0214e-53		ID	Name	Source	pValue	FDR B&H	FDR B&Y	Bonferroni	Genes from Input	Genes in Annotation
PCP4	1.75049	6.65289e-75		1	GO:0072180	mesonephric duct morphogenesis		1.306e-05	0.009648	0.07599	0.0193	2	4
EMX2	1.39473	9.95675e-72		2	GO:1990573	potassium ion import across plasma membrane		1.306e-05	0.009648	0.07599	0.0193	2	4
PCSK1N	1.30322	2.90251e-32		3	GO:0072177	mesonephric duct development		7.797e-05	0.02881	0.2269	0.1152	2	9
CLU	1.29665	4.53961e-61		4	GO:0098739	import across plasma membrane		7.797e-05	0.02881	0.2269	0.1152	2	9
CFAP126	1.26705	1.38647e-133		5	GO:0072178	nephric duct morphogenesis		0.0001425	0.03511	0.2766	0.2107	2	12
IFITM3	1.19493	5.83766e-36
MGST3	1.14115	8.40842e-40
BCAS3	1.13392	3.43326e-68
FXYD2	1.12701	2.24672e-79
TSPAN12	1.03388	1.6728e-40
C12orf75	0.962078	1.28852e-42
C1QTNF12	0.959119	8.03616e-59
ACAA2	0.908344	3.95661e-43
MPC2	0.864381	5.33184e-32
ATP1B1	0.856359	2.11192e-36
LRRIQ1	0.855067	2.93079e-54
CLEC18A	0.84562	2.05787e-60
GPC3	0.838181	3.21382e-23
MLLT1	0.833319	8.9579e-41
AKR1C3	0.828892	1.91129e-95
CD9	0.825486	1.90267e-43
C1orf194	0.819551	1.87214e-102
KIF12	0.81752	1.94045e-45
FOXJ1	0.795252	5.07854e-69
SMIM24	0.792365	5.18544e-44
GNG11	0.773727	5.50711e-36
CDH6	0.773101	2.59776e-41
HNF1B	0.76739	1.63463e-89
CLDN3	0.762317	1.67053e-36
LRRTM1	0.759254	3.50962e-62
CYB5A	0.758768	3.67222e-29
ARL4C	0.756862	1.49841e-44
IFITM1	0.755238	1.33349e-33
CCDC198	0.753674	7.51344e-92
CLEC18B	0.745111	2.8464e-61
HLA-DMB	0.742358	5.37631e-32
APOE	0.731081	1.15064e-21
CD24	0.725584	7.10152e-29
GCHFR	0.721967	3.96636e-33
VCAN	0.705025	8.53864e-24
PIFO	0.703068	8.51217e-91
PAX8	0.702194	1.25966e-27
KIF9	0.69124	1.15997e-37
ATF7IP2	0.690548	1.18174e-27
SLC6A13	0.686197	8.31038e-53
EFHC1	0.682535	1.56906e-25
GRIN2A	0.681852	5.25316e-38
CTHRC1	0.679697	2.17216e-12
CETN2	0.677743	3.37716e-21
EMX2OS	0.677504	1.39284e-55
FAH	0.642622	2.18579e-27
MLF1	0.642315	2.54628e-37
MAOB	0.63325	2.49554e-82
ECHS1	0.63073	3.03932e-15
FAM81B	0.626374	4.91827e-46
TPD52L1	0.617538	7.36958e-46
HMGA2	0.616408	2.21559e-23
RIDA	0.615051	1.23225e-40
TBC1D1	0.610103	1.76182e-28
BICC1	0.599605	1.63695e-32
SORBS2	0.592779	1.96776e-53
CALY	0.592486	5.94792e-34
PHGDH	0.576356	2.52347e-19
HPN	0.575501	2.14747e-43
ODF3B	0.574749	3.25e-53
KRT18	0.547368	1.54018e-17
METTL9	0.546569	1.58479e-19
RSPH1	0.544979	3.57146e-68
CAV2	0.536223	1.27276e-18
QPRT	0.535845	1.06097e-18
S100A1	0.534977	8.45577e-21
LDHB	0.533705	2.55883e-25
UGT2B7	0.524804	9.85817e-44
FLRT3	0.515209	1.28968e-14
MAPK15	0.514489	1.30281e-44
EPCAM	0.514279	1.40747e-26
DBI	0.508962	5.27292e-15
DPY30	0.505404	2.69764e-17
FAM183A	0.505401	9.89338e-23
LGALS2	0.503373	1.11269e-43
C5orf49	0.499835	4.60303e-61
MST1	0.498127	9.17239e-18
KRT19	0.49275	4.2881e-15
C9orf116	0.49051	5.01851e-37
NRGN	0.488948	3.36484e-19
IMPA2	0.488004	2.39851e-34
COX20	0.485253	5.9101e-11
MET	0.480615	7.94854e-53
RBM47	0.476003	1.26084e-24
HPGD	0.466873	8.63138e-32
ALDH1A1	0.464315	3.94975e-43
GSTP1	0.460656	6.54232e-19
ADAMTS1	0.45919	2.82484e-17
DCXR	0.459076	3.56348e-09
PODXL2	0.458466	6.85792e-24
TMSB10	0.455565	1.00474e-19
TPM1	0.453119	1.87042e-16
PAX2	0.452331	3.31571e-19
SMS	0.4489	6.62269e-17
RGS9	0.447803	7.97715e-50
CCDC74A	0.441021	8.84277e-32
DNALI1	0.433606	2.21716e-18
KRT8	0.431886	1.45688e-15
CDH16	0.431028	2.7812e-57
SYTL2	0.430533	4.89234e-35
PDZK1	0.42931	1.01643e-44
USH1C	0.42811	1.42463e-36
MDH1	0.426291	4.96767e-09
ATP5IF1	0.423818	1.19051e-09
BUD31	0.423553	4.91398e-10
RACK1	0.42349	8.36384e-25
BNIP3	0.421303	5.81686e-14
RPL17	0.419259	2.09701e-18
RPS7	0.418275	3.47798e-27
GRN	0.415596	0.000122039
TUBA1A	0.415136	2.88436e-12
ABO	0.406193	5.32094e-32
ANK3	0.400323	4.2624e-24
RSPO3	0.399625	1.28147e-35
PLAGL1	0.398069	9.0292e-17
RPL39	0.397735	1.32675e-16
EFCAB1	0.397704	1.2895e-38
RPSA	0.39583	1.2243e-18
ETFB	0.392808	8.94273e-10
LMO4	0.392055	1.98435e-15
MORN2	0.391818	9.85666e-17
PTTG1	0.391653	2.26792e-12
PLAT	0.382717	8.1282e-31
RPS18	0.381776	1.10345e-20
TUBB4B	0.375604	0.000140622
SNCA	0.373642	5.66716e-09
RPL7A	0.372272	2.87384e-18
COA1	0.371981	4.54959e-14
HSPG2	0.371927	1.28986e-18
TBX2-AS1	0.371134	1.79231e-40
NREP	0.370325	3.37895e-12
CAPSL	0.36993	4.23253e-56
AIG1	0.36936	1.92814e-12
SLIT3	0.367813	2.3958e-19
BEX1	0.366733	1.18681e-07
BIN1	0.366544	4.71045e-09
PTGR1	0.366231	5.7286e-11
RPL32	0.364405	4.90681e-23
CEBPD	0.363995	3.0921e-21
RPL11	0.362516	1.9872e-23
C6orf118	0.361008	8.37543e-50
PGRMC1	0.359575	9.65418e-06
SERPINF1	0.358748	2.57268e-18
CRYL1	0.357764	1.48502e-19
RPL29	0.356243	2.84787e-20
WDR60	0.352355	4.78719e-11
RPS6	0.351736	2.60553e-24
C17orf97	0.351599	5.82236e-11
NUDT10	0.350291	2.37582e-31
RPS5	0.348718	1.13019e-17
YPEL2	0.34661	2.36936e-16
LAMP5	0.346547	4.07406e-15
RPL5	0.346317	2.88793e-20
RPL34	0.343106	2.16204e-21
RPL18A	0.338758	2.72938e-18
MRPL3	0.338742	2.30222e-12
RPS3A	0.338614	8.41061e-21
PFDN5	0.338031	4.70986e-18
COTL1	0.33785	3.10036e-17
RPS17	0.336525	1.29544e-15
FAM229B	0.336381	3.62269e-09
FARP1	0.335541	5.41488e-11
MNS1	0.335305	1.99609e-25
RPS15A	0.335248	4.81152e-19
RPL13	0.334348	1.19173e-19
KREMEN2	0.331056	6.80096e-17
DCDC2	0.330726	1.57625e-19
RPL6	0.330127	2.42282e-18
CTSC	0.329352	2.82752e-15
DNAJB13	0.327538	2.79571e-35
PPIL6	0.326997	1.89724e-24
KCNJ16	0.326368	1.99489e-41
WDR54	0.326351	1.12208e-13
FUOM	0.325587	1.26479e-12
RPL27A	0.324767	1.625e-14
GRB14	0.324456	1.23703e-32
RPL14	0.323496	8.21999e-16
LHX1	0.32341	4.52752e-15
MZT2B	0.322823	3.79174e-08
RPS10	0.322505	4.5701e-13
ERBB2	0.322366	4.44961e-17
RPS2	0.321688	3.11117e-12
PACRG	0.318476	1.37967e-24
RPL27	0.317314	4.73325e-14
UBXN11	0.316207	7.34413e-16
TCEA3	0.313075	1.57909e-20
RPS4X	0.313073	8.34214e-20
GPX1	0.312963	1.90676e-15
LYPD6B	0.312217	1.09108e-21
FTL	0.311564	9.89121e-25
RPL36	0.310924	1.3622e-13
DSEL	0.3107	1.19703e-29
CCNB1IP1	0.309862	2.24141e-06
CFAP52	0.309631	8.22999e-44
RPL12	0.309213	8.81949e-19
RPL8	0.307394	1.60775e-17
ARMC3	0.307327	1.22439e-41
LONRF2	0.30667	4.23097e-34
EEF1B2	0.305744	4.01563e-10
RPLP0	0.305411	1.56166e-15
RPL36A	0.304944	5.0151e-07
TRPM3	0.302248	2.02132e-21
SLC39A4	0.302192	1.5348e-06
RPL26	0.302189	7.71139e-19
BCL7A	0.301042	7.91527e-13
RPL37	0.299561	1.44131e-11
PRDX4	0.299089	1.58772e-08
AGTRAP	0.298911	2.45601e-07
MZT2A	0.298063	8.56107e-09
RPS14	0.297806	6.88837e-18
DYNLRB2	0.297621	4.12383e-21
RPL31	0.297374	2.36636e-15
SYAP1	0.297308	1.04688e-07
A4GALT	0.296944	4.38759e-24
C1orf210	0.296405	5.97239e-27
APOA1	0.295723	6.65062e-17
HSBP1	0.295427	2.39448e-06
IGFBP5	0.295246	2.50808e-05
RPS15	0.294328	1.90163e-17
BHMT	0.293879	6.29381e-30
RPS24	0.2928	1.10053e-15
TM4SF4	0.2921	2.83169e-08
DDX10	0.291782	2.07706e-08
ENO1	0.291392	4.56867e-09
DDAH2	0.291051	3.23971e-08
HSPE1	0.290078	5.52142e-10
UBA52	0.289663	9.92424e-18
PPP1R1A	0.289434	3.44418e-07
SPA17	0.289357	1.54905e-20
EMID1	0.288548	9.95762e-10
CYSTM1	0.286658	6.59821e-10
SPAG8	0.286412	1.80952e-23
RPL35	0.286071	7.37108e-17
ATP6V1F	0.28588	2.9334e-08
RPL13A	0.285062	1.30967e-22
CLDN1	0.283633	1.62452e-13
SLC51B	0.283617	5.18153e-39
RPL28	0.283545	2.71423e-15
RPL35A	0.283377	8.45456e-16
RASSF7	0.283097	7.73741e-08
RHOB	0.282748	6.96673e-12
RPS13	0.282323	5.88348e-19
FAM104B	0.281495	3.41645e-10
AATF	0.280652	7.79973e-08
RPL18	0.280418	2.24148e-15
RPL30	0.280385	5.0796e-15
AMN	0.280253	1.75175e-22
APELA	0.279817	6.81538e-26
SPATA17	0.278675	5.53506e-24
RPL23A	0.278337	1.05789e-16
RPL38	0.278014	2.23478e-08
MRPL23	0.277961	4.83834e-08
DPCD	0.277656	1.8875e-11
CCDC114	0.277636	5.26242e-55
FAM107B	0.277414	2.20829e-20
RPLP2	0.27688	1.17758e-13
TBX2	0.276697	3.37448e-18
CRIP2	0.276084	1.01385e-06
SLC16A11	0.275951	1.69509e-14
DRC1	0.275896	2.01097e-47
AKAP12	0.275255	4.22059e-10
MAF	0.275076	6.09596e-09
SUCLG1	0.274028	3.43214e-10
RPS3	0.273503	3.12593e-13
FBXO17	0.272886	2.93419e-07
NAA38	0.272666	1.80658e-08
CALM3	0.27244	1.01759e-05
CYBA	0.272191	0.000107319
SNHG8	0.271715	7.70474e-06
ZNF770	0.271367	8.01652e-09
TMEM123	0.271316	1.89686e-09
SULT1E1	0.270564	1.05656e-41
NKAIN4	0.270255	4.22546e-08
RPS19	0.269138	7.37869e-12
IFT57	0.268672	1.1002e-07
QPCT	0.268644	4.69283e-35
CLTA	0.268177	4.52608e-08
LINC00632	0.268068	9.70204e-08
COL18A1	0.267761	6.95288e-08
DHRS4L2	0.267077	1.03862e-10
JAG1	0.266374	5.62887e-08
GK	0.26633	2.24329e-13
YBX1	0.265682	1.60726e-13
CBR1	0.265153	4.65276e-10
MOK	0.265096	1.30226e-09
MMP3	0.264889	1.79041e-52
AIFM1	0.264556	2.17473e-08
SNRPD2	0.263542	6.62162e-09
SLC25A6	0.263261	2.40545e-12
ACSM3	0.262817	1.68932e-28
MEST	0.262814	1.19548e-08
MAP3K1	0.262469	5.3328e-13
CFAP70	0.261954	2.68783e-13
RPS21	0.261903	1.21814e-06
RPL19	0.261652	1.13318e-15
HGD	0.260405	2.84583e-33
RPS8	0.259343	8.31409e-14
ASGR1	0.259114	4.74157e-11
ST8SIA4	0.258537	2.81366e-18
RPL3	0.257562	7.65644e-17
PSAT1	0.255999	2.53477e-13
CFAP157	0.255726	7.68688e-37
RDH11	0.255329	3.07431e-08
AQP6	0.255071	1.56785e-31
RPL23	0.254865	9.28448e-12
APEX1	0.254176	5.45219e-08
IFITM2	0.254038	0.00115539
CCND2	0.253886	6.98594e-10
CYYR1	0.253076	5.55291e-13
RPL10A	0.253043	3.46199e-22
UQCRH	0.252752	1.90838e-06
MAL	0.252663	6.2961e-28
SERPINF2	0.25183	4.73228e-29
C15orf65	0.249762	2.77902e-15
SIGIRR	0.249652	1.56019e-06
MORN5	0.248909	1.72607e-36
TEKT2	0.248293	9.08164e-24
ERP27	0.247932	1.44663e-32
FKBP10	0.247577	2.75145e-08
LSM4	0.246591	3.24521e-07
RPS23	0.245738	1.53022e-11
BDH2	0.245526	5.60619e-10
TSHZ2	0.245265	5.46246e-08
JPT1	0.245199	6.80862e-09
TRIM24	0.244808	1.75193e-10
ABHD11	0.244681	7.56526e-07
NAPSA	0.244193	4.04604e-38
RPS9	0.243494	7.03245e-15
AKR1A1	0.243441	4.02118e-07
GPR176	0.243382	2.05248e-18
PKP2	0.242735	2.30146e-14
SLC44A4	0.242619	2.80147e-17
DOK6	0.242513	2.20529e-20
CFAP221	0.242103	3.93314e-18
RPL9	0.241443	1.05414e-12
RPL37A	0.24008	1.67477e-08
SLC2A4RG	0.239812	2.82499e-11
DALRD3	0.239492	2.71635e-09
SPATC1L	0.238361	1.02012e-05
SYNC	0.237985	2.29321e-07
RAC3	0.237935	9.51551e-09
CAV1	0.237757	2.65121e-09
UBAC2	0.236156	6.74383e-06
HMGN5	0.235726	9.48839e-10
PDLIM4	0.235685	1.24939e-08
COMMD6	0.235497	2.26063e-09
IFT22	0.235326	2.83954e-06
WDR34	0.234441	2.48888e-07
SLC25A39	0.234024	1.06851e-05
SCGB3A1	0.233897	1.37413e-13
IMPDH2	0.232655	9.99953e-08
MRPS23	0.23261	3.12573e-07
APOBEC3C	0.232448	5.44522e-11
RFK	0.231909	5.4855e-08
CFAP43	0.231819	8.2679e-34
RASSF10	0.231812	2.17011e-07
ANXA4	0.231471	1.07953e-07
RPL24	0.230807	6.62377e-12
ITGA1	0.230705	1.25544e-09
DYNC2H1	0.230403	7.61046e-14
ATP2B1	0.229555	2.48104e-07
ENKUR	0.229496	1.05695e-35
RAB36	0.229399	1.1348e-27
HMGCS1	0.228963	9.6863e-05
ARHGAP24	0.228455	5.1407e-09
ADGRG6	0.228331	1.05864e-11
RPS11	0.22826	1.74009e-08
C20orf204	0.227358	5.35366e-16
NACA	0.226591	8.6436e-11
RPS12	0.226516	9.95054e-09
ARMT1	0.22641	4.39481e-11
GLYCTK	0.2264	4.34714e-16
STRADB	0.22634	4.08629e-10
RGS10	0.225454	1.12304e-08
CAMK2N1	0.224854	4.09987e-13
ERICH6-AS1	0.224709	4.00208e-19
RPL7	0.224371	8.05345e-14
NOP53	0.224202	5.75175e-07
MRPL11	0.223804	2.38143e-07
NDUFA5	0.223767	3.01955e-05
ZNF385D	0.223687	5.09444e-19
FAM227A	0.223186	2.23128e-14
PRR7	0.222659	8.07891e-10
PDE11A	0.222516	1.59262e-26
C5orf30	0.222433	1.83321e-09
RPS28	0.222387	1.26394e-07
RGS2	0.221996	4.35101e-16
TKT	0.221414	1.25467e-05
BNC2	0.220965	7.8172e-11
CFAP36	0.220188	9.08822e-09
TM7SF2	0.219782	0.00160996
AP2S1	0.218365	3.12036e-06
MYEF2	0.218151	6.16866e-08
TUFM	0.217938	1.95675e-05
COBL	0.21701	2.61627e-27
PPIF	0.21629	3.53611e-10
NEDD9	0.216017	1.44396e-08
RHOBTB1	0.21556	8.88169e-13
MAP7	0.215221	1.23885e-10
RAP1GAP	0.214808	2.49855e-27
DDC	0.214804	1.63897e-44
TMEM97	0.214335	3.38325e-07
LFNG	0.213595	2.69613e-26
WDR38	0.213549	1.3878e-35
RPL22	0.213498	6.43882e-09
SLBP	0.213134	5.84912e-06
ISOC2	0.212962	4.06776e-07
ACOT11	0.212466	1.12958e-14
ID2	0.212273	3.91527e-06
ENPP1	0.211809	4.29077e-27
LINC01793	0.211607	2.34825e-24
C7orf50	0.211515	2.57066e-05
MINDY2	0.210955	3.70773e-05
AKAP5	0.210808	2.28085e-19
KIF21A	0.210761	9.24329e-11
SPEF1	0.210643	3.14988e-34
CFDP1	0.210378	4.54916e-07
VEPH1	0.209544	1.03504e-13
NET1	0.209364	2.20977e-11
POLD2	0.208883	5.4595e-06
HMOX2	0.20829	2.15039e-07
RPL10	0.207584	4.59642e-10
NT5C3B	0.207583	1.34522e-06
RPL21	0.20683	3.73375e-15
C11orf54	0.206713	6.75197e-09
ZNF385B	0.20653	9.5259e-32
WDR78	0.206294	5.29449e-15
ZMYND10	0.206293	4.34206e-21
LTA4H	0.206238	4.34814e-08
AGPAT3	0.205337	4.90915e-09
SPRY1	0.204304	8.54306e-06
CUTA	0.204303	5.80935e-06
CSPP1	0.204009	3.44691e-09
FAM92A	0.203887	1.42632e-06
MYLIP	0.203323	6.64246e-05
CLIC1	0.202874	0.00129813
ADGRG2	0.202737	3.05695e-10
EIF3F	0.202513	1.48815e-06
SOX4	0.201697	1.21418e-07
MYL6B	0.201673	2.19136e-05
IGSF10	0.201242	2.85878e-13
RTRAF	0.200801	0.000152685
GCSH	0.200793	2.28465e-05
TES	0.200708	1.41794e-11
LACTB2	0.199959	7.47992e-09
NR1H4	0.199936	1.04399e-35
ATP5PO	0.199899	5.8481e-06
BIVM	0.19977	6.4651e-07
GLCE	0.199768	1.31482e-08
DPP4	0.199017	2.24863e-14
PTRH1	0.198085	1.33233e-06
CYB5B	0.198082	0.000769219
HOXA3	0.198079	5.77793e-07
PLAU	0.198074	1.97145e-15
NME5	0.19805	1.7811e-07
HNRNPA1	0.197884	4.28319e-06
CRB3	0.197349	2.67563e-17
SNX29	0.197261	2.0888e-12
SMIM1	0.19683	6.74669e-05
COBLL1	0.196574	1.36411e-13
EPS8L1	0.196025	3.05537e-07
RPL4	0.195635	2.33658e-07
FANK1	0.195545	2.44136e-14
GSKIP	0.195537	4.95855e-08
ESAM	0.195137	8.71341e-10
CD74	0.195112	1.91471e-09
FXYD6	0.194315	6.34871e-08
H2AFY2	0.194184	7.54069e-08
TCTN1	0.194176	0.00023014
UBE2I	0.194127	9.56629e-05
PARD6B	0.193954	4.95021e-07
CCDC160	0.193889	1.82137e-20
LPAR6	0.193839	1.1113e-08
PLEKHA5	0.193804	1.64451e-06
MAP1B	0.193765	0.000132112
BLOC1S5	0.193759	3.6015e-06
STOML2	0.193632	4.60796e-05
ATP13A3	0.193282	1.22558e-05
CRYZ	0.192868	4.68328e-09
NUDC	0.192839	0.00022403
SLC44A3	0.192771	7.21466e-23
RPL41	0.192742	1.74463e-08
S100A13	0.192431	0.00621974
RPS20	0.191758	9.42596e-08
PNOC	0.191676	2.19516e-16
DNPH1	0.191594	2.64334e-05
RAB11FIP2	0.191539	6.88109e-06
NFIB	0.191239	4.39299e-06
RPLP1	0.191237	2.95347e-11
PPP4R3A	0.191063	0.001141
DNAH7	0.190502	1.64449e-24
LYPLA2	0.190386	3.22943e-07
ARHGDIB	0.190224	1.37867e-20
ANXA13	0.189963	1.19639e-14
NEK11	0.189803	3.88627e-12
RPS27A	0.188766	4.44209e-11
PLIN3	0.188495	6.74054e-08
CASP9	0.188119	9.46347e-09
TMEM190	0.187926	1.33129e-05
BAX	0.187465	6.19203e-05
EIF3I	0.187158	6.4479e-06
HCFC1R1	0.187002	0.00044525
TPST1	0.186381	3.6041e-11
LINC01781	0.186298	7.53416e-23
TYMP	0.186288	4.19964e-07
MDK	0.185436	0.000140428
TMEM256	0.185347	0.000408766
CDK5RAP3	0.185029	0.000275362
ZNF703	0.184657	0.000458689
TRAPPC6A	0.184436	4.08739e-05
CLCN5	0.184278	6.39367e-10
ARHGEF28	0.183836	4.7996e-08
EEF1D	0.183792	1.10888e-06
EEF1E1	0.183489	1.26963e-06
TMEM139	0.182873	4.57429e-06
FBXW7	0.18272	8.27682e-06
SMIM5	0.182604	1.3689e-10
PRR13	0.182551	0.00285042
RGL2	0.182234	1.96004e-09
MARCKS	0.181739	0.000161513
CCDC150	0.181571	2.87862e-07
NPHP1	0.181382	4.12235e-09
MDH2	0.181197	0.000345787
EIF3K	0.181063	4.06508e-05
CTXN1	0.180985	4.14089e-06
FAT2	0.180977	4.80987e-32
INTS10	0.18062	2.57113e-07
SPAG1	0.180513	1.53622e-21
MDH1B	0.180452	1.67186e-17
CC2D2A	0.180046	5.1919e-07
QTRT1	0.179734	0.00079996
LINC00488	0.179586	1.62165e-10
SPATA33	0.179299	2.17905e-06
FDPS	0.179158	0.000461042
EFHC2	0.179141	5.48591e-34
EGFL6	0.179097	3.10615e-14
NRXN2	0.179062	3.28063e-09
SUSD3	0.178981	7.47507e-13
KCNMB2	0.178607	1.13372e-20
FAM84A	0.178519	8.362e-12
ZFAS1	0.178138	0.000880254
ATP5F1E	0.177737	3.41206e-06
HSPB1	0.1775	0.000621336
EPS8L2	0.177363	6.18622e-06
NIPSNAP1	0.17687	4.37686e-05
SPEF2	0.176495	7.64449e-09
DNAAF1	0.176451	1.22367e-22
FBXW9	0.176072	8.56138e-16
CFAP77	0.175659	6.46956e-33
SQLE	0.175288	0.0026329
NEU1	0.174907	0.00029888
SLC39A5	0.174785	7.40337e-11
ARSG	0.174697	1.17318e-05
WIPI1	0.174668	0.000121526
FTCD	0.17443	4.28667e-12
ARSE	0.173762	5.07875e-27
DHCR24	0.173408	1.88727e-07
KIAA1217	0.173231	9.97665e-10
HNRNPF	0.173015	0.000660927
DTX3	0.17292	3.10112e-07
RAB29	0.172709	1.24701e-11
ZNF487	0.172424	1.35445e-10
MAP3K13	0.172417	0.000490089
RPS16	0.172227	5.20766e-08
TNFRSF19	0.172033	5.83863e-09
S100A16	0.171886	3.21742e-05
RWDD4	0.171782	4.14128e-05
PGAM2	0.171673	2.52518e-09
CCDC74B	0.171448	2.81841e-12
LYRM4	0.17135	0.00015241
PIH1D2	0.170478	9.56628e-12
BLVRA	0.170463	7.92959e-08
TNIK	0.170377	1.39638e-12
GOLGA7	0.170336	0.00404115
RPS27	0.169887	9.56671e-06
SEMA4D	0.16911	3.57041e-14
KCNE3	0.168844	1.64795e-12
HELLS	0.168613	4.87346e-06
RPL26L1	0.168054	0.00132075
EIF3E	0.168022	0.000122594
LRRC23	0.168005	1.10107e-05
LSM7	0.167996	3.20724e-05
FSCN1	0.167949	5.002e-05
SMIM6	0.167947	7.00809e-27
SPX	0.167757	1.47281e-16
POLM	0.167471	4.94407e-06
PEBP1	0.166792	0.000289116
ARF5	0.166295	0.0152373
DZIP3	0.166264	6.39251e-05
C1orf158	0.165931	1.9345e-45
SCIN	0.165818	9.90217e-21
DNM1	0.165811	3.54538e-13
SPINT1-AS1	0.165644	2.1773e-08
C11orf74	0.165505	6.85963e-06
TRIM2	0.165434	2.72704e-05
TPT1	0.164869	3.47198e-06
GLS	0.164546	0.00161539
VPS13B	0.164533	2.79829e-06
RSL1D1	0.164189	0.000104774
HLA-DMA	0.163776	0.00031376
PKHD1	0.163763	1.51442e-32
ASPSCR1	0.163662	0.00247632
BCAM	0.163609	0.0214417
LINC00891	0.163095	1.23975e-10
NPM1	0.162947	3.29821e-05
GLIPR2	0.162844	2.71767e-06
EIF3D	0.16279	8.14723e-05
DAB2	0.162634	0.0022797
LIX1	0.162579	2.31078e-12
PALM	0.16257	5.84156e-07
SLC29A4	0.162512	9.90492e-11
USP18	0.162454	2.06334e-20
RPS25	0.161996	3.52012e-07
SLC16A10	0.161687	1.17946e-06
RHEX	0.161645	2.7655e-11
C21orf62	0.161491	1.03778e-19
MSRB1	0.161443	0.00337539
PCBD1	0.161013	0.00198816
UQCRQ	0.160869	8.37229e-05
RPL15	0.160547	4.5124e-08
DAAM1	0.16017	0.00025453
FGGY	0.159626	1.38107e-06
KDELC1	0.159566	1.44528e-12
MMAB	0.159308	0.000284779
ALKBH7	0.159132	0.000957736
AKR1C2	0.159041	3.18461e-16
ACAT2	0.158958	0.000799864
VDAC3	0.158648	0.000448572
GLT8D1	0.158594	0.000307372
ALPL	0.158518	1.04415e-11
GRB7	0.158095	1.72762e-15
STMN1	0.158043	0.000171796
ASB9	0.158004	1.93399e-16
MTHFD1	0.157951	4.69824e-07
PKIG	0.157705	4.82323e-05
ALDH3A2	0.157533	1.11379e-07
COX5A	0.157011	0.000590963
RBBP4	0.156977	0.00019039
EBNA1BP2	0.156958	7.44377e-05
ZNF281	0.156153	2.92766e-06
CSTB	0.156103	6.3657e-05
PMF1	0.155752	0.00688872
BMP4	0.15475	9.35395e-07
MRPL41	0.154543	0.00189239
HSPD1	0.154387	0.0108575
HNRNPA1L2	0.154365	0.000277269
SERHL2	0.154267	4.56482e-17
UBE2E2	0.154259	9.27466e-05
YBEY	0.153949	2.82165e-06
SEMA6A	0.153813	9.78986e-06
ERGIC3	0.153674	0.00928177
SPAG16	0.153631	0.00161204
C4orf47	0.153583	1.15666e-15
HMGB3	0.153403	0.000300908
TTYH1	0.153272	1.72106e-07
LINC02381	0.152815	9.73489e-07
SURF2	0.152513	0.000262417
LAMTOR4	0.152487	0.000725805
FAM84B	0.152443	1.17756e-11
FAU	0.15237	6.19234e-07
HOOK1	0.151771	6.65898e-11
TPI1	0.151582	0.00121803
MITF	0.151565	3.35344e-12
SF3B5	0.150929	0.00536159
KIF27	0.150668	2.75056e-10
ANKRD45	0.150552	0.000250924
CCSER1	0.150366	5.00066e-23
RNF157	0.15031	4.68468e-06
TNNT3	0.149919	5.2694e-05
CPM	0.149639	1.97964e-13
POLR3H	0.149495	5.4152e-06
TEX9	0.149066	9.68639e-05
EPB41L4A	0.148964	9.98003e-12
WDR86	0.148466	2.93413e-05
CMC2	0.148361	3.40648e-05
VIL1	0.148167	1.18577e-22
STARD10	0.148104	2.61363e-06
NONO	0.147888	0.00131388
CNKSR3	0.147794	0.00084603
MGP	0.147753	3.62349e-05
TMED5	0.147621	2.99216e-06
SEMA3D	0.147317	5.00979e-05
C7orf57	0.147198	7.7306e-28
WASF1	0.146903	6.28363e-08
MESP1	0.146767	1.43451e-10
CLDN7	0.146738	1.31394e-05
NRP1	0.146141	0.000437476
LRP2	0.146124	7.17695e-19
OSBPL1A	0.146118	9.18139e-05
ANXA11	0.146014	6.7281e-05
CROT	0.145729	1.94212e-07
PHB2	0.145487	0.00194774
ZBBX	0.145113	2.55147e-20
ABCC4	0.145035	2.80137e-06
VDAC1	0.144568	0.00123748
EMC8	0.144429	9.02251e-05
FAM71E1	0.144374	2.05919e-05
COA6	0.144291	4.66515e-05
STAU1	0.144233	3.82601e-05
CRTAP	0.144079	0.000157715
FREM1	0.143937	6.01859e-07
BMPR1B	0.143267	8.85978e-17
TP53TG1	0.142475	0.000159337
CST5	0.142365	1.65357e-13
CACHD1	0.142125	4.39877e-07
ENTPD5	0.142061	1.45951e-07
SPTLC2	0.142034	1.04964e-05
EBPL	0.141768	0.000607158
RPS27L	0.141579	0.00321029
VWA3A	0.141575	4.87127e-25
TPM4	0.140793	0.0441263
PCYT2	0.140662	8.45847e-05
NDUFS5	0.140486	8.41604e-05
C3orf85	0.140259	2.82054e-24
RBM38	0.140025	0.000267953
IQUB	0.139925	4.29139e-09
C11orf49	0.139585	0.000856058
ANKS3	0.139313	7.17057e-06
ASTN1	0.138964	1.6386e-19
COL4A6	0.138892	2.67347e-07
NME1	0.138784	0.000508004
RDH5	0.138607	6.07582e-07
SLC32A1	0.138214	1.17694e-13
SPATS2	0.138184	0.000267146
NHP2	0.138161	0.0117803
HOOK2	0.137502	3.43877e-05
ZNF821	0.13734	8.46531e-07
IFI27L1	0.137118	2.56471e-06
KCTD12	0.13711	1.4754e-05
MARCKSL1	0.137068	0.000785928
ARHGAP18	0.13696	1.27411e-05
LBR	0.136945	3.6794e-07
NSA2	0.136665	0.00456188
MCRIP2	0.136612	0.00166557
NPM3	0.136574	1.79806e-05
MPST	0.136175	0.00667933
JPH4	0.136103	2.42739e-05
CEP162	0.136037	5.45523e-06
USP43	0.135977	8.31814e-17
SSR2	0.135977	0.00176392
SLC7A7	0.135795	0.000197246
KLF3	0.135765	7.27064e-06
PSMB7	0.135754	0.00124772
VARS	0.135417	7.69978e-05
C22orf15	0.135292	4.56295e-12
CFAP298	0.134947	0.000769581
H2AFZ	0.134894	0.000423488
MPZL1	0.134811	0.000718424
NDUFB10	0.134719	0.00866803
SNRPF	0.13437	0.0012026
CCDC40	0.134359	5.93318e-14
CFAP73	0.134063	2.18604e-24
GLO1	0.133977	0.00815621
CFAP46	0.133781	2.98685e-06
TUBB4A	0.133679	1.10179e-12
PPDPF	0.133214	0.00524354
ROMO1	0.133197	0.00795935
POLR2I	0.133035	0.00611639
TMEM106C	0.13292	0.0152907
SYMPK	0.132713	0.0109812
CHN1	0.1327	5.24444e-05
ALDH2	0.132569	4.24479e-05
AP3M2	0.132503	8.85479e-05
RPGR	0.132432	7.55007e-06
CCDC146	0.132257	3.18813e-14
IQCG	0.132186	3.45003e-05
TSNAXIP1	0.13209	1.31909e-11
ADGRG1	0.132062	1.64559e-11
TEC	0.132019	3.81772e-07
PCDH9	0.131552	2.01129e-06
DRAM1	0.131461	1.84054e-13
CD320	0.131454	0.0069654
MCM7	0.131269	0.00104895
LRRC45	0.131131	3.28675e-06
BRD3OS	0.13112	0.000159022
SNRPE	0.130937	0.00250746
TCTEX1D2	0.130456	0.000468949
ASS1	0.130133	0.00934963
UBN1	0.130079	0.00170949
EPHA7	0.130017	4.21855e-10
IFT52	0.129858	0.000997678
C9orf24	0.12979	2.55353e-06
EWSR1	0.129558	0.00571317
DYNC1LI1	0.129285	0.000252471
PBLD	0.129242	1.3115e-05
MAGIX	0.129115	0.000594267
GALNT11	0.129079	0.000550019
GAREM1	0.128989	3.83092e-06
STXBP4	0.12897	5.64837e-05
MTCH1	0.128871	0.0139335
SHTN1	0.128798	0.00499886
STRAP	0.128783	0.0417348
IPO11	0.128663	0.000160754
GPM6B	0.12858	2.80011e-05
MAP9	0.128528	0.000964935
GJB1	0.128473	1.63559e-20
NOTUM	0.128417	0.000825138
CTNNA2	0.12839	1.19066e-16
NUP50	0.128331	0.00131148
UGDH	0.128291	0.000180643
ECH1	0.127689	0.0115305
POLR2H	0.127367	0.00061565
GOT1	0.127091	9.82476e-06
LASP1	0.126557	0.000132534
C12orf10	0.126289	0.00288216
LIPG	0.126272	4.87047e-14
ACMSD	0.125659	1.17377e-19
PGLS	0.12564	0.0417047
HSD17B10	0.125626	0.0053502
PRR29	0.125577	6.78098e-15
MLLT11	0.125478	0.0095209
EFCAB2	0.12541	6.70249e-06
B4GALNT4	0.125324	1.05878e-06
IQCK	0.125151	0.000763499
RPS29	0.125107	0.00192803
CDH2	0.124682	0.00107253
AMMECR1	0.124638	0.000267486
DPPA4	0.124341	0.019389
GSS	0.124048	0.000199408
ASRGL1	0.12401	0.000481071
CD99	0.123788	0.020384
LAMB1	0.123448	7.84471e-07
EIF3G	0.123373	0.0246375
BEND5	0.123202	0.000101965
MRPS36	0.123195	0.00546367
MAGI1	0.123179	0.000978495
LYRM1	0.123018	0.000435823
SRI	0.122939	0.00155153
ANAPC15	0.122813	0.00479776
MEX3A	0.122549	0.00365804
SLC12A7	0.122238	3.9131e-09
LHX1-DT	0.122211	1.04966e-06
MAFG-DT	0.122162	4.62119e-06
NEK5	0.122118	4.81663e-05
SERPINA1	0.121681	9.36298e-15
TMEM234	0.121387	0.000107069
PDGFRA	0.121152	0.00898248
DNAL4	0.120881	0.000249949
LSM5	0.120641	0.00307829
RBP1	0.120632	0.00266484
MRPS27	0.12055	0.00211074
ZMYM3	0.120332	7.74614e-05
GMCL1	0.120317	0.000238268
IFT27	0.12028	0.0143539
SLC52A2	0.120199	3.17761e-05
MCAT	0.120162	0.00835193
TP53I3	0.120142	7.03403e-05
LDB2	0.120073	0.00137766
ENAH	0.119726	0.00261682
MAP3K21	0.119618	2.84446e-14
HNF4A	0.119575	6.9409e-13
ARHGAP8	0.119432	3.95155e-12
RAB3IP	0.119367	2.43935e-05
DNM3OS	0.11935	0.0149033
NDUFB11	0.119098	0.0183886
IDH2	0.118966	5.18266e-06
RNF43	0.118873	3.26869e-06
RHOBTB3	0.11887	0.0023665
QARS	0.118712	0.0023541
EPDR1	0.118464	3.69522e-09
MAPK10	0.118377	0.00680882
DDAH1	0.118285	6.93089e-06
PRELID1	0.118153	0.00350915
TTC25	0.118105	4.45657e-14
PKM	0.117999	0.00830453
GRK3	0.117593	2.63474e-07
BORCS7	0.117504	0.00403184
RUVBL1	0.117421	0.000170395
ZFAND6	0.117082	0.00377361
RINL	0.116964	2.19565e-06
NUDT4	0.116932	0.000838289
CARHSP1	0.11686	0.00463113
RBMX2	0.116569	0.0147852
FAM221A	0.116351	0.000365382
PICALM	0.116154	0.000113826
MRPS33	0.115843	0.00295018
MOSPD1	0.115699	6.99392e-05
GLIS3	0.115569	1.64548e-06
GPR143	0.11553	1.26092e-08
MAP3K19	0.115506	4.12325e-28
MT-CO1	0.11534	0.00311654
IFT81	0.115293	3.78198e-06
SLC50A1	0.115197	0.00276499
SAMD13	0.115037	6.51634e-06
HKDC1	0.114946	7.24281e-19
RABL2B	0.11493	0.00074552
LAMA1	0.114905	2.33697e-09
PGGHG	0.114858	3.24768e-05
CDK10	0.114626	0.00247616
PDZD3	0.114565	1.47245e-33
NDUFV1	0.114467	0.00109415
LARGE2	0.11427	3.46941e-14
C1orf123	0.113841	0.000391269
SOX11	0.113502	0.00910081
PRDX1	0.113445	0.0109925
ZC3HC1	0.113433	3.72897e-05
APBA2	0.113353	4.18948e-05
OSBPL10	0.113224	0.000733772
TRAK1	0.112952	0.00125764
PPIE	0.112894	0.00320618
RNF212	0.112891	0.000943249
CX3CL1	0.112636	9.40792e-10
MSLN	0.112632	0.0126881
OLA1	0.112302	0.00171067
CYREN	0.112097	0.0296807
ZNF618	0.112086	0.000114869
SPAG6	0.112053	4.47794e-26
MFF	0.11204	0.00307188
LIG1	0.111887	0.00130172
BCL2L1	0.111863	0.000494608
STK16	0.111833	0.00213643
COASY	0.111699	0.00739328
THY1	0.11149	2.15094e-07
RAB25	0.110921	1.0348e-06
ITPA	0.110876	0.0151677
TALDO1	0.110797	0.00569528
FBL	0.110789	0.00302351
FHIT	0.110776	3.21806e-05
KLHL14	0.110745	0.000809137
DDB1	0.110547	0.00106446
DIAPH1	0.110219	0.000224263
RHPN1	0.1102	0.00028935
AZIN1-AS1	0.109904	6.25199e-05
RNF130	0.109777	0.00506774
NOX4	0.109514	2.99151e-19
METTL27	0.109366	3.58655e-05
GSTO2	0.109336	0.000121432
POP7	0.1093	0.00881837
NDUFAF2	0.109164	0.00146995
UGT3A1	0.109112	3.4792e-28
ABCB1	0.108837	2.55138e-25
KIFC3	0.108791	3.95845e-09
ITGA2	0.108481	2.57079e-08
MAATS1	0.108462	4.41345e-10
CEP126	0.108245	6.88243e-05
EFNA4	0.108108	0.000266504
POLE3	0.108072	0.0147605
GNA13	0.107921	0.00240772
RAB38	0.107701	5.35335e-08
ELSPBP1	0.107628	3.98091e-10
ATP5F1A	0.10755	0.00385451
NDUFAB1	0.107466	0.0149763
RASL12	0.107352	8.16022e-07
NME7	0.107109	2.42688e-05
CENPX	0.106983	0.00839636
C12orf45	0.106871	0.00074699
UXT	0.106808	0.00230852
PANK1	0.106616	3.66859e-05
RPS26	0.106583	0.00114039
DPYSL2	0.10657	0.00466429
ATP6V1D	0.106523	0.00271463
FAM110B	0.106476	0.000375405
MAML3	0.106116	0.000177583
TUBA1B	0.105873	0.00129799
EIF2AK4	0.105786	0.000614428
GALM	0.105755	3.09761e-05
MAOA	0.105577	0.000450102
LRRC6	0.105384	4.88414e-09
TIMM44	0.105198	0.00168541
SFRP2	0.105109	0.00149484
SLC3A1	0.104897	5.10645e-14
SNF8	0.104623	0.00673814
COA3	0.104622	0.0414844
HADHA	0.104573	0.00420643
RSPH9	0.104539	1.37401e-07
NUPL2	0.104521	0.000200598
COX7C	0.104519	0.00135053
EIF3L	0.104499	0.0210426
FAHD1	0.104473	0.000213898
SSX2IP	0.104415	0.000688418
AK4	0.104414	7.32911e-05
PDCD5	0.104111	0.0355627
PCGF2	0.103998	0.0301148
TUBA4B	0.103918	8.90064e-30
CCDC189	0.103899	0.000582781
PFKL	0.103798	0.000670138
SVIP	0.103643	0.0289551
STX3	0.103538	0.000164039
NUDT16	0.103519	0.0186288
GLB1L2	0.103267	1.1181e-10
LZTFL1	0.103174	0.00197314
ZCCHC17	0.103024	0.0174192
IDH3G	0.102941	0.00737969
TET1	0.102913	0.00584231
EIF1B	0.102885	0.00211149
FXYD5	0.102505	0.00806158
UQCRB	0.102349	0.00481738
RERG	0.102325	0.00146373
TMEM67	0.102261	0.00164076
SLC25A3	0.102158	0.00812045
TLN2	0.101572	0.000355636
PSMG3	0.101551	0.00701097
BTF3	0.101518	0.00211211
COQ4	0.10132	0.0226487
SEC23B	0.101263	0.00749008
C20orf194	0.101261	3.38576e-05
AKIRIN1	0.101233	0.0146905
TUBA4A	0.101106	6.01081e-06
STAT1	0.101027	0.00384856
RBBP8	0.100804	0.000227689
RTKN	0.1008	0.000148297
WWOX	0.100757	9.69484e-06
SH3YL1	0.100674	0.00755778
SYNE4	0.100605	1.61509e-05
GAL3ST3	0.100341	0.000212661
EIF4A1	0.100198	0.0109248
ATP5PD	0.100177	0.0205252
GLTPD2	0.100169	8.87703e-12
MRPL9	0.100052	0.0253739
PTGER2	0.099967	2.7655e-11
SNAP29	0.099922	0.000312915
CDKL2	0.0998211	3.94411e-08
ZPR1	0.0998135	0.000208839
PSMA7	0.0994262	0.01318
SAMD15	0.0994083	1.5926e-05
MYC	0.0993321	0.0210785
UGT2A3	0.0990929	2.13797e-17
VPS37D	0.0987537	2.47533e-06
P4HA2	0.0987451	0.000477286
PPIB	0.0986169	0.00546388
SLC22A17	0.0984809	3.32138e-05
CFAP54	0.0983955	5.5987e-16
VAV3	0.0981986	1.63754e-06
LTBP3	0.0981059	0.00247493
CDH17	0.0980124	3.20962e-19
C16orf46	0.0978898	1.27933e-05
NCALD	0.0978143	6.62417e-06
LRFN1	0.0976446	0.000568189
KLF13	0.0975115	9.50292e-05
PLCXD2	0.0974254	6.70034e-07
PGPEP1	0.0973204	3.04583e-05
TTF1	0.0972005	0.00392504
C20orf96	0.0971956	0.000437057
TPT1-AS1	0.0971615	0.0072533
EEF1A1	0.0970845	0.00146434
POLR2F	0.096911	0.0294005
PRMT1	0.0968837	0.048433
COQ9	0.0968511	0.000939949
OXA1L	0.096718	0.0132351
BBIP1	0.0966825	0.0199616
PPP1R16A	0.0966676	0.00883742
ASPH	0.0966665	0.00084129
DNAAF4	0.0966419	1.25023e-05
PMM1	0.0965897	0.0038327
MCRIP1	0.0964809	0.00394259
MOSPD3	0.0963584	0.0143886
RSPH14	0.0963024	8.47313e-13
GAS8	0.0962927	0.00105126
FMN1	0.0962488	2.32846e-05
TNFRSF12A	0.0958133	0.00361377
C4orf48	0.0957496	0.0366729
ZNHIT1	0.095721	0.0467171
SPATA7	0.0956153	0.00036852
ZFAND2B	0.0955181	0.00565158
PPIL3	0.0955054	0.0206875
DNAJC22	0.0954521	0.000222096
TMEM150A	0.0954106	0.0241565
LEF1	0.0950642	1.19296e-05
SEPT8	0.0949816	0.0117763
EEF1G	0.0948586	0.00339174
CCDC28A	0.0946992	0.000953472
TMEM176B	0.0946865	1.87256e-09
CFAP53	0.0946591	2.23788e-05
H2AFY	0.0945745	0.0403539
CCDC34	0.0945162	0.000324733
SCARB1	0.0943527	8.68303e-05
SRBD1	0.0943211	0.0158598
NEDD4L	0.0941943	2.06253e-05
GTF2IRD1	0.0941352	0.00431643
TUBG1	0.0941236	0.00343622
FGFR2	0.0940722	1.26082e-05
FAM47E	0.09393	0.00134577
NUCB2	0.093784	0.00728226
CYR61	0.0936634	0.0151929
SORD	0.0934013	0.00112421
C1QL4	0.0933399	6.54227e-07
HS6ST1	0.0933209	0.00058724
ZMAT3	0.0931701	0.00182983
GTF3A	0.0931354	0.0146416
TMEM200A	0.0931151	1.61981e-15
MRI1	0.0930756	0.00152402
LINC01164	0.0930511	3.43425e-10
DRC3	0.0929539	0.000704802
ZHX3	0.0929026	5.43329e-06
PLA1A	0.092825	8.31649e-12
SMAD7	0.0927792	0.000987914
FAM20C	0.0921791	1.31726e-05
LINC00665	0.0921644	0.00945977
ATP10D	0.0920813	3.70831e-05
PXMP2	0.0920563	0.0399172
TGIF1	0.0920499	0.0013472
TONSL	0.0919807	0.00937472
TUBA1C	0.0918604	0.000453048
C19orf70	0.0917022	0.0155431
CLEC18C	0.0916935	2.89762e-09
ARHGAP39	0.0916604	0.000350251
PRMT9	0.0915679	0.000121405
CCDC30	0.091522	2.03336e-05
EEF2	0.0913947	0.00615084
SLC6A12	0.0913923	3.51722e-06
ATP5MPL	0.0913907	0.00772103
PDK2	0.0913811	0.00196367
FIBP	0.0912779	0.0294146
ZNF354A	0.091268	0.000136624
CDH12	0.0911654	3.69657e-06
SOX6	0.0911291	0.0306319
CCDC181	0.0910742	0.00330889
CDKN2AIPNL	0.091069	0.0113188
ARNT2	0.0910661	0.000348126
TAF11	0.0910181	0.00660684
EPHX2	0.0910176	0.0218783
KLF6	0.0910117	0.00995388
RAB40B	0.0908566	0.0236522
PTPRK	0.090595	6.85007e-05
UCP2	0.0905925	0.00242089
PPP2R1A	0.0902682	0.0195916
MTA3	0.0902496	2.9455e-05
GPRC5C	0.0901391	0.000364566
DCDC1	0.0901316	9.53995e-12
C15orf59-AS1	0.0901082	0.00133249
ATP5MC1	0.0900098	0.00716262
BBOF1	0.0899925	0.000595625
HSD11B1L	0.0899484	0.00096626
ATIC	0.0899088	0.000153871
PHTF2	0.0896469	4.49481e-05
SMYD3	0.0893635	0.00179047
UTP4	0.0893485	0.00222432
COMMD5	0.0893273	0.00948133
LSM2	0.0892698	0.0491965
BCL11A	0.089098	0.00161368
RNF20	0.089078	0.00477304
NUBP2	0.0890219	0.00807065
SELENOW	0.0889372	0.0242516
LARP1B	0.088926	0.000401008
MCM2	0.0887136	8.16064e-05
ECE2	0.0887095	0.00083415
PM20D2	0.0886877	0.00511663
DNAAF3	0.0886369	2.25666e-08
LRTOMT	0.0886355	0.00295511
ARHGEF10L	0.0884582	5.22095e-06
OMA1	0.0884215	0.000138279
CLDN4	0.08832	0.00146035
CPPED1	0.0882374	5.73259e-06
PTPRN2	0.0881601	0.00266396
MIDN	0.0881224	0.00835986
AKAP1	0.0881041	0.00744829
TUBGCP2	0.0879881	0.0393399
ZFHX4	0.0879177	0.00514317
RRP9	0.0879074	2.84311e-05
BZW2	0.0877997	0.000424802
PARVB	0.0876004	2.12417e-05
ARHGAP10	0.0873416	0.00545274
PDHA1	0.0873025	0.00316587
PDZK1IP1	0.087251	0.0106026
DNAH6	0.0871596	3.07413e-14
MIF	0.0870566	0.0341473
PRKCG	0.087051	3.39499e-16
PPFIBP1	0.0870043	3.62942e-05
UBXN10	0.0867795	7.04493e-15
FLT4	0.0866584	7.80389e-06
LRRK2	0.0865339	3.43721e-06
LAMA4	0.0863797	7.35906e-05
NBEAL1	0.0862049	0.00902741
RFC4	0.0860337	0.000182452
TSPAN18	0.0859843	1.63219e-09
SNRPA	0.0857568	0.00619907
HYDIN	0.0857422	3.45951e-07
SH2D3A	0.0857401	6.45926e-09
IGSF9	0.0856492	0.0216598
CCDC173	0.085605	4.90944e-10
MLXIPL	0.0856006	2.28719e-05
PKNOX1	0.0855723	0.0371779
PAIP2B	0.085557	0.00167112
YIF1A	0.0854656	0.0211173
DIXDC1	0.0853631	0.000679719
PPP1R42	0.0852773	2.80581e-08
POLR2E	0.0850879	0.035797
TDG	0.0850498	0.0175497
DGCR6	0.0846782	5.04292e-05
DNAJC10	0.0846247	0.020833
IFT80	0.0846162	0.00693203
ADH5	0.0846007	0.036236
WDR66	0.0845904	1.22184e-05
NAV2	0.0845411	0.00484911
ACLY	0.0844705	0.0190934
EDC3	0.0843624	0.0123549
MYADM	0.0843013	0.000403392
KCNJ8	0.0842416	1.22184e-06
CSRP2	0.0840335	0.00844186
KCTD17	0.0838539	5.38208e-06
PTPN3	0.0837458	0.00134653
COX19	0.0837203	0.00261557
IMP4	0.0837202	0.00985503
CCT5	0.0835519	0.034827
CCDC167	0.0834599	0.0108104
NARF	0.0831975	0.0201148
NHSL2	0.0831396	0.000975571
BUD23	0.0830029	0.0480599
CBY1	0.0829512	0.00687394
ZC2HC1C	0.0828458	1.79117e-05
PPP1R14C	0.0827859	0.00195273
IFT172	0.0827674	0.000302845
VPS8	0.0826745	0.005632
CYS1	0.0826073	1.721e-06
IDH1	0.082601	0.00045447
GRWD1	0.0824434	0.004826
BMF	0.0824406	0.000159489
MT-CO3	0.0824291	0.0206556
CFAP44	0.0824152	4.61456e-07
CEP83	0.0823312	0.00350251
RNF180	0.0823206	0.00297838
NIPSNAP2	0.0821813	0.0428227
CLRN3	0.081994	1.03878e-16
GUCY1A1	0.0819063	2.67537e-05
KLHDC10	0.081852	0.0247992
FUZ	0.0818214	0.0232661
PPARG	0.0818101	2.52867e-13
IWS1	0.0817856	0.00132886
LINC02506	0.0817785	1.56935e-10
KHK	0.0817219	0.00446302
SPPL2B	0.0816842	0.00351813
OSR2	0.0815028	0.000187464
FBXL2	0.0813972	0.0214119
PDXK	0.0813851	0.00314758
TMEM231	0.0813407	0.000912135
AFDN	0.0810058	0.000388662
EPHA4	0.0809834	3.52068e-06
MCM3	0.0809689	0.0140595
PIK3CD-AS2	0.080922	0.00839366
PRRG4	0.0808913	4.84068e-07
GRAMD1C	0.0808616	6.92913e-07
C19orf33	0.0808341	5.60368e-05
RFTN1	0.0807636	0.00383059
PHACTR1	0.0807235	0.00577933
PCAT7	0.0807065	0.00116468
MRAS	0.0805152	0.0128496
TACC3	0.0804686	0.00648399
UTRN	0.0804473	0.000263701
DAGLB	0.0804057	0.0277245
ZNF214	0.0799991	3.87583e-06
SLC18B1	0.0799204	0.000150844
CTU2	0.0798947	0.00233076
CAMK2D	0.0798883	0.0470462
ZNF827	0.0797724	0.0276951
COL3A1	0.0797455	0.0149637
CFD	0.0795068	0.000713137
CHMP2A	0.0793576	0.0244156
GIPC2	0.0793303	5.34402e-10
IPO7	0.0791576	0.0241094
STMN4	0.0791281	0.0040394
RAB13	0.079056	0.0172817
NUP93	0.0790184	1.05596e-05
MYRF	0.0789404	5.7823e-05
MRPL44	0.078915	0.00111095
RIBC2	0.0787902	3.45303e-09
TGIF2	0.0787867	0.0186229
SMIM14	0.0787137	0.0378234
TULP3	0.0786709	0.0057818
LRRC49	0.0783538	0.00674051
MPP1	0.0783056	0.00573991
FAIM	0.0782084	0.023182
YARS2	0.0781323	0.0109642
MSH2	0.0781253	0.0119466
NID2	0.0780822	0.0180536
DHRS7	0.0780733	0.0313312
IRF2BP2	0.0779941	0.0386607
DEAF1	0.07798	0.0471244
GALK2	0.0779719	0.00696206
GAL3ST1	0.0779405	4.07396e-07
CCDC113	0.0779205	8.48621e-07
ACOT13	0.077764	0.0122597
HOGA1	0.0776885	1.21077e-08
ERG28	0.077652	0.0293464
EGLN3	0.0775793	2.7148e-05
AKR1B1	0.0775675	7.2492e-05
PPID	0.0775595	0.0242354
ANXA6	0.0775212	0.000315285
AGBL5	0.0774597	0.0171564
AMN1	0.0771677	0.000473743
DHRS4-AS1	0.0771404	0.0116022
TWF1	0.0768131	0.000850491
E2F3	0.0767249	0.00267995
NDUFS3	0.0767089	0.00986127
WLS	0.0765086	2.22331e-05
ROPN1L	0.0764521	8.68331e-19
SNW1	0.0764434	0.00678915
PLEKHH1	0.0763985	0.000696783
TMEM169	0.0762857	0.0226032
PRKAR1B	0.0762529	0.000866768
AHI1	0.0762304	0.0236252
SLC25A5	0.0761929	0.0449851
CASC1	0.0761578	5.46547e-14
B9D2	0.0761577	0.00152201
KLHDC3	0.0760342	0.0436462
CELSR1	0.075984	0.000198672
OLFML2B	0.0759738	2.36152e-06
DAPK1	0.0758461	0.00300546
PGAP2	0.0756696	0.006459
A1CF	0.0756634	2.93616e-09
SECISBP2	0.0756212	0.0044907
GLB1	0.075527	0.000446129
PAFAH1B3	0.0753768	0.0332307
PRKAA2	0.0753696	0.0152119
TLE6	0.0750981	2.96232e-08
MCM5	0.0750294	0.0144635
EIF4EBP1	0.0748014	0.0242473
OSCP1	0.0747467	0.0075349
NANS	0.0746445	0.031339
THG1L	0.0746366	0.00537917
DYNC2LI1	0.0745845	0.000101926
MAB21L1	0.0745418	3.82753e-05
PRR11	0.0745381	8.54781e-05
CYB561	0.074481	0.0024724
ROGDI	0.0743099	0.00997814
UPP1	0.0742961	2.94063e-07
BCL2L13	0.0742376	0.0281042
SDCBP	0.0742228	0.00275573
STARD4-AS1	0.0741876	0.00183571
DNAJC2	0.0741831	0.0217659
C1QTNF7	0.0741511	0.0303454
DNAL1	0.0741381	0.00341435
CCDC137	0.0740626	0.0388818
IL17RD	0.0739434	0.0458977
CNTLN	0.0739353	0.00450161
MVD	0.0738965	0.00105762
RRP7A	0.0737348	0.00766461
NTN4	0.0735845	0.00324948
PUS7	0.0734746	0.00584535
TBCB	0.0734385	0.0452529
HIP1R	0.0734064	0.00305602
TTC26	0.0733947	0.000115177
PTGFRN	0.0733008	0.00132507
PALLD	0.0732975	0.013678
HMGCR	0.0732449	0.0146841
SDHAF3	0.0732196	0.00141481
CLTRN	0.0731482	3.3261e-05
PCK2	0.0730864	0.00924604
C2CD4C	0.0730599	0.00213397
FABP5	0.072989	0.00759175
DMTN	0.0729346	5.13037e-05
WDFY3	0.0729125	0.00729107
DPYSL4	0.0728421	0.00156393
ABCC6	0.072835	0.000128093
DACT2	0.07277	5.07647e-06
PDGFC	0.0727538	0.000164937
MKS1	0.0726335	0.0204603
SLC4A7	0.0726328	0.000733604
DCAKD	0.0725367	0.0235744
MOB1B	0.0724404	0.000559201
HNF1A	0.0724178	2.58056e-17
CCDC107	0.0723403	0.0128415
ID1	0.0723325	0.0162141
SURF1	0.0721389	0.0141268
TCEAL7	0.0719752	0.0214331
ATP6V0E2	0.0719336	0.00735736
SNX18	0.071918	0.04062
NR2F1	0.0718685	0.0166201
SPSB2	0.0718407	0.0014323
KCTD21-AS1	0.0718017	0.0119602
NAP1L1	0.0717884	0.0216435
PPP6R2	0.071774	0.0415524
HAAO	0.0716998	0.0400807
ARMCX2	0.0715687	0.0032836
MRPL43	0.0714339	0.0284596
MRPS35	0.0714237	0.00294014
SOSTDC1	0.0711411	0.00599181
ACTA2	0.0710293	0.00557878
CA8	0.0709491	2.02046e-05
BDH1	0.0708655	0.00093232
LRRC34	0.0707471	0.00172246
FXYD1	0.0707414	0.0285162
DCLRE1C	0.0707029	0.000131191
CENPV	0.0706143	0.00781314
FH	0.0706063	0.000151349
CCDC170	0.070578	5.03411e-10
IQCD	0.0705322	1.17062e-05
RCAN2	0.0704147	1.31843e-07
TPRKB	0.070306	0.00551659
CHD1L	0.0702262	0.00236828
WSCD2	0.0701771	9.06938e-05
STAG3	0.0701411	6.04822e-07
CTPS1	0.0701279	1.53757e-05
FEZ1	0.0700464	0.0105335
BPGM	0.0700302	7.42502e-05
RFX2	0.0699935	0.000519435
CRNDE	0.0699669	0.0283916
NCBP3	0.0699618	0.00786982
REPS2	0.0699288	8.82702e-12
ARG2	0.0698602	4.10633e-05
MLLT3	0.069761	0.000115655
ACAA1	0.0697182	0.0211083
CENPS	0.0697035	0.0366494
ZNF526	0.0696833	0.00298251
EBP	0.0696481	0.0214464
GTF3C3	0.0696405	0.0425099
SEMA4G	0.0696071	0.00138647
ELOVL4	0.069588	3.46387e-05
LINC01315	0.0695821	5.96052e-05
MAD2L1	0.0694926	0.00258836
SUSD4	0.0694059	0.000205806
HK2	0.069264	7.05753e-05
MYO5B	0.0691713	2.85114e-05
PDGFD	0.0691578	0.0310852
FANCF	0.0691466	0.00777623
ZDHHC14	0.0689093	1.31348e-06
SHANK2	0.068666	0.0226306
TSTA3	0.0686508	0.0253808
SGK2	0.0686269	1.11964e-09
TRAPPC2L	0.0686239	0.033168
CUBN	0.068598	4.59241e-05
SMIM15	0.0685916	0.00980347
SH2D4A	0.0684767	0.000164731
SIPA1L2	0.0683897	0.00211374
CACNA1H	0.0683216	0.018658
ALDH1A2	0.0682885	0.0173146
MRPS22	0.0682471	0.0159728
CASC15	0.0681811	0.00370345
ERBB4	0.0681684	0.00119656
TCP1	0.0679979	0.0474727
UBAC1	0.0679489	0.00672836
UCHL5	0.0678636	0.00345813
PITPNC1	0.0678173	0.00112631
MYO6	0.0677902	0.00209539
STK17A	0.0677742	0.000810129
GSTK1	0.0677558	0.0411246
VRK3	0.0674942	0.024509
ACOT9	0.0674691	0.0190005
APOM	0.0674217	0.00174646
TMEM126A	0.0674017	0.0053588
SDF2L1	0.0673586	0.00103087
LMCD1	0.0673256	5.71149e-07
RSPH4A	0.0672898	5.14956e-14
IER5L	0.0671429	0.000133428
GFPT1	0.066999	0.0167184
NOL11	0.0669797	0.0413521
ZNF48	0.0668312	0.0288668
FAM213B	0.0667957	0.00674393
PDE9A	0.0667231	0.0140897
BTG3	0.0666272	0.00761119
SLC12A2	0.0666027	0.00336199
YJEFN3	0.0665136	0.00835964
GMPR	0.0662931	9.07572e-05
CCT6A	0.0662414	0.0454801
CCDC153	0.0661976	9.01956e-05
OAF	0.066136	0.00989367
MOXD1	0.0659893	0.000897748
TBRG4	0.0659681	0.00168574
CYFIP2	0.0659558	9.03849e-06
WDR76	0.0656568	0.000859582
PECR	0.0656464	0.0102052
DCUN1D4	0.0654876	0.00119069
MAP4K3	0.0654641	0.010764
GSTM4	0.0654171	0.00945087
COPS9	0.0654001	0.0398747
DNM1P35	0.0652947	0.0121658
IER3	0.0651938	0.000322591
PPP1R3C	0.0651769	0.00391886
RFX3	0.0651291	0.00120034
TMEM17	0.0650388	0.0337267
CLMN	0.0649779	4.13592e-05
FAM207A	0.0648351	0.0476613
TOMM5	0.0648044	0.038586
DZIP1L	0.0647775	0.000210611
TSPOAP1	0.0646097	0.000183075
ZIK1	0.0645311	0.00424083
RARS2	0.0645031	0.0165762
DBNDD1	0.0644552	0.00122358
MIR210HG	0.0643272	0.000844315
ERCC1	0.0642364	0.0344918
MDFI	0.0641474	0.0476675
FGD4	0.0640344	5.63399e-06
DZANK1	0.0640132	0.00236156
PRR5	0.0639601	0.0457211
ZNF707	0.0639519	0.00204249
TNNI3	0.063899	0.026752
TRIP10	0.0637329	0.0170938
GPRC5B	0.0636251	5.45538e-06
SLC12A6	0.0635877	0.0216301
SWAP70	0.0635841	0.00898714
UTP14A	0.0635397	0.0453384
COL6A2	0.063538	0.00978294
NELFCD	0.063523	0.039358
HOMER2	0.0632985	0.00821993
ATAD5	0.0632571	0.000177236
EZH2	0.0632444	0.00201884
TFPI2	0.0631693	2.72743e-06
CAPN12	0.0631123	1.21461e-08
ELK3	0.0629988	0.028777
ADAMTS15	0.0627976	0.000219134
SHROOM4	0.0627947	8.38827e-05
FCRLB	0.0626368	0.0443143
UBXN10-AS1	0.0626269	1.57435e-08
DNAJC12	0.062622	0.00537292
TDP2	0.0625304	0.00533719
OSBPL10-AS1	0.0623209	1.23818e-05
MTPAP	0.0621652	0.0261923
APTR	0.0621158	0.00217973
PIBF1	0.0621129	0.0051432
C12orf76	0.062102	0.0193883
ZNF837	0.061983	0.00130918
TBC1D16	0.0618246	0.000745404
FAM96B	0.0618109	0.036125
DSCAML1	0.0617607	3.24311e-13
MERTK	0.0616178	4.17462e-06
HYPK	0.0616074	0.00899839
VMP1	0.0615976	0.00381541
MPG	0.0615715	0.0280991
SLC24A1	0.0615219	0.00544278
GMPPB	0.061467	0.00101914
SLC39A11	0.0614585	0.0195206
GALNS	0.0614069	0.00190854
HOMEZ	0.0613444	0.0134121
IPO4	0.0610311	0.00586815
CDO1	0.0610258	0.0122972
STK19	0.0609577	0.00395045
ZNF385C	0.0609367	0.000815351
LRRC37B	0.0608628	0.0064551
MRPL32	0.0607983	0.0153885
LRRTM4	0.0607393	8.6205e-05
PIK3C2A	0.0607156	0.0343609
ADAM10	0.0606294	0.00484284
FHL3	0.0605956	0.022047
ACSS2	0.0605322	0.00550296
C20orf27	0.0605264	0.00998402
MIA2	0.0605103	0.0172066
MACF1	0.0604472	0.0132769
CDKN2D	0.0604278	0.0336608
CCDC151	0.0603998	0.0086238
KLF4	0.0601911	7.79e-07
ZCCHC18	0.0599487	0.000742852
TNS1	0.0599475	0.0106716
SLC7A11	0.0599042	0.000613632
POLR1C	0.0598684	0.00183141
MAPK14	0.0597748	0.00812331
ARRB2	0.0596535	0.00656887
C8orf48	0.0596035	0.000159705
LINC00511	0.0596021	9.20329e-11
MRPL19	0.0595915	0.0042021
WNK3	0.0595589	0.0148667
C1RL	0.0595521	0.0311301
ADCK1	0.0595394	0.00802037
PQBP1	0.0594832	0.0434718
SPTSSA	0.0594357	0.0268339
CDC5L	0.059364	0.038193
CARMIL1	0.0593299	0.00378564
CCDC157	0.0592008	0.0111285
IGLON5	0.0589995	0.000121291
MGME1	0.0589282	0.00100114
OR2A1-AS1	0.0589239	0.00289
TSGA10	0.0588295	0.00892958
KDM1A	0.0587538	0.043284
LIPT2	0.0586761	0.00147686
RRAGA	0.0585494	0.0187843
SHMT1	0.0584645	0.0027421
RPF2	0.0584066	0.0203295
FLNB	0.0583999	0.0151552
C21orf58	0.0583477	0.016752
NRAV	0.0580125	0.0270675
LRRC73	0.0579343	0.00100727
HARS	0.0578013	0.00336831
JADE3	0.0576503	0.000331928
NSMF	0.0575957	0.0343306
WDR93	0.0575773	9.92421e-12
MORC2	0.0575086	0.0110716
FGFR4	0.0574885	0.00230653
SLC16A4	0.0574744	0.00177677
SLC25A14	0.0573931	0.0294134
ARRDC1	0.0573822	0.0442105
BAIAP2L1	0.0573743	0.0215038
FABP3	0.0573638	0.012094
BCO2	0.0572437	0.00617017
SNX7	0.0571395	0.0226113
HKR1	0.0571268	0.0298034
MEIS1	0.0570632	0.0414502
NXT2	0.0570407	0.0234775
ZWILCH	0.056986	0.0263882
HMBS	0.0569189	0.0140143
SSH3	0.0565579	0.00144117
WDR91	0.0565443	0.000646792
DEPTOR	0.0565067	0.0275918
PPP3CA	0.0563887	0.0062748
CABCOCO1	0.0563464	0.000433778
CTTNBP2NL	0.0562397	0.00933711
THEM6	0.0562247	0.0063927
HPRT1	0.0561654	0.0147332
BOD1	0.0560574	0.0248993
SHQ1	0.0560546	0.0043591
RALB	0.0560545	0.0367415
KLHDC8B	0.0560011	0.0146096
P3H4	0.0558796	0.0202471
SHMT2	0.0557237	0.0358435
RBPMS2	0.0556866	0.0286617
FHAD1	0.0556617	1.33962e-07
G6PD	0.0556286	0.00625366
MSL3	0.0556261	0.0344242
POLDIP3	0.0556114	0.0334515
RNF149	0.0555395	0.0172881
ESF1	0.0554474	0.0313787
CENPN	0.0553782	0.0118407
RBM19	0.0553282	0.00887301
PGF	0.0552758	0.0255786
FAAH	0.0551993	0.00888941
RNMT	0.05515	0.0452296
TRIM3	0.05512	0.00331559
LIMA1	0.0550824	0.0405237
PDZRN4	0.0550725	0.0074962
FBXL6	0.0549747	0.000683314
RYK	0.0549731	0.0479111
C1orf109	0.0549696	0.0124841
GAS2L1	0.0549232	0.00300629
FOXN3	0.0548059	0.0281213
COG2	0.0547532	0.0408107
SPON1	0.0546704	0.0119259
NINL	0.0545732	0.0253043
FAM199X	0.0545613	0.0338936
RPP40	0.0545355	0.0248177
HSPBP1	0.0544235	0.00652717
FIBIN	0.05432	0.00223338
SCARA3	0.0543199	0.0460958
ANKRD42	0.0543046	0.000192053
ZNF503-AS2	0.054293	0.000124723
ORAI2	0.0542672	0.0358517
TARS	0.0542225	0.00611713
RPGRIP1L	0.0541947	0.0432309
PIP5K1B	0.054182	9.02636e-08
USB1	0.0541535	0.00543805
TMEM136	0.0541048	0.0479408
DERL1	0.0539539	0.00403878
PLCB4	0.0538404	0.0012578
CCDC14	0.0536371	0.0220239
SLC12A5	0.0535617	0.0229031
GLIS2	0.0534668	0.013349
PIM1	0.0534636	0.0230971
FAM171A1	0.0533168	0.0027621
PAK4	0.0532995	0.0362631
FAM241B	0.0532103	0.00684086
NSUN3	0.0531778	0.007741
NEK1	0.0530461	0.0100483
ACY1	0.0528291	5.40861e-08
PKN1	0.0528227	0.0305924
RAB6B	0.0527471	0.0264637
TNFSF12	0.0527259	0.0111221
STX2	0.0526149	0.00137577
TRIM5	0.0525775	0.0391108
ANKRD54	0.0524693	0.0275901
SLC35D2	0.0524066	0.00289883
STK33	0.052353	0.0160993
MTFR1	0.052352	0.0163815
PTCD1	0.0522213	0.00215501
LMO7	0.0519782	0.0163609
RAB23	0.0519503	0.0128262
MRPL13	0.0519162	0.0136384
USP25	0.0517935	0.0171253
KAT14	0.0517808	0.000921419
RPUSD1	0.0516473	0.0156413
PLPPR1	0.0516424	3.83446e-05
CATIP	0.0515132	0.000527599
PRPF31	0.0513175	0.0381767
SF3A3	0.0512483	0.0349493
TCEAL5	0.0512335	0.0344261
ARHGAP6	0.0512307	0.0002083
TMEM177	0.0512244	0.0162263
ATP1B3	0.0512058	0.0212594
HEXDC	0.0511805	0.00108816
RANBP9	0.0511799	0.0225963
TBC1D7	0.0511698	0.0320415
ABHD14A	0.0511397	0.0487472
TGFB2	0.0511363	0.00778522
THOC6	0.0511164	0.0145983
WRAP53	0.0510525	0.0037048
DENND2A	0.0510388	0.00859134
KLC3	0.0509096	0.000108268
SCUBE3	0.0508509	0.0122479
TRUB2	0.0507395	0.00565514
GTF2F1	0.0507006	0.0153586
BTN2A2	0.0506493	0.0183667
DDX52	0.0506437	0.00753316
SOGA1	0.0506272	0.00589532
ARL5B	0.0501812	0.0203346
ZNF511	0.0500418	0.0313267
INPP5F	0.0500001	0.0170969
TUBB2B	0.0499508	0.00320548
GTF2F2	0.0499365	0.00217507
CEP57L1	0.0498747	0.0148176
SNTB1	0.049823	0.00746183
HDHD5	0.0496872	0.0205007
NUDT6	0.0496739	0.00422374
BBS12	0.049624	0.000326259
RPS6KA3	0.0495948	0.00423287
FOXP4	0.0494481	0.0096483
SOCS1	0.0492665	0.0371
MFHAS1	0.0490846	0.0485313
SH3TC1	0.0490738	0.000197237
RPA1	0.0489978	0.0318173
ACTR3B	0.0489077	0.00700199
RRS1	0.0488834	0.00411994
FUT1	0.0488195	0.00306626
MRPL21	0.0487597	0.0371311
TMEM120B	0.0486804	0.00665106
ALG3	0.0486596	0.00625794
C16orf45	0.0486378	0.0142457
NEDD1	0.0486125	0.0239066
ARHGEF2	0.0485755	0.00155326
MRPL48	0.0485717	0.0164884
THBS4	0.0484965	0.00120136
ZNF205	0.0484675	0.0132093
PPARGC1A	0.0484581	0.000205815
TMEM41A	0.048452	0.0376017
NDUFAF1	0.0482706	0.0312194
PHETA1	0.0482477	0.00979993
APOO	0.0481439	0.00287065
RRP1	0.0480821	0.0077937
METTL8	0.0480801	0.00382339
IGSF3	0.0480614	4.30556e-05
NKRF	0.0480458	0.0125116
MTMR11	0.0478727	0.00178579
LDHA	0.047832	0.0249644
CLK4	0.0477378	0.036356
SLC22A5	0.0477151	0.00933552
TARBP2	0.047658	0.00317278
FAM169A	0.0476148	0.00692674
ADAMTS6	0.0475534	0.0221543
ROR2	0.0474298	0.0103804
PSRC1	0.0474231	0.0172087
SFXN4	0.0473498	0.0214505
TMEM47	0.0473089	0.0107135
LY6H	0.0471315	0.0239885
KIAA0753	0.0471084	0.0280292
ARHGEF25	0.0470436	0.0423113
ENTPD1-AS1	0.047022	0.0210093
CCDC191	0.0470201	0.00136131
DPM2	0.0469965	0.0117181
NCS1	0.0469816	0.0345255
ZNF184	0.0469749	0.00800263
FAM185A	0.0469669	0.000668259
PDE7A	0.0468458	0.0492663
SFT2D3	0.0466549	0.0264443
MSH6	0.0466207	0.0128342
DUSP18	0.0465898	0.0051629
GLRX	0.0465202	0.00512876
TCF20	0.0464462	0.0107258
MMP11	0.0463961	0.0456153
PKIA	0.0463473	0.000793666
CTSH	0.0462659	0.00370894
SYNE1	0.0462097	0.0333852
CD3EAP	0.0461303	0.000779802
PURPL	0.0460898	0.0386168
GCAT	0.0459273	0.0265503
MKL2	0.0459271	0.00397216
ZNF253	0.0458026	0.0197573
RCOR2	0.045773	0.000474171
TRAM1L1	0.0457579	0.0435326
IGF2	0.0457451	0.000573904
ZNF136	0.0456876	0.00538214
RFC5	0.0456767	0.0491835
PXYLP1	0.0456249	0.0171903
RAB11FIP4	0.0455846	0.000744696
ADAT2	0.0455703	0.00214989
TMEM144	0.0455685	0.00147571
ERVK9-11	0.0455588	0.000878085
RMND1	0.0455538	0.00935615
NBPF15	0.0455446	0.000712125
FAT3	0.0455242	0.00303877
NEIL2	0.0453245	0.0164838
CMSS1	0.045308	0.0269024
KATNB1	0.0452846	0.0191412
MGAT3	0.0452263	0.0281124
EFNB3	0.045163	0.0227386
ZCCHC2	0.0450563	0.0146692
TWNK	0.0449586	0.0244019
MTX1	0.0448884	0.026318
KNOP1	0.0448734	0.0419395
ACD	0.0448507	0.00738756
TATDN3	0.0448109	0.000322451
RAB3B	0.0445025	0.000557716
DGKH	0.044497	0.00514906
PRKD3	0.0442345	0.00419944
NIFK	0.0441366	0.0260211
CDKL5	0.0441217	6.26347e-05
ENTPD6	0.0441197	0.00709499
KCNMB4	0.0440899	0.0261924
ZNF33B	0.0440608	0.0335378
PRSS8	0.0440559	0.0010591
COX15	0.043987	0.00196405
MRPS5	0.0438904	0.0437326
ZNF670	0.0438488	0.0159496
MYH10	0.0438426	0.0275457
CFAP300	0.0436665	4.38634e-06
RAB3D	0.0435849	0.0328563
NOVA1	0.0435649	0.0375509
CEP70	0.0435555	0.00591414
TBC1D24	0.0435404	0.0472063
FAT4	0.0434689	0.00175917
DHRS4	0.0434631	0.00865354
CRTC3	0.0434211	0.0172318
TTLL5	0.0434138	0.0366912
ZNF426	0.0433609	0.0126667
PEPD	0.0433343	0.0185228
PARG	0.0432705	0.0497302
PCDH7	0.0432684	0.022608
F11R	0.0432264	0.0119711
ABCE1	0.0431377	0.0420293
CLBA1	0.0430641	0.0301245
PPM1K	0.0430133	0.0289701
HS1BP3	0.0430101	0.0434264
ADAMTS12	0.0429791	0.0115279
SEC14L6	0.0429382	0.0109048
RNF144A	0.0429199	0.0147511
APPL2	0.0429137	0.0172932
HDAC11	0.0428703	0.00381927
RCBTB1	0.0428582	0.00728362
MOB3B	0.0426973	0.0282325
TMEM125	0.042651	0.00810862
BTBD19	0.0426141	0.0239844
FARS2	0.0425383	0.00347242
ASAH1	0.0422467	0.0410215
ADSSL1	0.0422313	0.0368506
FST	0.0422172	0.0219788
PTP4A1	0.04218	0.0321182
RP2	0.0420505	0.00203867
SLC7A6OS	0.042041	0.0366747
MAP2K3	0.0419986	0.00320034
RPE	0.0419918	0.0160997
ADGRE5	0.0419044	0.036841
ELF3	0.0419006	0.000746357
NOTCH1	0.0418424	0.0123738
TSNAX	0.04182	0.0131084
NALT1	0.0418129	0.0482405
HSD17B1	0.0418038	0.00818119
ARMC2	0.0417846	0.000638768
LINC02249	0.0417068	0.0321757
LGMN	0.0416419	0.0214712
MMP2	0.0416057	0.0157674
ST6GAL2	0.0414426	0.0142546
TNFRSF4	0.0414197	3.76218e-07
LINC00884	0.0413492	0.00278135
CAD	0.0413069	0.00248753
SBK1	0.0412179	0.0431631
CAPG	0.0410985	0.0038965
CADM4	0.040864	0.0126545
KIFC2	0.0407778	0.0429302
CLEC2D	0.0406954	0.0128665
SLC25A33	0.0406593	0.0433247
PDE8A	0.0406098	0.0127592
OSBPL2	0.0405685	0.0290544
CHTF18	0.040506	0.0199471
ZEB1-AS1	0.0404542	0.0265301
OPCML	0.0404477	0.000258335
TBCK	0.0404341	0.0417561
AGL	0.0404329	0.028076
SGF29	0.0402766	0.0424416
ZNF816	0.0402089	0.0166579
CABIN1	0.0400987	0.0304215
PRPSAP1	0.0399862	0.0369242
ARHGEF35	0.039943	0.0260517
IL17RE	0.0398329	0.000136825
RALGPS1	0.0397936	0.00119063
DKC1	0.039754	0.0461464
HNMT	0.0396819	0.0478645
CASC2	0.0395983	0.0048452
GLA	0.0395807	0.0049229
GEMIN8	0.0395465	0.0116561
RNF175	0.0394896	0.0118495
STXBP2	0.0394773	0.0377089
HADH	0.0394287	0.0386976
KIAA1614	0.0393371	0.00221824
ZNF611	0.0392763	0.00756207
TRIT1	0.0392752	0.0203792
SLC25A12	0.0392289	0.0462534
PIGU	0.0392193	0.00168921
ADSL	0.039204	0.0277102
DDB2	0.0391811	0.0343128
PBDC1	0.0391348	0.0370965
TSPAN33	0.0389932	0.00153533
CYP3A5	0.0389742	0.0266892
L3MBTL2	0.0389557	0.00878983
ZNF714	0.0389309	0.019729
ASXL3	0.0389066	0.00830825
SNAPC4	0.0388065	0.0348425
REC8	0.0387803	0.00414908
RCBTB2	0.0386942	0.0261413
PCOLCE2	0.0386541	0.0108997
HNRNPAB	0.0385242	0.0152384
SHC2	0.038471	0.000447606
BNC2-AS1	0.0384046	0.00286357
KCNK1	0.0383847	0.000353471
ABCC1	0.0382154	0.0391468
RUFY3	0.0381373	0.00681879
WDR43	0.038114	0.0338475
MFN1	0.0379719	0.0408113
ZSCAN5A	0.0378539	0.0152102
PGM2L1	0.0377762	0.00268435
MRPL35	0.0377682	0.021662
PPAT	0.0377026	0.0188385
UTP20	0.0376675	0.00217698
UCHL3	0.0376273	0.039751
FAM162A	0.0376062	0.0357697
EPS8	0.0374941	0.0499676
ALKBH2	0.0374329	0.0338304
ZNF790	0.0373238	0.0431092
TMEM68	0.0372749	0.0302303
ARIH2OS	0.0371729	0.0318557
CLYBL	0.0371674	0.0113666
CCDC152	0.0371065	0.0196517
ODF2	0.0370962	0.0218147
ALG6	0.0370058	0.012385
TNFRSF10B	0.0369642	0.0468184
GRSF1	0.0368445	0.0294496
THAP4	0.0367909	0.0117654
SHROOM1	0.0367891	0.0113947
NBPF11	0.0367458	0.00138168
ZCCHC4	0.0366566	0.0115345
RAB3A	0.0365926	0.0117201
PCOLCE	0.0365644	0.00824362
ENO3	0.0364929	0.0325954
NABP1	0.0364022	0.0288824
PACS2	0.0363853	0.0276751
AGMAT	0.036368	0.00488703
SLC40A1	0.0361989	0.00620777
CCDC82	0.0359874	0.0262963
MSANTD2	0.0359853	0.0112408
CC2D1A	0.0359188	0.0101244
PDE10A	0.0358847	0.000190533
SPTY2D1	0.0358826	0.0435166
PKD2	0.0358221	0.0336542
MIR762HG	0.0356895	0.0258914
APOC1	0.0356488	0.0190916
TOP2B	0.035457	0.0212865
PIK3C2B	0.0354153	0.0159173
SNX2	0.0353575	0.0325404
C4orf46	0.0353069	0.00337508
AGA	0.034993	0.013066
SH3BGR	0.0348526	0.0252129
LINC00869	0.0348184	0.0413635
DYRK2	0.0346251	0.0370844
PRSS27	0.0345526	0.00112133
EXOC6B	0.034482	0.0113966
MPI	0.0343531	0.0228123
BCHE	0.0343041	0.00273798
MSX2	0.0342557	0.0422867
C21orf91	0.0339501	0.0112118
NEK8	0.0338576	0.00386849
GJC1	0.0337545	0.0347021
NOP16	0.0336542	0.0158398
STAT5B	0.0335162	0.00462271
KATNBL1	0.0334681	0.0412695
NDUFAF7	0.0334181	0.0114918
PRMT5	0.0334153	0.0244058
PNP	0.0334113	0.0369514
ZNHIT2	0.0332791	0.0288062
TIMP3	0.0332332	0.00607704
TBCCD1	0.033068	0.0262746
CHAF1A	0.0329623	0.01519
KIF26B	0.0328691	0.0042031
CSF1	0.0327969	0.00319367
EFCAB7	0.03273	0.0107976
NME2	0.0327154	0.00880984
WDR74	0.0326895	0.0203721
ALYREF	0.0325914	0.0469333
GSTM3	0.0324993	0.0127733
AFDN-DT	0.0324856	0.0196036
PINX1	0.0323064	0.0321928
EAF1	0.0323009	0.042849
STXBP3	0.0322923	0.0412225
TMEM254	0.0322699	0.0416466
APCDD1	0.0322022	0.00893095
NUP155	0.0321288	0.0335383
UTP15	0.0320652	0.0478658
MOSPD2	0.0319901	0.00509948
SLC35B3	0.0319626	0.0342468
SLX1A	0.0318342	0.0186852
SPATA5	0.0316914	0.0308876
MFSD4B	0.0316847	0.0251163
ADCY6	0.0316571	0.0326261
TMSB15A	0.0316467	0.0190175
ZNF217	0.0314797	0.0463105
DHX33	0.0314365	0.0183547
SDC1	0.0313519	0.0314102
SYNJ1	0.0313115	0.00795221
KIAA1211	0.0312835	0.0346951
LIPE-AS1	0.0312063	0.0317092
EXPH5	0.0310434	0.0429121
NUDT9	0.0308773	0.0259177
NUP37	0.0307786	0.0343265
RASGRP3	0.0307314	0.0019902
CACNA1A	0.0306496	0.00542213
MORN4	0.0305062	0.0195526
SOAT1	0.0304264	0.0372969
ADARB1	0.0299514	0.0032302
ZCCHC7	0.0299114	0.0203139
UBE2T	0.0296427	0.0197118
GNAL	0.0296391	0.0292064
ITGB3	0.0293982	0.0352493
[truncated: 1,508 more rows]

## Sheet: Cluster 4
Gene	LogFC	pVal		GO BP for top 30 DE gens
LYZ	2.70837	2.87052e-19		ID	Name	Source	pValue	FDR B&H	FDR B&Y	Bonferroni	Genes from Input	Genes in Annotation
CD24	1.8141	4.82448e-30		1	GO:0040011	locomotion		1e-06	0.001726	0.01386	0.001726	13	1735
FTL	1.69324	7.91063e-33		2	GO:0051674	localization of cell		7.232e-06	0.004161	0.03342	0.01248	11	1428
SPP1	1.51377	3.20245e-53		3	GO:0048870	cell motility		7.232e-06	0.004161	0.03342	0.01248	11	1428
LGALS1	1.47939	0.0256212		4	GO:0006928	movement of cell or subcellular component		1.665e-05	0.007182	0.05768	0.02873	12	1882
SRGN	1.42798	5.36051e-05		5	GO:0016477	cell migration		2.19e-05	0.00756	0.06071	0.0378	10	130
S100A9	1.27921	3.31113e-41
TYROBP	1.26696	6.14768e-30
TMEM52B	1.21746	2.07431e-57
TUBB2B	1.19701	2.02577e-38
WFDC2	1.19672	1.76836e-23
GPX1	1.17205	5.89862e-16
FCER1G	1.15641	8.27211e-38
GNG11	1.02687	9.3367e-28
MPC2	1.0196	7.37438e-20
C1QC	1.01459	3.4791e-27
APOE	0.999068	1.60296e-19
IDH2	0.964398	7.56823e-31
CLDN6	0.953011	7.46896e-85
EMX2	0.940506	6.25429e-18
SOX4	0.931267	5.96116e-15
ARPC1B	0.929389	9.19275e-06
ARHGDIB	0.909513	4.7981e-13
LST1	0.874411	6.74603e-11
DEFB1	0.871517	4.69802e-22
RETN	0.867206	6.30497e-23
CLDN3	0.854927	1.9665e-14
EPCAM	0.851891	7.88014e-37
HMGA1	0.83675	2.59268e-15
COTL1	0.813866	2.95726e-12
ATP1B1	0.810828	3.94239e-18
MAL	0.804049	3.81717e-36
DBI	0.797327	1.14876e-21
SAT1	0.794959	2.02684e-09
SH3BGRL3	0.780228	6.02266e-07
TMSB10	0.767147	9.73817e-24
FXYD2	0.765439	1.66393e-12
CHCHD10	0.757776	5.58287e-18
UCP2	0.754166	4.98132e-19
GLRX	0.752639	7.7602e-40
TACSTD2	0.72934	1.56999e-67
CLDN7	0.723232	1.00441e-20
S100A14	0.722957	3.94907e-59
ALDH1A1	0.719651	4.97621e-27
ENO1	0.703464	3.80619e-19
DMKN	0.690721	1.07017e-34
CD68	0.689752	3.73398e-24
PYCARD	0.685688	1.48966e-11
CTSB	0.684653	0.0489279
SLC25A5	0.679507	8.07862e-21
FABP5	0.674267	1.45819e-05
LINC01781	0.671072	8.41312e-18
LDHB	0.654991	2.37033e-15
PAX2	0.654035	1.88535e-10
NEFL	0.653486	5.49467e-31
LINC02381	0.653232	1.48122e-18
JPT1	0.649151	5.64842e-22
CORO1A	0.647958	2.24886e-18
C4orf48	0.647796	2.71245e-23
SMIM24	0.639175	4.43414e-39
FCGRT	0.635899	0.000159428
SMS	0.629995	1.81835e-13
CAPG	0.629383	1.64843e-31
H2AFZ	0.624196	1.40935e-10
TUBA1B	0.622295	0.00438676
CLDN4	0.620047	3.44706e-42
TUBA1A	0.615409	1.84939e-12
GSTP1	0.609307	4.5795e-15
MDK	0.607596	4.56217e-07
MECOM	0.59874	2.23961e-28
YBX1	0.59372	2.32856e-19
UCHL1	0.591072	6.60647e-12
HPN	0.588684	2.10379e-44
AGR2	0.581039	3.53356e-35
LHX1	0.57892	7.55307e-06
CD36	0.577181	2.85183e-41
CYBA	0.564696	7.08747e-09
PPDPF	0.559498	3.70849e-12
SH3YL1	0.551138	6.24144e-19
ACTB	0.550539	3.89292e-05
C12orf75	0.542654	5.5138e-22
TMEM176A	0.542091	2.4654e-27
LGMN	0.539215	3.21133e-10
COX5A	0.53734	8.18501e-15
DKK1	0.536891	2.78316e-09
LCP1	0.534115	1.33279e-43
KLF6	0.533852	6.9261e-17
CD74	0.531782	9.51676e-17
CD52	0.530285	1.46417e-22
TNFRSF12A	0.530239	2.52903e-21
CYB5A	0.527547	3.64558e-13
CALM1	0.524842	4.4947e-12
CTSC	0.520323	6.98486e-18
ATP6V1F	0.517002	2.79697e-10
NPM3	0.507106	4.92811e-19
ETV4	0.506393	1.08157e-24
RPS2	0.501798	2.68042e-14
UQCRH	0.501532	6.83091e-15
NDUFB9	0.499244	7.30512e-06
ASAH1	0.497222	4.81752e-08
SPI1	0.495435	4.55544e-09
CREG1	0.484827	9.26271e-13
TXN	0.484263	7.14573e-18
AKR1B1	0.477976	2.42126e-10
IGSF6	0.476417	2.09822e-47
EEF1B2	0.472777	1.51561e-13
EGFL7	0.472575	7.44538e-22
CSTB	0.472031	1.33037e-09
HOXA10	0.469079	5.17631e-07
RGS19	0.467462	3.95137e-12
C1QA	0.466861	2.97143e-38
LAPTM5	0.46316	2.99742e-41
MS4A7	0.462967	2.47605e-41
CCL3	0.462798	5.66958e-26
HMGA2	0.462324	1.43772e-11
GMFG	0.462308	2.32173e-32
PRELID1	0.458984	3.90439e-12
EMX2OS	0.457508	1.01977e-16
C1QB	0.456467	6.15793e-23
CCDC198	0.452375	6.72714e-29
TKT	0.448886	9.5225e-10
CLDN16	0.448178	2.07888e-11
DDAH2	0.447897	2.05964e-09
BTG1	0.447345	1.0585e-06
ABRACL	0.447057	1.31774e-09
MYO6	0.445936	8.69395e-13
PFN1	0.443036	0.00151435
CFL1	0.441143	4.55449e-09
RPL8	0.439364	1.71469e-22
EIF4EBP1	0.438944	5.3112e-12
RAB25	0.438666	4.18602e-55
MT-ND1	0.436131	6.445e-11
RPS18	0.43529	1.03417e-16
TMEM176B	0.432635	2.58955e-15
RPSA	0.429593	1.08417e-14
RPS21	0.429168	1.81222e-10
SPINT1	0.428863	3.92667e-24
PODXL2	0.428036	4.71159e-11
TPM3	0.428017	4.42996e-07
OCIAD2	0.425753	6.66574e-06
HMGB2	0.424936	7.55548e-08
MARCKSL1	0.424276	7.82482e-05
MS4A6A	0.422798	2.47605e-41
LINC01116	0.421982	2.6512e-08
ODC1	0.420034	0.0280309
CCND1	0.416843	0.00206904
TUBA1C	0.416311	1.31017e-12
AGPAT2	0.415641	3.4907e-11
GPR160	0.414599	5.03709e-89
CBR1	0.412182	7.70951e-15
CYSTM1	0.40898	1.09758e-08
AP2S1	0.40762	1.14654e-09
PCSK1N	0.405846	9.28058e-11
RPLP2	0.40458	8.15862e-14
MINOS1	0.402378	7.98023e-11
RPS19	0.402045	8.4826e-13
AMN	0.401999	1.45181e-16
LIPA	0.401669	5.03735e-09
UGT2B7	0.399803	8.33221e-13
PHGDH	0.399279	1.93373e-06
SERPINE2	0.394783	1.60286e-09
BID	0.393506	2.79055e-23
MGLL	0.391895	2.89423e-53
VAV3	0.391767	2.33583e-46
RPL12	0.390654	3.67305e-16
ANXA4	0.389568	1.01619e-13
MRC1	0.389231	1.91908e-32
CRYL1	0.387887	4.13487e-18
UBA52	0.38769	6.82611e-18
HOOK2	0.386317	2.35839e-17
BICC1	0.386225	2.38995e-12
PEBP1	0.385153	5.93008e-08
RNF130	0.38486	5.72737e-11
CYBB	0.383921	2.68837e-44
KCNJ15	0.383478	1.85753e-57
POU3F3	0.383431	1.02966e-37
SNRNP25	0.383313	1.03268e-06
C19orf33	0.383019	4.6714e-14
RPS10	0.38204	3.22021e-12
RPL28	0.380299	2.34379e-15
MITF	0.378485	1.83615e-39
NEFM	0.376743	1.94945e-13
RPS12	0.376419	1.16368e-12
PRSS8	0.376316	1.16012e-28
GAPDH	0.373267	3.52211e-12
KRT19	0.372246	0.00026312
LIMCH1	0.369872	4.70963e-15
ARPC3	0.369708	3.53516e-09
RPL27A	0.366814	1.9907e-11
DUSP9	0.3668	5.66346e-05
MZT2B	0.366664	5.99992e-09
CKS2	0.363245	3.9487e-09
KLHL13	0.363066	1.5646e-16
ATP5MC1	0.35887	4.61657e-07
HNF1B	0.357634	3.66463e-18
HNMT	0.357257	1.30432e-12
PTGR1	0.356125	2.67917e-05
ARPC2	0.355664	0.000760473
PPP1R14C	0.354942	9.35708e-18
LGALS3	0.354173	3.17106e-08
TES	0.353793	5.33554e-18
SDCBP	0.351714	1.01186e-06
HPGD	0.350442	0.000392845
DPP4	0.349856	1.93779e-24
RPL14	0.349083	1.44778e-13
DBNDD1	0.348617	3.53482e-21
PSAT1	0.348606	5.16263e-22
HSPD1	0.348121	2.15167e-08
RPS3	0.347614	3.31374e-12
GATA3	0.347481	2.8038e-07
ACAA2	0.347338	3.84939e-12
PLEKHA1	0.345708	2.23789e-05
ANXA11	0.344388	6.03991e-10
MIR4435-2HG	0.343444	1.46221e-07
RPLP1	0.342806	1.27203e-13
RPLP0	0.342624	1.04747e-14
SERINC2	0.342621	7.61231e-15
LSM4	0.341604	1.23501e-08
ABHD11	0.341412	3.80503e-09
HCST	0.34112	3.90589e-16
DYNC2LI1	0.339904	2.18053e-07
MPC1	0.339584	2.12447e-08
HLA-C	0.339392	1.07845e-13
PCLAF	0.338525	1.92893e-05
MYL12A	0.338208	0.000115747
MZT2A	0.338043	8.491e-08
TP53I3	0.33756	7.34555e-14
TPI1	0.337454	6.63268e-09
BNIP3	0.337194	7.90102e-06
HOXB6	0.336746	4.65241e-07
GLIPR1	0.335422	1.62231e-12
ACAT2	0.335117	2.09484e-07
CYCS	0.334734	8.27534e-07
MARCKS	0.334527	2.71275e-09
BASP1	0.334169	3.92192e-06
COA3	0.334071	8.41055e-05
SCUBE3	0.333914	2.51643e-12
RPL39	0.332695	6.36329e-09
STX3	0.3326	1.08e-16
ATP1B3	0.332103	1.56985e-13
ARL4C	0.331902	4.35082e-08
COX4I1	0.330131	1.20516e-11
NME1	0.329634	1.01735e-06
PTTG1	0.329293	1.98912e-06
HSPE1	0.32914	1.36665e-06
KRT18	0.328954	2.54222e-05
BLVRB	0.326461	0.00211651
CAP1	0.326262	4.62445e-06
RAB3IP	0.325387	2.07149e-11
ELF3	0.323267	2.53578e-27
FAM49B	0.322352	1.39734e-08
PLEKHJ1	0.322042	3.42707e-09
H2AFV	0.321831	0.000695352
RBM47	0.321658	1.81076e-12
MRPL12	0.321269	1.53279e-07
C20orf27	0.320935	4.54459e-07
EIF3K	0.32063	2.3204e-07
GTF3A	0.319322	9.90963e-09
IRX3	0.318887	6.71481e-16
IMPA2	0.317634	1.34891e-16
KRT8	0.315598	0.000884632
RPS17	0.313586	5.28598e-11
CPM	0.313323	2.40064e-29
SDF2L1	0.312244	3.16572e-08
RAB5IF	0.312225	8.27624e-09
PGK1	0.312144	5.34445e-07
ATP5PO	0.312035	1.99431e-09
COBLL1	0.310326	8.02597e-24
GGH	0.309904	1.06425e-19
RPS15	0.307758	5.83331e-12
TFAP2A	0.305049	1.75779e-27
UQCRB	0.30488	2.93867e-10
TSPO	0.303629	0.0353749
SLC25A6	0.303156	1.51687e-09
MTCH2	0.303152	5.80012e-10
HMGB3	0.302793	1.23816e-05
CLEC18B	0.302279	1.67948e-07
CLIC1	0.300468	2.86699e-06
CYC1	0.300456	4.17574e-07
HOXD8	0.29978	2.98809e-07
DDAH1	0.299237	1.7175e-20
SLC38A1	0.298499	3.60318e-09
CUBN	0.298174	0.00297634
COL6A1	0.297948	9.19655e-07
BCL7A	0.297337	2.38597e-08
TOMM40	0.296751	1.75897e-09
RIDA	0.296628	3.19335e-09
METTL9	0.295568	1.46254e-06
ATP5MG	0.295237	3.59883e-11
MAPKAPK3	0.294695	1.04544e-09
BRI3	0.294438	0.00173891
SAMHD1	0.294361	1.88181e-15
RPS20	0.293904	7.02677e-09
VAT1	0.293763	1.05117e-10
ANP32E	0.293718	1.63186e-09
RAN	0.292894	3.54054e-05
RPS13	0.292391	7.14035e-11
SIM1	0.291611	7.63223e-38
HES1	0.2914	1.6361e-05
RPL27	0.289396	1.18165e-08
RPL36	0.28928	8.77734e-09
LDHA	0.289107	0.00126395
COX8A	0.288309	1.2778e-05
PSMA2	0.287371	0.0143788
RTRAF	0.286714	3.84807e-08
DNER	0.286671	2.97557e-49
ATP6V1B1	0.28634	4.87603e-29
ZFAS1	0.286288	0.000392
RPL7A	0.285752	1.40745e-09
HLA-B	0.285273	2.574e-16
POLR1D	0.284544	2.00794e-06
FSCN1	0.284479	0.0112208
RAB32	0.283852	1.79251e-08
CYTOR	0.283147	1.09022e-09
KCNJ16	0.283074	1.52037e-13
CLDN19	0.282847	9.54241e-39
C1orf210	0.281482	3.02955e-39
ATP5F1E	0.281253	1.66393e-10
TPM1	0.281135	4.36882e-06
A2M	0.281134	3.27173e-10
RPS5	0.280186	2.89155e-08
SLC44A4	0.27997	1.10504e-22
ALDOA	0.279872	2.65129e-05
OTOA	0.279441	1.8725e-23
ITGB2	0.278634	7.92354e-26
CAMK2N1	0.27856	2.09707e-13
DCDC2	0.277912	1.03778e-08
MT-ND4	0.277428	4.87624e-09
MDH1	0.277193	0.00112703
C1orf162	0.276973	4.08214e-14
MRPS36	0.276841	7.12136e-06
STRADB	0.276808	1.77794e-05
TYMS	0.27617	1.97086e-06
HPGDS	0.275908	5.11837e-29
ARRB2	0.275143	2.44342e-06
MLLT11	0.27471	0.000102574
MEF2C	0.274581	0.000850754
ATP6V0E2	0.274296	2.41092e-11
RPL35	0.274015	5.32896e-10
PRDX1	0.273809	7.72703e-05
CTSS	0.273079	9.19818e-34
ATP5MC3	0.27278	0.000613277
MSRB1	0.272448	6.74617e-06
CDK2AP2	0.272244	7.83845e-11
RHOG	0.271544	0.000518853
TALDO1	0.270676	1.51726e-05
RPS24	0.270432	8.53382e-09
KLF3	0.269982	3.32301e-11
TTYH3	0.269316	1.55114e-08
RPL18A	0.268848	1.76469e-08
CALM3	0.268464	0.00108068
RPL26	0.268458	1.1594e-10
MT-CO3	0.267838	9.4106e-13
IVNS1ABP	0.267454	1.08495e-05
UGT8	0.267375	3.71425e-18
CAMK1	0.265719	1.61094e-15
CD9	0.265644	7.98324e-07
MRPS12	0.265211	2.43614e-08
ADAP2	0.264849	3.11396e-07
CCNB1IP1	0.263496	3.2942e-05
RPS28	0.263107	3.03592e-07
BOLA3	0.263001	9.59903e-07
UPP1	0.2626	2.92694e-14
COX7B	0.262276	3.9841e-06
LBR	0.262224	1.99022e-09
ASPH	0.261749	6.39771e-13
ATP5ME	0.261369	5.63475e-06
LSM5	0.260379	3.66368e-06
CLEC18A	0.259753	7.63242e-06
USH1C	0.259428	5.44342e-11
CARMIL1	0.259036	2.37089e-06
FABP3	0.257775	3.81622e-15
RPL11	0.257649	2.02764e-09
CAPN1	0.255691	1.01699e-09
RPL10	0.25553	6.35714e-10
CD44	0.255397	6.19212e-33
RPL29	0.255021	2.4273e-08
GRB14	0.254887	3.04336e-19
SRI	0.253951	0.00881018
CXCR4	0.25383	6.8734e-13
FXYD5	0.253766	0.000951788
HLA-E	0.253584	4.34708e-08
EIF3F	0.253145	1.93683e-05
SNHG25	0.252325	2.50403e-05
HOXD9	0.252291	8.67803e-09
SCIN	0.252177	1.83747e-19
SUSD3	0.252086	6.22516e-20
DUSP15	0.25197	2.66835e-10
MRPL23	0.251885	6.14534e-07
DNMT1	0.251862	4.18843e-06
NOP10	0.251108	2.42548e-05
RPL37	0.250798	9.73616e-07
M6PR	0.250287	5.73879e-08
FBL	0.250002	5.01666e-06
RPS7	0.249646	2.3072e-09
BIRC5	0.24874	1.95087e-07
CLU	0.2483	1.50492e-08
RPL32	0.24681	1.57007e-08
OGFRL1	0.24513	7.4228e-09
C1QBP	0.244969	0.000505123
PLA2G7	0.244807	4.02222e-27
LYPLA1	0.244582	7.85243e-07
LSP1	0.243574	1.19437e-06
ARHGAP18	0.243325	7.45625e-10
RAB17	0.243109	1.44098e-37
KDM2B	0.242136	1.31582e-06
RPS11	0.241936	5.38997e-07
MKI67	0.241371	4.69969e-07
COX6B1	0.241092	6.12107e-05
SPINT1-AS1	0.241024	9.11584e-19
RPL36A	0.240811	0.00249801
IMPDH2	0.239967	8.15816e-06
WDR1	0.239939	6.36231e-06
RPS4X	0.239535	5.96891e-08
PPP1R18	0.239397	2.08415e-09
RPS23	0.238736	1.24083e-07
SMIM4	0.238007	6.32837e-06
RDH10	0.237652	1.90822e-12
GCA	0.23738	3.406e-09
SNX7	0.237238	2.56065e-07
CEBPD	0.236826	8.65795e-12
MAP7	0.236167	5.53238e-16
RGS14	0.235862	1.23435e-07
LY86	0.235662	3.53356e-35
MARVELD3	0.235535	2.24319e-40
LHX1-DT	0.23471	0.000322023
SLC27A2	0.234613	6.55076e-33
LAIR1	0.234527	2.22578e-20
NCF4	0.234424	2.04346e-44
ATP5F1B	0.234381	6.10099e-05
AP1S2	0.234326	1.03719e-05
NUDT1	0.234159	2.00135e-08
DUSP6	0.233755	4.12873e-19
ERBB4	0.232637	0.000476765
MRPL41	0.232625	0.000974569
LYPLA2	0.232462	8.46512e-05
MDH2	0.232229	0.000164844
MRPS15	0.232214	1.29193e-05
AP1M2	0.232137	3.59957e-08
NPC2	0.231279	0.00267748
RPS8	0.230964	5.68281e-08
SNRPF	0.230827	1.792e-05
RHOB	0.230812	6.34359e-08
PSMA7	0.230644	0.00099958
PPIF	0.230268	2.25351e-10
GPX4	0.230021	1.97375e-06
PAFAH1B3	0.229948	0.000512107
ARPC4	0.22994	2.97542e-05
RPS6	0.229649	2.96809e-08
MRPL11	0.229148	4.71972e-06
NEK6	0.228916	4.70585e-09
CYS1	0.228764	1.70328e-22
SPRY1	0.228715	0.00430887
PHACTR1	0.228603	1.53943e-11
FTH1	0.228548	0.0404163
NCKAP1L	0.228256	1.66957e-47
DDT	0.228185	0.00580814
RPP25	0.228143	1.34882e-07
CISD1	0.228109	0.000133649
SERPINB1	0.227523	4.7168e-06
HNRNPAB	0.227516	0.000193902
ACTR2	0.227476	0.00776158
YWHAH	0.226679	0.00048637
IDH1	0.226377	7.89157e-08
GGCT	0.226144	6.04346e-06
ASRGL1	0.225646	2.77247e-13
GPI	0.225577	7.28158e-07
TMEM125	0.22511	8.43041e-18
SNF8	0.224991	6.95619e-05
MSN	0.224416	3.96774e-05
CNPY3	0.223928	4.65407e-07
FAM171A1	0.223845	1.25272e-09
PLEKHB2	0.22354	8.83498e-08
RPL13	0.223494	4.45871e-08
ATP5PB	0.223018	0.000128788
AP1B1	0.22246	6.97738e-09
UBAC1	0.222084	7.21112e-09
SLC39A8	0.221954	1.78863e-13
RPL31	0.221845	1.3604e-06
HOXB9	0.221336	0.00888353
NPL	0.221209	1.63471e-15
RPS14	0.221018	7.0341e-08
SNHG8	0.219981	0.000619966
SYK	0.219861	1.18586e-13
HOXB8	0.219599	6.00272e-07
UTRN	0.219254	2.48089e-10
SLC4A4	0.219132	2.7415e-11
HAGHL	0.2191	1.25637e-20
GAL3ST1	0.219093	4.58426e-30
TIMM10	0.21879	1.93297e-07
PNP	0.21859	1.32479e-27
MBP	0.218133	4.05109e-19
KCTD1	0.218062	4.07337e-13
TMEM147	0.217859	0.000149534
DTYMK	0.217746	8.1081e-07
HSPB1	0.217441	0.000939262
IL32	0.217329	1.12569e-05
GLYATL1	0.217173	8.72865e-17
PRR15L	0.216572	1.37091e-53
CSRP2	0.215989	4.14228e-07
CDH1	0.215408	7.10012e-31
FADS1	0.215219	0.00118388
CCNG1	0.214821	0.000265734
RNASET2	0.214126	5.78144e-07
SUCLG1	0.213523	4.2876e-05
SNRPD2	0.213508	7.8617e-05
NT5DC2	0.213351	1.70835e-07
FAM162A	0.213166	0.000154612
RACK1	0.212887	1.49476e-05
VPS29	0.212563	0.00409079
PLP2	0.21252	0.000335641
HOXB-AS3	0.21094	2.41362e-13
LMAN2	0.210511	5.04332e-05
ZNF44	0.210215	0.000361233
MAD2L2	0.210202	4.9466e-05
HCK	0.209997	2.97143e-38
NBEAL1	0.209771	1.68909e-05
GM2A	0.209692	1.7755e-11
FAM96B	0.209675	0.000275393
DDX21	0.209638	2.04395e-05
CARD19	0.209568	1.19905e-07
GYPC	0.209556	0.0096067
ALDH6A1	0.20895	1.84508e-05
CD99	0.208948	0.000818538
CORO1C	0.20886	1.71047e-06
KNOP1	0.208773	2.78871e-05
GATA3-AS1	0.208455	1.39045e-08
RPS9	0.207836	2.57428e-08
MT-CO1	0.207615	4.25004e-07
GALNT11	0.207261	0.00190616
ENTPD1	0.206996	9.68558e-36
GSTM4	0.206475	1.17434e-07
FXYD6	0.205727	1.00559e-05
DPP7	0.205525	2.38607e-12
LAMB1	0.2053	6.85507e-06
RPL38	0.205002	0.000299025
MRPL15	0.204195	1.11644e-06
TXNDC17	0.204144	0.000188617
MKKS	0.204036	0.00150531
LGALS2	0.203937	1.06159e-07
RPL23	0.203551	8.78777e-07
LASP1	0.203417	4.99217e-08
RBM3	0.203402	0.00220571
VDAC1	0.203383	3.22478e-05
RALB	0.202747	1.51202e-06
ITM2C	0.202739	0.0127885
ARL6IP1	0.202513	0.0018975
RPS27A	0.202399	8.72959e-08
HOMER3	0.202272	5.03973e-07
RPL18	0.201855	1.29215e-06
RPL41	0.201089	0.000151431
SMIM12	0.200819	2.75111e-07
ANAPC15	0.200724	3.41083e-06
MCUR1	0.20063	1.1336e-06
CYFIP2	0.200075	5.02108e-17
ANXA3	0.199625	1.02713e-16
DHRS7	0.199588	6.37836e-08
RGL3	0.199482	3.78883e-12
FDPS	0.199468	0.00311002
PTP4A1	0.199206	8.27635e-07
SNX3	0.199	0.00629704
CYYR1	0.198622	0.000305106
GPR34	0.198476	3.53356e-35
SNX5	0.197778	2.11748e-05
PPP1R1A	0.197729	2.40173e-08
TMIGD3	0.197641	5.66958e-26
ITGA2	0.197579	3.94676e-24
MEX3A	0.197467	4.15905e-06
MPZL1	0.197458	6.87776e-06
RPL23A	0.197306	2.3088e-06
MRPL3	0.196905	0.000402321
PLEK	0.196758	4.16665e-32
CRACR2B	0.196737	9.94804e-06
CD47	0.196556	4.52723e-08
TFEC	0.196472	9.33261e-32
DPY30	0.196259	0.000411549
ACOT13	0.19622	1.8786e-05
CCL2	0.195871	0.0198322
CENPF	0.195533	0.00291293
TMSB15A	0.195365	0.012054
IFI27L2	0.195145	2.68671e-06
RAB3B	0.194656	2.40422e-15
DDX39A	0.194556	0.000321759
FOLR2	0.194207	7.76995e-17
CYTH4	0.194003	4.16665e-32
AP2A2	0.193978	9.15528e-05
PKM	0.193644	0.00139286
MAP3K1	0.193196	2.10696e-08
KIF12	0.192919	9.5026e-07
APH1A	0.192903	3.12021e-06
TMEM123	0.192181	5.01653e-05
FAR2	0.192111	8.20591e-32
TGFBI	0.191849	3.79229e-09
ZFP36	0.191779	2.21706e-06
CLCN5	0.191717	2.43297e-06
MRPS25	0.191579	2.33181e-07
PPT1	0.191452	0.000101452
SLC2A4RG	0.19085	3.74045e-06
TMEM167A	0.1906	7.0893e-05
RWDD4	0.190342	0.000170434
TMPO	0.190338	1.58822e-06
CHP1	0.19008	0.000887173
C7orf50	0.189806	0.00204755
RPS26	0.189612	7.19104e-06
CIAPIN1	0.189543	2.37183e-06
SDC4	0.1889	0.0369553
GCHFR	0.188616	5.34842e-05
MACROD1	0.188298	1.64284e-09
NUDT4	0.187904	0.0347277
NIPSNAP1	0.187729	6.32802e-05
TMEM258	0.187337	0.00293283
RPL19	0.186997	6.40277e-06
SYNE4	0.18696	7.32942e-11
GSTO1	0.186634	3.21398e-06
YWHAG	0.186214	9.02867e-06
LPAR6	0.185952	1.0745e-05
ANK3	0.185234	5.00534e-05
IRF2BP2	0.185006	1.75077e-05
FMN1	0.184948	8.16365e-24
TSPAN15	0.184859	1.84259e-17
ST20	0.184768	1.94338e-05
SLC44A3	0.184709	5.70518e-13
NDUFS5	0.184695	0.000341238
FIBP	0.184635	1.57954e-05
HEBP2	0.184522	0.000345527
SSR2	0.184321	0.00118314
ETV5	0.184092	9.2516e-24
LCMT1	0.183649	6.34489e-06
HMBS	0.183557	4.15642e-11
ISG15	0.18335	7.39782e-08
VASP	0.183346	2.21763e-06
SLC35F2	0.182531	2.87466e-14
UQCRQ	0.182137	0.000471371
ROMO1	0.181746	0.000970884
ADAMTS16	0.181686	3.36727e-16
PFDN5	0.180511	0.000109295
PCSK1	0.180346	1.91342e-23
ISOC2	0.18014	0.00039081
BLNK	0.179965	5.65879e-45
MCRIP2	0.179815	6.89136e-05
RPL17	0.179606	0.000733574
CPVL	0.179087	3.48649e-20
CCDC167	0.178962	2.23305e-06
HPCAL1	0.178745	9.75358e-11
BIN1	0.178664	0.0111489
TUFM	0.178572	0.000305142
FGD4	0.178243	2.97469e-19
HGD	0.178157	8.00766e-14
GRB2	0.17777	6.22173e-06
SNX2	0.177736	8.791e-06
PGF	0.177699	0.00104542
CTSH	0.177343	1.66124e-17
ERICH1	0.177133	5.70319e-05
MANF	0.177097	0.00045784
RAB3D	0.176895	2.34675e-09
LSM7	0.176681	0.000171138
TSPAN1	0.176471	7.29762e-11
LINC00958	0.176412	6.1573e-05
GPRC5C	0.1763	1.73279e-06
ALOX5AP	0.176272	5.95193e-26
TCP1	0.175728	0.00070042
CINP	0.175698	2.33528e-06
KXD1	0.175574	0.000252728
BAX	0.175531	0.000357662
EFNA4	0.175145	2.14528e-10
HPRT1	0.175118	1.22858e-05
HHEX	0.175041	5.37262e-18
DEPDC1B	0.175027	5.34275e-14
RPL30	0.174977	6.48051e-06
SYAP1	0.174802	0.00629585
PCDH7	0.174795	1.86319e-08
SLC29A2	0.174309	1.36137e-15
VSIR	0.174297	2.36341e-27
MS4A4A	0.174243	6.15793e-23
GDNF	0.173732	3.39021e-29
TMED3	0.173703	9.17311e-07
TPRKB	0.17357	1.04113e-05
CENPM	0.173147	3.68393e-09
PPP1R14B	0.17274	1.98615e-07
PTPRE	0.172635	5.79674e-20
KIF21A	0.17229	6.69026e-06
HOXB2	0.172255	6.96055e-07
LARGE2	0.171881	1.36247e-22
AHCY	0.17177	0.000184021
VDAC3	0.171746	2.79545e-05
CRB3	0.171379	6.89171e-20
TRAPPC2L	0.17136	0.000433424
PKIB	0.171256	0.000251491
BPHL	0.171152	0.000100408
ANXA5	0.171057	0.0104246
DRAM2	0.171037	1.41602e-05
LYN	0.170965	1.61194e-21
LIMD2	0.1708	1.20351e-05
GMNN	0.170655	0.000545269
AURKAIP1	0.170169	0.00102757
UBE2F	0.169925	1.27309e-05
LIMA1	0.169395	1.89319e-07
EBP	0.169318	0.000217344
SHMT1	0.169014	1.0697e-13
GPNMB	0.168807	0.00199619
RPS29	0.168653	0.000605937
RPL9	0.1686	2.05105e-05
FDFT1	0.168433	0.0161393
ARL2	0.168271	7.10529e-05
CDKN1A	0.168171	0.0165851
MYBL2	0.168125	3.51893e-08
LAMA1	0.168112	2.55255e-19
GDE1	0.167874	0.000290067
TMEM256	0.16784	0.00224257
STAP2	0.167777	4.42474e-05
LAT2	0.167768	6.79767e-22
FAM169A	0.167542	4.17297e-11
NKG7	0.167465	1.74689e-19
COMT	0.167028	1.24742e-06
GDI2	0.166946	3.92553e-05
FAM107B	0.166406	4.60656e-11
RHOA	0.166242	0.00268076
MPP1	0.166156	6.97686e-10
JAG1	0.166095	0.0169408
TMEM14C	0.165741	0.00239132
PTPN3	0.165628	1.60602e-08
SLC25A39	0.165439	0.002642
FERMT3	0.165119	1.02361e-12
RGL2	0.165106	1.17936e-07
EIF4A1	0.164503	0.00178731
LINC00665	0.16433	0.000187421
GPR155	0.164196	0.00079847
ABLIM1	0.164123	1.39052e-11
DHCR24	0.16392	4.46365e-07
SNRPB	0.163717	0.00540283
FKBP1A	0.16346	0.0244968
ERP29	0.163353	0.00283977
PRDX4	0.163295	0.00155472
SNRPE	0.163116	0.00201348
ST14	0.162848	1.17558e-33
COMMD9	0.162398	0.00025108
CAPN3	0.161842	4.42084e-10
MPEG1	0.161392	5.11837e-29
SFN	0.161279	3.31819e-32
MCCD1	0.161129	4.84566e-27
CD300A	0.161077	4.64841e-28
CKLF	0.161023	0.0325506
MRPL28	0.160952	0.00435783
VTI1B	0.160892	0.000651
CCDC151	0.160498	1.33153e-06
MAPK13	0.160361	1.46296e-13
DNAJC9	0.159845	0.00695331
FAU	0.15977	2.11919e-05
FAM84A	0.159749	5.72495e-05
NDUFS7	0.159739	0.00144687
HSD17B10	0.159654	0.00443447
FRMD4A	0.159535	0.000262531
WDR54	0.159464	8.97928e-06
LAMTOR2	0.159276	0.00228565
PTPRC	0.159097	3.53356e-35
NARS	0.158936	0.00386985
PARVB	0.158743	5.17406e-10
SORD	0.158685	1.46948e-06
PAQR5	0.158625	5.48705e-21
MAGI1	0.158475	3.40956e-08
OXCT1	0.158345	9.70832e-08
TSPAN13	0.158209	1.2567e-11
OVOL1	0.157953	7.61117e-33
HSPG2	0.157752	1.80123e-07
SPG21	0.15771	0.000534666
EEF1E1	0.157623	0.0064501
RAB29	0.157572	8.87805e-09
RHOF	0.157451	7.44714e-11
CDKN3	0.15732	3.88854e-05
ENC1	0.156854	0.00190031
COA6	0.15671	2.61498e-07
RPS15A	0.156694	4.79331e-05
ETFA	0.15668	0.00176182
GTF3C6	0.156306	0.00196202
NANS	0.156197	8.88249e-08
SF3B5	0.156183	0.000793931
IQGAP1	0.155733	0.00159736
SNX10	0.155235	9.78852e-07
TNFRSF1B	0.154888	2.36678e-29
MUC1	0.154315	2.85426e-16
TPD52L1	0.153889	4.31715e-09
MRS2	0.153571	0.00325789
CGN	0.153329	3.85294e-29
GPRC5B	0.153325	6.3866e-08
IFI30	0.153303	1.96322e-32
TPGS2	0.153102	0.000154326
CTSZ	0.153055	0.00573995
ARPC5L	0.153048	0.00994396
RAB9A	0.153047	8.16987e-05
PLGRKT	0.153042	7.63509e-06
NOVA1	0.152877	0.00170821
EPS8	0.152502	2.24332e-09
RPL4	0.152422	0.000376288
RAB42	0.151958	1.72762e-23
PDHA1	0.151712	0.0188845
CRYM	0.151479	1.47177e-24
C12orf49	0.151441	5.75396e-06
HES6	0.151427	6.06016e-05
SOD2	0.151334	9.99664e-08
KCTD12	0.151228	0.0283887
HOOK1	0.151104	2.74104e-12
NHP2	0.150977	0.00334573
TM7SF3	0.150676	2.02043e-07
BRI3BP	0.150673	3.51619e-13
LSM2	0.150445	0.00718973
ZNF385D	0.150249	1.05804e-12
COX7C	0.150073	0.00797124
HOXB5	0.149969	2.56242e-05
PDZK1	0.149821	4.52926e-13
IGSF3	0.149803	7.21886e-09
BDH2	0.149707	9.20845e-05
CA12	0.149362	1.41581e-06
MARCH1	0.149094	2.66563e-15
SLC3A1	0.149069	4.94684e-10
RSU1	0.148964	4.96539e-08
UBE2T	0.148905	5.06484e-08
KLHL18	0.148853	9.79125e-12
FAM136A	0.148666	0.000181926
SDHB	0.148647	0.000556372
RPL24	0.148557	9.69783e-05
PYGL	0.148443	1.33723e-07
ACSL4	0.148386	2.91372e-07
CSF1R	0.148225	3.93752e-24
ATP2B1	0.147925	0.00235046
SEC23B	0.147909	5.50644e-05
ADA2	0.147892	1.27016e-19
EFHD2	0.147675	3.27289e-05
BSPRY	0.147335	1.91504e-42
GNB4	0.14729	1.99498e-07
CDC20	0.147262	1.31152e-08
CHST13	0.147167	3.47568e-17
RALYL	0.147165	1.84324e-18
EMB	0.147082	0.000196143
OSTF1	0.146576	0.000823891
SPSB3	0.146062	0.000646023
DPH3	0.146003	0.000609605
COX11	0.145815	0.00143693
TJP2	0.145807	3.32442e-08
SNX29	0.145705	2.72818e-08
SEMA6A	0.145615	1.29163e-05
HAVCR2	0.145613	5.61947e-30
TMEM97	0.145561	0.000637616
RAC2	0.145343	1.87981e-17
TMEM41A	0.144735	3.21133e-05
SMARCB1	0.144576	0.0115638
UBE2K	0.14445	0.000890834
LY96	0.144411	3.21654e-24
LINC02303	0.144404	8.55717e-05
FAM131C	0.14432	2.50307e-28
PIM3	0.144264	1.93313e-08
ARHGAP30	0.144105	2.97143e-38
HEXB	0.14406	1.45628e-06
PPY	0.143824	2.17819e-23
NPM1	0.143808	0.00333151
MT-ND4L	0.143573	0.00884459
TOP2A	0.143553	4.85693e-06
CALHM6	0.143272	8.20099e-06
PPIH	0.143267	1.29163e-05
PLPPR1	0.143161	5.45348e-35
FECH	0.143123	0.00295945
ELK3	0.143079	2.60866e-12
CXorf40B	0.142819	1.06098e-07
TMEM30B	0.14256	4.31777e-22
PSMD14	0.142518	7.87724e-05
RPS3A	0.142401	0.000291727
FNIP2	0.142243	1.86338e-05
LMNB1	0.142222	6.3754e-07
MLF1	0.142175	0.000375675
SINHCAF	0.141805	0.00145667
P2RX2	0.141748	3.23989e-18
RASSF2	0.141674	4.79554e-20
TMEM51	0.141509	1.80602e-06
TMEM126A	0.141469	2.37344e-06
C9orf78	0.141423	0.000117986
TMEM183A	0.141392	0.000148666
KCNAB2	0.141125	1.88168e-10
SETDB2	0.141025	4.60017e-08
VCAN	0.140988	0.00151763
SAMSN1	0.140987	5.44725e-18
SELENOH	0.140761	0.00115628
GSPT1	0.140669	0.00102119
RPL6	0.140642	0.000593407
BAK1	0.140122	9.69622e-06
CA2	0.139993	2.58836e-07
TAF11	0.139643	0.00187804
PCGF5	0.139617	2.79436e-09
TMEM47	0.139568	4.13678e-09
MFHAS1	0.139507	3.47043e-06
GAS7	0.139425	3.2134e-10
FAHD1	0.139149	1.59093e-06
DPEP1	0.138909	3.65123e-11
SLC25A33	0.13885	5.29042e-09
LAMTOR1	0.138813	0.00362123
ARHGAP4	0.138792	1.06411e-11
NAA20	0.138608	0.0265794
CMTM7	0.1385	0.000343256
ASCL2	0.138411	8.98875e-37
LRRK2	0.138371	6.40306e-20
H2AFY	0.13822	0.00192366
MTSS1	0.138194	3.78054e-07
RPS25	0.138093	0.00013556
CDKAL1	0.138062	0.000195545
COPS9	0.137991	0.0266889
RPL37A	0.137861	0.00421149
PPIB	0.13785	0.0053002
DENR	0.13759	0.00727302
HK1	0.137534	1.21739e-11
RHOBTB1	0.13712	0.0138468
PGP	0.137057	0.00138051
LINC01320	0.137024	2.9268e-19
STX10	0.136963	4.17206e-05
AKIRIN1	0.136858	0.0381216
RPL34	0.136728	0.00118191
SLC16A3	0.136427	1.26213e-08
SLC7A7	0.136367	0.02982
STOML2	0.13599	0.00615961
RBP1	0.135904	8.75234e-06
DMTN	0.135887	9.13179e-15
POLR2E	0.135739	0.00396633
UGDH	0.135692	0.000353129
FAM96A	0.13528	0.0149776
MT-CO2	0.135024	0.00107447
KATNBL1	0.134927	0.00616253
CTTNBP2NL	0.134891	0.000194795
GNAI3	0.134448	0.000271196
SERPINH1	0.134331	0.00732346
CCNB2	0.134005	3.80184e-06
AIG1	0.133855	0.000192862
EPHA4	0.133836	3.48719e-07
SLC25A11	0.133708	0.00615965
RHOD	0.133272	5.83167e-15
ADH6	0.133189	2.45134e-26
ARSD	0.13287	0.000664038
SCNN1A	0.132195	1.78431e-13
SH3GL3	0.131903	0.00586448
EXOSC3	0.131569	0.000300539
LYPD6B	0.131546	0.000197727
TOMM7	0.131495	0.00308736
SEMA4D	0.131471	5.13351e-16
MCM3	0.131441	0.0012418
PHB2	0.131102	0.00611299
GNB2	0.130927	0.00155529
WDR77	0.130857	2.81096e-07
ERG28	0.130531	0.0182699
LTA4H	0.130497	0.000730516
ACP5	0.130466	2.47592e-13
WDFY2	0.130455	1.78496e-05
EZH2	0.130265	1.5416e-06
PPAT	0.130253	2.8674e-06
FAM241B	0.130159	3.97769e-07
LYL1	0.129734	3.23307e-19
OAF	0.129476	3.13397e-07
GPAT3	0.129433	2.50569e-16
RDH11	0.129315	0.00120171
TWF2	0.129195	2.1585e-06
LGALS9	0.129167	2.52776e-11
PPP1CA	0.128757	0.00617023
CCNC	0.128608	0.00197576
PRKAB1	0.12859	4.39644e-06
TMC4	0.128416	2.2484e-12
ADA	0.128294	3.49676e-08
HDDC3	0.128201	3.00489e-07
PPIA	0.128177	0.00119947
TXN2	0.12816	0.0265077
NUP62CL	0.128141	6.48733e-08
FAM207A	0.128137	2.15175e-05
ELMSAN1	0.128109	2.77123e-06
PLIN2	0.128016	0.0191753
DHCR7	0.127985	0.000145874
ANKRD45	0.127966	0.000599601
SCNM1	0.127953	1.42518e-05
SRPK1	0.127888	0.000125806
SOX11	0.127551	0.000293533
PCCA	0.127534	7.32606e-05
GCAT	0.127308	1.85342e-06
ACAA1	0.127236	0.0022788
MYO1F	0.127113	2.80409e-06
A1CF	0.126935	1.83936e-11
PFDN2	0.126908	0.0310306
MRPL47	0.126867	0.00036944
CA4	0.126732	2.78818e-22
PHPT1	0.126679	0.0374909
ADGRF1	0.126676	1.37926e-20
MMD	0.126563	0.00377326
EPHA7	0.1264	0.000113904
SNRK	0.126392	0.00158905
UBE2E1	0.126268	0.00176875
PITPNC1	0.126149	1.30169e-08
UQCRC2	0.126125	0.00586818
SLC25A3	0.126124	0.00563084
SMIM29	0.126118	0.000243698
FHOD3	0.126057	1.16389e-15
FADS2	0.125983	0.000226442
RB1	0.125771	0.000343445
ICAM3	0.12566	2.14903e-12
GYG2	0.125553	8.00939e-09
GLRX5	0.125545	0.00296875
ARHGEF2	0.125541	1.15105e-07
CLN8	0.125496	4.55771e-09
ECSIT	0.125431	7.91758e-05
NDUFA2	0.125339	0.0117108
NTAN1	0.125293	0.0037725
PDIA6	0.125228	0.0290269
MKNK1	0.125213	0.000729522
PPA2	0.125171	0.000262036
PPM1G	0.12515	0.0203081
WIPF1	0.125124	1.09207e-09
GLRX3	0.125098	0.00181111
SLC2A8	0.125062	1.98511e-06
EIF2S2	0.124994	0.041414
SPN	0.124942	4.59608e-12
UQCR10	0.12489	0.00382974
CYREN	0.124778	0.000300008
ARHGEF28	0.124733	5.1569e-06
LEPROTL1	0.124733	0.000378264
HLA-DMB	0.124547	6.42304e-05
LMTK3	0.124485	9.03149e-08
CD33	0.124284	2.73659e-22
RNF8	0.124151	0.00395061
SNRPD1	0.123939	0.0427967
ZNF581	0.123841	4.09322e-05
CDC42SE1	0.123805	3.62605e-05
RIPK2	0.123791	7.96889e-09
ATP5MPL	0.123737	0.013328
CUL9	0.123517	4.57661e-05
RNASE6	0.123454	5.95193e-26
RAB8B	0.123358	5.09355e-08
ENHO	0.123311	0.00012413
MBNL1	0.12325	0.00762959
NUSAP1	0.12293	0.000186491
MST1	0.122701	0.000118051
MRPL19	0.122517	0.0003849
MMAB	0.122469	0.00538571
ARG2	0.122454	1.30612e-12
BZW2	0.122422	1.93309e-05
YPEL2	0.12239	4.29411e-06
HNF4A	0.122212	2.14028e-13
TMEM72	0.122124	1.99909e-13
CCDC86	0.121729	1.95954e-07
SLC5A6	0.121678	3.26192e-09
APEX1	0.121571	0.0199935
RNF144B	0.121362	4.97422e-20
WAS	0.121199	4.55437e-12
YIF1B	0.121178	1.61184e-07
TLR4	0.121133	3.26107e-13
TPX2	0.120954	5.83012e-06
CRLS1	0.120953	5.29462e-06
MFSD1	0.120751	0.0046433
RPS27	0.120722	0.0302756
RCBTB2	0.120709	0.0260537
C21orf62	0.120602	5.45735e-07
TBX3	0.120554	1.02137e-05
SPSB2	0.120543	0.000135834
AKR1A1	0.120485	0.00487381
ARMT1	0.120414	4.41956e-07
ACYP1	0.120008	2.6577e-06
CHCHD7	0.119952	0.00269183
PLEKHH2	0.119779	3.25836e-05
CNN2	0.119626	0.000154211
CD93	0.119606	2.15281e-10
GBE1	0.119584	1.80726e-06
TXNL4A	0.11954	0.0083044
SERP1	0.119526	0.0147094
STC1	0.119421	1.44009e-10
MRPL13	0.119355	0.000126767
ANKS1A	0.119104	7.33732e-07
PKP4	0.119099	0.00306261
CCT6A	0.118983	0.0270875
KRAS	0.118959	9.38099e-05
F12	0.118857	1.92522e-10
TK1	0.118766	8.21256e-10
TFPI2	0.118654	1.0179e-20
CLEC7A	0.118645	4.87603e-29
PDXK	0.118559	9.7603e-06
SGK3	0.118453	2.06882e-09
UQCRC1	0.118446	0.00109554
SERPINF2	0.118378	1.28252e-08
CDC42SE2	0.118222	3.15558e-06
PCNA	0.118192	1.09199e-05
TIMM13	0.117816	0.0274233
MTURN	0.117716	3.38954e-07
CASP1	0.117581	2.97143e-38
AKR1C3	0.117498	0.00142477
SLC27A5	0.116834	3.06703e-06
MRPS35	0.116804	0.000179716
GNA15	0.116785	4.16665e-32
TRPS1	0.116301	1.64315e-08
TBC1D7	0.11616	3.27038e-06
IMMT	0.116103	3.38895e-05
DCP2	0.115987	6.63612e-05
RIT1	0.115928	0.000377634
ZNF385A	0.115895	6.15881e-09
IPCEF1	0.115894	4.25704e-16
TFCP2L1	0.115626	1.8725e-23
IGF1	0.115532	0.00210086
DYRK2	0.115457	2.91458e-07
NMU	0.115368	2.31639e-10
MSANTD4	0.115146	0.000141424
COMMD6	0.115061	0.0151162
KARS	0.115055	0.00155852
MTHFD2	0.11502	1.25152e-05
GALM	0.11491	2.18648e-06
PCYT2	0.114876	9.67468e-06
PEPD	0.114766	0.000233054
UXS1	0.11473	0.0058092
NHS	0.114687	8.19693e-08
CLN6	0.114641	8.10002e-05
ACLY	0.114213	0.000855641
TESMIN	0.114165	2.67024e-13
KLHL14	0.114129	0.000118698
MFF	0.114041	0.00609583
PATZ1	0.11395	1.69215e-05
PGPEP1	0.11389	1.82535e-09
ZNF33B	0.11376	4.27519e-05
ATP5PF	0.113652	0.0201377
PLSCR1	0.113644	6.42054e-08
GPBAR1	0.113154	6.13768e-11
ALDH2	0.113122	0.00760578
CCSER1	0.112909	4.67226e-11
MINDY2	0.112883	0.00180834
CAB39L	0.112725	5.3611e-05
RAB11FIP2	0.112577	0.0468049
B4GALT1	0.112572	0.00368657
OSBPL8	0.112488	0.00600977
PMPCA	0.112447	8.66677e-05
JPT2	0.112427	1.57657e-05
POLR2H	0.112212	0.00296936
TCEAL7	0.112191	0.00399613
GPS1	0.112103	2.06618e-05
CIT	0.11206	3.03343e-12
HCLS1	0.111948	8.97439e-22
CCNA2	0.111844	0.00023711
SLC5A8	0.111487	6.22379e-18
DCTPP1	0.111472	0.00174226
CENPA	0.111471	5.72298e-05
MRPL35	0.111364	5.67744e-05
RABL6	0.111254	0.0016233
CHCHD3	0.111241	0.00481147
PSMA3	0.111195	0.00743914
SLC39A5	0.11114	1.46784e-12
AKIRIN2	0.110917	0.00105741
TACC1	0.110817	6.41256e-05
ACSM3	0.110775	9.92042e-09
SLC16A12	0.110748	1.3493e-24
ADGRG1	0.110518	3.05822e-08
MRPS9	0.110497	0.00351647
DCK	0.110491	0.000115602
SDHAF3	0.110434	0.000461425
TBC1D4	0.110426	9.10329e-12
ABCC6	0.11041	0.000318494
KIAA1217	0.110161	1.10724e-07
THOC3	0.110152	0.000205775
TRIM25	0.110133	2.74664e-09
MFSD5	0.110034	0.000762467
MSR1	0.109885	3.68675e-14
LRRC19	0.109876	1.93911e-14
KLHL7	0.109845	1.46454e-06
RPL13A	0.109716	0.00154323
RPL7	0.109706	0.00437963
SLA	0.109615	1.83245e-23
TCIRG1	0.109589	1.11255e-07
CEBPB	0.109513	0.00214097
ESRRA	0.109387	1.05848e-06
UBE2N	0.109185	0.0158313
CENPN	0.109173	9.05257e-05
SMAGP	0.109157	6.007e-07
PYCR1	0.109042	0.000696319
RPS16	0.108922	0.0124097
TMEM38B	0.108828	0.00513566
SLC29A1	0.108696	1.64391e-07
CRABP2	0.108515	0.0138158
TNFAIP8	0.108401	5.9216e-07
ALAD	0.108281	0.000809753
CENPK	0.108239	2.86811e-05
SLC17A9	0.108094	8.6681e-26
GFRA1	0.108031	3.26201e-12
PRPS2	0.107984	4.25917e-11
DOK2	0.107807	3.17342e-19
DAAM1	0.107716	0.00063374
LRP4	0.107701	0.000405491
MTUS1	0.107689	5.16744e-05
IRAK1	0.107666	3.8265e-05
RNF167	0.107611	0.0010089
IRF8	0.107561	1.95522e-23
TIMM50	0.107509	7.25717e-05
ADGRG2	0.107366	0.0101598
NQO2	0.107203	0.0122367
CENPW	0.107022	0.00128788
BBC3	0.107005	0.000217909
NOP16	0.10691	0.00255606
MRPL4	0.106905	0.000625592
TNNI3	0.106864	1.32694e-06
PLA2G16	0.106828	0.0136984
LAMP5	0.106662	0.0228137
COL26A1	0.106539	3.13205e-05
ABI3	0.106462	7.03342e-17
HNRNPF	0.106427	0.0167748
CD163	0.106406	6.51645e-29
ATP6V1B2	0.106374	0.000136831
JAGN1	0.106298	0.0173123
NQO1	0.106264	2.17513e-05
NAIP	0.106096	0.00159315
MSL3	0.105991	0.00287982
NIT2	0.105945	6.8104e-05
CENPX	0.105858	0.0272262
PPIC	0.105846	0.019984
BPGM	0.105823	0.000303398
SYNCRIP	0.105745	0.0393519
ITGB2-AS1	0.105646	2.7519e-11
ZNF165	0.10555	1.06505e-09
CNFN	0.105489	1.63152e-05
CDC123	0.105448	0.00258597
IFT22	0.105375	0.00172125
CEBPA	0.105357	1.55146e-18
ACSS1	0.105325	4.0894e-07
AP3B1	0.105299	0.00413994
PTPRJ	0.105288	2.42196e-08
CDC26	0.105256	0.00391374
FUCA1	0.105147	0.00638451
SASH3	0.105138	5.66958e-26
CARM1	0.105108	5.77161e-06
AK2	0.105067	0.00355736
DTD1	0.105047	0.000755261
STOM	0.104977	1.07211e-14
PPP1CC	0.10492	0.0164877
DRAP1	0.104909	0.00593611
GNG3	0.104718	3.02145e-08
RHOV	0.104675	4.4964e-14
LYPLAL1	0.104492	5.47807e-05
KDF1	0.104459	1.26602e-12
CDHR5	0.104237	1.96539e-14
SLC43A3	0.10411	3.08373e-13
BCL11A	0.104049	0.00113758
CNOT11	0.1038	0.00018626
CPPED1	0.103644	1.27937e-05
SOSTDC1	0.103621	1.60231e-12
NDUFS6	0.103405	0.0279599
PLS1	0.103391	1.50435e-19
TLCD1	0.103303	4.59119e-07
CCDC106	0.103215	0.00550369
PPFIBP1	0.103187	0.020473
LSM8	0.103132	0.00699128
SRC	0.103106	9.97764e-07
AMDHD2	0.103014	0.00278975
LIPG	0.102974	6.02446e-11
DOCK2	0.102879	6.45549e-23
PDGFA	0.102839	0.00115051
STMP1	0.102638	0.0491542
CENPH	0.10263	0.000319976
DENND1C	0.102622	3.29888e-18
CLEC18C	0.102507	8.50073e-08
FDX2	0.102459	0.000703504
ODF2	0.102379	0.00141441
WDR91	0.102307	2.2521e-09
TPST2	0.102116	0.000166646
CDK4	0.101805	0.0328219
BHLHE40	0.101662	4.57497e-15
ARHGAP26	0.1013	5.87995e-08
MT-ND5	0.101217	0.0348418
QSOX1	0.10116	4.00539e-06
RPL35A	0.101065	0.0139624
HARS	0.101008	1.64523e-05
COA1	0.100756	0.017313
CDH16	0.100632	5.56956e-08
STK26	0.100557	7.16081e-06
H2AFX	0.100483	0.00145324
ATG4D	0.100428	0.000110474
RPL3	0.100328	0.00299486
ARID5A	0.100269	6.62599e-10
TMPRSS2	0.10023	2.44751e-21
ARHGAP8	0.100166	3.89653e-06
LINC00960	0.0998967	1.04184e-08
SH3BP2	0.0998161	3.28179e-06
GPR137B	0.0997634	1.29395e-06
CLN3	0.0997114	2.05757e-05
CLDN23	0.0996014	2.93367e-09
HADH	0.0995877	3.43874e-05
CCNG2	0.0994487	0.000262238
YKT6	0.099391	7.02656e-05
STK17A	0.099385	0.000307351
TEX30	0.0993702	5.44402e-05
AGPAT5	0.0991351	3.10275e-05
TRIM16	0.0990879	0.00230627
SLC43A2	0.099058	4.60742e-10
DCUN1D5	0.0990179	0.00094165
ENTPD6	0.0990017	3.25645e-05
QRSL1	0.0988899	0.00114777
SCO2	0.0988824	0.000181094
UQCRHL	0.09884	5.11115e-07
RCC1	0.0987702	3.52547e-07
FILIP1L	0.098736	5.47516e-10
UBN1	0.098698	0.0218469
FBN2	0.0986904	0.000580107
ORMDL2	0.0986178	0.00033731
AES	0.0985156	0.00164245
MET	0.0984627	3.66728e-08
GNAI1	0.0984478	2.51774e-06
ELF1	0.0984465	0.000360409
SFXN4	0.0984457	1.28759e-05
NABP2	0.098441	0.00634139
DEF8	0.098356	0.00015705
RPS6KA3	0.0983452	0.000731526
PFKFB3	0.0983269	9.27595e-07
MRPS34	0.0982815	0.0485615
FZD5	0.0982293	2.22354e-11
SLC22A17	0.0981293	1.41293e-05
PRRG2	0.0980955	2.1901e-12
WDR41	0.0979978	0.000831351
P2RX4	0.0979882	1.97614e-07
GDF15	0.0979186	1.03491e-12
MACC1	0.0979141	1.34204e-06
CSK	0.0979127	0.00180411
EVI2B	0.0978384	4.16665e-32
GRB7	0.0978337	4.20018e-06
MLX	0.097823	0.00106973
DHRSX	0.09773	0.00109422
MOSPD3	0.0975139	0.00961522
PAPSS2	0.0974594	4.56994e-06
PPL	0.0973923	5.33054e-09
IDH3A	0.0973611	4.56497e-05
SS18L2	0.0969993	0.000594589
C3AR1	0.096887	4.87603e-29
DNAJB1	0.0968017	0.0167629
PSMD7	0.0966633	0.0140841
LRR1	0.0963623	6.5577e-06
ARL8B	0.0962464	7.56114e-05
PCBD1	0.0962363	0.0351744
AIFM2	0.0961998	5.00974e-08
YIF1A	0.0961321	0.0187343
TUBB4A	0.096115	5.21284e-06
NINL	0.0960304	7.47318e-07
TRIB3	0.0959398	1.63129e-09
MCMBP	0.0958148	0.000607413
ENTPD5	0.0957738	7.07336e-06
KIF5C	0.0957614	2.42799e-08
STARD10	0.0957577	0.000693892
RAB11A	0.0956502	0.0191076
ADCY6	0.0956383	0.000170482
MCM2	0.0955827	0.000596635
IRF5	0.0955128	4.40917e-16
SCAMP5	0.0954037	1.32847e-13
EXPH5	0.0953792	9.06541e-06
NRROS	0.0953089	6.39119e-16
DENND2D	0.0950579	1.62332e-12
APBB1IP	0.0950458	5.66958e-26
RPL22	0.0948428	0.00757864
IER2	0.0948125	0.0023992
TMEM53	0.0948021	0.000289368
HIP1R	0.094724	1.48252e-06
RBMS2	0.0946936	0.00322458
AKAP7	0.0945589	0.00183972
EIF4G1	0.0945236	0.0132211
MSTO1	0.0945236	2.76278e-08
PTK2B	0.0941932	2.20737e-07
BHMT	0.0941569	5.58903e-06
CCR1	0.0940779	5.66958e-26
INKA1	0.0940108	0.000497123
PDCD2	0.0939681	0.00674514
CCDC181	0.0939485	3.65596e-06
ARMC7	0.0939195	4.83213e-08
TMEM206	0.0939163	5.27918e-10
TCTEX1D2	0.0938146	0.00575527
EMC8	0.0937819	0.00243032
RFWD3	0.0936916	3.22181e-06
PRKAR1B	0.093687	5.37529e-05
BCAT1	0.0936768	0.000745234
GLIS3	0.093647	1.53551e-06
NEU1	0.0936404	3.26186e-06
RALBP1	0.0935678	0.0033126
RALGDS	0.0935124	5.88594e-08
HDHD3	0.0935059	0.00094565
PSMC4	0.0934462	0.028914
FKBP4	0.0934306	0.0256969
PFKFB4	0.0933605	2.15967e-09
HOXA3	0.0932669	0.031398
HELLS	0.0932585	8.49011e-05
INTS13	0.0931836	1.56763e-05
NOL7	0.0930914	0.00734625
MKNK2	0.0930656	0.0229753
PCOLCE	0.0930549	0.000568946
INPP5F	0.093052	4.68884e-05
CHCHD6	0.0930383	0.00123146
PLAU	0.0930285	4.09164e-08
RPAIN	0.0929748	0.0194208
HMOX1	0.0928613	2.77073e-07
IGF2BP3	0.0927682	0.00288544
TPMT	0.09273	2.48439e-07
LRP2	0.0925437	0.0329216
ASL	0.0924568	0.000120499
SIPA1	0.0923703	0.000343175
HIGD1A	0.0923693	0.0342243
GAR1	0.0923395	0.00351842
NDUFV1	0.092259	0.00817533
PPARGC1A	0.0922443	1.60449e-11
SBK1	0.0921862	0.0141522
FZD4	0.0921818	2.35212e-05
CD53	0.0921693	4.16665e-32
AKAP1	0.0921525	4.53207e-11
WWC1	0.0921164	1.23841e-07
SOCS1	0.0921	0.00798425
VEGFB	0.0920754	8.6534e-05
TMEM63A	0.0920065	0.00104018
PLEKHF2	0.0918229	0.000934678
FBLIM1	0.0917541	0.000505396
UNC13D	0.091512	3.55692e-12
CACYBP	0.0914836	0.00305028
PPTC7	0.0914069	7.18319e-09
CCT2	0.0913399	0.0196362
MAP3K11	0.0913112	6.36076e-05
TNFAIP1	0.0912902	0.000934522
COX7A2	0.0911643	0.0378618
CC2D2A	0.0911537	0.000282663
SERPINF1	0.0909591	1.6206e-05
OLA1	0.0908756	0.038756
RAB38	0.0907917	5.957e-10
RAD1	0.0907859	0.000380411
LACTB	0.0906666	7.14812e-08
DOK6	0.090615	0.00308913
GNG2	0.0905784	0.00147727
RPS6KA1	0.0905334	1.3471e-12
MTIF2	0.0905224	0.000271811
YDJC	0.0904604	0.00144112
HSPBP1	0.0903847	4.05434e-06
TIMM17A	0.0903273	0.00329545
MORN4	0.0902389	0.000286485
GFER	0.0901929	0.00200675
DYRK4	0.0900892	0.0228125
HABP4	0.0900494	1.02941e-06
INAVA	0.0900323	1.79692e-05
TNFRSF21	0.0899112	4.46387e-12
CYFIP1	0.0898542	0.00906777
GRAMD4	0.0898127	9.43652e-05
PLA2G4F	0.0897593	1.84372e-18
DLGAP5	0.0896927	9.41589e-05
ATG4C	0.0896727	0.000723817
ZPR1	0.0896086	0.00290292
ULK3	0.0894864	4.99276e-05
MRPS5	0.0894505	0.00324845
ZBED1	0.0894243	0.00211437
KIAA1614	0.0893651	1.65619e-05
DOCK8	0.0890578	4.04526e-12
B3GNT2	0.0888424	2.4805e-08
IFT57	0.088842	0.0390085
TACC3	0.0885751	0.000276037
TPP2	0.0885575	0.00104924
ROGDI	0.088507	7.94311e-05
PHF19	0.088471	0.000399868
UBAC2	0.0883443	0.00314746
NUDT15	0.0882965	0.000868603
SLC18B1	0.0882473	6.17285e-06
MAD1L1	0.0878864	2.00973e-06
PBDC1	0.0878365	0.00375791
SCP2	0.0877863	0.0425228
SEMA3D	0.0877718	0.016562
SLC25A24	0.0877595	0.00292681
FJX1	0.0874907	1.45925e-05
SH2D3A	0.0874138	5.28703e-07
MRPL34	0.0873256	0.0372173
EPB41L4A	0.0873144	1.18775e-05
RP2	0.087275	0.000124473
TRMT9B	0.0870327	0.000906948
SEC11A	0.0869806	0.0251889
REEP6	0.0869545	1.24012e-07
MVD	0.0869243	0.00316189
DPH2	0.0869103	0.000773127
ADCY5	0.0867661	1.1406e-12
SHISA5	0.0866948	0.00450153
FLOT1	0.0866592	0.0492477
RPL21	0.086515	0.0208999
CCDC69	0.0864393	1.18662e-10
LRRC75B	0.0863912	0.000524274
ABO	0.0863604	6.37581e-07
SSH2	0.0861271	5.46406e-05
UCHL3	0.0861079	0.00165086
TMEM106A	0.0860766	0.000492923
ZDHHC7	0.0860375	0.000113029
ZSCAN16	0.0859769	4.36413e-05
C15orf39	0.0859729	2.4373e-08
SIRT2	0.0859298	0.00113757
GSKIP	0.0858008	9.76174e-06
ACTR6	0.0857616	0.000124902
NFATC2	0.0857527	8.8778e-17
ERBB2	0.0856939	0.0014164
AKNA	0.0855789	7.48347e-05
MALT1	0.0855732	0.000964419
SVIP	0.085494	0.00646557
GOLT1B	0.0854384	1.64453e-05
IGF2BP1	0.0853937	0.00367207
GLYCTK	0.085266	0.000711927
DPP3	0.0850894	0.000252302
PFDN4	0.0850764	0.00953149
PBLD	0.0850196	5.53945e-07
TTC1	0.0849849	0.00213016
SNUPN	0.0849391	0.000124349
NAGK	0.0847934	0.000657332
HOXB4	0.0847478	1.82625e-06
TCAIM	0.0847333	5.70393e-05
RIN2	0.0846889	0.00559599
TMEM159	0.084609	1.54076e-07
YAE1D1	0.0846084	0.000663652
SCTR	0.0845842	3.74119e-14
APOBR	0.0845466	4.87603e-29
SLC16A4	0.0845412	0.0027586
KIF13B	0.0844662	4.5487e-11
SRD5A1	0.0844471	6.18358e-06
IL17RA	0.084421	1.07891e-06
POLR3H	0.0843539	0.000114223
RPL5	0.0842826	0.0342817
IRX5	0.0842677	4.93066e-08
FBXO34	0.0841587	5.16997e-05
TPD52L2	0.0841538	0.000634194
TDG	0.0841055	0.0107872
PHF6	0.0839617	0.000273179
PDXDC1	0.0838507	0.000709224
RAP2B	0.0838355	0.00718979
HMGXB3	0.0836266	0.000375648
PRRG4	0.0835333	1.24343e-10
NDUFAF2	0.0834823	0.000869715
VOPP1	0.0834632	0.000110404
C3orf14	0.0834419	5.24194e-06
RASGRP2	0.0834047	0.00221305
LRRC25	0.0833744	4.87603e-29
RELT	0.0833185	1.97572e-09
VMP1	0.083315	0.00163251
AGL	0.0832672	0.00121309
GOT1	0.0831169	0.00553606
PRPF38A	0.082972	0.000835706
GPR180	0.0829682	0.0463442
ESRRG	0.0829315	1.56332e-07
THSD4	0.0829287	0.0143866
INPP5D	0.0829011	1.49034e-19
HACD4	0.0828662	2.84647e-06
IFI27L1	0.0826678	0.00388334
TAF12	0.0825896	0.00156688
YARS	0.0825545	0.000267469
GRK6	0.0825137	1.73144e-05
DESI1	0.0824727	3.03733e-06
PRADC1	0.0822429	0.00695635
CD48	0.0822008	6.30497e-23
CMC2	0.0822005	0.00419106
LPP	0.0820392	0.014315
GMFB	0.0820292	0.00362281
BDH1	0.0819453	9.92949e-09
MYO5B	0.0816809	9.4463e-09
FBLN1	0.0815944	0.00250433
FBN3	0.0815742	0.00145357
CTNNA2	0.0815144	9.05331e-07
MMADHC	0.0815128	0.00654208
GLO1	0.0814944	0.0345403
C19orf24	0.0814572	0.00149646
PSMG2	0.0813797	0.00733745
GLIS2	0.0813262	0.00672302
FAM110B	0.0812981	0.00166234
ACER3	0.081279	0.00031282
ORAI2	0.0812422	0.00248538
BECN1	0.0812371	0.000115642
LINC00379	0.0811245	3.09456e-18
AK3	0.0811064	0.0115998
DLST	0.0810255	0.00134529
RIN3	0.0810045	9.73969e-08
SCPEP1	0.0809071	0.00206135
CCDC160	0.0807302	2.3289e-06
EPS8L2	0.0806924	0.00545761
SESTD1	0.08068	0.000307256
TMEM213	0.0805074	5.66958e-26
HOXA11-AS	0.0804945	0.00094187
MAD2L1	0.0803654	0.000563724
IKZF1	0.0803567	2.14684e-18
CLSTN3	0.0803404	3.16766e-06
SALL1	0.08034	0.00050931
SDC1	0.0802571	1.13921e-05
SNRPA1	0.0802206	0.00917996
EIPR1	0.0801913	0.000760057
PNO1	0.0801029	7.25244e-07
OXNAD1	0.0800085	0.000333422
TM9SF2	0.0799886	0.00330097
TFDP1	0.079825	0.000517221
DAZAP1	0.0797377	0.00465869
BCL2L12	0.0797223	8.81087e-05
SALL4	0.0797038	6.43531e-07
ZC3HAV1	0.0796648	1.54352e-09
HLA-DRB1	0.0795024	7.31686e-06
SGPL1	0.0794366	0.00116283
GSTCD	0.0793547	0.000568833
EPB41L3	0.0793282	0.000180366
DIAPH1	0.0793044	7.88513e-06
ATAD5	0.0792739	0.00010005
QDPR	0.0792108	0.00709371
USP18	0.0791484	1.74166e-12
TMC6	0.0790906	7.4718e-07
PPAN	0.0789694	0.00038927
ZNF385B	0.0788196	0.000275279
FAM221A	0.0787927	1.46804e-05
CEBPG	0.0787683	1.92998e-05
RNPEPL1	0.0786902	6.19561e-05
GALE	0.0786827	5.38658e-05
FCGR1A	0.0786727	5.66958e-26
FBXW4	0.0786572	0.0189318
PCGF2	0.0786414	0.0201246
IFNGR1	0.0786169	0.000374848
OSGIN2	0.0785542	3.27557e-06
ATP5MGL	0.0784104	0.000404078
CAPN12	0.0783993	2.19475e-09
PSME3	0.078375	0.00105935
PAK2	0.0782992	0.0131962
TMEM173	0.0782552	9.42324e-05
DPYSL2	0.0782396	0.00567137
TFPT	0.0780122	0.000664605
GTF3C5	0.0779976	0.00179028
NAPRT	0.0779893	1.09806e-05
GTF2F2	0.0778969	0.000568602
POLE3	0.0778616	0.00107141
COL27A1	0.0777811	8.79023e-06
F11R	0.0777778	9.70746e-06
GYG1	0.0776383	0.00191629
GABARAP	0.0776334	0.0439945
CCDC57	0.0775992	0.00092383
DHRS4	0.077591	0.000121694
APCDD1L	0.0774891	7.43627e-23
IRF7	0.077292	2.38371e-05
CLEC2D	0.0771081	0.0026898
TNIK	0.0770915	5.6125e-06
RP9	0.077028	0.000290457
HOXD3	0.0770248	4.61862e-05
METTL2A	0.0769621	0.000289224
DDOST	0.076776	0.00775281
TNFSF12	0.0767137	0.000153369
COX20	0.0767031	0.00844302
HACD1	0.0766822	9.33248e-07
COMTD1	0.0766553	2.31221e-06
TTC39A	0.0766532	9.92538e-07
PIMREG	0.0766329	0.0435801
TWNK	0.076615	0.00138469
PURPL	0.0764975	0.00332439
ZNF85	0.0764164	2.99984e-06
MSRA	0.0763779	3.48146e-05
SEMA4A	0.0763676	9.8503e-05
UAP1L1	0.0762794	6.15691e-18
ZNF611	0.076248	7.18184e-05
DNAJC5	0.0762401	0.000102746
SRA1	0.0762177	0.000828925
NRG1	0.076154	0.0026174
PIAS4	0.0760601	0.00721962
TLNRD1	0.0760367	1.34101e-05
POLDIP2	0.0759907	0.0372058
TCIM	0.0759154	0.0312767
STK39	0.0757765	0.000452773
MTFP1	0.0755471	2.15779e-06
WARS2	0.0754295	0.000113009
NNT	0.0753689	0.000765483
UBQLN1	0.0753512	0.0125671
PCYT1A	0.0752747	0.000208152
DOCK10	0.0752616	4.5823e-13
MDN1	0.0752579	0.00324277
CALCA	0.0752278	2.34317e-08
BLVRA	0.0752138	0.0125232
PLCB2	0.0751866	7.48321e-06
LRRC28	0.0751655	0.00131879
MICAL1	0.0751458	6.71408e-11
RASSF1	0.0751405	3.77785e-06
E2F3	0.0751088	0.000421846
FOXN3	0.075101	0.000367577
MAL2	0.0750629	0.00109664
P2RY6	0.0750128	1.91983e-20
CTBP2	0.074995	0.0156341
SDE2	0.0748038	0.000129096
ARL6IP5	0.0747453	0.014831
GLCE	0.0747255	0.0048861
NEDD9	0.0746861	0.00201123
FAM171B	0.07463	1.5791e-06
FANCG	0.0746254	0.00324671
EDEM2	0.0746253	9.23592e-05
C2orf40	0.0742796	0.00147152
CACNB4	0.0742685	4.84845e-07
PLEKHO2	0.0742489	1.09886e-06
ANKRD27	0.0742155	0.000834874
BST1	0.0741934	7.04509e-07
BCR	0.0741328	2.26614e-05
RRN3	0.0741096	0.000832214
LEMD1	0.074109	1.85097e-14
PRC1	0.0740332	0.00526811
C19orf48	0.0739843	0.0185409
EYA3	0.073973	0.0144782
TMED5	0.0739433	7.10483e-05
TCF3	0.0738336	0.0184412
H2AFY2	0.0738221	0.0473863
CCDC125	0.0738068	7.42973e-06
MRPS16	0.0737699	0.0410232
RENBP	0.0737638	0.00260068
OTULINL	0.0736697	1.73355e-11
NHSL1	0.0736558	4.0354e-10
GALNT18	0.073631	0.000943497
ENPP1	0.0735927	0.0236216
TIGAR	0.07347	9.65663e-05
SLC2A11	0.0734559	9.42664e-05
FGD6	0.0731505	0.000144269
CDK1	0.0730952	0.00280563
PLCXD2	0.073046	6.04871e-06
CFD	0.073	1.91869e-07
FYB1	0.0729059	1.87979e-20
MGST3	0.0728349	1.08761e-05
HOMER1	0.0727221	0.000649846
RASSF4	0.0726508	0.00248216
MMP3	0.0725973	9.59696e-05
MRPL22	0.0725823	0.0104694
DNASE2	0.0725171	1.50951e-06
PACSIN2	0.0724911	3.77906e-05
SRGAP3	0.0724696	0.00619967
SAAL1	0.0724199	3.40449e-05
LMNB2	0.0723918	0.000196145
ARHGEF7	0.0723691	1.02473e-05
ARHGAP27	0.0722752	1.76809e-12
SRP72	0.072264	0.0209574
PKHD1	0.0721746	3.86121e-08
CCDC58	0.0720502	0.00640931
NKAP	0.071997	0.0134337
SATB2	0.0719701	0.0040037
PAICS	0.0719152	0.0257637
SLC35A4	0.0719094	0.013368
FUNDC1	0.0717748	4.83478e-05
CAAP1	0.0717624	0.00285849
GNPDA1	0.0717313	0.0288435
WWP1	0.0716934	0.00146171
PIF1	0.0716855	5.67814e-05
THEMIS2	0.0716823	0.000139457
ARHGAP45	0.0715975	5.14148e-11
MRAS	0.0715574	0.000455222
LRRC58	0.0713839	0.000902534
ASPM	0.0713765	0.00115428
CFAP298	0.0713718	0.0145269
VPS35L	0.0713527	0.0016226
CDIP1	0.0713382	1.27044e-05
TP53	0.0713294	6.12684e-05
NDRG4	0.0713123	8.91614e-15
TNFAIP2	0.0712704	1.30933e-12
VMA21	0.071189	0.00356131
RAB35	0.07105	0.00788142
RILP	0.0710017	4.24334e-05
MTHFD1L	0.0709873	5.09664e-05
EFCAB11	0.0709658	0.000171292
ZNF563	0.0709307	0.00401271
SDR39U1	0.0708754	0.00715307
MRPL37	0.0708721	0.0111949
PFKFB2	0.0708113	1.92349e-07
TNFRSF19	0.0706764	0.0163782
AGPAT3	0.0706382	0.0126838
DXO	0.0706279	0.0140919
DLD	0.0705936	0.0206777
JAK1	0.0705047	0.00180184
PRR7	0.0705046	0.000951697
C12orf29	0.0704305	0.00892303
FAM210A	0.0703693	0.000282859
ACAT1	0.0702948	0.0175356
TRIM2	0.0702593	0.00628239
PTBP3	0.0702416	0.00176218
NSUN2	0.0702085	0.000386738
ALYREF	0.0701895	0.000133515
CDK7	0.0701645	0.000128005
KLF4	0.0701369	0.000263328
TMEM92	0.0700755	1.5274e-05
ADNP2	0.0700675	0.000254237
ZNRF1	0.0700374	0.000744024
FTCD	0.0699723	0.000794855
HACD3	0.0699625	0.00449078
SNRNP48	0.0699404	2.09449e-05
DUSP3	0.0698173	0.00121563
SEMA5A	0.0696889	0.00357852
KIF9	0.0696443	0.000895259
IGDCC3	0.0696377	0.000365376
EIF2A	0.0695931	0.020729
MYO5A	0.0695777	0.0315894
PAIP2B	0.069471	0.000495748
CFAP221	0.0694379	6.76293e-05
GIPC2	0.0694101	3.37542e-07
PARD6A	0.0693759	2.88084e-09
ZNF320	0.0693602	0.00398159
ATXN7L3	0.0693494	0.0108978
HOXB3	0.0693203	0.0217457
MZT1	0.0692732	0.00683162
FLNB	0.0692029	0.000604078
HMGCR	0.0691672	0.00239673
EPHB4	0.0691043	0.000454798
TROAP	0.0690746	1.9078e-05
KDM1B	0.0690218	2.29438e-07
MND1	0.0689793	0.00518652
PTPN6	0.068948	1.77309e-06
GREB1	0.0689348	6.65546e-06
GNA13	0.0689087	0.000146106
POMC	0.0688594	2.04153e-06
EEF2KMT	0.0688279	1.94556e-05
PET117	0.0687802	0.000271775
PNPO	0.0687666	5.58758e-06
SELENOI	0.0687517	9.38695e-06
TOR4A	0.0687277	2.57106e-13
CEBPZ	0.068661	0.00196213
PITPNM1	0.068648	1.55068e-05
HYOU1	0.0686455	0.000888757
KLHDC8B	0.068528	0.00102682
MAPKAPK2	0.0684991	0.00101956
CISD3	0.0684229	0.0401201
METTL22	0.0684157	0.00137608
ZFYVE21	0.0683993	0.0229459
RGS4	0.0683866	0.0181244
ENO2	0.0683848	0.00207414
BUB1	0.0682376	5.83243e-08
GAS2L3	0.068216	3.17197e-08
SLC19A1	0.0681993	4.76157e-10
MRPL2	0.0681911	0.0232456
KCNK6	0.0680844	1.33116e-10
SH2B3	0.0680519	2.24033e-05
BLCAP	0.0678329	0.00792515
BCL7B	0.0677895	0.0143724
GPR143	0.0677193	5.43924e-06
RAP1GAP2	0.0677179	6.42056e-09
ATF5	0.0676991	0.00727253
THOC6	0.0676493	0.000263633
TBC1D1	0.0675232	0.000103015
RND3	0.0674912	6.25677e-05
DONSON	0.0674427	2.79184e-06
BATF	0.0673918	5.66958e-26
FAM181B	0.0672429	2.45302e-11
TOM1L1	0.0672026	0.00207495
SLFN12	0.0671848	2.17986e-06
IFT74	0.0671768	0.00473324
LMO2	0.0671573	0.0234703
ACTR1A	0.067134	0.00607973
SYT11	0.067088	1.09252e-05
SAMD10	0.0670193	0.000802941
TNFSF13B	0.0670181	1.31573e-10
ST3GAL5	0.0670152	8.51937e-10
CMTM8	0.0669462	0.00195503
RORA	0.0669125	0.0149031
PRKAG2	0.0669096	0.00174959
RASAL2	0.0669036	4.1518e-05
WIZ	0.0668678	0.0419409
TRIM27	0.0668297	0.0160027
NETO2	0.066655	0.000299717
SLC51B	0.0666033	0.0048492
STIP1	0.0664989	0.000485134
RNASEH2A	0.066498	0.000181929
PDIA4	0.0663495	0.00116986
ACTR8	0.0663189	0.0368826
UCHL5	0.0662761	4.69834e-05
CCDC32	0.0662287	0.00450616
NFXL1	0.0662194	0.00201499
ZNF33A	0.066185	0.00347822
TRMU	0.0660878	0.0040889
CRISPLD1	0.066087	9.57721e-05
SIKE1	0.0659956	0.00203872
RBBP8	0.0659709	0.00885798
FAM49A	0.0659155	4.14708e-12
TMEM68	0.0659084	0.00854786
ATP6V1A	0.065878	0.00412296
EPB41L1	0.0658241	0.000975294
NIPA2	0.0657787	0.00365765
FAM110A	0.0655874	3.93877e-08
SLC25A51	0.0655156	1.83556e-08
KITLG	0.0654381	2.11657e-08
TCEA3	0.0654261	0.000100084
PIK3AP1	0.0653158	2.20987e-15
RAP1A	0.0652822	0.0458444
FAIM	0.0652639	0.000878095
TIPIN	0.0652146	0.000846444
C2orf15	0.065195	3.85685e-05
RRAGD	0.0651921	0.006008
VRK3	0.0651694	0.00691343
HSD17B14	0.06513	0.00545165
MRPS23	0.0651275	0.00284253
SLC22A18AS	0.0650834	6.15793e-23
INPP4B	0.0650207	6.1684e-05
EPB41	0.0649363	0.00267938
METRNL	0.064931	2.00937e-06
ACACA	0.0649204	0.00110249
SORBS2	0.0649136	0.000239718
MFSD2B	0.0648859	2.30116e-08
CDKL2	0.0648603	0.000388791
STK38L	0.0648498	0.00979267
RABIF	0.0648438	0.000198423
KIAA0930	0.0648396	0.000929245
STK10	0.0648229	0.000382309
MOB3B	0.0647824	0.00151918
TBC1D2	0.0647793	4.23533e-11
NDUFAF4	0.0647784	0.00263356
PIGH	0.0647136	0.0077778
SMIM3	0.0646871	0.0111771
GRK2	0.0646425	4.7079e-05
F10	0.0645329	5.74082e-06
GIMAP6	0.064527	5.66958e-26
ZHX3	0.0644371	2.0685e-07
PRPF19	0.0644211	0.00657868
TMEM59L	0.0643771	1.80234e-07
LRRC73	0.0643641	0.000103412
GPAT4	0.0643429	0.000811495
MEAF6	0.0642399	0.0398326
IPO7	0.0642387	0.0455331
ABCC4	0.0642029	1.26211e-06
WRN	0.0641431	0.00647423
NAP1L4	0.0640851	0.014343
ANXA6	0.0640765	0.0222395
PRELID3B	0.0640418	0.00665217
TAF13	0.0640322	2.47053e-05
DUSP22	0.0639394	6.48259e-05
MGAT1	0.0639039	0.00371324
LCP2	0.0638794	7.26313e-23
TCEAL5	0.0638292	0.00978496
CKAP5	0.0637574	0.000191782
RIPK4	0.0636888	9.02424e-07
C12orf4	0.063682	0.000133425
LPGAT1	0.0635343	0.0084205
CLCNKA	0.0635069	4.28165e-13
DCPS	0.0634912	0.000197881
PIK3R3	0.0634417	0.000217067
PLBD1	0.0634285	0.00418824
MAP2K6	0.0633191	5.32226e-07
PNMA3	0.0633137	0.0110829
STX2	0.0632626	0.00417577
GCLC	0.0632534	0.00298979
KLF5	0.0632021	1.07164e-10
SYS1	0.0631766	0.00131562
PGM2L1	0.0631379	6.89091e-05
LNX1	0.0630964	6.91033e-07
FAM111A	0.0630688	0.00265061
BFAR	0.0630472	0.00984131
UBE2C	0.0630276	0.0181162
CYP27A1	0.0630024	0.000235343
ACD	0.0630007	0.00790845
IQCK	0.062988	0.0133923
LIN28B	0.0628635	0.000651354
TRPT1	0.0628106	0.0438473
HDHD5	0.0628103	0.00242233
UBE2D1	0.0628001	0.0133523
DHRS13	0.0627788	0.000656184
LTC4S	0.0625841	0.00468071
WLS	0.0625729	0.00173857
MT-ATP8	0.0625498	0.00866533
DNM2	0.0625364	5.83442e-06
USB1	0.0625188	0.00754868
ARHGAP9	0.0624686	4.5251e-14
CMSS1	0.062453	0.024741
HOXA6	0.0624408	0.00165567
MAGI3	0.0624321	0.00358671
TYK2	0.0623196	0.000167776
KLF7	0.0622198	0.036728
TAOK3	0.0622095	0.00589299
SPECC1	0.0622024	4.73545e-05
SNHG12	0.062044	0.00114925
DRAM1	0.062038	4.26128e-06
FMNL1	0.0620033	1.53211e-05
HM13	0.0619539	0.0450974
C12orf76	0.0618782	0.0315654
FEN1	0.0617405	0.000881601
SRP19	0.0617212	0.0410828
ANKRD9	0.0616756	4.17128e-06
IL4R	0.061657	0.000332096
MCF2L	0.0616531	0.00210043
POLR3D	0.0616028	0.0148798
MCM4	0.0615596	0.00336147
RAB11FIP4	0.0614465	8.72783e-05
PNPLA6	0.0614273	0.00033287
C11orf74	0.061342	0.00621414
UTP4	0.0613248	0.0186965
ZDHHC16	0.0611455	0.000271805
MRPL9	0.0611404	0.0305505
GCNT2	0.0610942	0.00284302
B3GALNT2	0.0610725	0.00504937
MXI1	0.0610322	0.000171978
AK4	0.0610183	0.020273
AKAP5	0.0610107	5.27859e-05
GARS	0.0609517	0.00834969
TBC1D14	0.0609389	1.98823e-05
PINLYP	0.0609232	5.03751e-06
MYO9B	0.0608853	0.0113166
BAMBI	0.0608812	0.000732115
PSMB10	0.0608628	0.000413204
HIST1H1A	0.0608228	7.46879e-05
FAM222B	0.0607135	0.00561254
STXBP6	0.0606906	0.00160797
MILR1	0.060658	4.363e-12
FLII	0.0606333	0.00815281
TANGO2	0.0606137	0.000210041
CCDC18	0.0606126	3.18446e-05
CSF2RA	0.0605433	1.39049e-10
SLC25A19	0.060501	1.00996e-11
KIAA1147	0.0604745	2.25424e-05
NFKBIZ	0.0604604	5.39698e-09
MPHOSPH6	0.060413	0.0252869
CELSR1	0.0603834	0.00383159
CXorf38	0.0603174	0.0215516
ZNF296	0.0602645	3.52225e-09
ASF1B	0.0602595	0.00014372
NOP14	0.0602517	0.000236017
CACHD1	0.0602391	4.32353e-05
PUS1	0.0601363	7.2697e-05
SH3TC1	0.0601111	1.96314e-05
TTC39C	0.0601091	0.000157415
PABPC4	0.060108	0.00370112
FAM177A1	0.0601078	0.00412496
PTGER2	0.0600594	0.000335641
EFNA1	0.0600316	0.042704
[truncated: 2,596 more rows]

## Sheet: Lookup
	Pod	Pod precursor	NP	Prox precursor	Dist precursor
	0	1	2	3	4
TCF21	1.57306	#N/A	-2.08808	-2.18612	-2.22197
CTGF	-1.27927	1.98603	-0.92474	-1.31031	-1.54331
LYPD1	-1.09349	#N/A	1.41784	#N/A	#N/A
IGFBP7	-1.61504	0.0239982	-0.405659	1.87349	-0.00232631
LYZ	#N/A	#N/A	#N/A	#N/A	2.70837
	#N/A	#N/A	#N/A	#N/A	#N/A
	#N/A	#N/A	#N/A	#N/A	#N/A
	#N/A	#N/A	#N/A	#N/A	#N/A
	#N/A	#N/A	#N/A	#N/A	#N/A
	#N/A	#N/A	#N/A	#N/A	#N/A
	#N/A	#N/A	#N/A	#N/A	#N/A
	#N/A	#N/A	#N/A	#N/A	#N/A
	#N/A	#N/A	#N/A	#N/A	#N/A
	#N/A	#N/A	#N/A	#N/A	#N/A
	#N/A	#N/A	#N/A	#N/A	#N/A
	#N/A	#N/A	#N/A	#N/A	#N/A
	#N/A	#N/A	#N/A	#N/A	#N/A
	#N/A	#N/A	#N/A	#N/A	#N/A
	#N/A	#N/A	#N/A	#N/A	#N/A
	#N/A	#N/A	#N/A	#N/A	#N/A
	#N/A	#N/A	#N/A	#N/A	#N/A
	#N/A	#N/A	#N/A	#N/A	#N/A
	#N/A	#N/A	#N/A	#N/A	#N/A
	#N/A	#N/A	#N/A	#N/A	#N/A
	#N/A	#N/A	#N/A	#N/A	#N/A
	#N/A	#N/A	#N/A	#N/A	#N/A
	#N/A	#N/A	#N/A	#N/A	#N/A
	#N/A	#N/A	#N/A	#N/A	#N/A
	#N/A	#N/A	#N/A	#N/A	#N/A
	#N/A	#N/A	#N/A	#N/A	#N/A
	#N/A	#N/A	#N/A	#N/A	#N/A
	#N/A	#N/A	#N/A	#N/A	#N/A
	#N/A	#N/A	#N/A	#N/A	#N/A
	#N/A	#N/A	#N/A	#N/A	#N/A
	#N/A	#N/A	#N/A	#N/A	#N/A
	#N/A	#N/A	#N/A	#N/A	#N/A
	#N/A	#N/A	#N/A	#N/A	#N/A

## Sheet: Summary
Pod	Early prox. Nephron	NP	Prox precursor	Dist precursor			Cluster			Top 20 markers
0	1	2	3	4			0	Pod		TCF21	TPPP3	MME	THSD7A	S100A6	MPP5	SBSPON	SAMD11	CPXM1	GADD45A	NTNG1	ST6GALNAC3	DDN	PODXL	ENPEP	DUSP23	SOST	SDC2	ARHGEF3	CLIC5
TCF21	CTGF	LYPD1	IGFBP7	LYZ			1	Early prox. Nephron		CTGF	GPX3	TSPAN8	PAPPA	ITIH5	SLC16A1	NRP2	HES4	IL1R1	TESC	SERINC5	CAVIN2	LAMC1	CYP1B1	NKAIN4	BMP7	TFF3	MIR503HG	DOC2B	BCAM
TPPP3	GPX3	DAPL1	PCP4	CD24			2	NP		LYPD1	DAPL1	CRABP2	DLK1	HIST1H4C	MDK	IGF2	NR2F1	PHLDA1	MARCKSL1	COL2A1	HMGA2	SOX4	CENPV	MEST	NREP	RPS2	HMGB2	HNRNPA1	TMSB15A
MME	TSPAN8	CRABP2	EMX2	FTL			3	Prox precursor		IGFBP7	PCP4	EMX2	PCSK1N	CLU	CFAP126	IFITM3	MGST3	BCAS3	FXYD2	TSPAN12	C12orf75	C1QTNF12	ACAA2	MPC2	ATP1B1	LRRIQ1	CLEC18A	GPC3	MLLT1
THSD7A	PAPPA	DLK1	PCSK1N	SPP1			4	Dist precursor		LYZ	CD24	FTL	SPP1	LGALS1	SRGN	S100A9	TYROBP	TMEM52B	TUBB2B	WFDC2	GPX1	FCER1G	GNG11	MPC2	C1QC	APOE	IDH2	CLDN6	EMX2
S100A6	ITIH5	HIST1H4C	CLU	LGALS1
MPP5	SLC16A1	MDK	CFAP126	SRGN
SBSPON	NRP2	IGF2	IFITM3	S100A9
SAMD11	HES4	NR2F1	MGST3	TYROBP
CPXM1	IL1R1	PHLDA1	BCAS3	TMEM52B
GADD45A	TESC	MARCKSL1	FXYD2	TUBB2B
NTNG1	SERINC5	COL2A1	TSPAN12	WFDC2
ST6GALNAC3	CAVIN2	HMGA2	C12orf75	GPX1
DDN	LAMC1	SOX4	C1QTNF12	FCER1G
PODXL	CYP1B1	CENPV	ACAA2	GNG11
ENPEP	NKAIN4	MEST	MPC2	MPC2
DUSP23	BMP7	NREP	ATP1B1	C1QC
SOST	TFF3	RPS2	LRRIQ1	APOE
SDC2	MIR503HG	HMGB2	CLEC18A	IDH2
ARHGEF3	DOC2B	HNRNPA1	GPC3	CLDN6
CLIC5	BCAM	TMSB15A	MLLT1	EMX2
Top established cell type markers
0	1	2	3	4
TCF21	CTGF	CRABP2	IGFBP7	SPP1
PODXL	OLFM3	LYPD1	EMX2	TMEM52B
CLIC5	CLDN5	DAPL1	CLU	WFDC2
MAFB	MAFB	SIX1	FXYD2	CLDN6
VEGFA	NPHS1		CDH6	EMX2
NPHS2	NPHS2		HNF1B	DEFB1
PTPRO	PTPRO		PAX8	CLDN3
ROBO2				EPCAM
WT1				ATP1B1
				MAL
				ALDH1A1
