# Supplementary material for: Single-cell analysis reveals congruence between kidney organoids and human fetal kidney
Source: Genome Med. 2019 Jan 23;11:3. doi: 10.1186/s13073-019-0615-0 (PMC6345028; doi:10.1186/s13073-019-0615-0)
Supplement: Supplementary file 4 — Combined conserved markers. Markers conserved between organoid and hFK cells within combined clusters and associated GO terms. (XLSX 77 kb) [file 13073_2019_615_MOESM4_ESM.xlsx]

## Sheet: Title and Legend
Additional file 4: Combined conserved markers. Lists of genes conserved within each cluster from the combined human fetal kidney and organoid cluster analysis. Lists of log fold change values for conserved genes in each organoid-human-fetal kidney cluster and associated Gene Ontology (GO) terms for top markers in each cluster.

## Sheet: Filtered group DE & GO results
gene	ensembl_id	entrezgene	p_val	avg_logFC	pct.1	pct.2	p_val_adj		Filtered by p value adjusted <0.05 absolute log fold change greater than 0.5
HSPA1A	ENSG00000204389	3303	0	-4.00302	0.168	0.993	0		Negative log fold change values represent genes up-regulated in human fetal kidney
HSPA1B	ENSG00000204388	3304	0	-3.61996	0.055	0.98	0		Positive log fold change values represent genes up-regulated in organoids
HBG2	ENSG00000196565	3048	0	-3.24617	0.003	0.613	0
HSP90AA1	ENSG00000080824	3320	0	-3.20956	0.86	0.999	0		GO BP terms associated with hFK up-regulated genes
DNAJB1	ENSG00000132002	3337	0	-2.97511	0.248	0.947	0		ID	Name	Source	pValue	FDR B&H	FDR B&Y	Bonferroni	Genes from Input	Genes in Annotation
FOS	ENSG00000170345	2353	0	-2.91047	0.422	0.958	0		1	GO:0010941	regulation of cell death		9.396e-22	4.077e-18	3.65e-17	4.077e-18	64	1650
HSPA6	ENSG00000173110	3310	0	-2.38916	0.003	0.517	0		2	GO:0006457	protein folding		1.118e-20	2.426e-17	2.172e-16	4.852e-17	27	236
HBG1	ENSG00000213934	3047	0	-2.35239	0	0.376	0		3	GO:0009628	response to abiotic stimulus		5.107e-20	7.387e-17	6.613e-16	2.216e-16	53	1216
JUN	ENSG00000177606	3725	0	-2.13656	0.559	0.942	0		4	GO:0006986	response to unfolded protein		3.525e-19	3.823e-16	3.423e-15	1.529e-15	23	174
GPC3	ENSG00000147257	2719	0	-2.11015	0.422	0.833	0		5	GO:0035966	response to topologically incorrect protein		1.273e-18	1.105e-15	9.89e-15	5.524e-15	23	184
MEG3	ENSG00000214548		0	-2.02836	0.002	0.628	0		6	GO:0014070	response to organic cyclic compound		1.797e-17	1.299e-14	1.163e-13	7.796e-14	46	1045
PPP1R15A	ENSG00000087074	23645	0	-1.99362	0.393	0.82	0		7	GO:0042981	regulation of apoptotic process		3.714e-17	2.302e-14	2.061e-13	1.612e-13	55	1519
HSPH1	ENSG00000120694	10808	0	-1.96368	0.245	0.795	0		8	GO:0043067	regulation of programmed cell death		6.067e-17	3.291e-14	2.946e-13	2.632e-13	55	1536
HSP90AB1	ENSG00000096384	3326	0	-1.88842	0.963	0.995	0		9	GO:0009266	response to temperature stimulus		3.43e-16	1.654e-13	1.481e-12	1.488e-12	23	236
NR4A1	ENSG00000123358	3164	0	-1.86179	0.028	0.664	0		10	GO:1901700	response to oxygen-containing compound		5.276e-16	2.289e-13	2.049e-12	2.289e-12	55	1614
DNAJA1	ENSG00000086061	3301	0	-1.85651	0.548	0.893	0		11	GO:0006915	apoptotic process		9.366e-16	3.694e-13	3.308e-12	4.064e-12	60	1923
JUNB	ENSG00000171223	3726	0	-1.84735	0.383	0.77	0		12	GO:0012501	programmed cell death		1.865e-15	6.744e-13	6.038e-12	8.093e-12	60	1952
ZFP36	ENSG00000128016	7538	0	-1.81496	0.13	0.572	0		13	GO:0009719	response to endogenous stimulus		3.177e-15	1.06e-12	9.494e-12	1.379e-11	56	1740
HSPA8	ENSG00000109971	3312	0	-1.79291	0.881	0.966	0		14	GO:0010942	positive regulation of cell death		4.453e-15	1.38e-12	1.236e-11	1.932e-11	35	695
EGR1	ENSG00000120738	1958	0	-1.76095	0.265	0.755	0		15	GO:0042026	protein refolding		1.036e-14	2.995e-12	2.682e-11	4.493e-11	10	23
ATF3	ENSG00000162772	467	0	-1.75594	0.016	0.592	0		16	GO:0009408	response to heat		1.312e-14	3.559e-12	3.186e-11	5.694e-11	19	171
SERPINH1	ENSG00000149257	871	0	-1.72735	0.74	0.886	0		17	GO:0051173	positive regulation of nitrogen compound metabolic process		2.438e-14	6.223e-12	5.571e-11	1.058e-10	58	1944
CHCHD2	ENSG00000106153	51142	0	-1.69134	0.136	0.846	0		18	GO:0060548	negative regulation of cell death		8.144e-14	1.963e-11	1.757e-10	3.534e-10	40	1001
SULT1E1	ENSG00000109193	6783	0	-1.63558	0.056	0.426	0		19	GO:0070848	response to growth factor		3.408e-13	7.782e-11	6.967e-10	1.479e-09	32	671
HSPB1	ENSG00000106211	3315	0	-1.58079	0.952	0.935	0		20	GO:0010628	positive regulation of gene expression		1.483e-12	3.218e-10	2.881e-09	6.436e-09	54	1890
RBP1	ENSG00000114115	5947	0	-1.46597	0.401	0.769	0
CCL2	ENSG00000108691	6347	2.93953e-162	-1.46166	0.071	0.243	5.52984e-158
POSTN	ENSG00000133110	10631	1.29518e-128	-1.4366	0.302	0.447	2.43649e-124		GO BP terms associated with organoid up-regulated genes
HSPD1	ENSG00000144381	3329	0	-1.41514	0.85	0.924	0		ID	Name	Source	pValue	FDR B&H	FDR B&Y	Bonferroni	Genes from Input	Genes in Annotation
HBB	ENSG00000244734	3043	5.19101e-276	-1.40964	0	0.152	9.76534e-272		1	GO:0000184	nuclear-transcribed mRNA catabolic process, nonsense-mediated decay		1.753e-24	4.879e-21	4.152e-20	4.879e-21	23	121
HBA2	ENSG00000188536	3040	0	-1.40415	0	0.236	0		2	GO:0006614	SRP-dependent cotranslational protein targeting to membrane		5.113e-24	7.117e-21	6.056e-20	1.423e-20	21	94
ZFAND2A	ENSG00000178381	90637	0	-1.36468	0.205	0.492	0		3	GO:0006613	cotranslational protein targeting to membrane		2.629e-23	2.287e-20	1.946e-19	7.318e-20	21	101
GADD45B	ENSG00000099860	4616	0	-1.32017	0.066	0.421	0		4	GO:0045047	protein targeting to ER		3.286e-23	2.287e-20	1.946e-19	9.148e-20	21	102
MATR3	ENSG00000280987	9782	0	-1.3045	0.034	0.589	0		5	GO:0072599	establishment of protein localization to endoplasmic reticulum		7.827e-23	4.358e-20	3.708e-19	2.179e-19	21	106
MATR3	ENSG00000015479	9782	0	-1.3045	0.034	0.589	0		6	GO:0019083	viral transcription		6.589e-22	3.057e-19	2.601e-18	1.834e-18	24	176
U2AF1	ENSG00000160201	7307	0	-1.29749	0.112	0.619	0		7	GO:0019080	viral gene expression		2.882e-21	1.063e-18	9.048e-18	8.024e-18	24	187
CYR61	ENSG00000142871	3491	6.95829e-302	-1.28918	0.267	0.534	1.30899e-297		8	GO:0070972	protein localization to endoplasmic reticulum		3.056e-21	1.063e-18	9.048e-18	8.507e-18	21	125
CTSC	ENSG00000109861	1075	0	-1.27081	0.201	0.544	0		9	GO:0044033	multi-organism metabolic process		3.332e-20	1.031e-17	8.771e-17	9.277e-17	24	207
HSPE1	ENSG00000115541	3336	0	-1.27025	0.87	0.916	0		10	GO:0000956	nuclear-transcribed mRNA catabolic process		3.234e-19	9.003e-17	7.661e-16	9.003e-16	23	202
HBA1	ENSG00000206172	3039	1.42122e-292	-1.24823	0	0.162	2.67359e-288		11	GO:0006402	mRNA catabolic process		1.833e-18	4.639e-16	3.947e-15	5.103e-15	23	218
DNAJB4	ENSG00000162616	11080	0	-1.24631	0.139	0.514	0		12	GO:0006401	RNA catabolic process		2.178e-18	4.737e-16	4.031e-15	6.063e-15	24	247
CD74	ENSG00000019582	972	6.37195e-20	-1.23128	0.174	0.215	1.19869e-15		13	GO:0006413	translational initiation		2.212e-18	4.737e-16	4.031e-15	6.159e-15	22	194
BTG2	ENSG00000159388	7832	8.26026e-285	-1.21898	0.206	0.469	1.55392e-280		14	GO:0006612	protein targeting to membrane		3.61e-17	7.18e-15	6.109e-14	1.005e-13	21	194
EIF4A1	ENSG00000161960	1973	0	-1.21002	0.847	0.916	0		15	GO:0006364	rRNA processing		1.179e-15	2.187e-13	1.861e-12	3.281e-12	22	260
CACYBP	ENSG00000116161	27101	0	-1.19008	0.546	0.738	0		16	GO:0016072	rRNA metabolic process		2.058e-15	3.581e-13	3.047e-12	5.729e-12	22	267
ITM2A	ENSG00000078596	9452	5.76578e-226	-1.17531	0.111	0.34	1.08466e-221		17	GO:0019058	viral life cycle		2.483e-15	4.066e-13	3.459e-12	6.911e-12	27	447
HLA-DRA	ENSG00000204287	3122	2.10213e-234	-1.15547	0.002	0.137	3.95452e-230		18	GO:0016071	mRNA metabolic process		2.978e-15	4.494e-13	3.824e-12	8.291e-12	32	664
CLK1	ENSG00000013441	1195	0	-1.14926	0.342	0.643	0		19	GO:0016032	viral process		3.067e-15	4.494e-13	3.824e-12	8.539e-12	34	759
CYP1B1	ENSG00000138061	1545	0	-1.13729	0.132	0.446	0		20	GO:0034655	nucleobase-containing compound catabolic process		4.291e-15	5.973e-13	5.082e-12	1.195e-11	26	418
DCN	ENSG00000011465	1634	1.51343e-48	-1.12053	0.222	0.317	2.84707e-44
STAT3	ENSG00000168610	6774	0	-1.10828	0.262	0.546	0
KLF6	ENSG00000067082	1316	4.48146e-285	-1.07825	0.399	0.614	8.43053e-281
MRPL18	ENSG00000112110	29074	4.85199e-269	-1.03869	0.54	0.635	9.12757e-265
BAG3	ENSG00000151929	9531	2.98473e-258	-1.03849	0.117	0.36	5.61487e-254
B2M	ENSG00000166710	567	2.33307e-262	-1.03383	0.935	0.862	4.38897e-258
HSP90B1	ENSG00000166598	7184	0	-1.02524	0.685	0.784	0
PTN	ENSG00000105894	5764	7.03612e-129	-1.02042	0.474	0.582	1.32363e-124
HSPA5	ENSG00000044574	3309	0	-1.00797	0.577	0.724	0
EMCN	ENSG00000164035	51705	1.36829e-248	-0.972585	0.227	0.47	2.57403e-244
CCNL1	ENSG00000163660	57018	2.46915e-299	-0.959807	0.46	0.627	4.64496e-295
SHISA3	ENSG00000178343	152573	6.6825e-209	-0.94428	0.143	0.374	1.25711e-204
XIST	ENSG00000229807	7503	0	-0.899197	0.477	0.809	0
MYH10	ENSG00000133026	4628	8.2094e-197	-0.896246	0.611	0.639	1.54435e-192
UBC	ENSG00000150991	7316	0	-0.88443	0.976	0.938	0
ALDH1A2	ENSG00000128918	8854	4.99695e-223	-0.857379	0.169	0.408	9.40027e-219
AKAP12	ENSG00000131016	9590	1.86629e-109	-0.852334	0.442	0.519	3.51087e-105
MCL1	ENSG00000143384	4170	1.8141e-186	-0.851914	0.43	0.547	3.41268e-182
NTRK2	ENSG00000148053	4915	2.08031e-230	-0.849674	0.231	0.479	3.91348e-226
HLA-B	ENSG00000234745	3106	1.37665e-08	-0.834586	0.217	0.231	0.000258975
COL3A1	ENSG00000168542	1281	1.63326e-34	-0.828893	0.622	0.57	3.07248e-30
SRSF11	ENSG00000116754	9295	0	-0.824216	0.761	0.78	0
DNAJA4	ENSG00000140403	55466	0	-0.813809	0.036	0.308	0
SERTAD1	ENSG00000197019	29950	9.89159e-198	-0.806121	0.21	0.415	1.86081e-193
IRF1	ENSG00000125347	3659	1.78751e-255	-0.804181	0.06	0.28	3.36266e-251
DUSP1	ENSG00000120129	1843	5.63242e-135	-0.800539	0.254	0.412	1.05957e-130
LUM	ENSG00000139329	4060	7.08772e-07	-0.777885	0.194	0.139	0.0133334
FILIP1L	ENSG00000168386	11259	4.87852e-115	-0.775694	0.172	0.325	9.17748e-111
TRA2B	ENSG00000136527	6434	5.12662e-295	-0.771944	0.722	0.738	9.64419e-291
TGFBI	ENSG00000120708	7045	2.60042e-97	-0.761961	0.25	0.384	4.89191e-93
SYT1	ENSG00000067715	6857	2.50569e-117	-0.76135	0.168	0.323	4.71371e-113
FBLN5	ENSG00000140092	10516	2.42517e-142	-0.761191	0.137	0.312	4.56224e-138
CLDN11	ENSG00000013297	5010	7.12682e-94	-0.759899	0.098	0.231	1.3407e-89
GPBP1	ENSG00000062194	65056	2.0476e-238	-0.757431	0.774	0.73	3.85195e-234
PCOLCE	ENSG00000106333	5118	6.14804e-55	-0.744825	0.537	0.512	1.15657e-50
EPB41L2	ENSG00000079819	2037	6.09695e-95	-0.741172	0.419	0.478	1.14696e-90
TAF7	ENSG00000178913	6879	2.46295e-244	-0.740413	0.76	0.734	4.6333e-240
GUCY1A1	ENSG00000164116	2982	5.79394e-209	-0.740395	0.068	0.266	1.08996e-204
SAT1	ENSG00000130066	6303	1.43837e-26	-0.735813	0.651	0.563	2.70585e-22
RSRC2	ENSG00000111011	65117	2.82141e-255	-0.734551	0.752	0.729	5.30764e-251
2011-09-01	ENSG00000138758	55752	1.15505e-167	-0.73302	0.736	0.694	2.17289e-163
PDIA3	ENSG00000167004	2923	5.66849e-196	-0.731941	0.648	0.661	1.06636e-191
CHORDC1	ENSG00000110172	26973	8.71912e-161	-0.730624	0.208	0.387	1.64024e-156
PBX1	ENSG00000185630	5087	1.53395e-131	-0.725224	0.572	0.589	2.88566e-127
DDIT4	ENSG00000168209	54541	7.01859e-39	-0.715557	0.414	0.42	1.32034e-34
SPARC	ENSG00000113140	6678	2.54597e-103	-0.713013	0.834	0.744	4.78948e-99
G0S2	ENSG00000123689	50486	6.89754e-21	-0.71298	0.07	0.117	1.29757e-16
FOSB	ENSG00000125740	2354	1.08062e-85	-0.710049	0.257	0.369	2.03287e-81
RSRP1	ENSG00000117616	57035	5.68369e-154	-0.709211	0.459	0.554	1.06922e-149
HIST1H2BK	ENSG00000197903	85236	0	-0.707865	0.014	0.267	0
HERPUD1	ENSG00000051108	9709	2.18126e-74	-0.706302	0.39	0.447	4.10339e-70
HES1	ENSG00000114315	3280	1.49121e-16	-0.69943	0.389	0.368	2.80527e-12
RGS2	ENSG00000116741	5997	2.64973e-30	-0.69916	0.183	0.244	4.98467e-26
NACA2	ENSG00000253506	342538	1.27279e-196	-0.694101	0.166	0.375	2.39438e-192
TNC	ENSG00000041982	3371	1.59709e-121	-0.692687	0.129	0.288	3.00445e-117
UBB	ENSG00000170315	7314	0	-0.691608	0.995	0.98	0
2007-09-01	ENSG00000122545	989	0	-0.685245	0.902	0.859	0
LIMA1	ENSG00000050405	51474	2.39729e-75	-0.685207	0.461	0.489	4.50978e-71
HLA-E	ENSG00000204592	3133	1.81824e-39	-0.675828	0.288	0.342	3.42048e-35
UACA	ENSG00000137831	55075	4.81024e-56	-0.665038	0.296	0.368	9.04902e-52
EIF5	ENSG00000100664	1983	1.44305e-217	-0.661682	0.772	0.728	2.71466e-213
PDIA6	ENSG00000143870	10130	6.14533e-254	-0.659028	0.819	0.769	1.15606e-249
TCF21	ENSG00000118526	6943	1.76185e-243	-0.647432	0.152	0.443	3.3144e-239
MYL12B	ENSG00000118680	103910	3.3522e-250	-0.637963	0.849	0.799	6.30616e-246
BTG3	ENSG00000154640	10950	6.75163e-98	-0.636275	0.282	0.396	1.27012e-93
ID3	ENSG00000117318	3399	2.78191e-110	-0.634676	0.927	0.867	5.23332e-106
RBM25	ENSG00000119707	58517	1.94987e-155	-0.62878	0.68	0.65	3.66809e-151
IGFBP5	ENSG00000115461	3488	4.23144e-08	-0.626811	0.651	0.467	0.000796019
A2M	ENSG00000175899	2	2.4802e-177	-0.626591	0.07	0.251	4.66575e-173
EIF4A2	ENSG00000156976	1974	0	-0.625467	0.935	0.891	0
LDB2	ENSG00000169744	9079	3.25525e-65	-0.624636	0.356	0.415	6.12378e-61
IGFBP6	ENSG00000167779	3489	2.43615e-73	-0.623279	0.049	0.143	4.58289e-69
DAAM1	ENSG00000100592	23002	2.08053e-64	-0.621609	0.332	0.397	3.91389e-60
ATP2B1	ENSG00000070961	490	5.59869e-103	-0.620222	0.55	0.579	1.05323e-98
CALD1	ENSG00000122786	800	3.63458e-124	-0.617834	0.922	0.806	6.83738e-120
MAGED2	ENSG00000102316	10916	1.07007e-194	-0.611332	0.944	0.834	2.01302e-190
PMAIP1	ENSG00000141682	5366	2.58765e-116	-0.611017	0.054	0.185	4.8679e-112
BNIP3L	ENSG00000104765	665	5.00189e-104	-0.610665	0.691	0.62	9.40955e-100
PSAP	ENSG00000197746	5660	8.60313e-99	-0.610228	0.626	0.598	1.61842e-94
ANXA5	ENSG00000164111	308	3.4866e-90	-0.610133	0.535	0.542	6.559e-86
C7	ENSG00000112936	730	3.48102e-179	-0.606075	0.026	0.174	6.5485e-175
GATD3A	ENSG00000160221	102724023	0	-0.604926	0.012	0.266	0
HNRNPA2B1	ENSG00000122566	3181	0	-0.60285	0.97	0.918	0
PRPF38B	ENSG00000134186	55119	6.23931e-109	-0.601707	0.595	0.576	1.17374e-104
IFITM2	ENSG00000185201	10581	9.47376e-116	-0.600472	0.743	0.674	1.7822e-111
CAT	ENSG00000121691	847	0	-0.596424	0	0.246	0
COL21A1	ENSG00000124749	81578	1.62614e-80	-0.589554	0.23	0.356	3.05909e-76
COX16	ENSG00000133983	51241	2.5806e-121	-0.585503	0.178	0.33	4.85462e-117
EGR2	ENSG00000122877	1959	5.79429e-291	-0.58422	0.013	0.204	1.09002e-286
PRCP	ENSG00000137509	5547	2.31629e-10	-0.582836	0.29	0.292	4.3574e-06
ARGLU1	ENSG00000134884	55082	6.61447e-165	-0.579621	0.831	0.751	1.24431e-160
CXCL12	ENSG00000107562	6387	1.24733e-24	-0.576608	0.49	0.481	2.34647e-20
SSB	ENSG00000138385	6741	2.83845e-94	-0.575119	0.651	0.595	5.33968e-90
CCT2	ENSG00000166226	10576	6.39493e-121	-0.574918	0.691	0.633	1.20301e-116
PPP1R12A	ENSG00000058272	4659	3.1703e-66	-0.574028	0.49	0.485	5.96397e-62
LMAN1	ENSG00000074695	3998	4.52869e-57	-0.572433	0.392	0.422	8.51937e-53
CALR	ENSG00000179218	811	3.77049e-135	-0.570051	0.783	0.707	7.09305e-131
PPIB	ENSG00000166794	5479	4.27768e-169	-0.568104	0.878	0.767	8.04718e-165
NASP	ENSG00000132780	4678	3.98147e-62	-0.567709	0.618	0.565	7.48993e-58
PRSS23	ENSG00000150687	11098	1.84303e-19	-0.565529	0.265	0.293	3.46712e-15
AGTR2	ENSG00000180772	186	1.02512e-119	-0.565425	0.077	0.222	1.92845e-115
RBM39	ENSG00000131051	9584	2.64255e-233	-0.564747	0.887	0.811	4.97116e-229
SREK1	ENSG00000153914	140890	5.44344e-70	-0.564198	0.489	0.491	1.02402e-65
LUZP1	ENSG00000169641	7798	2.2985e-41	-0.560121	0.443	0.433	4.32393e-37
ARF4	ENSG00000168374	378	2.76193e-108	-0.558707	0.717	0.649	5.19574e-104
MEIS2	ENSG00000134138	4212	1.2515e-112	-0.556362	0.586	0.653	2.35433e-108
TCP1	ENSG00000120438	6950	2.03169e-112	-0.54941	0.716	0.641	3.82202e-108
AHSA1	ENSG00000100591	10598	7.6014e-52	-0.54882	0.326	0.376	1.42997e-47
VCAM1	ENSG00000162692	7412	1.21638e-36	-0.547759	0.1	0.172	2.28826e-32
CNN2	ENSG00000064666	1265	1.28598e-25	-0.542869	0.57	0.479	2.41919e-21
DPP6	ENSG00000130226	1804	0	-0.541304	0.001	0.205	0
SINHCAF	ENSG00000139146	58516	3.00693e-11	-0.540965	0.404	0.357	5.65664e-07
THBS1	ENSG00000137801	7057	5.26532e-145	-0.540086	0.059	0.213	9.90511e-141
CHD2	ENSG00000173575	1106	1.20913e-39	-0.539531	0.353	0.376	2.27462e-35
ADAMTS1	ENSG00000154734	9510	1.31757e-51	-0.538224	0.137	0.229	2.47861e-47
FHL2	ENSG00000115641	2274	4.54036e-62	-0.537357	0.218	0.313	8.54132e-58
CD55	ENSG00000196352	1604	3.57695e-182	-0.535153	0.044	0.21	6.72895e-178
SYNE2	ENSG00000054654	23224	1.21954e-33	-0.534192	0.369	0.384	2.29421e-29
RAI14	ENSG00000039560	26064	2.77965e-36	-0.534191	0.345	0.371	5.22909e-32
EIF1	ENSG00000173812	10209	0	-0.53354	0.997	0.98	0
NCL	ENSG00000115053	4691	1.14342e-170	-0.533346	0.902	0.806	2.15099e-166
ZNF90	ENSG00000213988	7643	9.95245e-67	-0.530508	0.246	0.335	1.87226e-62
TRA2A	ENSG00000164548	29896	5.97079e-35	-0.52988	0.421	0.416	1.12322e-30
TPM1	ENSG00000140416	7168	3.77863e-102	-0.528442	0.807	0.76	7.10836e-98
FGF7	ENSG00000140285	2252	5.68403e-93	-0.528414	0.093	0.221	1.06928e-88
TAGLN	ENSG00000149591	6876	3.44699e-70	-0.526459	0.356	0.476	6.48447e-66
LRRC17	ENSG00000128606	10234	1.55903e-23	-0.526344	0.356	0.363	2.93285e-19
ADM	ENSG00000148926	133	7.80754e-133	-0.522665	0.036	0.166	1.46875e-128
KIF5B	ENSG00000170759	3799	4.16162e-94	-0.522317	0.707	0.633	7.82884e-90
TCIM	ENSG00000176907	56892	5.38489e-25	-0.520621	0.11	0.17	1.013e-20
UBXN4	ENSG00000144224	23190	4.35722e-84	-0.519434	0.688	0.61	8.1968e-80
COL1A2	ENSG00000164692	1278	2.66372e-07	-0.517422	0.829	0.627	0.00501098
TIA1	ENSG00000116001	7072	5.17268e-46	-0.5158	0.426	0.433	9.73084e-42
MFAP4	ENSG00000166482	4239	1.98089e-15	-0.515757	0.568	0.492	3.72645e-11
MYC	ENSG00000136997	4609	8.36932e-41	-0.515179	0.199	0.274	1.57444e-36
TPR	ENSG00000047410	7175	3.46274e-70	-0.514176	0.693	0.594	6.51411e-66
SF3B1	ENSG00000115524	23451	1.89552e-73	-0.513767	0.666	0.585	3.56586e-69
ATP6AP2	ENSG00000182220	10159	9.67716e-49	-0.513136	0.382	0.412	1.82047e-44
PTGES3	ENSG00000110958	10728	1.17623e-192	-0.51308	0.898	0.797	2.21272e-188
APP	ENSG00000142192	351	2.45973e-59	-0.512396	0.691	0.598	4.62725e-55
IER3	ENSG00000137331	8870	1.75332e-44	-0.511541	0.138	0.219	3.29835e-40
HACD3	ENSG00000074696	51495	1.91068e-39	-0.51089	0.517	0.472	3.59436e-35
RBM27	ENSG00000091009	54439	1.02396e-98	-0.510794	0.122	0.257	1.92627e-94
PLK2	ENSG00000145632	10769	9.5058e-56	-0.507382	0.304	0.4	1.78823e-51
SMC3	ENSG00000108055	9126	7.22797e-30	-0.506335	0.56	0.48	1.35973e-25
LAPTM4A	ENSG00000068697	9741	2.99448e-171	-0.506043	0.911	0.823	5.63321e-167
OLFML3	ENSG00000116774	56944	3.35394e-18	-0.505018	0.438	0.408	6.30943e-14
TM4SF1	ENSG00000169908	4071	2.32659e-23	-0.505013	0.114	0.173	4.37678e-19
RPN2	ENSG00000118705	6185	5.19511e-41	-0.503775	0.458	0.443	9.77304e-37
COL6A1	ENSG00000142156	1291	2.11504e-16	-0.502789	0.473	0.409	3.97882e-12
PELO	ENSG00000152684	53918	1.95008e-36	-0.500226	0.228	0.286	3.6685e-32
COMT	ENSG00000093010	1312	1.22298e-224	-0.500139	0.04	0.23	2.30066e-220
HMGN1	ENSG00000205581	3150	0	0.500114	0.994	0.824	0
NES	ENSG00000132688	10763	2.78507e-302	0.500251	0.498	0.086	5.23927e-298
H2AFX	ENSG00000188486	3014	1.44013e-259	0.500787	0.346	0.025	2.70917e-255
SOST	ENSG00000167941	50964	7.54012e-57	0.502261	0.104	0.014	1.41845e-52
IGFBP3	ENSG00000146674	3486	2.16301e-107	0.506462	0.193	0.027	4.06906e-103
IFI27L2	ENSG00000119632	83982	0	0.50655	0.627	0.138	0
SOX11	ENSG00000176887	6664	8.65058e-268	0.508488	0.584	0.159	1.62735e-263
NEFM	ENSG00000104722	4741	8.55048e-131	0.513763	0.203	0.019	1.60852e-126
TOMM40	ENSG00000130204	10452	0	0.514426	0.528	0.024	0
SNRPG	ENSG00000143977	6637	0	0.514654	0.926	0.455	0
PCGF2	ENSG00000277258	7703	0	0.518316	0.489	0	0
SLIRP	ENSG00000119705	81892	0	0.524876	0.846	0.306	0
FIBIN	ENSG00000176971	387758	3.5332e-124	0.52755	0.327	0.099	6.64666e-120
ACBD6	ENSG00000230124	84320	0	0.527764	0.524	0.009	0
ATP5F1E	ENSG00000124172	514	0	0.528133	0.997	0.817	0
RPL26	ENSG00000161970	6154	0	0.528991	1	0.99	0
IL11RA	ENSG00000137070	3590	0	0.530528	0.685	0.182	0
SH3BGRL3	ENSG00000142669	83442	0	0.530537	0.901	0.445	0
SERINC2	ENSG00000168528	347735	0	0.53096	0.555	0.054	0
AKR7A2	ENSG00000053371	8574	0	0.531297	0.584	0.042	0
CLTB	ENSG00000175416	1212	0	0.532773	0.534	0.028	0
SDF4	ENSG00000078808	51150	0	0.533045	0.522	0.013	0
ZNHIT3	ENSG00000273611	9326	0	0.535355	0.514	0	0
CRTAP	ENSG00000170275	10491	0	0.537004	0.687	0.138	0
GGNBP2	ENSG00000278311	79893	0	0.537882	0.498	0	0
NDUFA1	ENSG00000125356	4694	0	0.538175	0.891	0.346	0
UQCR11	ENSG00000127540	10975	0	0.538273	0.944	0.503	0
GNG11	ENSG00000127920	2791	3.7558e-119	0.540526	0.626	0.278	7.0654e-115
BRK1	ENSG00000254999	55845	0	0.544854	0.98	0.657	0
MAP1B	ENSG00000131711	4131	1.61612e-284	0.545057	0.737	0.273	3.04024e-280
MAB21L1	ENSG00000180660	4081	1.57578e-213	0.545168	0.256	0.001	2.96436e-209
RPL34	ENSG00000109475	6164	0	0.558631	1	0.993	0
TMSB4X	ENSG00000205542	7114	1.10681e-38	0.559034	1	0.997	2.08214e-34
MAF1	ENSG00000179632	84232	0	0.55918	0.601	0.046	0
CPB1	ENSG00000153002	1360	1.4135e-101	0.561567	0.157	0.013	2.65908e-97
TMEM165	ENSG00000134851	55858	0	0.566765	0.607	0.05	0
KHDRBS1	ENSG00000121774	10657	0	0.567138	0.857	0.29	0
RPS25	ENSG00000118181	6230	0	0.568432	1	0.956	0
CMTM3	ENSG00000140931	123920	0	0.569791	0.61	0.069	0
MZT2B	ENSG00000152082	80097	0	0.574173	0.882	0.374	0
ZNF518A	ENSG00000177853	9849	0	0.575139	0.526	0	0
S100A11	ENSG00000163191	6282	1.77999e-288	0.580277	0.961	0.628	3.34852e-284
UQCR10	ENSG00000184076	29796	0	0.580934	0.958	0.501	0
SMIM10L1	ENSG00000256537	100129361	0	0.58142	0.542	0	0
STUB1	ENSG00000103266	10273	0	0.586089	0.636	0.049	0
ROMO1	ENSG00000125995	140823	0	0.586818	0.775	0.184	0
NUDT4	ENSG00000173598	440672	0	0.587758	0.549	0.014	0
RPL21	ENSG00000122026	6144	0	0.590059	1	0.995	0
BOD1	ENSG00000145919	91272	0	0.592438	0.677	0.085	0
MTCH1	ENSG00000137409	23787	0	0.592788	0.834	0.252	0
EPN1	ENSG00000063245	29924	0	0.593584	0.62	0.041	0
OST4	ENSG00000228474	100128731	0	0.603674	0.982	0.651	0
DYNC1I2	ENSG00000077380	1781	0	0.604914	0.799	0.196	0
NDUFA11	ENSG00000174886	126328	0	0.609931	0.969	0.514	0
APOE	ENSG00000130203	348	0	0.613411	0.404	0.006	0
MDFI	ENSG00000112559	4188	0	0.616293	0.781	0.244	0
RPS27L	ENSG00000185088	6232	3.51479e-286	0.62083	0.867	0.389	6.61203e-282
CDC26	ENSG00000176386	246184	0	0.623593	0.577	0.003	0
DUSP23	ENSG00000158716	54935	7.39239e-116	0.624804	0.312	0.092	1.39066e-111
TAF9	ENSG00000273841	6880	0	0.626532	0.566	0	0
MIA	ENSG00000261857	8190	2.06473e-117	0.629266	0.152	0.001	3.88418e-113
PET100	ENSG00000229833	100131801	0	0.637171	0.706	0.098	0
ATP5MF	ENSG00000241468	9551	0	0.639362	0.932	0.379	0
PSMC1	ENSG00000100764	5700	0	0.646562	0.644	0.042	0
RPS21	ENSG00000171858	6227	0	0.648735	0.989	0.812	0
ZFHX4	ENSG00000091656	79776	0	0.651977	0.455	0.064	0
CKS1B	ENSG00000173207	1163	2.76499e-301	0.65216	0.592	0.158	5.2015e-297
NDN	ENSG00000182636	4692	0	0.653639	0.627	0.031	0
COL2A1	ENSG00000139219	1280	1.47229e-171	0.653685	0.353	0.079	2.76967e-167
NNAT	ENSG00000053438	4826	1.44988e-276	0.654776	0.639	0.209	2.72751e-272
PPIA	ENSG00000196262	5478	0	0.655959	0.996	0.767	0
CLIC5	ENSG00000112782	53405	1.02869e-79	0.666091	0.125	0.01	1.93518e-75
PFN1	ENSG00000108518	5216	0	0.671656	0.989	0.698	0
CTHRC1	ENSG00000164932	115908	0	0.67428	0.586	0.076	0
ARMCX6	ENSG00000198960	54470	0	0.675888	0.604	0.006	0
ATP5MD	ENSG00000173915	84833	0	0.678076	0.94	0.432	0
CXCL14	ENSG00000145824	9547	3.45348e-117	0.679367	0.165	0.008	6.49668e-113
NDUFA3	ENSG00000170906	4696	0	0.683935	0.737	0.113	0
RPL37	ENSG00000145592	6167	0	0.688786	0.999	0.96	0
RPS27	ENSG00000177954	6232	0	0.692835	1	0.986	0
CCDC144NL-AS1	ENSG00000233098		0	0.695669	0.592	0.002	0
YWHAH	ENSG00000128245	7533	0	0.696554	0.683	0.094	0
RPL38	ENSG00000172809	6169	0	0.698888	0.997	0.896	0
IGFBP7	ENSG00000163453	3490	1.47868e-99	0.70084	0.353	0.138	2.78169e-95
PGF	ENSG00000119630	5228	3.98162e-286	0.701054	0.397	0.037	7.49023e-282
DRAP1	ENSG00000175550	10589	0	0.703242	0.835	0.17	0
METTL9	ENSG00000197006	51108	0	0.704634	0.883	0.264	0
NDUFA13	ENSG00000186010	51079	0	0.705276	0.919	0.32	0
CHCHD10	ENSG00000250479	400916	0	0.705446	0.586	0.005	0
TMEM160	ENSG00000130748	54958	0	0.707367	0.677	0.035	0
NDUFAF8	ENSG00000224877	284184	0	0.70876	0.66	0.027	0
SSU72	ENSG00000160075	29101	0	0.719615	0.79	0.125	0
MT-ND3	ENSG00000198840	4537	0	0.719753	0.99	0.841	0
RPL7	ENSG00000147604	6129	0	0.722936	1	0.985	0
HIST1H4C	ENSG00000197061	8364	8.67633e-63	0.731329	0.673	0.405	1.63219e-58
CENPV	ENSG00000166582	201161	0	0.736435	0.528	0.016	0
PNRC2	ENSG00000189266	55629	0	0.736521	0.661	0.021	0
TRAPPC1	ENSG00000170043	58485	0	0.736807	0.889	0.24	0
LOXL1	ENSG00000129038	4016	0	0.736953	0.575	0.013	0
BST2	ENSG00000130303	684	1.50245e-280	0.74034	0.583	0.171	2.82641e-276
PNRC1	ENSG00000146278	10957	0	0.744728	0.768	0.141	0
RPL37A	ENSG00000197756	6168	0	0.752523	1	0.971	0
ZNF580	ENSG00000213015	51157	0	0.760139	0.68	0.017	0
COX6A1	ENSG00000111775	1337	0	0.763169	0.98	0.474	0
NOP53	ENSG00000105373	29997	0	0.765267	0.959	0.48	0
COL9A2	ENSG00000049089	1298	0	0.769679	0.474	0.06	0
BTG1	ENSG00000133639	694	0	0.781618	0.856	0.266	0
C4orf48	ENSG00000243449	401115	0	0.782142	0.557	0.002	0
MXRA8	ENSG00000162576	54587	0	0.783003	0.511	0.031	0
MAB21L2	ENSG00000181541	10586	4.12181e-201	0.78427	0.244	0.001	7.75396e-197
TMA7	ENSG00000232112	51372	0	0.785961	0.992	0.681	0
GCSH	ENSG00000140905	2653	0	0.788004	0.708	0.031	0
POLR2J3	ENSG00000168255		0	0.788792	0.758	0.076	0
MT-CO2	ENSG00000198712	4513	0	0.795424	0.996	0.964	0
PODXL	ENSG00000128567	5420	2.94963e-48	0.797896	0.188	0.076	5.54884e-44
ODC1	ENSG00000115758	4953	0	0.804225	0.654	0.064	0
C1QBP	ENSG00000108561	708	0	0.805276	0.741	0.038	0
MT-CO1	ENSG00000198804	4512	0	0.81178	0.998	0.991	0
NPHS2	ENSG00000116218	7827	2.67417e-77	0.832716	0.126	0.013	5.03064e-73
POLR2L	ENSG00000177700	5441	0	0.834716	0.925	0.35	0
EBPL	ENSG00000123179	84650	0	0.853182	0.733	0.026	0
RPL36	ENSG00000130255	25873	0	0.856367	0.999	0.913	0
ELOB	ENSG00000103363	6923	0	0.858137	0.988	0.565	0
MCRIP1	ENSG00000225663	348262	0	0.864913	0.728	0.005	0
RAC1	ENSG00000136238	5879	0	0.879269	0.889	0.247	0
DLK1	ENSG00000185559	8788	1.33581e-144	0.883819	0.262	0.043	2.51292e-140
NPW	ENSG00000183971	283869	0	0.884826	0.514	0.016	0
PRELID1	ENSG00000169230	27166	0	0.897032	0.879	0.181	0
DNM3OS	ENSG00000230630		0	0.918468	0.64	0.034	0
PRRX1	ENSG00000116132	5396	0	0.924696	0.508	0.052	0
HES4	ENSG00000188290	57801	0	0.928856	0.484	0	0
ATP5ME	ENSG00000169020	521	0	0.936773	0.937	0.328	0
MAFB	ENSG00000204103	9935	1.50114e-151	0.948723	0.304	0.064	2.82395e-147
TMSB10	ENSG00000034510	9168	0	0.952304	0.998	0.958	0
PGAM1	ENSG00000171314	5223	0	0.955478	0.784	0.047	0
MFAP2	ENSG00000117122	4237	0	0.961989	0.714	0.004	0
TXNIP	ENSG00000265972	10628	0	0.962082	0.606	0	0
PSMB3	ENSG00000277791	5691	0	0.967299	0.778	0	0
MEST	ENSG00000106484	4232	0	0.975437	0.855	0.386	0
BANF1	ENSG00000175334	8815	0	0.984277	0.933	0.221	0
HMGA1	ENSG00000137309	3159	0	0.990884	0.758	0.125	0
GTF2I	ENSG00000263001	2969	0	1.01152	0.782	0	0
SRSF9	ENSG00000111786	8683	0	1.03885	0.862	0.071	0
RCN2	ENSG00000117906	5955	0	1.05488	0.863	0.1	0
RBM8A	ENSG00000265241	9939	0	1.07347	0.809	0	0
RPS28	ENSG00000233927	6234	0	1.07952	1	0.902	0
HNRNPA1	ENSG00000135486	3178	0	1.12202	0.998	0.952	0
KRT10	ENSG00000186395	3858	0	1.14763	0.87	0.041	0
CD24	ENSG00000272398	100133941	0	1.14882	0.417	0	0
PPDPF	ENSG00000125534	79144	0	1.18873	0.988	0.537	0
GABPB1-AS1	ENSG00000244879		0	1.19413	0.8	0	0
SNRPN	ENSG00000128739	6638	0	1.19502	0.852	0.011	0
NBDY	ENSG00000204272	550643	0	1.20753	0.846	0	0
HMGA2	ENSG00000149948	8091	0	1.21801	0.868	0.267	0
RPL17	ENSG00000265681	6139	0	1.23391	0.967	0.339	0
NME4	ENSG00000103202	4833	0	1.28166	0.922	0.163	0
RPL22	ENSG00000116251	6146	0	1.33564	0.999	0.732	0
MRPS21	ENSG00000266472	54460	0	1.35794	0.903	0	0
ATP5F1D	ENSG00000099624	513	0	1.39226	0.92	0.016	0
CRABP1	ENSG00000166426	1381	0	1.40142	0.605	0.167	0
RPL36A	ENSG00000241343	6173	0	1.40512	0.98	0.555	0
PTMS	ENSG00000159335	5763	0	1.43713	0.947	0.158	0
RPS10	ENSG00000124614	6204	0	1.59964	0.997	0.623	0
RPS29	ENSG00000213741	6235	0	1.6917	0.999	0.793	0
MARCKSL1	ENSG00000175130	65108	0	1.729	0.977	0.38	0
MARCKS	ENSG00000277443	4082	0	1.95778	0.896	0	0
RPS26	ENSG00000197728	101929876	0	1.97317	1	0.493	0
YBX1	ENSG00000065978	4904	0	2.04019	0.996	0.278	0
HMGN2	ENSG00000198830	3151	0	2.11242	0.983	0.179	0
EEF1A1	ENSG00000156508	1915	0	2.7175	1	0.851	0
RPL41	ENSG00000229117	6171	0	3.05399	1	0.605	0
RPL39	ENSG00000198918	6170	0	3.15392	0.999	0.302	0
H3F3A	ENSG00000163041	3020	0	3.24863	0.999	0.046	0
RPS17	ENSG00000182774	6218	0	3.42537	1	0.161	0

## Sheet: DE_signature
Gene
RPS17
H3F3A
RPL39
RPL41
EEF1A1
HMGN2
YBX1
RPS26
MARCKS
MARCKSL1
RPS29
RPS10
PTMS
RPL36A
CRABP1
ATP5F1D
MRPS21
RPL22
NME4
RPL17
HMGA2
NBDY
SNRPN
GABPB1-AS1
PPDPF
CD24
KRT10
HNRNPA1
RPS28
RBM8A
RCN2
SRSF9
GTF2I
HMGA1
BANF1
MEST
PSMB3
TXNIP
MFAP2
PGAM1
TMSB10
ATP5ME
HES4
PRRX1
DNM3OS
PRELID1
NPW
RAC1
MCRIP1
ELOB
RPL36
EBPL
POLR2L
MT-CO1
C1QBP
ODC1
MT-CO2
POLR2J3
GCSH
TMA7
MXRA8
C4orf48
BTG1
COL9A2
NOP53
COX6A1
ZNF580
RPL37A
PNRC1
LOXL1
TRAPPC1
PNRC2
CENPV
RPL7
MT-ND3
SSU72
NDUFAF8
TMEM160
CHCHD10
NDUFA13
METTL9
DRAP1
RPL38
YWHAH
CCDC144NL-AS1
RPS27
RPL37
NDUFA3
ATP5MD
ARMCX6
CTHRC1
PFN1
PPIA
NDN
ZFHX4
RPS21
PSMC1
ATP5MF
PET100
TAF9
CDC26
MDFI
APOE
NDUFA11
DYNC1I2
OST4
EPN1
MTCH1
BOD1
RPL21
NUDT4
ROMO1
STUB1
SMIM10L1
UQCR10
ZNF518A
MZT2B
CMTM3
RPS25
KHDRBS1
TMEM165
MAF1
RPL34
BRK1
UQCR11
NDUFA1
GGNBP2
CRTAP
ZNHIT3
SDF4
CLTB
AKR7A2
SERINC2
SH3BGRL3
IL11RA
RPL26
ATP5F1E
ACBD6
SLIRP
PCGF2
SNRPG
TOMM40
IFI27L2
HMGN1
EIF1
DPP6
CAT
HNRNPA2B1
GATD3A
EIF4A2
2007-09-01
UBB
HIST1H2BK
DNAJA4
SRSF11
UBC
XIST
HSPA5
HSP90B1
STAT3
CYP1B1
CLK1
CACYBP
EIF4A1
DNAJB4
HSPE1
CTSC
U2AF1
MATR3
GADD45B
ZFAND2A
HBA2
HSPD1
RBP1
HSPB1
SULT1E1
CHCHD2
SERPINH1
ATF3
EGR1
HSPA8
ZFP36
JUNB
DNAJA1
NR4A1
HSP90AB1
HSPH1
PPP1R15A
MEG3
GPC3
JUN
HBG1
HSPA6
FOS
DNAJB1
HSP90AA1
HBG2
HSPA1B
HSPA1A
NES
CYR61
CKS1B
CCNL1
TRA2B
HBA1
EGR2
S100A11
RPS27L
PGF
KLF6
BTG2
MAP1B
BST2
NNAT
HBB
MRPL18
SOX11
B2M
H2AFX
BAG3
IRF1
RSRC2
PDIA6
MYL12B
EMCN
TAF7
TCF21
GPBP1
HLA-DRA
RBM39
NTRK2
ITM2A
COMT
ALDH1A2
EIF5
MAB21L1
GUCY1A1
SHISA3
MAB21L2
SERTAD1
MYH10
NACA2
PDIA3
MAGED2
PTGES3
MCL1
CD55
C7
A2M
COL2A1
LAPTM4A
NCL
PPIB
2011-09-01
ARGLU1
CCL2
CHORDC1
RBM25
RSRP1
MAFB
THBS1
DLK1
FBLN5
CALR
DUSP1
ADM
PBX1
NEFM
PTN
POSTN
FIBIN
CALD1
TNC
COX16
CCT2
AGTR2
GNG11
MIA
SYT1
CXCL14
PMAIP1
DUSP23
IFITM2
FILIP1L
MEIS2
TCP1
ID3
AKAP12
PRPF38B
ARF4
IGFBP3
BNIP3L
SPARC
ATP2B1
TPM1
CPB1
IGFBP7
PSAP
RBM27
BTG3
TGFBI
EPB41L2
SSB
KIF5B
CLDN11
FGF7
ANXA5
FOSB
UBXN4
COL21A1
CLIC5
NPHS2
LIMA1
HERPUD1
SF3B1
IGFBP6
TAGLN
TPR
SREK1
ZNF90
PPP1R12A
LDB2
DAAM1
HIST1H4C
NASP
FHL2
APP
LMAN1
SOST
UACA
PLK2
PCOLCE
AHSA1
ADAMTS1
ATP6AP2
DCN
PODXL
TIA1
IER3
LUZP1
RPN2
MYC
CHD2
HLA-E
HACD3
DDIT4
TMSB4X
VCAM1
PELO
RAI14
TRA2A
COL3A1
SYNE2
RGS2
SMC3
SAT1
CNN2
TCIM
CXCL12
LRRC17
TM4SF1
G0S2
CD74
PRSS23
OLFML3
HES1
COL6A1
MFAP4
SINHCAF
PRCP
HLA-B
IGFBP5
COL1A2
LUM
