# Supplementary material for: Single-cell analysis reveals congruence between kidney organoids and human fetal kidney
Source: Genome Med. 2019 Jan 23;11:3. doi: 10.1186/s13073-019-0615-0 (PMC6345028; doi:10.1186/s13073-019-0615-0)
Supplement: Supplementary file 5 — Differential expression analysis between organoid and hFK samples. Results from differential expression analysis between organoid and hFK samples used to identify a signature representing the main differences between the organoid and hFK datasets. (XLSX 2050 kb) [file 13073_2019_615_MOESM5_ESM.xlsx]

## Sheet: Title and Legend
Additional file 5: Differential expression analysis between organoid and hFK samples. Results of differential expression testing between the organoid and hFK two datasets as a whole. This identifies a signature of 374 genes that represent the main differences between the samples (p<0.05 absolute log fold change greater than 0.5).

## Sheet: Cluster 0
Gene	MeanLogFC	MaxPVal	MinPVal	OrganoidLogFC	OrganoidPVal	LindstromLogFC	LindstromPVal		Top 30 De genes GO: Biological process
TAGLN	0.757982	9.28812e-17	4.99463e-194	0.254334	9.28812e-17	1.26163	2.49732e-194		ID	Name	Source	pValue	FDR B&H	FDR B&Y	Bonferroni	Genes from Input	Genes in Annotation
MOXD1	0.727772	1.20222e-118	2.77443e-138	0.618224	1.20222e-118	0.83732	1.38721e-138		1	GO:0042060	wound healing		5.326e-09	4.406e-06	3.473e-05	7.925e-06	10	570
COL6A3	0.657892	6.13777e-81	5.30871e-132	0.504812	6.13777e-81	0.810971	2.65436e-132		2	GO:0007155	cell adhesion		8.031e-09	4.406e-06	3.473e-05	1.195e-05	14	1530
ALDH1A2	0.62587	5.85382e-57	2.5492e-94	0.467502	5.85382e-57	0.784237	1.2746e-94		3	GO:0022610	biological adhesion		8.883e-09	4.406e-06	3.473e-05	1.322e-05	14	1542
PDGFRA	0.614288	8.29608e-90	4.22436e-100	0.571653	2.11218e-100	0.656922	8.29608e-90		4	GO:0009611	response to wounding		6.643e-08	2.471e-05	0.0001948	9.885e-05	11	967
PCDH9	0.608321	1.16051e-52	1.93591e-100	0.675996	9.67953e-101	0.540647	1.16051e-52		5	GO:0061061	muscle structure development		3.033e-07	9.026e-05	0.0007115	0.0004513	9	65
ZEB2	0.532881	1.10601e-62	3.31549e-74	0.506293	1.65775e-74	0.559469	1.10601e-62
TPM1	0.527282	2.66809e-32	6.53289e-169	0.241639	2.66809e-32	0.812926	3.26644e-169
ACTA2	0.525842	0.00150862	1.83728e-77	0.154903	0.00150862	0.89678	9.18638e-78
ALX1	0.507104	8.25948e-51	2.09937e-85	0.394732	8.25948e-51	0.619477	1.04968e-85
DKK1	0.506838	1.73504e-14	7.96327e-16	0.569061	3.98163e-16	0.444615	1.73504e-14
NR2F2	0.497342	4.83339e-58	3.27795e-100	0.581159	1.63897e-100	0.413525	4.83339e-58
SNAI2	0.492835	1.95367e-19	2.61975e-99	0.244509	1.95367e-19	0.741161	1.30987e-99
CLDN11	0.489627	9.14632e-09	1.22177e-62	0.206306	9.14632e-09	0.772948	6.10883e-63
NR2F2-AS1	0.484471	1.39143e-57	6.03609e-73	0.438431	3.01805e-73	0.530511	1.39143e-57
TPM2	0.4811	3.07491e-19	1.49885e-147	0.185043	3.07491e-19	0.777156	7.49425e-148
CALD1	0.463977	3.86626e-28	9.63807e-155	0.220164	3.86626e-28	0.707789	4.81903e-155
CNN2	0.459572	0.0182894	9.09512e-146	0.0627945	0.0182894	0.856349	4.54756e-146
C7	0.453103	3.46332e-77	1.45538e-77	0.220458	7.27692e-78	0.685748	3.46332e-77
CPED1	0.451662	4.75964e-36	7.26241e-78	0.299428	4.75964e-36	0.603896	3.63121e-78
IGF2	0.449564	2.48691e-45	5.7979e-81	0.345972	2.48691e-45	0.553156	2.89895e-81
MFAP4	0.449358	4.08897e-08	6.23867e-146	0.14446	4.08897e-08	0.754256	3.11933e-146
CYR61	0.446362	7.92806e-06	4.7346e-147	-0.05394	7.92806e-06	0.946664	2.3673e-147
OLFML3	0.443208	2.79239e-28	2.60774e-104	0.268413	2.79239e-28	0.618003	1.30387e-104
ACTG1	0.436008	6.84951e-73	3.8217e-279	0.27232	6.84951e-73	0.599696	1.91085e-279
MYL9	0.425983	0.0288355	6.61659e-160	-0.0117996	0.0288355	0.863766	3.30829e-160
TNC	0.421143	0.00731053	8.28417e-129	-0.0363468	0.00731053	0.878633	4.14208e-129
TGFBI	0.41305	6.42816e-49	9.00072e-62	0.409507	6.42816e-49	0.416593	4.50036e-62
MYH10	0.41278	6.3582e-08	1.47582e-118	0.156544	6.3582e-08	0.669015	7.37908e-119
COL21A1	0.411729	2.52738e-09	5.91017e-101	0.12065	2.52738e-09	0.702807	2.95508e-101
FLRT2	0.405015	5.96013e-35	9.55647e-54	0.417885	4.77823e-54	0.392146	5.96013e-35
ANGPT1	0.403976	5.30684e-14	1.09576e-89	0.107476	5.30684e-14	0.700476	5.4788e-90
ATP2B1	0.397695	3.19318e-22	1.11508e-40	0.473112	5.57542e-41	0.322278	3.19318e-22
EMCN	0.393411	3.12817e-16	2.82021e-87	0.168158	3.12817e-16	0.618664	1.4101e-87
CXCL12	0.384473	1.98729e-17	3.76107e-48	0.229	1.98729e-17	0.539946	1.88054e-48
PCDH18	0.380637	3.25023e-27	2.87779e-67	0.218441	3.25023e-27	0.542832	1.43889e-67
NREP	0.380077	3.78546e-25	3.37065e-69	0.481832	1.68533e-69	0.278322	3.78546e-25
TPM4	0.36388	7.36556e-19	4.72785e-92	0.162139	7.36556e-19	0.56562	2.36392e-92
LIMA1	0.360565	5.90057e-13	7.59259e-63	0.205747	5.90057e-13	0.515383	3.7963e-63
PALLD	0.355049	2.2439e-34	3.87065e-36	0.283607	2.2439e-34	0.42649	1.93532e-36
SEPT11	0.352322	4.02163e-14	1.14149e-78	0.190779	4.02163e-14	0.513865	5.70745e-79
TGFB1I1	0.348377	0.000122062	4.4899e-80	0.0977941	0.000122062	0.598959	2.24495e-80
BGN	0.346559	2.69068e-23	1.68373e-48	0.280245	2.69068e-23	0.412872	8.41863e-49
MYLK	0.346204	6.36077e-13	7.05419e-57	0.139296	6.36077e-13	0.553111	3.52709e-57
EGR1	0.345694	1.91519e-11	5.74716e-89	0.169576	1.91519e-11	0.521813	2.87358e-89
PRSS23	0.344783	0.000127716	7.22339e-57	0.0466635	0.000127716	0.642903	3.6117e-57
MAGED2	0.343619	2.96452e-12	2.37927e-97	0.168181	2.96452e-12	0.519057	1.18964e-97
CTSC	0.338316	3.40106e-06	4.85954e-69	0.145241	3.40106e-06	0.531391	2.42977e-69
LGALS1	0.337796	3.98374e-13	1.11547e-112	0.140132	3.98374e-13	0.53546	5.57733e-113
MEIS1	0.336735	1.97402e-34	6.29371e-37	0.305	3.14685e-37	0.36847	1.97402e-34
LRRC17	0.331592	3.44407e-10	5.05611e-74	0.131837	3.44407e-10	0.531347	2.52805e-74
SERPINH1	0.328179	1.45578e-06	4.27949e-105	0.0974489	1.45578e-06	0.558909	2.13974e-105
PDE1A	0.328118	9.95563e-32	3.45045e-43	0.288728	1.72523e-43	0.367508	9.95563e-32
AGTR2	0.32756	0.000405041	2.51527e-66	0.0402345	0.000405041	0.614886	1.25764e-66
PDLIM7	0.326908	2.46121e-14	3.39761e-49	0.191677	2.46121e-14	0.462138	1.69881e-49
COL3A1	0.316408	3.64791e-73	2.05079e-82	0.616765	1.02539e-82	0.0160502	3.64791e-73
TCF21	0.315041	2.40772e-13	8.86483e-144	-0.329447	2.40772e-13	0.959529	4.43241e-144
MDFI	0.314867	1.16061e-26	5.44508e-43	0.211153	1.16061e-26	0.418581	2.72254e-43
EFEMP2	0.312619	1.93852e-24	3.7771e-40	0.227037	1.93852e-24	0.398202	1.88855e-40
EDNRA	0.305704	8.74522e-19	1.06229e-41	0.190631	8.74522e-19	0.420778	5.31144e-42
PELO	0.304691	0.00238913	3.97981e-58	0.0734447	0.00238913	0.535938	1.98991e-58
RASL11B	0.303182	3.10483e-16	1.66935e-37	0.176875	3.10483e-16	0.429488	8.34673e-38
PTN	0.302083	5.44283e-22	9.78731e-141	-0.397844	5.44283e-22	1.00201	4.89365e-141
FBLN5	0.301847	0.00414866	1.20802e-76	-0.0545758	0.00414866	0.65827	6.04008e-77
PDLIM1	0.30154	7.25871e-09	1.10534e-37	0.181812	7.25871e-09	0.421268	5.52672e-38
RAI14	0.297759	0.00654742	4.53612e-53	0.0788557	0.00654742	0.516662	2.26806e-53
LDB2	0.297037	6.78562e-14	2.51373e-40	0.196309	6.78562e-14	0.397764	1.25686e-40
CDH11	0.295284	0.000634523	1.59965e-62	0.0516229	0.000634523	0.538945	7.99824e-63
PDGFRB	0.290815	2.83241e-21	5.03685e-41	0.310664	2.51843e-41	0.270967	2.83241e-21
MEIS2	0.290332	4.1114e-13	3.57402e-53	0.146462	4.1114e-13	0.434201	1.78701e-53
PBX1	0.290172	3.65512e-06	9.1841e-56	0.112182	3.65512e-06	0.468161	4.59205e-56
NPM1	0.28881	3.95546e-54	2.14913e-66	0.246711	3.95546e-54	0.330909	1.07457e-66
HNMT	0.288253	1.08601e-30	6.85703e-31	0.236531	1.08601e-30	0.339976	3.42852e-31
PCOLCE	0.28143	4.23067e-24	4.94227e-73	0.246231	4.23067e-24	0.31663	2.47114e-73
S1PR3	0.280738	5.37832e-31	4.89562e-34	0.231653	2.44781e-34	0.329822	5.37832e-31
CDK6	0.278268	7.16933e-08	7.12904e-33	0.151655	7.16933e-08	0.404881	3.56452e-33
SESN3	0.266147	6.99134e-09	2.03943e-43	0.36768	1.01971e-43	0.164613	6.99134e-09
SH3BGRL	0.264328	0.0024027	2.5575e-51	0.0739063	0.0024027	0.454749	1.27875e-51
EBF1	0.262971	6.63691e-20	4.9253e-30	0.272201	2.46265e-30	0.25374	6.63691e-20
EIF3E	0.25437	3.15156e-29	3.75368e-57	0.185959	3.15156e-29	0.322781	1.87684e-57
COL6A2	0.24565	2.61343e-19	3.91563e-36	0.214081	2.61343e-19	0.27722	1.95782e-36
IFITM3	0.244415	1.5958e-12	1.03542e-72	0.0557557	1.5958e-12	0.433075	5.17709e-73
EIF3F	0.243524	3.53477e-25	2.79545e-45	0.170486	3.53477e-25	0.316563	1.39773e-45
ITGA4	0.24339	9.16661e-06	2.31718e-30	0.0834584	9.16661e-06	0.403322	1.15859e-30
LRRC4C	0.241807	3.7363e-06	9.5409e-46	0.341808	4.77045e-46	0.141806	3.7363e-06
MATN2	0.241442	4.20382e-15	6.76898e-38	0.0843944	4.20382e-15	0.39849	3.38449e-38
EPB41L2	0.239473	0.0311371	2.25319e-67	-0.0479861	0.0311371	0.526932	1.12659e-67
HSP90AB1	0.238286	1.32818e-28	2.5982e-62	0.204395	1.32818e-28	0.272176	1.2991e-62
RPL24	0.23812	1.36792e-36	2.76125e-92	0.167417	1.36792e-36	0.308823	1.38062e-92
BNIP3L	0.237764	0.0334675	3.70919e-50	0.0504851	0.0334675	0.425043	1.8546e-50
TMSB4X	0.236668	1.73444e-26	1.72269e-151	-0.0661701	1.73444e-26	0.539506	8.61343e-152
MMP2	0.236296	1.09137e-09	6.57257e-33	0.118189	1.09137e-09	0.354403	3.28628e-33
SSFA2	0.234578	5.56783e-07	5.92432e-27	0.130135	5.56783e-07	0.339022	2.96216e-27
CIRBP	0.234078	4.90561e-09	8.46168e-77	0.088401	4.90561e-09	0.379755	4.23084e-77
KCNQ1OT1	0.232009	2.1338e-19	2.83816e-21	0.2066	2.1338e-19	0.257419	1.41908e-21
ZFAND2A	0.226168	0.000354651	2.4144e-31	-0.0645595	0.000354651	0.516895	1.2072e-31
TSHZ2	0.225598	8.12326e-17	5.32239e-18	0.219576	2.6612e-18	0.231619	8.12326e-17
RPL30	0.22185	1.83789e-27	6.01993e-102	0.147409	1.83789e-27	0.296292	3.00997e-102
C6orf48	0.221191	3.33467e-12	7.60663e-39	0.131148	3.33467e-12	0.311233	3.80331e-39
FREM1	0.219994	4.83288e-12	8.69754e-28	0.121378	4.83288e-12	0.318611	4.34877e-28
FOS	0.219443	0.00288535	2.88186e-49	0.118234	0.00288535	0.320651	1.44093e-49
MDK	0.218779	5.34496e-10	1.72038e-49	0.132522	5.34496e-10	0.305035	8.60191e-50
IMPDH2	0.217101	8.36453e-10	3.12152e-28	0.246063	1.56076e-28	0.188139	8.36453e-10
SYT1	0.21574	0.00220646	1.02467e-27	0.0787587	0.00220646	0.35272	5.12333e-28
SNHG18	0.215692	5.64538e-19	2.20053e-19	0.188739	5.64538e-19	0.242646	1.10026e-19
RPS12	0.215425	1.8631e-25	2.1483e-101	0.146747	1.8631e-25	0.284102	1.07415e-101
RPL10A	0.214619	1.62799e-43	1.63096e-79	0.17586	1.62799e-43	0.253379	8.15482e-80
VIM	0.214487	0.00656681	9.79517e-112	-0.073152	0.00656681	0.502126	4.89758e-112
COL6A1	0.213518	5.04668e-09	6.53539e-32	0.130725	5.04668e-09	0.296311	3.26769e-32
PGRMC1	0.212812	0.000187269	1.34923e-09	0.351246	6.74617e-10	0.0743771	0.000187269
HNRNPA1	0.212382	3.19727e-19	1.20272e-49	0.150054	3.19727e-19	0.27471	6.01359e-50
SSR2	0.211511	4.76179e-15	1.5125e-32	0.133419	4.76179e-15	0.289602	7.5625e-33
FST	0.211104	6.70183e-14	1.44075e-19	0.232209	7.20376e-20	0.19	6.70183e-14
TLE1	0.210065	4.88442e-12	5.84938e-15	0.216666	2.92469e-15	0.203464	4.88442e-12
RPL28	0.209359	6.22527e-46	2.56171e-62	0.169989	6.22527e-46	0.248728	1.28086e-62
IFITM2	0.208817	7.00929e-07	2.09235e-36	0.0774256	7.00929e-07	0.340207	1.04617e-36
QPRT	0.207099	3.87642e-06	1.9209e-34	0.0503316	3.87642e-06	0.363866	9.60451e-35
CSRP1	0.20672	0.0165521	1.03932e-30	0.0307761	0.0165521	0.382663	5.19661e-31
NRP1	0.206677	2.26936e-07	1.31474e-18	0.14599	2.26936e-07	0.267365	6.57372e-19
OSTC	0.205751	1.62922e-07	7.00205e-33	0.0898606	1.62922e-07	0.321642	3.50102e-33
SEMA6A	0.205177	0.00149951	1.72457e-32	0.320466	8.62287e-33	0.0898869	0.00149951
ROR1	0.20508	6.68291e-09	1.28147e-22	0.137921	6.68291e-09	0.272239	6.40736e-23
FBN2	0.204357	4.56579e-11	4.79825e-21	0.15627	4.56579e-11	0.252444	2.39912e-21
EIF3H	0.203632	4.22519e-13	4.09002e-28	0.123979	4.22519e-13	0.283286	2.04501e-28
ACTN1	0.203629	0.0109867	3.78652e-36	0.0396394	0.0109867	0.367618	1.89326e-36
FSTL1	0.203436	7.17773e-10	9.74194e-41	0.111248	7.17773e-10	0.295625	4.87097e-41
RPL5	0.197788	1.77088e-32	2.71179e-65	0.164605	1.77088e-32	0.230971	1.35589e-65
COL5A2	0.197559	0.00903079	5.2206e-36	0.0446638	0.00903079	0.350454	2.6103e-36
PFN2	0.19721	0.0410575	4.73888e-24	0.0603503	0.0410575	0.33407	2.36944e-24
RPL23	0.196154	3.29299e-26	3.45742e-57	0.137869	3.29299e-26	0.254438	1.72871e-57
RPL23A	0.195908	2.90051e-21	7.23006e-74	0.119993	2.90051e-21	0.271824	3.61503e-74
BEX3	0.194521	6.52997e-05	1.31158e-44	0.0861482	6.52997e-05	0.302894	6.55789e-45
RPS8	0.193803	1.51403e-38	7.15911e-81	0.163927	1.51403e-38	0.22368	3.57956e-81
RPS14	0.193498	1.10303e-22	7.97603e-103	0.12045	1.10303e-22	0.266546	3.98802e-103
RPL13A	0.192551	4.05376e-26	1.20417e-117	0.125595	4.05376e-26	0.259508	6.02086e-118
RPL10	0.191131	5.28135e-36	2.14929e-79	0.152968	5.28135e-36	0.229293	1.07465e-79
HAAO	0.191058	4.30201e-10	1.63501e-27	0.128957	4.30201e-10	0.253158	8.17503e-28
DDR2	0.190974	1.23459e-07	3.3906e-20	0.112506	1.23459e-07	0.269442	1.6953e-20
SSR3	0.190824	0.0310257	8.44445e-27	0.0577241	0.0310257	0.323925	4.22223e-27
INKA1	0.189906	4.0597e-11	2.52231e-15	0.147614	4.0597e-11	0.232198	1.26115e-15
C12orf57	0.189832	0.0206786	2.69043e-44	0.0133163	0.0206786	0.366348	1.34522e-44
RPL15	0.18983	2.92817e-29	1.68354e-97	0.123999	2.92817e-29	0.255662	8.41771e-98
IGBP1	0.189775	5.41479e-07	1.93324e-20	0.105342	5.41479e-07	0.274207	9.66621e-21
RERG	0.189454	1.89222e-07	5.07091e-20	0.102429	1.89222e-07	0.27648	2.53545e-20
RBP1	0.189377	0.00207877	2.44915e-40	0.0559739	0.00207877	0.32278	1.22457e-40
FGF7	0.189284	0.0102567	1.78019e-31	0.0235643	0.0102567	0.355004	8.90096e-32
RPS16	0.189143	4.24511e-08	1.00573e-104	0.0730413	4.24511e-08	0.305244	5.02864e-105
VCAN	0.188393	1.33893e-14	6.48084e-15	0.222569	1.33893e-14	0.154217	3.24042e-15
NSA2	0.187991	9.77399e-11	2.33423e-14	0.160037	1.16712e-14	0.215944	9.77399e-11
ANGPTL4	0.187712	1.06645e-11	5.33823e-17	0.112063	1.06645e-11	0.263361	2.66912e-17
NACA	0.186435	1.28755e-30	3.72844e-45	0.148839	1.28755e-30	0.224032	1.86422e-45
ID3	0.185732	0.000533332	3.8286e-70	-0.185831	0.000533332	0.557294	1.9143e-70
ADGRA2	0.184715	1.82523e-14	6.93665e-23	0.189129	3.46832e-23	0.180302	1.82523e-14
NR2F1	0.184222	7.3603e-07	1.35193e-26	0.309095	6.75965e-27	0.0593501	7.3603e-07
KCNE4	0.183409	0.00656562	4.72459e-18	0.0689253	0.00656562	0.297892	2.36229e-18
RPL6	0.182959	1.75237e-22	2.04637e-67	0.128653	1.75237e-22	0.237266	1.02319e-67
RPS15A	0.182906	2.14879e-33	1.09588e-57	0.154556	2.14879e-33	0.211257	5.4794e-58
RPL31	0.182682	3.24822e-28	2.59693e-48	0.149565	3.24822e-28	0.215799	1.29847e-48
FKBP10	0.182543	7.03364e-10	7.18429e-18	0.188083	3.59215e-18	0.177003	7.03364e-10
FLNA	0.181214	1.2557e-06	9.8773e-15	0.114889	1.2557e-06	0.247539	4.93865e-15
ESD	0.180638	4.53757e-10	1.53529e-16	0.12967	4.53757e-10	0.231606	7.67645e-17
SEC61B	0.180159	5.03733e-07	8.56207e-28	0.0784491	5.03733e-07	0.281869	4.28103e-28
CD248	0.179796	3.58417e-15	3.85145e-17	0.15538	3.58417e-15	0.204212	1.92573e-17
NAP1L1	0.179584	3.63422e-15	3.18446e-33	0.218487	1.59223e-33	0.14068	3.63422e-15
PRICKLE1	0.179267	0.00404124	9.79626e-23	0.0714495	0.00404124	0.287084	4.89813e-23
EGFR	0.179036	3.0488e-07	2.25756e-23	0.101174	3.0488e-07	0.256898	1.12878e-23
SNAI1	0.178067	0.0172596	1.97283e-22	0.0347166	0.0172596	0.321417	9.86416e-23
CAMLG	0.177946	2.2257e-12	4.57893e-15	0.147666	2.2257e-12	0.208225	2.28946e-15
RPS2	0.177596	8.58382e-20	2.932e-48	0.137604	8.58382e-20	0.217588	1.466e-48
SLC25A6	0.176336	8.71043e-26	1.06079e-29	0.169992	5.30395e-30	0.18268	8.71043e-26
CRABP1	0.176063	1.42888e-10	3.06781e-31	-0.035882	1.42888e-10	0.388007	1.5339e-31
RAB31	0.175256	1.33965e-10	1.97214e-16	0.156111	9.86069e-17	0.1944	1.33965e-10
RPS7	0.172088	2.00059e-35	7.7192e-42	0.152966	2.00059e-35	0.191209	3.8596e-42
ATP2B1-AS1	0.171909	1.16599e-06	7.71677e-29	0.226748	3.85839e-29	0.117071	1.16599e-06
TCEAL7	0.171263	0.0198087	5.38559e-19	0.0314877	0.0198087	0.311039	2.6928e-19
RPS18	0.17078	5.39968e-40	9.57103e-52	0.189892	4.78551e-52	0.151668	5.39968e-40
RPL7A	0.169291	1.61911e-30	2.51164e-44	0.158844	1.61911e-30	0.179738	1.25582e-44
RBM3	0.168807	1.70743e-09	2.51397e-17	0.167227	1.25698e-17	0.170386	1.70743e-09
POLR2M	0.168753	1.62434e-08	1.10233e-10	0.178094	5.51165e-11	0.159412	1.62434e-08
RPL13	0.168143	1.0078e-38	5.33812e-59	0.15185	1.0078e-38	0.184436	2.66906e-59
ANXA6	0.167114	0.0210064	9.01265e-21	0.0467629	0.0210064	0.287465	4.50632e-21
RPS25	0.1671	2.36889e-17	2.20983e-35	0.114107	2.36889e-17	0.220093	1.10492e-35
NID1	0.166925	7.19324e-05	6.59225e-17	0.0767887	7.19324e-05	0.257062	3.29613e-17
OST4	0.166361	3.3788e-06	6.53568e-19	0.0694045	3.3788e-06	0.263317	3.26784e-19
MCTP2	0.165484	5.84412e-15	3.38373e-45	0.146799	1.69187e-45	0.184168	5.84412e-15
RPL7	0.163891	1.38535e-18	1.88869e-48	0.108416	1.38535e-18	0.219366	9.44344e-49
RPL27	0.162809	1.26711e-22	1.98979e-37	0.134375	1.26711e-22	0.191244	9.94894e-38
RPL37A	0.162697	6.53052e-12	1.7699e-32	0.133326	6.53052e-12	0.192068	8.84949e-33
RPS27A	0.162363	1.25395e-20	6.46191e-71	0.103441	1.25395e-20	0.221286	3.23096e-71
RPL14	0.161384	2.35396e-14	4.33982e-43	0.109184	2.35396e-14	0.213584	2.16991e-43
RACK1	0.159931	1.50724e-25	1.92946e-37	0.177549	9.6473e-38	0.142312	1.50724e-25
RPL9	0.159377	4.24466e-33	6.25416e-38	0.146654	4.24466e-33	0.172101	3.12708e-38
POLR1D	0.158299	0.0203704	2.32462e-19	0.0658269	0.0203704	0.250771	1.16231e-19
RPS23	0.157814	3.39011e-30	2.99354e-38	0.15051	3.39011e-30	0.165119	1.49677e-38
MEST	0.157691	5.97835e-12	2.00839e-14	0.112769	5.97835e-12	0.202613	1.0042e-14
SEPT7	0.157453	2.67443e-07	1.39973e-15	0.141588	2.67443e-07	0.173319	6.99865e-16
IFI16	0.155738	1.63096e-06	2.94831e-23	0.0550876	1.63096e-06	0.256388	1.47416e-23
RPL18	0.153788	1.96352e-30	2.05374e-32	0.144244	1.96352e-30	0.163331	1.02687e-32
DDIT4	0.153276	0.0346655	5.36257e-13	0.160451	2.68128e-13	0.146101	0.0346655
PIK3R1	0.152038	9.15348e-07	8.72016e-10	0.139432	4.36008e-10	0.164644	9.15348e-07
ZFP36L1	0.151859	0.000238099	5.03805e-16	0.195484	2.51903e-16	0.108234	0.000238099
LURAP1L	0.151782	1.07388e-10	1.23386e-12	0.0942776	1.07388e-10	0.209286	6.16931e-13
EIF3D	0.150925	7.47307e-10	1.25435e-12	0.138313	6.27174e-13	0.163537	7.47307e-10
RPS9	0.150111	4.91092e-31	5.10462e-33	0.145637	2.55231e-33	0.154586	4.91092e-31
EEF2	0.149317	2.3528e-15	3.70317e-24	0.163442	1.85158e-24	0.135192	2.3528e-15
GULP1	0.149202	0.00125997	8.08947e-34	-0.081311	0.00125997	0.379714	4.04474e-34
LPAR1	0.149121	7.51238e-08	2.69065e-20	0.0856999	7.51238e-08	0.212541	1.34533e-20
PTGIS	0.149032	0.00373084	3.47163e-19	0.0566524	0.00373084	0.241411	1.73581e-19
RPL38	0.148835	3.17099e-09	2.10343e-19	0.114239	3.17099e-09	0.183431	1.05171e-19
NFIA	0.148293	6.17765e-06	1.69691e-21	0.0608389	6.17765e-06	0.235746	8.48453e-22
ZFAS1	0.148219	8.00903e-08	2.13102e-16	0.167794	1.06551e-16	0.128644	8.00903e-08
RBMS3	0.148109	0.0163995	1.79948e-16	0.0625038	0.0163995	0.233715	8.9974e-17
TSPYL2	0.147759	0.032261	1.72546e-14	0.0382917	0.032261	0.257226	8.6273e-15
RPL4	0.147438	2.31201e-15	2.04409e-28	0.10817	2.31201e-15	0.186705	1.02205e-28
RPL35A	0.147244	9.05325e-23	7.92877e-40	0.124034	9.05325e-23	0.170453	3.96439e-40
RPL32	0.146593	2.03066e-27	1.37499e-37	0.134767	2.03066e-27	0.158419	6.87493e-38
RPL3	0.146299	1.48746e-20	1.72604e-45	0.124461	1.48746e-20	0.168137	8.63019e-46
RPS29	0.146131	3.0019e-12	6.00777e-13	0.132991	3.00388e-13	0.15927	3.0019e-12
RPS20	0.144556	4.38364e-09	1.78236e-44	0.0889792	4.38364e-09	0.200133	8.9118e-45
RPS24	0.143531	1.45098e-26	5.26401e-29	0.137415	1.45098e-26	0.149647	2.632e-29
ST13	0.143348	4.41395e-12	5.19917e-12	0.11426	2.59959e-12	0.172436	4.41395e-12
CRTAP	0.142936	0.00114425	1.64396e-20	0.199972	8.21978e-21	0.0858989	0.00114425
RPS11	0.142931	2.7575e-07	2.72914e-48	0.0719536	2.7575e-07	0.213909	1.36457e-48
RPL21	0.141643	3.51749e-11	9.87473e-51	0.0801955	3.51749e-11	0.203091	4.93737e-51
CDC42EP1	0.141549	0.00303536	5.45615e-17	0.0576	0.00303536	0.225499	2.72808e-17
PPP1R14A	0.140639	1.72553e-06	2.50712e-17	0.168965	1.25356e-17	0.112313	1.72553e-06
SEMA5A	0.139356	2.83495e-09	6.22698e-10	0.137599	3.11349e-10	0.141114	2.83495e-09
RARRES2	0.139291	0.000753789	2.43119e-18	0.0637893	0.000753789	0.214793	1.21559e-18
KCNJ8	0.139154	7.94671e-10	6.45963e-11	0.108835	3.22982e-11	0.169473	7.94671e-10
PBX3	0.139064	4.30744e-09	1.9261e-12	0.155756	9.63051e-13	0.122372	4.30744e-09
PHB2	0.137548	6.3613e-05	5.06139e-12	0.145336	2.5307e-12	0.12976	6.3613e-05
DPH5	0.137296	8.76456e-07	5.05998e-08	0.13331	2.52999e-08	0.141282	8.76456e-07
RPL22	0.136191	2.36452e-09	1.16095e-12	0.0808825	2.36452e-09	0.1915	5.80476e-13
RPS3	0.135877	1.18691e-19	2.36813e-28	0.148048	1.18407e-28	0.123707	1.18691e-19
MYL6B	0.135792	0.0429159	6.35287e-14	0.0340599	0.0429159	0.237525	3.17644e-14
HDDC2	0.13574	9.59165e-07	3.08113e-08	0.136608	1.54057e-08	0.134872	9.59165e-07
RPS5	0.13569	8.0677e-20	1.55516e-24	0.126469	8.0677e-20	0.14491	7.7758e-25
CCND2	0.134933	0.0209925	4.77199e-17	0.0442826	0.0209925	0.225583	2.386e-17
C1orf122	0.133599	0.00111475	9.8135e-12	0.0716595	0.00111475	0.195538	4.90675e-12
RPS4X	0.133589	1.03655e-19	2.36251e-31	0.12816	1.03655e-19	0.139017	1.18126e-31
RRBP1	0.132919	2.97023e-06	3.42077e-13	0.190886	1.71038e-13	0.0749518	2.97023e-06
PPP1R15A	0.131711	0.0348744	4.37966e-24	-0.0427219	0.0348744	0.306143	2.18983e-24
ACTB	0.131653	7.77911e-10	7.50235e-44	0.0731294	7.77911e-10	0.190177	3.75118e-44
RPL12	0.131496	2.50307e-12	1.55181e-31	0.16174	7.75906e-32	0.101253	2.50307e-12
UQCRB	0.130981	8.06437e-11	3.56973e-14	0.102105	8.06437e-11	0.159858	1.78486e-14
THRA	0.13089	1.61735e-07	9.61231e-12	0.136919	4.80615e-12	0.124862	1.61735e-07
EIF4A2	0.130722	2.67737e-07	1.40231e-15	0.0751516	2.67737e-07	0.186293	7.01156e-16
RPL34	0.130712	5.95708e-11	1.218e-35	0.0853457	5.95708e-11	0.176078	6.09e-36
CCDC28B	0.130339	0.0002676	3.55032e-09	0.0788578	0.0002676	0.181821	1.77516e-09
IFI27L2	0.130292	6.40871e-09	2.95652e-09	0.130709	1.47826e-09	0.129876	6.40871e-09
FBLIM1	0.128468	0.00135861	3.05596e-25	-0.0722797	0.00135861	0.329216	1.52798e-25
EIF2S3	0.127444	0.0114084	6.13178e-10	0.194731	3.06589e-10	0.0601568	0.0114084
RTL8C	0.127282	0.000225422	3.62997e-09	0.0795678	0.000225422	0.174995	1.81498e-09
DACT3	0.12719	0.00411029	4.19066e-15	0.053608	0.00411029	0.200773	2.09533e-15
ANTXR1	0.12714	0.000255034	3.1288e-15	0.178367	1.5644e-15	0.0759142	0.000255034
RPL17	0.127104	1.38951e-05	1.48612e-11	0.125382	7.43062e-12	0.128826	1.38951e-05
RPL22L1	0.12699	0.000123755	1.09018e-05	0.109694	5.45092e-06	0.144286	0.000123755
KLHL13	0.126527	1.2074e-07	4.6191e-12	0.071671	1.2074e-07	0.181384	2.30955e-12
ERGIC3	0.124977	0.000210907	6.6591e-13	0.154343	3.32955e-13	0.0956111	0.000210907
RPL11	0.124973	1.40106e-23	1.72171e-27	0.129201	8.60857e-28	0.120745	1.40106e-23
RPS13	0.124324	4.96297e-06	4.11712e-48	0.051803	4.96297e-06	0.196844	2.05856e-48
LAPTM4A	0.124279	9.82565e-06	8.58066e-16	0.180068	4.29033e-16	0.0684906	9.82565e-06
RPL27A	0.124155	7.63684e-05	2.74228e-34	0.0712363	7.63684e-05	0.177074	1.37114e-34
EIF3L	0.124121	5.31588e-10	7.10642e-11	0.10395	3.55321e-11	0.144293	5.31588e-10
TXNL1	0.122918	0.0029503	2.13666e-09	0.0632518	0.0029503	0.182583	1.06833e-09
RSL1D1	0.12185	8.88687e-06	6.36137e-09	0.114668	3.18068e-09	0.129031	8.88687e-06
LBH	0.121156	0.000162545	6.72924e-24	-0.136348	0.000162545	0.378661	3.36462e-24
RPL19	0.120858	4.45814e-19	1.40406e-30	0.0996858	4.45814e-19	0.14203	7.02031e-31
RPS27	0.120256	1.07541e-12	3.58157e-23	0.102651	1.07541e-12	0.137861	1.79078e-23
COMMD6	0.119792	0.000624424	8.74408e-13	0.0628827	0.000624424	0.176701	4.37204e-13
ABCC9	0.118516	1.7496e-08	7.81792e-10	0.0756557	1.7496e-08	0.161376	3.90896e-10
RPS28	0.118454	4.84011e-06	1.05046e-19	0.156068	5.2523e-20	0.0808401	4.84011e-06
EHBP1	0.118412	2.54212e-06	1.25727e-06	0.103484	6.28634e-07	0.13334	2.54212e-06
NOP53	0.118149	0.00129204	5.58018e-14	0.139515	2.79009e-14	0.0967835	0.00129204
EHD2	0.117997	9.20976e-08	1.87315e-10	0.115228	9.36575e-11	0.120766	9.20976e-08
OXA1L	0.117752	5.75239e-05	1.34315e-05	0.0843846	5.75239e-05	0.15112	6.71579e-06
PCDH7	0.117057	1.43912e-06	1.3983e-06	0.105412	1.43912e-06	0.128702	6.99152e-07
LRP1	0.116364	0.000750038	4.64959e-08	0.0625358	0.000750038	0.170192	2.3248e-08
RAB13	0.115636	1.03604e-08	9.3049e-09	0.120545	4.65245e-09	0.110727	1.03604e-08
LTBP4	0.115223	0.00191096	6.6891e-13	0.0519329	0.00191096	0.178514	3.34455e-13
MOCS2	0.114898	0.0150945	0.000151723	0.165919	7.58644e-05	0.0638774	0.0150945
PXDN	0.113994	0.0157483	2.04408e-13	0.0224527	0.0157483	0.205535	1.02204e-13
CCDC8	0.113878	0.0257995	1.76536e-10	0.0528126	0.0257995	0.174944	8.82681e-11
KANK2	0.112983	0.0179108	6.52622e-08	0.0679767	0.0179108	0.157989	3.26311e-08
RPL26	0.112981	1.47943e-15	3.09552e-22	0.1167	1.54776e-22	0.109262	1.47943e-15
PARK7	0.112794	0.00232241	1.40298e-09	0.0598796	0.00232241	0.165708	7.01491e-10
SMAD5	0.112226	0.00476209	6.95296e-07	0.0912439	0.00476209	0.133208	3.47648e-07
LETMD1	0.112036	0.000127493	9.66361e-08	0.0889491	0.000127493	0.135122	4.8318e-08
HOXA6	0.111997	0.00731125	3.16961e-07	0.05671	0.00731125	0.167284	1.58481e-07
PLEKHA5	0.111487	4.10007e-05	1.15011e-10	0.062653	4.10007e-05	0.160322	5.75057e-11
SEZ6L2	0.111306	0.00139539	2.78252e-15	0.0554398	0.00139539	0.167172	1.39126e-15
HIST1H2AC	0.110666	0.00101767	2.90392e-10	0.0482095	0.00101767	0.173123	1.45196e-10
IRS1	0.110578	0.00451315	1.63125e-14	0.0444246	0.00451315	0.176732	8.15623e-15
RPLP2	0.110178	8.70996e-17	1.3196e-17	0.112292	6.59802e-18	0.108065	8.70996e-17
GYG1	0.110033	0.000520048	3.0593e-08	0.0642868	0.000520048	0.155778	1.52965e-08
PFDN5	0.11003	8.39998e-07	1.84021e-13	0.0708085	8.39998e-07	0.149251	9.20107e-14
MSRB3	0.109577	0.000417459	1.13742e-09	0.156186	5.68712e-10	0.062967	0.000417459
DNAJC12	0.109448	6.67474e-06	6.06463e-10	0.0986774	3.03232e-10	0.120218	6.67474e-06
AZI2	0.109255	0.0310132	2.11874e-06	0.0552788	0.0310132	0.163231	1.05937e-06
RRAS	0.108852	4.41125e-06	5.48788e-09	0.0918783	4.41125e-06	0.125826	2.74394e-09
TCEAL8	0.108667	4.67144e-05	1.03435e-06	0.0946915	4.67144e-05	0.122643	5.17174e-07
ATP5PB	0.108521	0.00060711	5.64255e-10	0.12744	2.82127e-10	0.0896023	0.00060711
HEPH	0.108436	0.000705986	1.27302e-11	0.0504934	0.000705986	0.166379	6.3651e-12
ANTXR2	0.108025	8.1194e-05	3.19493e-07	0.0709882	8.1194e-05	0.145062	1.59747e-07
RPL37	0.107569	4.64654e-10	9.18266e-10	0.106279	4.59133e-10	0.108859	4.64654e-10
BTF3	0.107397	8.97094e-08	9.85983e-20	0.0595465	8.97094e-08	0.155248	4.92991e-20
ISLR	0.107368	3.33693e-08	1.09917e-09	0.158806	5.49583e-10	0.0559287	3.33693e-08
RPL36	0.107166	0.000128147	3.33201e-17	0.144289	1.66601e-17	0.070043	0.000128147
FZD7	0.10704	0.000683288	2.28187e-05	0.12999	1.14094e-05	0.0840899	0.000683288
IP6K2	0.10683	0.000725199	3.22055e-08	0.077869	0.000725199	0.135792	1.61028e-08
CSRNP3	0.106308	0.00256099	7.66581e-07	0.0697757	0.00256099	0.142841	3.8329e-07
UBE2E3	0.105756	0.0289694	1.74697e-08	0.0486393	0.0289694	0.162872	8.73487e-09
HSD17B11	0.105743	0.00467729	0.000227232	0.0988006	0.000113622	0.112686	0.00467729
RFTN1	0.105638	0.000122653	5.44433e-10	0.0733476	0.000122653	0.137928	2.72217e-10
SMARCA2	0.105107	0.00130218	1.78009e-06	0.0732546	0.00130218	0.136959	8.90046e-07
RPL39	0.1051	0.00291124	1.56398e-17	0.136249	7.81991e-18	0.073952	0.00291124
ATP5MC2	0.104932	3.44552e-06	3.88368e-21	0.130397	1.94184e-21	0.0794679	3.44552e-06
RPS10	0.103854	6.44492e-06	2.08622e-08	0.0845405	1.04311e-08	0.123168	6.44492e-06
EIF4A1	0.103566	3.02372e-07	2.4203e-09	0.0911456	3.02372e-07	0.115985	1.21015e-09
PMM1	0.103559	0.00676264	1.14652e-07	0.0581314	0.00676264	0.148987	5.7326e-08
PPIL3	0.102643	0.00104124	0.000391804	0.0661284	0.00104124	0.139157	0.000195921
HMCN1	0.102619	0.000181747	9.38793e-11	0.0617086	0.000181747	0.14353	4.69396e-11
RHOBTB3	0.102325	0.00391242	2.52285e-05	0.0577653	0.00391242	0.146885	1.26143e-05
HADHB	0.102205	0.00787094	3.68035e-07	0.126712	1.84018e-07	0.0776968	0.00787094
PABPC1	0.102086	0.00386598	3.55409e-20	0.151568	1.77705e-20	0.0526041	0.00386598
CACYBP	0.101885	0.00293812	4.00769e-23	-0.0690183	0.00293812	0.272787	2.00384e-23
SLC25A3	0.101109	2.71636e-09	3.26027e-09	0.0938471	1.63014e-09	0.108372	2.71636e-09
LEF1	0.100886	5.24299e-05	7.08584e-06	0.088856	5.24299e-05	0.112916	3.54292e-06
VPS28	0.100862	0.000771558	9.81848e-06	0.0594851	0.000771558	0.14224	4.90925e-06
MRPL18	0.100342	2.94772e-06	2.15907e-17	-0.0941928	2.94772e-06	0.294877	1.07954e-17
RPS15	0.0994502	1.09571e-10	6.16488e-16	0.0821418	1.09571e-10	0.116759	3.08244e-16
CCT4	0.0990549	0.00317476	1.06217e-07	0.118592	5.31087e-08	0.0795181	0.00317476
HNRNPDL	0.0978087	2.28846e-05	2.84096e-07	0.0690433	2.28846e-05	0.126574	1.42048e-07
FKBP8	0.0975327	0.000103301	0.000106614	0.0903376	5.33083e-05	0.104728	0.000103301
RPLP1	0.096936	0.0111832	6.63798e-38	0.0342993	0.0111832	0.159573	3.31899e-38
TMEM204	0.09678	5.1789e-05	1.19117e-11	0.121764	5.95586e-12	0.0717964	5.1789e-05
RNF24	0.0966114	0.00225909	2.33259e-06	0.13127	1.16629e-06	0.0619527	0.00225909
RPS6	0.0965873	2.91158e-11	2.97825e-19	0.109888	1.48912e-19	0.0832862	2.91158e-11
SUB1	0.0962217	8.09815e-05	2.77124e-08	0.0634629	8.09815e-05	0.12898	1.38562e-08
AP3S1	0.0961296	0.00144191	1.22056e-07	0.0734908	0.00144191	0.118768	6.10282e-08
RPL29	0.0958926	0.000708943	1.5648e-28	0.146636	7.824e-29	0.0451497	0.000708943
MLLT3	0.09579	0.0041886	1.88125e-05	0.0624329	0.0041886	0.129147	9.4063e-06
JUNB	0.095618	0.00086895	3.90273e-06	0.102576	0.00086895	0.0886604	1.95137e-06
DTWD1	0.095346	0.000476376	0.000292335	0.0842714	0.000146178	0.10642	0.000476376
CLNS1A	0.094993	0.000489903	6.9767e-06	0.0866547	3.48835e-06	0.103331	0.000489903
PHF14	0.0947435	0.00426352	3.44942e-10	0.0382591	0.00426352	0.151228	1.72471e-10
EEF1A1	0.0946377	0.000269189	6.60822e-18	0.123515	3.30411e-18	0.0657604	0.000269189
RPS17	0.0940289	0.0318663	2.34186e-15	0.116254	1.17093e-15	0.0718041	0.0318663
ZNF704	0.092598	0.000137946	8.72132e-10	-0.0510494	0.000137946	0.236245	4.36066e-10
PARM1	0.0919738	0.0472895	8.0146e-16	-0.0048244	0.0472895	0.188772	4.0073e-16
PPP1R12B	0.0919372	0.00187658	5.73395e-06	0.068344	0.00187658	0.115531	2.86698e-06
PPM1K	0.0916902	0.0118363	6.53052e-05	0.0558711	0.0118363	0.127509	3.26531e-05
FKBP7	0.0913529	0.00934135	1.96546e-06	0.0670329	0.00934135	0.115673	9.82732e-07
BMP4	0.0905669	0.00429106	0.000282827	0.0678702	0.00429106	0.113264	0.000141423
S100A11	0.0904508	0.00672269	1.19599e-18	-0.0207336	0.00672269	0.201635	5.97994e-19
TOMM7	0.0902561	0.0176453	7.3026e-06	0.0483572	0.0176453	0.132155	3.6513e-06
KLF10	0.0900883	7.4322e-05	0.000122454	0.0662652	7.4322e-05	0.113911	6.12289e-05
COX7A2L	0.0895703	0.0144589	2.83894e-08	0.043539	0.0144589	0.135602	1.41947e-08
UBXN1	0.0891967	0.0225765	1.49444e-06	0.0537831	0.0225765	0.12461	7.4722e-07
FAT4	0.0890914	0.000984149	1.54244e-06	0.0590997	0.000984149	0.119083	7.71218e-07
PLPP1	0.0890408	0.000703627	2.42707e-19	-0.04554	0.000703627	0.223622	1.21353e-19
CNN3	0.0887484	0.0497574	6.43802e-24	-0.0668764	0.0497574	0.244373	3.21901e-24
RBFOX2	0.088397	0.0303042	7.15223e-06	0.0417717	0.0303042	0.135022	3.57612e-06
GNAS	0.0879053	4.78323e-15	1.05648e-39	-0.176069	4.78323e-15	0.35188	5.2824e-40
SYNGR1	0.0877455	0.00494422	0.000366127	0.0627092	0.00494422	0.112782	0.00018308
AAMDC	0.0869599	0.0228992	0.00251175	0.0610102	0.0228992	0.11291	0.00125667
NDUFS5	0.0869038	0.00542073	1.04706e-05	0.0536668	0.00542073	0.120141	5.23529e-06
TMEM173	0.0863968	0.000707244	1.08706e-05	0.0646606	0.000707244	0.108133	5.4353e-06
USP46	0.0862444	0.00763674	9.84818e-06	0.0595355	0.00763674	0.112953	4.9241e-06
CDC42EP3	0.0858615	2.78102e-10	2.09789e-10	-0.156024	2.78102e-10	0.327747	1.04895e-10
HOXA10	0.0853235	2.24302e-05	6.2601e-10	0.0977258	3.13005e-10	0.0729212	2.24302e-05
LITAF	0.0851396	0.00172125	1.24075e-16	-0.112909	0.00172125	0.283188	6.20374e-17
BOD1	0.0851382	0.00835053	3.28394e-06	0.117612	1.64197e-06	0.0526639	0.00835053
IFT57	0.0850083	0.00474329	0.0038043	0.0810407	0.00190396	0.0889759	0.00474329
CFDP1	0.0848536	0.0163604	8.31084e-06	0.0981751	4.15543e-06	0.0715321	0.0163604
LDHB	0.0848336	4.61552e-05	1.02886e-16	0.12609	5.14429e-17	0.0435768	4.61552e-05
BRK1	0.083928	0.00344112	2.13725e-05	0.0485489	0.00344112	0.119307	1.06863e-05
C1QTNF4	0.0837773	0.000835235	1.37849e-06	0.0934118	6.89243e-07	0.0741427	0.000835235
FUNDC2	0.082959	0.0443177	0.0011331	0.0389561	0.0443177	0.126962	0.000566709
NOB1	0.0829088	0.00667748	0.00120474	0.0715194	0.000602553	0.0942981	0.00667748
CKAP4	0.0818099	0.0164042	8.69794e-05	0.0948088	4.34906e-05	0.0688109	0.0164042
EIF3G	0.0812643	0.00525043	0.000868367	0.0522024	0.00525043	0.110326	0.000434278
G0S2	0.0808151	9.67431e-06	3.92672e-06	0.0555028	1.96336e-06	0.106127	9.67431e-06
USE1	0.0800075	0.000220811	0.000341217	0.0850875	0.000170623	0.0749275	0.000220811
UBA52	0.079721	1.96591e-06	9.81111e-12	0.078567	4.90556e-12	0.080875	1.96591e-06
SNRPD2	0.0795082	0.022426	1.89581e-07	0.0399709	0.022426	0.119045	9.47905e-08
MRC2	0.0793422	0.00447264	1.76657e-07	0.0436358	0.00447264	0.115049	8.83284e-08
PPIB	0.0792972	0.0023153	6.21879e-07	0.0651679	0.0023153	0.0934265	3.10939e-07
WASL	0.0792443	0.000723222	9.44271e-13	-0.0522753	0.000723222	0.210764	4.72135e-13
AMOTL2	0.079102	1.72698e-06	2.08526e-16	-0.0681098	1.72698e-06	0.226314	1.04263e-16
EEF1D	0.0782648	0.000597438	6.07554e-09	0.0914241	3.03777e-09	0.0651055	0.000597438
LPIN2	0.0774868	0.00663937	0.00123318	0.0795305	0.00061678	0.0754432	0.00663937
ATP5PO	0.0773093	0.0066064	0.000315834	0.0411576	0.0066064	0.113461	0.000157929
NPM3	0.0768483	0.0186284	0.00784402	0.0474778	0.0186284	0.106219	0.00392973
PPFIBP1	0.0764828	0.0220534	1.39679e-08	0.111892	6.98397e-09	0.0410733	0.0220534
KDELR1	0.0758681	0.0312641	2.4362e-08	0.113264	1.2181e-08	0.038472	0.0312641
HADHA	0.0756301	0.0459818	6.07258e-05	0.0411705	0.0459818	0.11009	3.03633e-05
PLD3	0.0756164	0.0239695	8.56545e-06	0.0517569	0.0239695	0.0994758	4.28274e-06
UQCRH	0.0754741	0.00748522	1.18489e-07	0.0309607	0.00748522	0.119987	5.92446e-08
HSPB1	0.0750541	0.000370287	2.21373e-10	0.103843	1.10686e-10	0.0462651	0.000370287
MTA3	0.0744299	0.00459401	0.00561689	0.0593627	0.0028124	0.0894971	0.00459401
AKAP12	0.0736984	0.000188873	2.2196e-14	0.0773069	0.000188873	0.07009	1.1098e-14
FAU	0.0733879	1.29716e-07	1.722e-07	0.0606023	8.60998e-08	0.0861734	1.29716e-07
RUNX1T1	0.0733244	0.0121106	4.01228e-17	-0.0424747	0.0121106	0.189124	2.00614e-17
CC2D2A	0.0729272	0.00498008	0.00208286	0.0649527	0.00498008	0.0809017	0.00104197
RNF7	0.0728007	0.0338935	9.46673e-07	0.0227304	0.0338935	0.122871	4.73336e-07
TNFAIP8	0.0717956	0.00351951	2.68921e-09	-0.0350959	0.00351951	0.178687	1.3446e-09
RPS3A	0.070768	0.000699645	2.32526e-10	0.0935449	1.16263e-10	0.0479912	0.000699645
LOXL2	0.070395	0.0100519	0.000969388	0.0488978	0.0100519	0.0918922	0.000484811
RPL18A	0.0702206	0.00155016	1.8474e-16	0.101768	9.23698e-17	0.0386727	0.00155016
LTBR	0.0701805	0.0362812	5.18082e-06	0.0382657	0.0362812	0.102095	2.59041e-06
RPL41	0.070055	0.00147111	0.000333156	0.0512901	0.000166592	0.0888198	0.00147111
EIF3I	0.0697591	0.0135743	0.00377663	0.0562122	0.0135743	0.083306	0.0018901
DNPEP	0.0697552	0.0227647	0.0208682	0.0438897	0.0227647	0.0956207	0.0104891
DYNC1I2	0.0693392	0.0258656	0.000704872	0.0803345	0.000352498	0.0583439	0.0258656
DDAH1	0.068607	0.0141763	5.21622e-12	-0.0549037	0.0141763	0.192118	2.60811e-12
MRPL10	0.0680385	0.0220887	0.00769512	0.0536844	0.0220887	0.0823926	0.00385499
PJA1	0.0677626	0.0247602	5.66294e-10	-0.0279441	0.0247602	0.163469	2.83147e-10
SNHG7	0.0675739	0.00325205	0.000948863	0.0626682	0.00325205	0.0724795	0.000474544
DECR1	0.0674169	0.040058	0.00469877	0.079378	0.00235215	0.0554558	0.040058
TFPI	0.0672685	0.0136751	1.44368e-24	0.166904	7.21838e-25	-0.0323668	0.0136751
CAPZB	0.0654028	0.0247221	0.000531704	0.0365428	0.0247221	0.0942627	0.000265887
DZIP1	0.0653417	0.0122024	0.0174087	0.0607958	0.0122024	0.0698876	0.00874259
RTRAF	0.0651299	0.0304562	7.25599e-05	0.0728463	3.62806e-05	0.0574135	0.0304562
RPL35	0.0651094	0.000332919	2.78409e-08	0.0688274	1.39204e-08	0.0613915	0.000332919
OLFML1	0.0650627	0.0253976	2.42832e-13	-0.0307504	0.0253976	0.160876	1.21416e-13
ACO1	0.0646055	0.0208348	0.00179823	0.0500654	0.0208348	0.0791457	0.00089952
NCALD	0.0634613	0.0172539	0.000829512	0.0647449	0.000414842	0.0621777	0.0172539
SF3B5	0.0633624	0.0169068	1.95786e-08	-0.0505867	0.0169068	0.177311	9.78929e-09
MYO9A	0.0631984	0.00634877	0.0124392	0.0455735	0.00623906	0.0808234	0.00634877
DCTN3	0.0622121	0.0170665	0.00527442	0.0442968	0.0170665	0.0801275	0.0026407
OXR1	0.0618165	0.0498333	0.0405413	0.0825515	0.0204804	0.0410815	0.0498333
ALKBH7	0.0618106	0.0128254	0.00470914	0.0576085	0.0128254	0.0660128	0.00235735
NME4	0.0615848	0.0398492	6.85765e-05	0.0306763	0.0398492	0.0924933	3.42888e-05
MOSPD3	0.0615267	0.0172231	0.0112898	0.0527816	0.0172231	0.0702719	0.00566093
RWDD1	0.0610407	0.0215104	0.0203455	0.0518504	0.0215104	0.0702309	0.010225
SLC25A5	0.0609229	0.00960224	7.39191e-27	0.226421	3.69596e-27	-0.104575	0.00960224
HSP90AA1	0.0606568	0.00129632	2.5277e-31	-0.0755279	0.00129632	0.196841	1.26385e-31
CCDC90B	0.0602759	0.0291702	0.0114628	0.0389635	0.0291702	0.0815883	0.0057479
PLSCR1	0.0582028	0.0237927	8.79273e-05	-0.0254926	0.0237927	0.141898	4.39646e-05
GLMP	0.0579327	0.00317296	0.00588702	0.0520823	0.00317296	0.0637831	0.00294785
PHPT1	0.0573438	0.00266548	2.97301e-13	-0.0927371	0.00266548	0.207425	1.4865e-13
FZD1	0.0568907	9.98307e-06	7.42833e-09	-0.0511148	9.98307e-06	0.164896	3.71417e-09
PGLS	0.0549437	0.0432035	0.00940758	0.052051	0.0047149	0.0578364	0.0432035
MCL1	0.0545024	0.00482957	3.94214e-09	-0.0640778	0.00482957	0.173083	1.97107e-09
SERPING1	0.0544919	0.0494257	6.98618e-05	0.0953532	3.49315e-05	0.0136306	0.0494257
UBB	0.0538428	0.0213487	5.05157e-07	0.0851103	2.52579e-07	0.0225753	0.0213487
RPLP0	0.0536599	0.0223666	9.29274e-08	0.0314808	0.0223666	0.0758391	4.64637e-08
HOXA9	0.0534488	0.00705804	1.1733e-21	0.279927	5.86651e-22	-0.17303	0.00705804
NFIC	0.0532693	0.0326624	0.00141412	0.0771336	0.000707311	0.029405	0.0326624
H2AFJ	0.0530075	0.016214	2.71791e-09	-0.103616	0.016214	0.209631	1.35895e-09
H3F3B	0.0516568	0.0160579	3.93677e-05	0.0434256	0.0160579	0.059888	1.9684e-05
CLDND1	0.0511701	0.0147519	3.08921e-05	-0.0342901	0.0147519	0.13663	1.54462e-05
NTRK2	0.0508653	3.68555e-09	1.25068e-27	-0.25042	3.68555e-09	0.352151	6.2534e-28
TOMM22	0.0508068	0.0449407	0.017121	0.0552829	0.00859745	0.0463306	0.0449407
CNRIP1	0.0506264	0.0262443	0.000309417	0.0751485	0.000154721	0.0261044	0.0262443
CLTA	0.0497017	0.011191	9.34331e-30	0.200502	4.67165e-30	-0.101099	0.011191
DPH6	0.0496081	0.00215759	7.61277e-05	-0.0373608	0.00215759	0.136577	3.80646e-05
ZYX	0.0494091	0.0237497	0.0450212	0.0334585	0.0227698	0.0653597	0.0237497
ZNF32	0.0491949	0.02814	0.0373827	0.0402486	0.02814	0.0581411	0.0188694
COL1A2	0.0490075	2.30891e-37	9.46673e-98	0.28152	2.30891e-37	-0.183505	4.73336e-98
SEC61G	0.0483209	4.18087e-05	4.93265e-11	-0.084981	4.18087e-05	0.181623	2.46633e-11
ELOVL6	0.048207	0.0191777	7.0954e-05	-0.0234054	0.0191777	0.119819	3.54776e-05
NEDD8	0.0472353	0.0143596	1.17972e-05	-0.0350015	0.0143596	0.129472	5.89859e-06
HSPE1	0.0471149	2.61502e-05	1.44491e-19	-0.112498	2.61502e-05	0.206728	7.22457e-20
PFKM	0.0461864	0.0281059	0.0490987	0.0485943	0.0248583	0.0437786	0.0281059
CCDC80	0.0450671	0.00405402	6.2644e-13	0.0630686	0.00405402	0.0270657	3.1322e-13
MAP4	0.0435787	0.000179467	6.16475e-07	-0.06861	0.000179467	0.155767	3.08238e-07
TPT1	0.0414205	0.0458045	1.35666e-10	0.0770847	6.78329e-11	0.00575623	0.0458045
LINC02381	0.0409932	2.25322e-10	2.41392e-10	-0.09796	2.25322e-10	0.179946	1.20696e-10
SPECC1	0.0401857	9.86836e-05	1.53126e-06	-0.0477559	7.6563e-07	0.128127	9.86836e-05
TANC2	0.040136	0.0216121	9.95857e-06	-0.029607	0.0216121	0.109879	4.9793e-06
TNS3	0.0400339	0.0187024	0.00189344	-0.01328	0.0187024	0.0933477	0.000947168
C1orf54	0.0392092	0.0394341	0.000112272	0.0490642	5.61378e-05	0.0293543	0.0394341
ENG	0.0387289	0.0010994	9.81289e-06	0.0614964	0.0010994	0.0159614	4.90646e-06
PSMB5	0.0375689	0.0103853	1.98654e-06	-0.0513141	0.0103853	0.126452	9.93272e-07
COPS9	0.0353545	0.0205596	0.000322087	-0.0535811	0.0205596	0.12429	0.000161056
UTP11	0.035249	0.0182441	0.00193921	-0.0390536	0.0182441	0.109552	0.000970074
COL4A1	0.0350287	1.20473e-05	3.54529e-20	-0.135839	1.20473e-05	0.205896	1.77264e-20
COL4A3BP	0.0345048	0.0314348	0.0020174	-0.0201756	0.0314348	0.0891851	0.00100921
TP53RK	0.0344641	0.0281324	0.00111694	-0.0271884	0.0281324	0.0961167	0.000558628
EIF3M	0.0330854	0.00115843	7.35533e-12	-0.0748375	0.00115843	0.141008	3.67767e-12
COL1A1	0.0329093	2.57438e-65	8.76975e-81	0.46979	2.57438e-65	-0.403971	4.38488e-81
ALDH2	0.0327017	0.0486233	0.0138359	-0.0256124	0.0486233	0.0910159	0.00694202
MCC	0.0321251	2.10473e-05	1.5152e-11	-0.0745609	2.10473e-05	0.138811	7.57602e-12
MLLT11	0.0318963	0.0227719	0.000211788	0.0342741	0.0001059	0.0295186	0.0227719
TP53I3	0.0318517	0.00738038	8.17046e-06	-0.0562117	0.00738038	0.119915	4.08524e-06
UNC5B	0.0316812	0.00624192	9.37906e-05	-0.0324216	0.00624192	0.095784	4.68964e-05
BLCAP	0.0315583	0.0279572	1.4613e-07	-0.0532803	0.0279572	0.116397	7.30652e-08
FLI1	0.0301353	0.0493593	3.32575e-09	-0.0655162	0.0493593	0.125787	1.66288e-09
MYL12A	0.0301313	0.00314401	1.29891e-07	0.00938792	0.00314401	0.0508748	6.49454e-08
DYNLT3	0.0293084	0.00211849	1.20471e-05	-0.0681797	0.00211849	0.126797	6.02355e-06
EDF1	0.0277145	0.0338141	2.76822e-05	-0.0409728	0.0338141	0.0964017	1.38412e-05
TSPAN9	0.0273893	0.0144807	8.80584e-05	-0.0316248	0.0144807	0.0864035	4.40301e-05
ZFYVE16	0.0264273	0.00219819	0.000187554	-0.0506277	0.00219819	0.103482	9.37813e-05
ATXN1	0.025925	0.0126815	0.00224422	-0.0262841	0.0126815	0.078134	0.00112274
CLK1	0.0256603	0.0306741	0.000881937	-0.0419037	0.0306741	0.0932244	0.000441066
ITFG1	0.0256344	0.0498169	0.0152206	-0.0355562	0.0498169	0.0868251	0.00763947
COL5A1	0.0254451	0.0178445	0.00203731	0.0730727	0.00101917	-0.0221826	0.0178445
FNDC3B	0.0253902	0.0480506	0.00853271	-0.0517729	0.0480506	0.102553	0.0042755
CHD3	0.024746	0.0354457	9.77218e-05	-0.0410349	0.0354457	0.0905269	4.88621e-05
SELENOP	0.0244135	0.0128721	2.84666e-13	0.0580368	1.42333e-13	-0.00920988	0.0128721
TMEM43	0.0239169	0.0348417	0.0163256	-0.0271333	0.0348417	0.0749672	0.00819637
JMJD6	0.0227553	0.00596936	0.00699627	-0.0274261	0.00596936	0.0729367	0.00350428
MYL12B	0.0226284	0.000289665	3.57561e-11	-0.111817	0.000289665	0.157074	1.7878e-11
MECOM	0.0220009	4.24761e-11	2.12837e-11	-0.152661	1.06418e-11	0.196663	4.24761e-11
DESI2	0.0217272	0.00720719	0.00313953	-0.0470346	0.00720719	0.0904891	0.001571
KIF2A	0.020681	0.00747566	0.00879004	-0.0460851	0.00440472	0.0874471	0.00747566
RPL8	0.0205796	1.66736e-05	2.37945e-18	0.108935	1.18973e-18	-0.067776	1.66736e-05
ITGB1	0.0192538	0.035403	0.00022452	-0.0598711	0.035403	0.0983787	0.000112266
IQCB1	0.0178107	0.0470914	0.0473203	-0.030833	0.0239469	0.0664544	0.0470914
PFDN4	0.0168379	0.000958486	0.000202283	-0.0798211	0.000101146	0.113497	0.000958486
ATP5PD	0.0167219	0.0250001	0.00162445	-0.0455029	0.0250001	0.0789467	0.000812555
CD99	0.016649	0.0352809	0.00190822	-0.0334108	0.0352809	0.0667088	0.000954568
UFM1	0.0164257	0.0341019	0.0495742	-0.0452877	0.0341019	0.0781391	0.0251021
C19orf53	0.0161761	0.00171767	0.00197736	-0.0571721	0.000989167	0.0895243	0.00171767
TERF1	0.0148274	0.0288296	0.0031182	-0.0646681	0.00156032	0.0943228	0.0288296
TPBG	0.0138029	1.37869e-07	1.8731e-09	-0.144319	1.37869e-07	0.171925	9.36551e-10
NUDT16	0.0137605	0.0226202	0.00818808	-0.0316591	0.00410245	0.0591802	0.0226202
AJUBA	0.0132358	0.00631287	0.000309029	-0.0550914	0.000154526	0.081563	0.00631287
YY1AP1	0.0131378	0.0110917	0.00310019	-0.0353797	0.0015513	0.0616552	0.0110917
NUPR1	0.0127418	0.0479891	1.42161e-06	-0.0606029	0.0479891	0.0860865	7.10808e-07
GLTP	0.0116257	0.0403478	0.0175167	-0.0288496	0.0403478	0.0521009	0.00879705
AK6	0.0113878	0.00172588	0.0014572	-0.0645255	0.000728866	0.0873011	0.00172588
TRMT112	0.0111179	5.34951e-05	1.59057e-06	-0.0950688	7.95288e-07	0.117305	5.34951e-05
GPC6	0.0110027	0.00598877	0.0067978	-0.0521166	0.00598877	0.0741219	0.00340469
NDUFA11	0.0103056	0.00966065	0.00547098	-0.0510407	0.00273924	0.0716519	0.00966065
DMTF1	0.00943957	0.0307624	0.00205477	-0.0357738	0.00102791	0.0546529	0.0307624
TIMP1	0.00936219	0.00301303	0.000213883	0.0930262	0.000106947	-0.0743018	0.00301303
FAM98A	0.0092986	0.00762051	0.00247464	-0.0555416	0.00123808	0.0741388	0.00762051
GAS2	0.00905131	3.05804e-08	1.1323e-15	-0.172854	3.05804e-08	0.190957	5.66148e-16
DNAJA1	0.00861436	1.84175e-05	4.3192e-07	-0.110501	1.84175e-05	0.12773	2.1596e-07
RLIM	0.00831199	0.0207025	0.0148765	-0.0303844	0.00746614	0.0470083	0.0207025
ZEB1	0.00816306	0.00100707	3.85157e-05	-0.0775033	1.9258e-05	0.0938294	0.00100707
JAM3	0.00767262	0.00123469	0.000199487	-0.0796882	0.00123469	0.0950334	9.97487e-05
ARMCX3	0.00684079	0.011283	6.78705e-08	-0.104069	0.011283	0.117751	3.39352e-08
MTFR1L	0.00672571	0.0282316	0.0043944	-0.0528925	0.00219962	0.0663439	0.0282316
RNASEH2B	0.00636363	0.0493222	0.00150063	0.0735206	0.000750599	-0.0607933	0.0493222
SFRP1	0.00625284	6.58692e-06	2.69814e-07	-0.100784	1.34907e-07	0.11329	6.58692e-06
TSR1	0.00619428	0.0489586	0.0469733	0.0464845	0.0237692	-0.0340959	0.0489586
LATS2	0.00573669	0.00210436	2.54614e-06	-0.0679632	1.27307e-06	0.0794366	0.00210436
PITPNA-AS1	0.00546286	0.0432593	0.0252428	-0.0350323	0.0127021	0.045958	0.0432593
CANT1	0.00534067	0.0476579	0.00307542	-0.0460339	0.00153889	0.0567152	0.0476579
SELENOW	0.00447582	1.93308e-05	1.7302e-09	-0.147703	1.93308e-05	0.156655	8.651e-10
UQCR11	0.00317315	0.00576064	0.00791763	-0.0632509	0.00396668	0.0695972	0.00576064
BTG3	0.00300869	0.00012133	2.53779e-08	-0.115026	1.26889e-08	0.121043	0.00012133
BCAP29	0.00288066	0.0228709	0.00147239	-0.0732484	0.000736466	0.0790097	0.0228709
RPSA	0.00252479	0.000964557	1.59982e-08	0.0828649	7.99912e-09	-0.0778153	0.000964557
H1F0	0.000952013	0.00208283	0.00387407	-0.0957404	0.00208283	0.0976444	0.00193892
PPP2CB	0.000893959	0.00386589	4.5026e-07	-0.0880812	2.2513e-07	0.0898691	0.00386589
PTPRG	0.00070101	0.0106685	0.00054147	0.0916509	0.000270772	-0.0902489	0.0106685
CTNND1	-0.000460599	0.0220789	0.0232644	-0.0485337	0.0220789	0.0476125	0.0117006
HEBP1	-0.00160923	0.000482827	9.25432e-05	-0.103179	4.62727e-05	0.0999607	0.000482827
FAT1	-0.00163345	2.8573e-05	1.25916e-05	-0.106325	6.2958e-06	0.103059	2.8573e-05
THSD4	-0.00363858	0.00090813	0.00142273	-0.0819894	0.00090813	0.0747123	0.000711617
DDX17	-0.00573923	0.0133874	0.000659908	-0.102591	0.0133874	0.0911121	0.000330009
MFGE8	-0.00591601	0.0187598	5.25995e-08	0.132131	2.62998e-08	-0.143963	0.0187598
PAWR	-0.00675049	0.0193854	9.62479e-05	-0.0536125	4.81251e-05	0.0401115	0.0193854
COL4A2	-0.00732678	0.00886812	0.000838442	-0.0428232	0.000419309	0.0281697	0.00886812
ST3GAL1	-0.00793647	0.0170574	0.0334797	-0.047926	0.0170574	0.032053	0.0168823
ARPC5	-0.00866965	0.0367783	0.000692788	-0.0999355	0.000346454	0.0825962	0.0367783
SETBP1	-0.00957917	0.0437897	0.000392138	-0.0574479	0.000196088	0.0382896	0.0437897
FAM96B	-0.0095916	0.015829	0.00137047	-0.087375	0.000685468	0.0681918	0.015829
UQCRQ	-0.0107309	0.0357504	0.000125078	-0.0655268	6.2541e-05	0.044065	0.0357504
XRN2	-0.0124437	0.0147349	0.000800803	0.0721268	0.000400482	-0.0970142	0.0147349
EIF1	-0.0127686	0.00161022	7.37843e-06	-0.0781023	0.00161022	0.0525652	3.68922e-06
ELOB	-0.0154253	0.00705921	3.07896e-05	-0.099186	1.53949e-05	0.0683353	0.00705921
RPL36AL	-0.0160051	0.00169742	6.11382e-07	-0.116992	3.05691e-07	0.084982	0.00169742
CREB3L2	-0.0164846	0.0488922	4.68335e-05	-0.0788763	2.3417e-05	0.0459072	0.0488922
LEPROT	-0.0191522	0.00188996	1.30694e-08	-0.194363	0.00188996	0.156059	6.5347e-09
ROBO2	-0.0192941	3.91708e-09	2.10864e-18	-0.258247	3.91708e-09	0.219659	1.05432e-18
ENY2	-0.019715	0.0328909	1.92874e-05	-0.0933455	9.64377e-06	0.0539155	0.0328909
SPAG7	-0.0203123	0.00709968	2.70359e-05	-0.0912822	1.35181e-05	0.0506576	0.00709968
ANAPC13	-0.0206522	0.000151295	3.20952e-10	-0.152602	1.60476e-10	0.111297	0.000151295
WEE1	-0.0208422	0.00883197	1.41441e-06	-0.0618741	7.07206e-07	0.0201897	0.00883197
DDT	-0.0208984	0.0317186	1.14548e-05	-0.099145	5.72743e-06	0.0573482	0.0317186
WDR1	-0.0219513	0.0256956	0.0346898	-0.0819964	0.0256956	0.0380938	0.017498
ACTN4	-0.0227179	1.05702e-08	3.0209e-15	-0.223409	1.51045e-15	0.177974	1.05702e-08
DSTN	-0.0227712	0.000339448	1.61328e-05	-0.131699	0.000339448	0.0861569	8.06646e-06
DUSP1	-0.0232456	0.00157656	0.000466517	-0.0992049	0.000233286	0.0527138	0.00157656
POSTN	-0.0252374	1.577e-07	2.26098e-46	0.0614733	1.577e-07	-0.111948	1.13049e-46
ZNF462	-0.0260641	0.0238262	0.00762399	0.0632448	0.0238262	-0.115373	0.00381929
HSPA5	-0.026447	0.0391325	0.00457198	-0.0744661	0.00228861	0.0215721	0.0391325
ZFAND6	-0.0279253	0.0141213	2.24837e-07	-0.125118	1.12419e-07	0.0692669	0.0141213
PEBP1	-0.0296299	0.0252363	0.0369723	0.0421982	0.0186603	-0.101458	0.0252363
ASAP1	-0.0313815	0.0233483	8.43718e-06	0.0629942	0.0233483	-0.125757	4.2186e-06
TUFM	-0.0332675	0.0120563	0.00809188	0.049223	0.0120563	-0.115758	0.00405416
UTP6	-0.0342423	0.0348088	0.0393275	-0.019703	0.019861	-0.0487816	0.0348088
EIPR1	-0.0343682	0.0180145	0.0115195	-0.0232173	0.0180145	-0.0455191	0.00577641
VAMP7	-0.0354982	0.0266357	0.0129154	-0.0280079	0.0064787	-0.0429885	0.0266357
CEP41	-0.0355616	0.0354054	0.0150785	-0.0137907	0.0354054	-0.0573324	0.00756787
ALCAM	-0.0361688	0.00659021	0.00143839	-0.0944782	0.000719456	0.0221407	0.00659021
NRIP1	-0.0365112	0.00579262	6.66556e-05	0.0599195	0.00579262	-0.132942	3.33284e-05
ITGB1BP1	-0.0369205	0.0311849	3.8382e-07	-0.124392	1.9191e-07	0.0505509	0.0311849
PSMD5	-0.0370856	0.0450157	0.0161564	-0.0210941	0.00811109	-0.053077	0.0450157
GSKIP	-0.0378491	0.0400247	0.0188074	-0.02786	0.00944833	-0.0478382	0.0400247
SBDS	-0.0378941	0.0371451	8.06856e-05	-0.107295	4.03436e-05	0.0315066	0.0371451
PGM2	-0.0379696	0.0105235	0.0186719	-0.0225649	0.00937997	-0.0533743	0.0105235
MORF4L1	-0.0383023	0.000576562	1.98254e-09	-0.134485	9.91269e-10	0.0578804	0.000576562
CPE	-0.0384052	0.0434273	0.00350583	-0.100957	0.00175445	0.0241463	0.0434273
SURF2	-0.0387273	0.0396495	0.032617	-0.0294882	0.0396495	-0.0479663	0.0164437
SNRNP48	-0.0390446	0.00477407	0.0028441	-0.0199265	0.00477407	-0.0581627	0.00142306
RPP38	-0.0393323	0.0451937	0.0123978	-0.0351263	0.00621821	-0.0435383	0.0451937
FTH1	-0.0396902	0.00610836	1.18315e-08	-0.0567334	0.00610836	-0.022647	5.91576e-09
COASY	-0.0398649	0.0412663	0.0619376	-0.0306512	0.0412663	-0.0490786	0.0314638
TKT	-0.0400611	0.022991	0.0264417	0.0347583	0.022991	-0.114881	0.0133094
TPP2	-0.0402707	0.0181123	0.00451202	-0.0195916	0.0181123	-0.0609497	0.00225856
GPM6B	-0.0403709	0.00133124	3.42789e-06	0.0792062	1.71394e-06	-0.159948	0.00133124
TRMT6	-0.0404261	0.0130007	0.024181	-0.0204695	0.0121645	-0.0603827	0.0130007
CAVIN1	-0.0405105	1.76118e-05	8.8538e-11	-0.188569	4.4269e-11	0.107548	1.76118e-05
KHDC4	-0.0408548	0.0367398	0.0617517	-0.0280402	0.0313678	-0.0536694	0.0367398
NUP58	-0.041445	0.0447007	0.00669235	-0.0334578	0.00335179	-0.0494323	0.0447007
QSER1	-0.04147	0.0366798	0.00210093	-0.0384798	0.00105102	-0.0444603	0.0366798
UCHL5	-0.0421473	0.0125545	0.0141754	-0.0113129	0.00711299	-0.0729818	0.0125545
PSME4	-0.0424118	0.0317917	0.00591482	-0.0405324	0.0029618	-0.0442912	0.0317917
TCEAL5	-0.0426485	0.0120749	3.19085e-05	0.0456181	0.0120749	-0.130915	1.59544e-05
MRPS31	-0.0426902	0.025118	0.0315624	-0.0389347	0.0159077	-0.0464457	0.025118
DHX40	-0.0433023	0.0308475	0.00483001	-0.0215172	0.0308475	-0.0650873	0.00241793
YWHAG	-0.0436644	0.0385218	0.0354477	-0.0374031	0.0178838	-0.0499256	0.0385218
NFIB	-0.0442926	0.0179967	1.00794e-06	0.107925	5.03971e-07	-0.19651	0.0179967
UBAP1	-0.0446566	0.0415482	0.009777	-0.0233308	0.00490051	-0.0659825	0.0415482
ASMTL	-0.0448657	0.0372986	0.0726686	-0.0212744	0.0372986	-0.0684571	0.0370195
FAM13B	-0.0448997	0.0243934	0.000951634	-0.0321747	0.00047593	-0.0576246	0.0243934
ST6GALNAC3	-0.0450662	0.000114056	3.61616e-18	-0.301348	0.000114056	0.211216	1.80808e-18
ALDH16A1	-0.0453473	0.010555	0.00886875	-0.0200314	0.010555	-0.0706632	0.00444425
ADPRHL2	-0.0458578	0.0284797	0.00680422	-0.0258689	0.0284797	-0.0658468	0.00340791
GPN3	-0.0461884	0.00659816	0.00263176	-0.0344097	0.00131675	-0.0579671	0.00659816
ARMC8	-0.0463275	0.0177167	0.027425	-0.0253302	0.0177167	-0.0673248	0.0138078
GOT1	-0.0464586	0.0157501	0.0210401	-0.0307122	0.010576	-0.0622049	0.0157501
STAU2	-0.0465221	0.0299885	0.00473293	-0.0419939	0.00236927	-0.0510504	0.0299885
NECTIN2	-0.0468154	0.00137771	0.000131827	-0.160616	6.59157e-05	0.0669856	0.00137771
ALDH18A1	-0.046976	0.0333737	0.0281114	-0.0262612	0.0141559	-0.0676907	0.0333737
ZNF93	-0.0470739	0.010998	0.000290643	-0.0470467	0.000145332	-0.0471011	0.010998
MYC	-0.0472469	0.00208429	3.42384e-05	0.100874	1.71193e-05	-0.195368	0.00208429
MAPK8	-0.0479436	0.0278875	0.0318051	-0.0249374	0.0160311	-0.0709497	0.0278875
KBTBD2	-0.0483377	0.0270831	0.0205785	-0.0290947	0.0103427	-0.0675806	0.0270831
SUZ12	-0.0485124	0.0357753	0.00397976	-0.0501909	0.00199186	-0.046834	0.0357753
MIS12	-0.0485624	0.00965156	7.31462e-05	-0.0495183	3.65738e-05	-0.0476064	0.00965156
NUP35	-0.049384	0.0164391	1.86439e-05	-0.0493439	9.32199e-06	-0.0494241	0.0164391
DYNC1H1	-0.0496667	0.0419749	0.0768256	-0.0242417	0.0391803	-0.0750916	0.0419749
SPPL2A	-0.0497894	0.0483795	0.0142174	-0.0328818	0.00713413	-0.0666971	0.0483795
GLYR1	-0.050054	0.0385566	0.00650516	-0.0313737	0.0385566	-0.0687343	0.00325789
ANKRD46	-0.0500785	0.0259876	0.000394636	-0.0379935	0.000197337	-0.0621635	0.0259876
SREK1IP1	-0.0502521	0.0451431	0.0494145	-0.0307062	0.0250202	-0.0697979	0.0451431
TMBIM1	-0.0503564	0.0163065	0.00267904	-0.0107493	0.0163065	-0.0899634	0.00134042
CCDC137	-0.0503626	0.0293769	0.0283098	-0.022011	0.0293769	-0.0787142	0.0142565
VHL	-0.0504743	0.0332446	0.0245228	-0.0322233	0.0123375	-0.0687253	0.0332446
LMBRD1	-0.0510227	0.0136869	0.000172312	-0.0263179	0.0136869	-0.0757276	8.61598e-05
RPA1	-0.0514414	0.00948284	0.00619087	-0.0125034	0.00948284	-0.0903795	0.00310024
NOL11	-0.0517383	0.0254247	0.00614461	-0.0371889	0.00307704	-0.0662876	0.0254247
ATG4B	-0.0518159	0.042014	0.0522094	-0.030329	0.0264546	-0.0733028	0.042014
FADD	-0.0519855	0.0152274	0.00329575	-0.0480428	0.00164923	-0.0559283	0.0152274
PSMD11	-0.0520223	0.0498436	0.0865369	-0.0395316	0.0498436	-0.0645129	0.0442474
ZNF622	-0.0525684	0.0366609	0.00386371	-0.0348529	0.00193372	-0.0702838	0.0366609
DDIT3	-0.0526369	0.04325	0.0181449	-0.0324208	0.009114	-0.0728531	0.04325
SLC52A2	-0.052765	0.0268917	0.00354914	-0.0528456	0.00177615	-0.0526843	0.0268917
GINM1	-0.0529787	0.0387775	0.023923	-0.0368526	0.0387775	-0.0691049	0.0120339
ATG3	-0.053022	0.0429792	0.0230611	-0.0224009	0.0429792	-0.0836432	0.0115978
CNOT1	-0.0530405	0.0173291	0.0200554	-0.0300381	0.0100785	-0.0760428	0.0173291
NIPA2	-0.0533295	0.0154712	0.00129072	-0.0607065	0.000645569	-0.0459526	0.0154712
ZBTB8A	-0.0534763	0.0403328	0.0148467	-0.015136	0.0403328	-0.0918165	0.00745112
METTL5	-0.0534877	0.0432268	0.0101327	-0.0477981	0.00507924	-0.0591773	0.0432268
ACLY	-0.0535067	0.00372691	0.00533468	-0.0342077	0.00372691	-0.0728057	0.00267091
ILVBL	-0.0538164	0.0418471	0.00719204	-0.02674	0.0418471	-0.0808928	0.00360251
THOC1	-0.0539158	0.0130484	0.0118967	-0.0322414	0.00596617	-0.0755902	0.0130484
GLRX	-0.0539192	0.00302917	4.84621e-06	0.060658	0.00302917	-0.168496	2.42311e-06
FBXL15	-0.0541982	0.0207045	0.00715788	-0.0303666	0.0207045	-0.0780298	0.00358537
C1orf131	-0.0542493	0.016871	0.0246958	-0.0324606	0.016871	-0.076038	0.0124251
WBP2	-0.0543351	0.0398737	0.000233025	-0.0551134	0.000116519	-0.0535567	0.0398737
COTL1	-0.0543787	5.75392e-10	2.68104e-13	0.102996	1.34052e-13	-0.211753	5.75392e-10
ILKAP	-0.0544754	0.0126395	0.00104961	-0.0464616	0.000524941	-0.0624891	0.0126395
IARS2	-0.054515	0.0452353	0.024308	-0.0399913	0.0122288	-0.0690386	0.0452353
CPSF7	-0.0546709	0.00281107	0.00318676	-0.0286297	0.00281107	-0.080712	0.00159465
LMF2	-0.0546888	0.00128213	0.000987067	-0.036829	0.000493655	-0.0725486	0.00128213
APH1A	-0.0550964	0.0426881	0.027463	-0.0467575	0.0138271	-0.0634354	0.0426881
RPE	-0.0551559	0.0251812	0.0238082	-0.0363238	0.0251812	-0.073988	0.0119758
EXOSC5	-0.0556421	0.0250096	0.00295491	-0.0170931	0.0250096	-0.0941911	0.00147855
AIFM1	-0.0558321	0.0197507	0.0160979	-0.0379719	0.0197507	-0.0736922	0.0080816
LGALS8	-0.0558354	0.0396228	0.00711495	-0.0415181	0.00356383	-0.0701527	0.0396228
CENPJ	-0.0564695	0.00386899	0.00213799	-0.0289566	0.00386899	-0.0839824	0.00106956
KDM2A	-0.0565478	0.0129781	0.0190788	-0.0331361	0.00958532	-0.0799595	0.0129781
HMCES	-0.0566013	0.00523113	0.00390348	-0.0261116	0.00195365	-0.0870911	0.00523113
CCDC43	-0.0571477	0.0204748	0.000501816	-0.030118	0.0204748	-0.0841774	0.000250939
RFXANK	-0.0572199	0.0453628	0.08798	-0.0310095	0.0450026	-0.0834304	0.0453628
TELO2	-0.0574381	0.0419717	0.000187157	-0.0177411	0.0419717	-0.0971351	9.35831e-05
TDP2	-0.0574556	0.0461065	0.00191872	-0.0532344	0.000959819	-0.0616768	0.0461065
CCDC6	-0.0575215	0.0206994	0.00701467	-0.0267324	0.0206994	-0.0883107	0.00351351
CASP3	-0.0576073	0.0166642	0.0206775	-0.0301971	0.0103928	-0.0850175	0.0166642
EFHC1	-0.0577978	0.0432129	0.0474293	-0.0420595	0.0240027	-0.0735361	0.0432129
UCK1	-0.0583896	0.0313253	0.00501186	-0.0204672	0.0313253	-0.096312	0.00250908
CDKN2AIP	-0.058502	0.0436098	0.00141987	-0.0481913	0.00071019	-0.0688127	0.0436098
INTS10	-0.0585084	0.0131984	0.0101212	-0.0444217	0.00507348	-0.0725951	0.0131984
AIMP2	-0.0585571	0.031441	0.00197605	-0.0312356	0.031441	-0.0858787	0.000988514
YIF1B	-0.0586858	0.00110585	9.66458e-05	-0.0508522	4.83241e-05	-0.0665195	0.00110585
RAE1	-0.0588898	0.00917643	0.00237713	-0.0355109	0.00118927	-0.0822688	0.00917643
ASH2L	-0.0589298	0.0347795	7.65324e-05	-0.0654667	3.82669e-05	-0.0523928	0.0347795
SMS	-0.0589456	0.00649304	5.52846e-05	0.0480382	0.00649304	-0.165929	2.76427e-05
USP39	-0.0592915	0.0302787	0.000177703	-0.0255543	0.0302787	-0.0930288	8.88556e-05
NIPSNAP3A	-0.0594934	0.0116288	0.000265695	-0.061372	0.000132857	-0.0576148	0.0116288
PPP4R3A	-0.0597026	0.0202294	0.0149008	-0.0497704	0.00747835	-0.0696348	0.0202294
RNF130	-0.0597499	0.0110518	0.0134386	-0.0486736	0.00674205	-0.0708263	0.0110518
MED30	-0.0599416	0.0073294	0.000215531	-0.0461281	0.000107771	-0.0737552	0.0073294
QSOX1	-0.060004	0.0183424	0.00157427	-0.0382102	0.000787443	-0.0817979	0.0183424
KRAS	-0.0600588	0.0216327	0.0345365	-0.0394497	0.01742	-0.0806679	0.0216327
CENPC	-0.0600722	0.0418069	0.00104978	-0.0583494	0.00052503	-0.0617949	0.0418069
YARS	-0.060333	0.00531149	0.00181709	-0.0207515	0.00531149	-0.0999145	0.000908959
REV1	-0.0603818	0.0437126	0.00519961	-0.016665	0.0437126	-0.104099	0.00260319
G6PD	-0.0604909	0.00409578	0.00254662	-0.0333101	0.00127412	-0.0876717	0.00409578
HNRNPUL1	-0.0605998	0.044303	0.0270579	-0.044747	0.0136217	-0.0764527	0.044303
PSMD10	-0.060806	0.00557904	0.00737898	-0.0530864	0.00557904	-0.0685257	0.00369632
NDUFA9	-0.0609738	0.0444629	0.0478894	-0.0370978	0.0444629	-0.0848498	0.0242385
HAUS2	-0.0611915	0.00305868	2.70505e-06	-0.0603571	1.35253e-06	-0.0620258	0.00305868
CTGF	-0.0612691	1.60938e-07	2.11438e-29	-0.492192	1.60938e-07	0.369654	1.05719e-29
FZD3	-0.061362	0.0412419	0.00542032	-0.0604912	0.0412419	-0.0622328	0.00271384
CHD1	-0.0614102	0.0401049	0.0632054	-0.0356712	0.0401049	-0.0871491	0.0321185
TRIM33	-0.0614566	0.0232924	0.0165324	-0.0336612	0.00830066	-0.0892521	0.0232924
TRAP1	-0.0615218	0.0159678	0.00058063	-0.033208	0.0159678	-0.0898355	0.000290357
AAAS	-0.0618189	0.00277288	0.000119289	-0.0476063	5.96464e-05	-0.0760316	0.00277288
SMIM12	-0.0618209	0.0391402	0.021779	-0.0538349	0.0391402	-0.0698069	0.0109494
DAP	-0.0618298	0.0381781	0.000663284	-0.0735214	0.000331697	-0.0501381	0.0381781
RBM23	-0.0619151	0.0317988	0.0169051	-0.0540267	0.00848858	-0.0698036	0.0317988
DTD1	-0.0619509	0.0185991	0.000594841	-0.0566893	0.000297465	-0.0672126	0.0185991
RIOK3	-0.0620109	0.00991412	0.00575645	-0.0387043	0.00991412	-0.0853175	0.00288238
APPL1	-0.0620271	0.0273881	0.00966206	-0.0381893	0.00484276	-0.085865	0.0273881
ELAVL1	-0.0622301	0.0199062	0.00233873	-0.0398566	0.0199062	-0.0846035	0.00117005
MPST	-0.0622484	0.0133188	0.0221085	-0.0334871	0.0133188	-0.0910096	0.011116
SCLT1	-0.0623286	0.0400688	0.00881845	-0.0377716	0.00441899	-0.0868856	0.0400688
NOP58	-0.062357	0.0335112	0.000217014	-0.0570402	0.000108513	-0.0676739	0.0335112
TMEM87A	-0.0625399	0.0134322	0.00954454	-0.0413603	0.0134322	-0.0837195	0.00478371
RIDA	-0.0625461	0.00953561	0.00506182	-0.0390742	0.00253412	-0.0860179	0.00953561
ISG20L2	-0.0625527	0.036791	0.0175497	-0.0345983	0.036791	-0.0905071	0.00881369
DDX23	-0.0625782	0.00278587	5.0145e-05	-0.0533812	2.50728e-05	-0.0717753	0.00278587
TUBB	-0.0627836	0.0181082	0.00159115	0.0377027	0.000795891	-0.16327	0.0181082
BCL2L12	-0.0629058	0.00240031	0.000237443	-0.0583727	0.00240031	-0.0674389	0.000118728
HMGCR	-0.0629164	0.00480079	0.00176302	-0.0412147	0.00480079	-0.0846181	0.000881896
TALDO1	-0.0629665	0.0440467	0.0333956	-0.0461911	0.0168396	-0.079742	0.0440467
TOR3A	-0.0630103	0.000916056	0.0011996	-0.0433234	0.000599979	-0.0826973	0.000916056
FBXO9	-0.0632743	0.0465357	0.00125144	-0.0554145	0.000625917	-0.0711341	0.0465357
KATNBL1	-0.0633222	0.0353499	0.0432385	-0.0447915	0.0353499	-0.0818528	0.0218581
C12orf65	-0.06337	0.00500956	0.00657696	-0.0313774	0.00500956	-0.0953626	0.00329391
CDC27	-0.0635238	0.0223562	0.00358374	-0.0416845	0.00179348	-0.0853631	0.0223562
IPO7	-0.06361	0.0221344	0.0375636	-0.0457334	0.0189616	-0.0814866	0.0221344
PIK3C2A	-0.063646	0.00361555	0.00183579	-0.0347869	0.00361555	-0.0925052	0.000918317
HS2ST1	-0.0637919	0.0034239	0.00677238	-0.0455986	0.0034239	-0.0819853	0.00339194
PCF11	-0.0639893	0.0328916	0.0289317	-0.0432812	0.014572	-0.0846975	0.0328916
B4GAT1	-0.0641869	0.015356	0.0107495	-0.0404218	0.015356	-0.087952	0.00538929
PUM1	-0.0644169	0.0359835	0.0366042	-0.0390894	0.0184727	-0.0897444	0.0359835
COQ9	-0.0644268	0.00574087	0.000321477	-0.0537653	0.000160751	-0.0750884	0.00574087
TMEM128	-0.0644675	0.0132586	0.0124658	-0.0538956	0.00625247	-0.0750393	0.0132586
UBAP2	-0.064472	0.00988796	0.0020914	-0.0560919	0.00104625	-0.0728521	0.00988796
DCAF6	-0.0645342	0.00596011	0.00334698	-0.0474311	0.00167489	-0.0816373	0.00596011
UFL1	-0.0646779	0.0149442	0.00135927	-0.0294754	0.0149442	-0.0998803	0.000679868
ZSWIM6	-0.0646801	0.00388269	0.000113899	-0.037221	0.00388269	-0.0921392	5.6951e-05
GPANK1	-0.0646848	0.0103357	0.000167728	-0.058832	8.38674e-05	-0.0705376	0.0103357
LSM14A	-0.0647265	0.0203212	0.020116	-0.0547271	0.0101091	-0.0747258	0.0203212
RAD51C	-0.0647316	0.0128052	0.000138345	-0.0268124	0.0128052	-0.102651	6.91749e-05
RGS12	-0.0648071	0.0187144	0.000594575	-0.035809	0.0187144	-0.0938052	0.000297332
THRAP3	-0.0648712	0.0470623	0.0601037	-0.0379823	0.0470623	-0.09176	0.0305175
SURF1	-0.0650093	0.0271333	0.00383728	-0.0422611	0.0271333	-0.0877574	0.00192049
PTPN11	-0.0650209	0.0341141	0.00203078	-0.0581473	0.00101591	-0.0718945	0.0341141
G3BP2	-0.0650928	0.0162703	0.00840297	-0.0523357	0.0162703	-0.0778499	0.00421035
INO80D	-0.0651596	0.0335116	0.00172912	-0.0417983	0.000864932	-0.0885208	0.0335116
ARHGAP24	-0.065363	0.0309118	0.00781873	-0.0531797	0.00391704	-0.0775463	0.0309118
DNAAF2	-0.0655691	0.00987625	0.00381824	-0.0357867	0.00191095	-0.0953514	0.00987625
TUSC2	-0.0656735	0.011549	0.00512499	-0.0554634	0.011549	-0.0758836	0.00256579
ENOPH1	-0.0657322	0.00769764	0.00559587	-0.0471745	0.00280186	-0.0842899	0.00769764
EHD1	-0.0657541	0.0285114	0.00524757	-0.0366828	0.00262724	-0.0948254	0.0285114
PRPS1	-0.0658201	0.0168691	0.000652781	-0.065104	0.000326444	-0.0665362	0.0168691
ATP13A3	-0.0659074	0.0146773	0.00963547	-0.0282055	0.0048294	-0.103609	0.0146773
NRAS	-0.0660382	0.0155161	0.000849212	-0.0657123	0.000424696	-0.0663642	0.0155161
PPP6C	-0.0661221	0.0288333	0.00118307	-0.0575679	0.000591709	-0.0746762	0.0288333
ME2	-0.0662515	0.00137287	0.000304612	-0.0292795	0.00137287	-0.103223	0.000152318
COA3	-0.0662866	0.0489045	0.010913	-0.0682013	0.00547145	-0.0643719	0.0489045
YME1L1	-0.0662963	0.0181394	0.0141657	-0.0429493	0.00710812	-0.0896434	0.0181394
CEP68	-0.0664442	0.0276187	0.0136649	-0.0443236	0.0276187	-0.0885648	0.00685594
EXOC5	-0.0665664	0.00615008	0.000955158	-0.0465728	0.000477693	-0.08656	0.00615008
ACADM	-0.0668322	0.00319764	0.00432114	-0.0368309	0.00319764	-0.0968335	0.00216291
COMMD3	-0.0668398	0.0480223	0.0539181	-0.0526198	0.0273326	-0.0810597	0.0480223
BUD23	-0.0668408	0.0130873	0.00597858	-0.0638824	0.00299377	-0.0697993	0.0130873
PRKCI	-0.0670173	0.00999495	4.8814e-05	-0.0644832	2.44073e-05	-0.0695515	0.00999495
SLU7	-0.0670928	0.0396824	0.00640899	-0.052514	0.00320965	-0.0816717	0.0396824
UGCG	-0.0672441	0.0028852	0.0019367	-0.0336893	0.0028852	-0.100799	0.000968819
WDR48	-0.067259	0.0382759	0.000391242	-0.0257183	0.0382759	-0.1088	0.00019564
AP3M2	-0.067399	0.000395332	0.00070425	-0.0369379	0.000395332	-0.0978601	0.000352187
LCMT1	-0.0675507	0.00218169	0.00344492	-0.0478147	0.00218169	-0.0872867	0.00172395
FN3KRP	-0.0675743	0.000344317	0.000417398	-0.0440747	0.000208721	-0.0910739	0.000344317
METTL21A	-0.0676273	0.0119514	6.84506e-06	-0.0677224	3.42254e-06	-0.0675323	0.0119514
ADSS	-0.0676425	0.00748833	0.000510703	-0.0294604	0.00748833	-0.105825	0.000255384
ZMPSTE24	-0.0679375	0.00703844	0.000185997	-0.0269856	0.00703844	-0.108889	9.30027e-05
RNF138	-0.0679415	0.00255927	5.0193e-05	-0.0527186	2.50968e-05	-0.0831645	0.00255927
SUN1	-0.0681767	0.0137573	3.94516e-05	-0.0624675	1.9726e-05	-0.073886	0.0137573
CLIP1	-0.0687437	0.0418807	0.0198619	-0.0372094	0.00998077	-0.100278	0.0418807
MIB1	-0.0687663	0.00455383	0.000866075	-0.0637856	0.000433131	-0.0737471	0.00455383
RAB6A	-0.0688175	0.0408338	0.000793807	-0.0545917	0.000396982	-0.0830432	0.0408338
CSNK1D	-0.0689235	0.0283212	0.000276087	-0.0743707	0.000138053	-0.0634762	0.0283212
HIBCH	-0.0689638	0.0474308	0.0147201	-0.0162511	0.0474308	-0.121676	0.00738735
MRPL22	-0.0690496	0.0307455	0.00865527	-0.0658758	0.00433704	-0.0722233	0.0307455
UBE2I	-0.0691965	0.0243738	0.0222185	-0.0607957	0.0111717	-0.0775974	0.0243738
SNRPA1	-0.0698041	0.0210933	0.00568205	-0.0340661	0.0210933	-0.105542	0.00284507
RPF1	-0.0698237	0.0446422	0.00530642	-0.0313912	0.0446422	-0.108256	0.00265674
NUDT21	-0.0698757	0.00853955	0.0115607	-0.0446368	0.00579713	-0.0951145	0.00853955
ATP2A2	-0.0698879	0.00039276	7.54163e-05	-0.0623851	3.77089e-05	-0.0773908	0.00039276
TEX264	-0.0699427	0.00795033	0.00549531	-0.0540839	0.00795033	-0.0858015	0.00275144
RCC1	-0.0701128	0.00355892	2.00793e-05	-0.0240975	0.00355892	-0.116128	1.00397e-05
ZFPL1	-0.0701792	0.0186603	2.25949e-05	-0.0709139	1.12975e-05	-0.0694446	0.0186603
STAU1	-0.0701832	0.0417578	0.0220347	-0.04753	0.0110787	-0.0928364	0.0417578
GTF2A1	-0.0703594	0.000996743	0.000228589	-0.0250885	0.000996743	-0.11563	0.000114301
HNRNPA0	-0.0706521	0.0279971	0.000217694	-0.069821	0.000108853	-0.0714832	0.0279971
MVD	-0.070847	0.0185766	0.00340363	-0.0444854	0.0185766	-0.0972085	0.00170326
DPM1	-0.0710007	0.018014	0.0257296	-0.0507951	0.018014	-0.0912063	0.0129486
NEDD1	-0.0710176	0.000283754	4.43381e-08	-0.0773353	2.21691e-08	-0.0647	0.000283754
PITHD1	-0.0713275	0.00032906	0.000207482	-0.0587879	0.000103746	-0.0838671	0.00032906
NVL	-0.0713524	0.00172316	0.000706901	-0.0469561	0.000353513	-0.0957487	0.00172316
SMIM19	-0.0714518	0.0472135	0.000405606	-0.0831208	0.000202824	-0.0597827	0.0472135
PPAT	-0.0715415	0.00260984	6.53993e-06	-0.0290842	0.00260984	-0.113999	3.26997e-06
PPA2	-0.0715965	0.0336406	0.00190345	-0.0428429	0.0336406	-0.10035	0.000952177
BLOC1S2	-0.0718489	0.00284308	0.00482579	-0.0627304	0.00284308	-0.0809673	0.00241581
CTDSPL2	-0.0718509	0.00195733	3.37503e-05	-0.0613735	1.68753e-05	-0.0823282	0.00195733
HNRNPH2	-0.0718893	0.00430997	0.00252728	-0.0636507	0.00126444	-0.0801279	0.00430997
NCAPH2	-0.0719205	0.000497768	1.94223e-05	-0.0543541	0.000497768	-0.0894869	9.71122e-06
DCTPP1	-0.0720114	0.025222	0.0127191	-0.0585111	0.00637989	-0.0855118	0.025222
ETV5	-0.072054	0.00138421	0.000169699	-0.0594387	8.48531e-05	-0.0846693	0.00138421
PSMD2	-0.0720836	0.0204021	0.00457099	-0.063392	0.00228811	-0.0807752	0.0204021
NCKAP1	-0.0721635	0.00538969	0.0034616	-0.0611125	0.00538969	-0.0832146	0.0017323
PRPSAP1	-0.0721848	0.000726226	0.000740388	-0.0590522	0.000370263	-0.0853174	0.000726226
TSEN15	-0.0722465	0.0299863	0.00026525	-0.0754536	0.000132634	-0.0690394	0.0299863
CTPS1	-0.0722677	0.0431376	1.56173e-07	-0.0187658	0.0431376	-0.12577	7.80866e-08
MRE11	-0.0724174	0.00658303	7.11185e-07	-0.0242276	0.00658303	-0.120607	3.55593e-07
LSM8	-0.0724394	0.0188584	0.02913	-0.0469973	0.0188584	-0.0978814	0.0146726
NGLY1	-0.0724903	0.00233514	0.000877758	-0.0420932	0.00233514	-0.102887	0.000438976
TROVE2	-0.0724997	0.0302923	0.0524918	-0.0419367	0.0265997	-0.103063	0.0302923
DYNC1LI1	-0.0726438	0.0264764	0.00032521	-0.0263638	0.0264764	-0.118924	0.000162618
EPB41	-0.0727026	0.0100957	0.00773134	-0.0569175	0.00387317	-0.0884876	0.0100957
NFATC2IP	-0.0728968	0.00285992	0.000138132	-0.0467052	0.00285992	-0.0990883	6.90686e-05
TOR1A	-0.0729951	0.00301948	7.04879e-05	-0.064207	3.52446e-05	-0.0817832	0.00301948
LRRCC1	-0.0730568	2.61378e-05	8.74559e-06	-0.0596978	4.3728e-06	-0.0864157	2.61378e-05
SS18L2	-0.0730679	0.0384201	0.00018394	-0.0648649	9.19741e-05	-0.081271	0.0384201
HIRIP3	-0.07307	0.00067566	9.69012e-06	-0.038882	0.00067566	-0.107258	4.84507e-06
NDUFB6	-0.073083	0.0236328	0.0415888	-0.042153	0.0210152	-0.104013	0.0236328
PDHA1	-0.0733282	0.0106519	0.000416141	-0.0617686	0.000208092	-0.0848879	0.0106519
CPSF2	-0.073685	0.0189112	4.97996e-05	-0.0266744	0.0189112	-0.120696	2.49001e-05
THOC2	-0.0737194	0.00960466	0.00252223	-0.0619566	0.00126191	-0.0854822	0.00960466
PHACTR4	-0.073798	0.0420377	0.0035933	-0.080388	0.00179827	-0.067208	0.0420377
GPBP1L1	-0.0738206	0.00845906	0.000664326	-0.0424743	0.00845906	-0.105167	0.000332218
ALDH3A2	-0.0739387	0.0143203	0.000746735	-0.017852	0.0143203	-0.130025	0.000373437
MINOS1	-0.0740309	0.0262017	0.00906864	-0.0604345	0.00454465	-0.0876274	0.0262017
PPA1	-0.0740314	0.028523	1.14981e-05	0.0458642	0.028523	-0.193927	5.74906e-06
BACH1	-0.0743701	0.00535267	0.000131796	-0.0486934	0.00535267	-0.100047	6.59003e-05
XBP1	-0.0744143	0.0223134	0.000652215	-0.0547837	0.000326161	-0.094045	0.0223134
EIF2S1	-0.0744708	0.00372568	0.00624253	-0.067333	0.00372568	-0.0816085	0.00312615
SCCPDH	-0.0744919	0.00273192	0.00258541	-0.0444931	0.00129354	-0.104491	0.00273192
TOP1	-0.0746857	0.0414939	0.00243474	-0.0273961	0.0414939	-0.121975	0.00121811
DERA	-0.0747265	0.0192812	5.58159e-06	-0.0345344	0.0192812	-0.114919	2.7908e-06
DDX46	-0.075044	0.0396698	0.00146885	-0.0358354	0.0396698	-0.114253	0.000734697
TNFAIP1	-0.0751898	0.0308353	2.72033e-06	-0.0672679	1.36016e-06	-0.0831117	0.0308353
PTS	-0.0752744	0.0230929	0.0112942	-0.0406883	0.0230929	-0.10986	0.00566312
CAAP1	-0.0753179	5.51709e-05	5.51952e-05	-0.0475454	2.7598e-05	-0.10309	5.51709e-05
RBBP7	-0.075461	0.0309131	0.00853731	-0.0665702	0.00427781	-0.0843519	0.0309131
C16orf87	-0.0754966	0.0423869	2.81882e-06	-0.0867834	1.40941e-06	-0.0642097	0.0423869
HNRNPAB	-0.075515	0.00956157	0.0030594	-0.0772738	0.00956157	-0.0737563	0.00153087
PRPS2	-0.07565	0.000103396	3.12858e-06	-0.0673407	1.56429e-06	-0.0839592	0.000103396
SDHB	-0.0758876	0.00137974	0.00252214	-0.0491624	0.00137974	-0.102613	0.00126187
SFXN1	-0.0759069	0.00373186	0.00675128	-0.050332	0.00373186	-0.101482	0.00338136
ZNF714	-0.0759913	0.000237985	0.000371906	-0.0466409	0.000237985	-0.105342	0.00018597
TRAPPC6A	-0.0761912	0.00485199	0.0058148	-0.0720889	0.00291164	-0.0802934	0.00485199
ISOC1	-0.0762375	0.0213707	0.000338387	-0.0287095	0.0213707	-0.123765	0.000169208
BAG5	-0.0765113	0.0016757	0.000309781	-0.0439444	0.0016757	-0.109078	0.000154902
MPHOSPH9	-0.0765143	0.000237245	0.000144403	-0.0476373	0.000237245	-0.105391	7.2204e-05
HERC2	-0.076564	0.0202246	0.000303887	-0.0902343	0.000151955	-0.0628936	0.0202246
RNF219	-0.0767468	0.00034014	0.000202701	-0.0590071	0.00034014	-0.0944866	0.000101355
NUP107	-0.0767837	0.0270055	4.61466e-05	-0.0446495	0.0270055	-0.108918	2.30736e-05
EIF5	-0.0768918	0.0362522	3.23804e-05	-0.0322571	0.0362522	-0.121526	1.61903e-05
TJP1	-0.0770562	4.77025e-08	4.19319e-09	-0.317221	4.77025e-08	0.163109	2.09659e-09
TRA2B	-0.0771224	0.0180703	0.0238738	-0.0590969	0.0180703	-0.0951479	0.012009
FNIP2	-0.0771461	0.0094729	8.45596e-05	-0.036853	0.0094729	-0.117439	4.22807e-05
EIF4A3	-0.0771766	0.000798723	0.00145023	-0.0694323	0.00072538	-0.0849208	0.000798723
MTR	-0.0772748	0.00282095	0.00182103	-0.0491487	0.00282095	-0.105401	0.000910931
PBRM1	-0.0772846	0.000352851	0.000340673	-0.0506413	0.000352851	-0.103928	0.000170351
NUDT5	-0.0773465	0.0320788	0.000490712	-0.043468	0.0320788	-0.111225	0.000245386
RBX1	-0.0773721	0.0209706	0.02027	-0.0493688	0.0209706	-0.105375	0.0101869
SCG5	-0.0773997	0.0265328	1.25833e-06	0.0539578	0.0265328	-0.208757	6.29164e-07
LCORL	-0.0777241	0.00298428	0.00129557	-0.0323259	0.00298428	-0.123122	0.000647994
PIN4	-0.0778659	0.0113412	0.00136603	-0.0701448	0.000683248	-0.0855871	0.0113412
INSIG2	-0.0780286	4.06377e-06	7.63574e-06	-0.0595307	3.81788e-06	-0.0965266	4.06377e-06
SRRT	-0.0780372	0.00870296	0.000397066	-0.0392903	0.00870296	-0.116784	0.000198553
EIF6	-0.0783398	0.00500978	0.00353154	-0.0731566	0.00176733	-0.0835231	0.00500978
PTP4A1	-0.0784932	0.00506804	0.0015772	-0.0635412	0.000788909	-0.0934452	0.00506804
ZMAT2	-0.0785036	0.0336082	0.000631116	-0.0726163	0.000315608	-0.0843908	0.0336082
RFC5	-0.0786159	8.75972e-05	1.9336e-06	-0.042584	8.75972e-05	-0.114648	9.668e-07
DERL1	-0.0787611	0.0185852	0.000615091	-0.038143	0.0185852	-0.119379	0.000307593
IFRD2	-0.0788156	0.0022842	0.000251568	-0.0511795	0.0022842	-0.106452	0.000125792
ATOX1	-0.0790666	0.0121717	5.9196e-15	-0.220109	2.9598e-15	0.0619757	0.0121717
TMEM14B	-0.0791501	0.00787477	0.0026113	-0.0604435	0.00130651	-0.0978568	0.00787477
ALDH6A1	-0.0793233	0.000344172	6.41847e-07	-0.065832	3.20924e-07	-0.0928147	0.000344172
TTC19	-0.0796304	0.00750206	0.00116804	-0.0545942	0.00750206	-0.104667	0.000584192
CHRAC1	-0.0803011	0.000865541	0.000439572	-0.0634539	0.00021981	-0.0971482	0.000865541
MINDY2	-0.080467	0.0426999	2.99002e-09	-0.0920408	1.49501e-09	-0.0688932	0.0426999
PRELID3B	-0.0806353	0.00440679	1.00527e-07	-0.0333557	0.00440679	-0.127915	5.02637e-08
EIF4G1	-0.0806736	0.0481826	8.54994e-05	-0.0277635	0.0481826	-0.133584	4.27506e-05
GRPEL1	-0.0807455	0.00265158	0.000643346	-0.0508564	0.00265158	-0.110635	0.000321725
API5	-0.0808417	0.000232456	3.29158e-05	-0.0462136	0.000232456	-0.11547	1.64581e-05
CHCHD1	-0.0811792	0.017803	2.7264e-07	-0.109745	1.3632e-07	-0.0526129	0.017803
HSDL2	-0.0813388	0.00611194	5.50094e-06	-0.0414157	0.00611194	-0.121262	2.75047e-06
WAC	-0.0817505	0.00352693	0.00560128	-0.0577237	0.00280457	-0.105777	0.00352693
ZNF83	-0.0819623	0.00316411	1.42034e-05	-0.0662247	7.10173e-06	-0.0976999	0.00316411
PSMD3	-0.0820992	0.0149373	0.000452168	-0.0754122	0.000226109	-0.0887863	0.0149373
KIF1BP	-0.0821974	0.000157213	2.0657e-07	-0.0386866	0.000157213	-0.125708	1.03285e-07
NFATC3	-0.08231	0.0037788	3.23865e-06	-0.0864486	1.61933e-06	-0.0781714	0.0037788
TPGS2	-0.0824751	0.00712667	0.000243281	-0.0789059	0.000121648	-0.0860443	0.00712667
APMAP	-0.082488	0.0200918	0.000514592	-0.0302794	0.0200918	-0.134697	0.000257329
PACSIN2	-0.0825437	0.00114889	5.48481e-05	-0.0406565	0.00114889	-0.124431	2.74244e-05
TAPBP	-0.0827249	0.0163647	0.000202503	-0.0484961	0.0163647	-0.116954	0.000101257
CBX3	-0.0827962	0.0305723	0.00993389	-0.0586597	0.00497934	-0.106933	0.0305723
FOPNL	-0.0829397	0.0065056	1.03674e-05	-0.0718084	5.1837e-06	-0.094071	0.0065056
AK2	-0.0829606	0.0467255	0.00054124	-0.0755226	0.000270657	-0.0903985	0.0467255
NUCB1	-0.083102	0.038416	0.005288	-0.0583559	0.0026475	-0.107848	0.038416
MICU2	-0.083258	0.0187	0.000180965	-0.0578863	9.04865e-05	-0.10863	0.0187
IKBIP	-0.0833339	0.00311038	8.37011e-06	-0.0730228	4.18506e-06	-0.0936449	0.00311038
CDK5RAP2	-0.0834067	0.00286174	1.80293e-07	-0.087745	9.01463e-08	-0.0790683	0.00286174
SLK	-0.0834743	0.000932108	7.69319e-05	-0.033715	0.000932108	-0.133234	3.84667e-05
G2E3	-0.0835163	0.0152142	3.41778e-06	-0.0773014	1.70889e-06	-0.0897311	0.0152142
ARL5B	-0.0835552	0.00118741	0.000999512	-0.0343938	0.00118741	-0.132717	0.000499881
CCNL2	-0.083637	0.0360585	0.000559503	-0.0766888	0.000279791	-0.0905851	0.0360585
ADAM17	-0.0839146	0.0451852	8.46237e-06	-0.0253563	0.0451852	-0.142473	4.23119e-06
UBE2K	-0.0840008	0.0266681	0.000380481	-0.0866654	0.000190258	-0.0813362	0.0266681
TSPAN14	-0.0840144	0.0303625	0.000211787	-0.0351404	0.0303625	-0.132888	0.000105899
VAMP3	-0.0840177	0.0286461	0.00138683	-0.0492807	0.0286461	-0.118755	0.000693654
UACA	-0.0846065	2.84666e-06	7.78617e-12	-0.219172	3.89309e-12	0.0499592	2.84666e-06
GTF3A	-0.0846614	0.00692898	0.00727425	-0.0694415	0.00364376	-0.0998812	0.00692898
B2M	-0.0846664	0.000488156	1.4062e-35	0.261502	7.03102e-36	-0.430835	0.000488156
DNTTIP1	-0.0846927	0.000518374	7.76854e-05	-0.0588224	3.88434e-05	-0.110563	0.000518374
THAP9-AS1	-0.0847011	0.000686316	0.000231859	-0.0811978	0.000115936	-0.0882044	0.000686316
STK4	-0.0847236	0.0382038	4.2678e-07	-0.011691	0.0382038	-0.157756	2.1339e-07
THYN1	-0.0847405	0.000831205	0.000149249	-0.0768667	7.46271e-05	-0.0926143	0.000831205
EXOSC9	-0.0849313	0.000746098	1.65692e-05	-0.0564466	0.000746098	-0.113416	8.28462e-06
CLN6	-0.0850485	3.634e-05	1.67096e-06	-0.0514417	3.634e-05	-0.118655	8.35479e-07
IMMP1L	-0.085129	0.000682981	6.82912e-05	-0.0689437	3.41462e-05	-0.101314	0.000682981
C11orf1	-0.0852208	0.00456427	2.01873e-06	-0.0452736	0.00456427	-0.125168	1.00936e-06
ANP32A	-0.0853197	0.0127971	2.15079e-05	-0.0259091	0.0127971	-0.14473	1.0754e-05
PNN	-0.0853428	0.0274277	0.0230731	-0.0687501	0.0116039	-0.101936	0.0274277
SDCBP	-0.0853734	7.54213e-07	4.0323e-09	0.0882542	7.54213e-07	-0.259001	2.01615e-09
ETF1	-0.0854497	0.00491838	1.6482e-06	-0.0434298	0.00491838	-0.127469	8.24101e-07
MAT2B	-0.0854792	0.00151961	2.93699e-05	-0.0524243	0.00151961	-0.118534	1.46851e-05
SLC25A11	-0.0854976	0.00734673	0.000103079	-0.0339716	0.00734673	-0.137024	5.15411e-05
HMGN5	-0.0855986	0.000151079	7.55659e-05	-0.0624992	3.77837e-05	-0.108698	0.000151079
MRPL19	-0.0859796	0.00710153	0.0120489	-0.0451947	0.00604271	-0.126764	0.00710153
GNB1	-0.0859894	0.0026484	7.15981e-05	-0.0887391	3.57997e-05	-0.0832397	0.0026484
PRPF4B	-0.086279	0.00302363	0.00102312	-0.0476634	0.000511692	-0.124894	0.00302363
RSRC1	-0.0865186	0.021961	5.86987e-05	-0.0339379	0.021961	-0.139099	2.93498e-05
FAM192A	-0.0865243	0.0204625	8.09031e-06	-0.0868166	4.04516e-06	-0.0862321	0.0204625
TANC1	-0.0867983	0.0282324	0.00206817	-0.0572684	0.0282324	-0.116328	0.00103462
SLC39A3	-0.0867991	0.00263726	4.76041e-06	-0.0552577	0.00263726	-0.118341	2.38021e-06
NDUFB4	-0.0869284	0.0318856	0.000218743	-0.0980006	0.000109377	-0.0758562	0.0318856
ALG8	-0.0869368	0.00424337	6.6988e-07	-0.0411675	0.00424337	-0.132706	3.3494e-07
SCAPER	-0.0870983	0.000441346	8.2798e-08	-0.064948	4.1399e-08	-0.109249	0.000441346
WDR33	-0.0871156	0.0188299	0.000715513	-0.03616	0.0188299	-0.138071	0.000357821
SLC25A39	-0.0871957	0.00674748	0.0114619	-0.0563914	0.00574749	-0.118	0.00674748
ILF3-DT	-0.0872561	0.00255933	0.00286343	-0.0587606	0.00255933	-0.115752	0.00143274
RNF168	-0.0873879	0.0025186	3.55565e-08	-0.100521	1.77783e-08	-0.0742545	0.0025186
SNX2	-0.0874758	0.0107077	0.000427387	-0.0604402	0.000213717	-0.114511	0.0107077
CDK2AP2	-0.0874792	1.15741e-05	3.05988e-06	-0.0705236	1.52994e-06	-0.104435	1.15741e-05
NPEPPS	-0.0875008	0.00491255	0.000453059	-0.0368908	0.00491255	-0.138111	0.000226555
ROCK1	-0.0875558	0.00626727	0.00255605	-0.0506038	0.00127884	-0.124508	0.00626727
CHMP2B	-0.0875604	0.0103548	0.00121862	-0.0566158	0.0103548	-0.118505	0.000609494
LINC00665	-0.0876353	0.0356974	2.69128e-08	-0.0453151	0.0356974	-0.129955	1.34564e-08
NAA20	-0.0877727	0.0111144	0.00198103	-0.0627524	0.0111144	-0.112793	0.000991008
TPI1	-0.0878512	0.00415086	0.00161455	-0.0751859	0.00415086	-0.100517	0.000807599
LUC7L2	-0.0879831	0.000694523	0.00110791	-0.0571529	0.000694523	-0.118813	0.000554106
HAT1	-0.0880277	0.00147737	0.000613699	-0.0534736	0.000306897	-0.122582	0.00147737
KPNA3	-0.0880819	0.0125365	2.78993e-05	-0.0873967	1.39497e-05	-0.0887671	0.0125365
PCMTD1	-0.0880828	0.0195284	0.000874487	-0.0664957	0.000437339	-0.10967	0.0195284
TMEM50B	-0.0881736	0.00403689	8.99088e-05	-0.0391137	0.00403689	-0.137234	4.49554e-05
RECQL	-0.0882535	0.00828508	1.16612e-06	-0.0388533	0.00828508	-0.137654	5.8306e-07
BRIX1	-0.0882801	0.0125558	2.15234e-09	-0.106304	1.07617e-09	-0.0702558	0.0125558
AKR1A1	-0.0884539	0.00890829	0.000894821	-0.0546603	0.00890829	-0.122248	0.000447511
HMGXB4	-0.0884768	0.0360401	0.000801758	-0.0787118	0.000400959	-0.0982417	0.0360401
PPP4C	-0.0886152	0.00555335	0.00764953	-0.0643306	0.00383211	-0.1129	0.00555335
STAG2	-0.0889489	0.0177044	0.000357229	-0.0541321	0.0177044	-0.123766	0.000178631
WDR6	-0.0890715	0.0230176	6.78596e-05	-0.0251831	0.0230176	-0.15296	3.39304e-05
SMIM30	-0.0891009	0.0237803	0.000854862	-0.0827912	0.0237803	-0.0954106	0.000427523
SH3RF1	-0.0892625	3.73553e-05	1.97426e-06	-0.0783921	9.87132e-07	-0.100133	3.73553e-05
PIH1D1	-0.0893042	0.000485815	0.000104537	-0.0769227	5.22696e-05	-0.101686	0.000485815
RERE	-0.0894924	0.0134826	0.00669218	-0.0715712	0.0134826	-0.107414	0.00335171
SPNS1	-0.089505	0.00032246	0.000105381	-0.0654707	5.26918e-05	-0.113539	0.00032246
TOPBP1	-0.0895303	0.00102153	7.98043e-09	-0.0321472	0.00102153	-0.146913	3.99021e-09
MTCH2	-0.089535	0.0143499	5.71021e-05	-0.0454508	0.0143499	-0.133619	2.85514e-05
ARPC1A	-0.0897047	0.00252227	0.00338432	-0.0773523	0.00252227	-0.102057	0.00169359
RHNO1	-0.0897669	0.000677386	5.98517e-06	-0.0950003	2.99259e-06	-0.0845336	0.000677386
MESD	-0.0898244	0.0154626	0.0135952	-0.0643601	0.00682089	-0.115289	0.0154626
AZIN1	-0.08986	0.00912279	1.13916e-05	-0.0819323	5.69584e-06	-0.0977877	0.00912279
C4orf46	-0.0901407	0.0286444	1.69256e-08	-0.103568	8.46279e-09	-0.0767132	0.0286444
ATP6AP2	-0.0903078	0.0410782	0.0086621	-0.0545873	0.0410782	-0.126028	0.00434047
HSPA9	-0.0904858	0.0327273	0.00142988	-0.0484046	0.0327273	-0.132567	0.000715196
PDCD10	-0.0906306	0.00129971	4.5371e-05	-0.077367	2.26857e-05	-0.103894	0.00129971
ETHE1	-0.0907852	0.0388521	1.09378e-06	-0.0953249	5.46889e-07	-0.0862456	0.0388521
NEDD9	-0.0908936	0.000362893	0.000156082	-0.0325807	0.000362893	-0.149207	7.80439e-05
TSN	-0.0909529	0.0170627	9.79246e-06	-0.0882923	4.89624e-06	-0.0936135	0.0170627
GRB2	-0.0911584	0.00247769	0.000405969	-0.053981	0.00247769	-0.128336	0.000203005
SF3B2	-0.0914924	0.0130544	0.000608343	-0.0656324	0.000304218	-0.117352	0.0130544
TM9SF3	-0.0916291	0.0335328	2.52078e-05	-0.105397	1.2604e-05	-0.0778606	0.0335328
RNF13	-0.0916291	0.0115171	6.30384e-06	-0.0794025	3.15192e-06	-0.103856	0.0115171
POLR2I	-0.0917089	0.00462249	0.00114129	-0.0754604	0.000570806	-0.107957	0.00462249
TXNRD1	-0.0917256	0.000497592	1.89237e-05	-0.0796673	9.46188e-06	-0.103784	0.000497592
PTPN12	-0.0918555	0.0472161	1.66578e-05	-0.0365926	0.0472161	-0.147118	8.32893e-06
CEP295	-0.0922501	1.34699e-06	1.36035e-06	-0.0716303	1.34699e-06	-0.11287	6.80176e-07
TMEM219	-0.0922746	0.0172706	0.0134423	-0.0715146	0.00674387	-0.113035	0.0172706
THOC6	-0.0923724	0.0346741	7.01748e-08	-0.0217027	0.0346741	-0.163042	3.50874e-08
MND1	-0.092761	0.00095753	6.81151e-08	-0.116916	3.40576e-08	-0.0686064	0.00095753
OXSR1	-0.0929156	7.34297e-05	7.92705e-07	-0.0425633	7.34297e-05	-0.143268	3.96352e-07
CDC37	-0.0929374	0.0318936	0.00763495	-0.0791605	0.0318936	-0.106714	0.00382479
SHKBP1	-0.0929613	0.00725346	8.35621e-06	-0.0409872	0.00725346	-0.144935	4.17812e-06
WDR54	-0.0932204	0.0468314	9.65867e-10	-0.0266716	0.0468314	-0.159769	4.82933e-10
SRP9	-0.0933966	0.000205546	7.47411e-05	-0.0673643	3.73712e-05	-0.119429	0.000205546
FAM136A	-0.0934426	0.0200698	5.16999e-06	-0.0385035	0.0200698	-0.148382	2.585e-06
GMCL1	-0.0935571	0.0140273	3.51421e-07	-0.0328204	0.0140273	-0.154294	1.75711e-07
RAB8A	-0.0935753	0.00905176	2.55111e-07	-0.107896	1.27555e-07	-0.0792549	0.00905176
NT5DC1	-0.0935856	0.00061829	4.21672e-07	-0.0475991	0.00061829	-0.139572	2.10836e-07
HMGN1	-0.0936089	0.00513271	2.07058e-06	-0.0396635	0.00513271	-0.147554	1.03529e-06
PDIA3	-0.0936326	0.0254873	0.000306477	-0.0446022	0.0254873	-0.142663	0.00015325
MIEN1	-0.093936	0.000259791	0.000160454	-0.0756292	0.000259791	-0.112243	8.02304e-05
SLTM	-0.0940483	0.00372545	0.00683658	-0.0590527	0.00342415	-0.129044	0.00372545
NDUFS6	-0.0940914	0.0310707	3.15433e-06	-0.115196	1.57717e-06	-0.0729866	0.0310707
CCDC112	-0.0942556	0.00882092	2.39082e-08	-0.0266083	0.00882092	-0.161903	1.19541e-08
MCM6	-0.0942683	0.00230099	4.17754e-05	-0.0333188	0.00230099	-0.155218	2.08879e-05
FBXO21	-0.0945255	0.00277193	0.00069471	-0.0732763	0.000347415	-0.115775	0.00277193
DDX21	-0.0947515	0.015524	0.0017911	-0.0422154	0.015524	-0.147288	0.000895952
PSAT1	-0.0949494	4.65529e-06	2.44738e-06	-0.0805411	4.65529e-06	-0.109358	1.22369e-06
ODF2L	-0.0950457	0.0014081	1.45169e-05	-0.0487073	0.0014081	-0.141384	7.25845e-06
NFE2L1	-0.0953078	0.0344457	1.12731e-05	-0.125437	5.63657e-06	-0.0651783	0.0344457
NDUFA8	-0.0953259	0.00923602	0.00181399	-0.0898558	0.000907407	-0.100796	0.00923602
EMC10	-0.0954284	0.0379616	0.000230092	-0.124597	0.000115053	-0.0662601	0.0379616
CYC1	-0.0954885	0.00737553	0.00481549	-0.0744976	0.00241065	-0.116479	0.00737553
CDC42SE2	-0.0955267	4.21434e-05	8.23673e-08	-0.0767165	4.11836e-08	-0.114337	4.21434e-05
MANF	-0.0956039	0.0106639	0.0012764	-0.0600223	0.0106639	-0.131186	0.000638402
BEX4	-0.0956078	0.0238353	0.00201225	-0.11093	0.00100663	-0.0802854	0.0238353
PAPOLA	-0.0957668	0.0191003	0.000669496	-0.0799674	0.000334804	-0.111566	0.0191003
DHX15	-0.0958041	0.00918795	3.21313e-06	-0.095976	1.60656e-06	-0.0956323	0.00918795
GPBP1	-0.0958619	0.0157886	0.000452849	-0.0936488	0.00022645	-0.0980749	0.0157886
PSMB6	-0.0958882	0.0241978	0.0001056	-0.0418202	0.0241978	-0.149956	5.28014e-05
PMVK	-0.0961295	0.000833821	6.76372e-05	-0.0928097	3.38191e-05	-0.0994493	0.000833821
COL9A3	-0.0961867	0.00101288	5.8925e-11	-0.358485	0.00101288	0.166112	2.94625e-11
MPHOSPH6	-0.0963791	7.85381e-05	0.000102513	-0.0825753	5.12579e-05	-0.110183	7.85381e-05
NAMPT	-0.0964779	0.00962438	3.81381e-07	-0.0254866	0.00962438	-0.167469	1.9069e-07
SPCS3	-0.0965771	0.000150647	0.000148224	-0.0716319	7.41149e-05	-0.121522	0.000150647
MRPS36	-0.096851	0.0219292	4.84582e-05	-0.123477	2.42294e-05	-0.070225	0.0219292
TMEM107	-0.0969298	0.0111002	5.56348e-09	-0.038191	0.0111002	-0.155669	2.78174e-09
PPIG	-0.0973069	0.00161514	0.00156587	-0.0695261	0.00161514	-0.125088	0.000783244
MRM2	-0.0975093	0.000696105	2.37485e-05	-0.050042	0.000696105	-0.144977	1.18743e-05
TMEM179B	-0.0976214	0.000903936	0.00130006	-0.0801052	0.000903936	-0.115138	0.000650242
C1orf35	-0.0979156	0.0161431	0.000129199	-0.0525357	0.0161431	-0.143296	6.46016e-05
RDX	-0.0981852	0.0197301	0.0236597	-0.0544961	0.0119007	-0.141874	0.0197301
PYCR2	-0.0982141	4.6859e-05	8.35657e-06	-0.0560565	4.17829e-06	-0.140372	4.6859e-05
PAIP1	-0.0984655	0.00249789	1.33743e-07	-0.120631	6.68716e-08	-0.0762998	0.00249789
UFD1	-0.098541	0.0198771	0.000264039	-0.0524586	0.0198771	-0.144623	0.000132028
RDH11	-0.0986291	0.0176854	5.01783e-05	-0.0417663	0.0176854	-0.155492	2.50895e-05
CNDP2	-0.0986406	0.000408513	2.44596e-06	-0.0764061	1.22298e-06	-0.120875	0.000408513
SSNA1	-0.0986518	0.000638801	7.13488e-06	-0.104136	3.56745e-06	-0.093168	0.000638801
RNF26	-0.0986877	0.000282242	3.8816e-05	-0.104923	1.94082e-05	-0.0924522	0.000282242
SRSF10	-0.0989649	0.00488293	0.000134624	-0.0950782	6.73143e-05	-0.102852	0.00488293
DYNLL1	-0.0990246	0.0139129	3.80769e-08	-0.111444	1.90384e-08	-0.0866052	0.0139129
CSE1L	-0.0992707	3.46613e-06	6.35504e-08	-0.0678248	3.46613e-06	-0.130717	3.17752e-08
TFAM	-0.0993009	0.0357624	3.39705e-08	-0.0309588	0.0357624	-0.167643	1.69852e-08
RNASEH2C	-0.0994204	0.00212139	0.00367058	-0.0864808	0.00212139	-0.11236	0.00183698
ALG5	-0.0995455	0.0017028	0.000200927	-0.0868502	0.000100468	-0.112241	0.0017028
NDUFS8	-0.0996859	0.0277234	7.98441e-11	-0.132996	3.9922e-11	-0.0663755	0.0277234
SNAP23	-0.0997137	0.0301874	4.3431e-05	-0.0881578	2.17157e-05	-0.11127	0.0301874
MTHFD1	-0.0998764	1.89329e-05	2.58897e-08	-0.0559467	1.89329e-05	-0.143806	1.29449e-08
PRR13	-0.0999003	0.0332268	5.5155e-05	-0.107919	2.75779e-05	-0.0918815	0.0332268
PSMD14	-0.0999999	0.0110554	1.45737e-05	-0.0626317	0.0110554	-0.137368	7.2869e-06
TCTEX1D2	-0.100257	0.000323706	8.95295e-06	-0.0715125	0.000323706	-0.129001	4.47649e-06
ZNF738	-0.100282	0.000242743	1.69045e-07	-0.119898	8.45227e-08	-0.0806659	0.000242743
LEPROTL1	-0.100289	0.000374592	0.000595693	-0.0579768	0.000374592	-0.142602	0.000297891
TGOLN2	-0.100424	0.000195973	1.32828e-06	-0.0897547	6.6414e-07	-0.111093	0.000195973
HSD17B12	-0.100542	0.0199299	9.83664e-06	-0.0388059	0.0199299	-0.162278	4.91833e-06
SDHA	-0.100824	8.99268e-05	3.50955e-06	-0.0853569	1.75478e-06	-0.116291	8.99268e-05
TLK1	-0.100845	0.000532617	2.12523e-06	-0.0723149	1.06261e-06	-0.129376	0.000532617
CEP135	-0.100938	0.000265385	1.286e-07	-0.0530566	0.000265385	-0.148819	6.42998e-08
FTL	-0.100993	9.88196e-09	2.77884e-10	0.069934	1.38942e-10	-0.271921	9.88196e-09
CNOT7	-0.101189	0.00104123	6.2442e-05	-0.09048	3.12215e-05	-0.111898	0.00104123
MOB1A	-0.101192	0.000874661	0.000511946	-0.0621602	0.000874661	-0.140225	0.000256006
APRT	-0.101298	0.00187327	0.00211473	-0.0900675	0.00105792	-0.112529	0.00187327
CNPY2	-0.101448	0.043778	0.000267389	-0.0958917	0.000133703	-0.107005	0.043778
TMEM147	-0.101598	0.02204	3.08196e-06	-0.11502	1.54098e-06	-0.0881768	0.02204
FNBP1L	-0.10163	0.00747524	9.23814e-05	-0.0789888	4.61918e-05	-0.124272	0.00747524
EI24	-0.101673	0.010361	1.2217e-06	-0.119552	6.10848e-07	-0.0837947	0.010361
POLD2	-0.102039	0.00221667	0.000428883	-0.0837919	0.000214464	-0.120286	0.00221667
ENOSF1	-0.102043	0.000975945	3.1748e-07	-0.052844	0.000975945	-0.151242	1.5874e-07
THY1	-0.102066	8.99761e-09	2.43418e-18	0.226893	1.21709e-18	-0.431026	8.99761e-09
UBE2L3	-0.102118	0.0159466	3.97988e-05	-0.109463	1.98996e-05	-0.0947731	0.0159466
NFYB	-0.102229	0.00121074	2.33171e-07	-0.0506645	0.00121074	-0.153794	1.16585e-07
SYNCRIP	-0.102234	0.0223861	0.00025827	-0.0491514	0.0223861	-0.155317	0.000129143
NUDT15	-0.102317	1.02081e-05	2.13059e-08	-0.0841175	1.06529e-08	-0.120516	1.02081e-05
PGK1	-0.102521	0.00817279	0.00172728	-0.0859041	0.00817279	-0.119137	0.000864014
ORMDL2	-0.102611	1.20618e-05	7.27149e-07	-0.0840335	3.63575e-07	-0.121189	1.20618e-05
RAD23A	-0.102668	0.000120639	0.000143511	-0.0827385	0.000120639	-0.122597	7.17583e-05
TMX1	-0.102739	9.11271e-05	2.90763e-07	-0.0975515	1.45382e-07	-0.107927	9.11271e-05
PLEKHB2	-0.103004	0.000331176	9.36055e-07	-0.0848231	4.68028e-07	-0.121184	0.000331176
CDK5RAP3	-0.103126	0.00153935	7.07962e-06	-0.0930129	3.53981e-06	-0.113239	0.00153935
NSL1	-0.103137	0.00165116	0.000226443	-0.062589	0.00165116	-0.143685	0.000113228
TRIAP1	-0.103434	0.0149502	3.44273e-05	-0.127299	1.72138e-05	-0.0795698	0.0149502
HIF1A	-0.103501	0.0285801	7.03136e-06	-0.129883	3.51569e-06	-0.0771189	0.0285801
SEC62	-0.103558	0.0402267	0.00056845	-0.103012	0.000284266	-0.104104	0.0402267
PAPSS1	-0.103576	0.0260136	2.74748e-08	-0.133919	1.37374e-08	-0.0732335	0.0260136
UBA6	-0.10367	0.000146782	0.000172016	-0.0494405	0.000146782	-0.157899	8.60117e-05
SGCE	-0.10381	0.00221324	0.00030642	-0.0370352	0.00221324	-0.170584	0.000153222
ELF2	-0.103945	0.0001784	2.72978e-05	-0.0689456	0.0001784	-0.138944	1.3649e-05
COX5B	-0.104157	0.0378459	2.44412e-07	-0.137632	1.22206e-07	-0.0706829	0.0378459
MLF1	-0.104427	0.00036142	0.000607309	-0.0837482	0.000303701	-0.125107	0.00036142
MNAT1	-0.104678	0.0280495	4.00631e-07	-0.0291514	0.0280495	-0.180206	2.00315e-07
IDH1	-0.104879	4.50354e-05	1.96354e-06	-0.0862486	9.81769e-07	-0.12351	4.50354e-05
FANCL	-0.105001	7.11162e-05	4.25661e-06	-0.0672897	2.12831e-06	-0.142713	7.11162e-05
HEXB	-0.105066	0.0290163	4.06643e-10	-0.0231311	0.0290163	-0.187002	2.03322e-10
PTGES3	-0.10515	1.69788e-05	3.26776e-05	-0.104799	1.6339e-05	-0.1055	1.69788e-05
INO80C	-0.105357	0.000179049	3.54141e-06	-0.0802662	0.000179049	-0.130448	1.77071e-06
CYBC1	-0.105593	0.000458512	9.98946e-06	-0.0606066	0.000458512	-0.15058	4.99474e-06
COPS3	-0.105714	0.000482792	7.22373e-06	-0.0832533	3.61187e-06	-0.128176	0.000482792
MRPS26	-0.105734	0.00039834	0.000109204	-0.0679582	0.00039834	-0.14351	5.46034e-05
MCM2	-0.105874	1.87583e-06	9.06451e-09	-0.064836	1.87583e-06	-0.146912	4.53226e-09
CARD8	-0.105922	0.000199144	2.02933e-08	-0.0584725	0.000199144	-0.153371	1.01466e-08
CEP78	-0.105973	0.000336084	1.73844e-06	-0.0560473	0.000336084	-0.155899	8.6922e-07
CDK2	-0.105984	1.4272e-06	9.11297e-10	-0.0629979	1.4272e-06	-0.148971	4.55648e-10
GDE1	-0.106243	4.74166e-05	7.71e-05	-0.069705	4.74166e-05	-0.142781	3.85507e-05
SYPL1	-0.106421	0.000339061	6.57972e-05	-0.0861041	3.28991e-05	-0.126739	0.000339061
YTHDF2	-0.106532	0.0165417	8.43093e-05	-0.0416306	0.0165417	-0.171434	4.21555e-05
ERH	-0.106618	0.000468164	1.2823e-06	-0.0959732	6.41148e-07	-0.117263	0.000468164
PRIM1	-0.106958	0.00011807	2.55881e-10	-0.0427069	0.00011807	-0.171209	1.27941e-10
VBP1	-0.106962	9.12318e-05	2.07455e-05	-0.0847613	1.03728e-05	-0.129164	9.12318e-05
ZNF770	-0.106993	0.00266667	4.0366e-05	-0.0520479	0.00266667	-0.161937	2.01832e-05
UBL7	-0.107083	0.00349893	0.00375384	-0.100172	0.00187868	-0.113994	0.00349893
LGMN	-0.1073	0.0309294	7.98397e-07	-0.0250446	0.0309294	-0.189555	3.99198e-07
REV3L	-0.107952	0.000340974	0.000663462	-0.0728668	0.000340974	-0.143036	0.000331786
DCK	-0.108034	5.37251e-06	3.37733e-07	-0.0923005	1.68867e-07	-0.123767	5.37251e-06
RFC2	-0.108346	0.00140975	1.22284e-08	-0.054549	0.00140975	-0.162144	6.11418e-09
POLR3K	-0.108556	8.86906e-05	2.49487e-07	-0.0486051	8.86906e-05	-0.168507	1.24744e-07
EIF2AK1	-0.108753	0.000452486	4.91094e-06	-0.0667421	0.000452486	-0.150765	2.45547e-06
CDCA7	-0.109465	0.0144845	1.57455e-08	-0.0550926	0.0144845	-0.163838	7.87276e-09
TMEM109	-0.109622	0.000186161	1.06456e-07	-0.0909387	5.32278e-08	-0.128306	0.000186161
CSTF3	-0.109761	0.0221958	2.92711e-06	-0.0379244	0.0221958	-0.181599	1.46356e-06
CFAP298	-0.109867	6.73137e-06	4.15805e-07	-0.0838755	2.07903e-07	-0.135857	6.73137e-06
SMAD1	-0.110171	0.0424611	4.56384e-07	-0.145895	2.28192e-07	-0.0744466	0.0424611
CPSF6	-0.110345	0.000863145	2.3754e-06	-0.0922607	1.1877e-06	-0.128429	0.000863145
SNRNP40	-0.110597	0.000189844	1.23306e-06	-0.0586364	0.000189844	-0.162558	6.16528e-07
MRPL52	-0.110981	0.029602	8.8765e-08	-0.157677	4.43825e-08	-0.0642848	0.029602
MIS18A	-0.111152	1.13284e-06	5.03185e-07	-0.0729716	1.13284e-06	-0.149332	2.51592e-07
PPP2R2A	-0.111356	0.0125644	0.000215451	-0.0533092	0.0125644	-0.169403	0.000107731
ZNF33A	-0.111367	0.000658965	0.000377617	-0.0499426	0.000658965	-0.172792	0.000188826
CCNDBP1	-0.111459	0.000145525	1.76784e-06	-0.0901897	8.83921e-07	-0.132729	0.000145525
RBBP8	-0.111466	0.000102942	8.30592e-14	-0.0408219	0.000102942	-0.18211	4.15296e-14
SPTSSA	-0.112041	0.000252913	3.8684e-06	-0.0898166	1.9342e-06	-0.134266	0.000252913
THSD7A	-0.11219	1.3996e-12	1.65776e-14	-0.387832	1.3996e-12	0.163452	8.28878e-15
TUBG1	-0.112299	8.33259e-06	1.06963e-07	-0.0729332	8.33259e-06	-0.151665	5.34816e-08
SSRP1	-0.113142	0.00964744	7.81076e-07	-0.0452451	0.00964744	-0.181038	3.90538e-07
NUDT1	-0.113388	5.14957e-06	3.64816e-06	-0.0869742	5.14957e-06	-0.139801	1.82408e-06
MSH2	-0.113397	4.68227e-05	8.5253e-08	-0.0551539	4.68227e-05	-0.17164	4.26265e-08
ACYP1	-0.113715	1.19889e-07	1.10928e-07	-0.0700696	1.19889e-07	-0.157361	5.54641e-08
NSD1	-0.114019	0.000658959	0.000312055	-0.0708047	0.000658959	-0.157234	0.000156039
CENPN	-0.114406	5.9183e-05	4.43019e-08	-0.126743	2.21509e-08	-0.10207	5.9183e-05
PSMC4	-0.114753	0.0075656	2.92955e-07	-0.0505747	0.0075656	-0.178932	1.46478e-07
ZFAND5	-0.114755	0.00984871	3.59389e-06	-0.0605008	0.00984871	-0.169009	1.79695e-06
PTPN14	-0.114807	0.00094716	2.22656e-07	-0.0448763	0.00094716	-0.184737	1.11328e-07
FADS2	-0.115014	0.00220107	7.50153e-15	-0.037638	0.00220107	-0.19239	3.75076e-15
ATF7IP2	-0.115073	0.00385448	4.5387e-09	-0.0559132	0.00385448	-0.174234	2.26935e-09
RPL39L	-0.115387	3.01624e-05	1.53838e-06	-0.116255	7.69193e-07	-0.114518	3.01624e-05
ARPC2	-0.115688	0.0253646	8.82669e-05	-0.0724351	0.0253646	-0.158942	4.41344e-05
ARPC5L	-0.116161	0.00311319	0.000656373	-0.0947455	0.00311319	-0.137576	0.000328241
CD2AP	-0.116181	0.000310515	7.99531e-08	-0.134737	3.99766e-08	-0.0976246	0.000310515
CFLAR	-0.116217	0.00569447	0.000104497	-0.0893173	5.225e-05	-0.143118	0.00569447
ARHGAP18	-0.116448	0.002819	7.79619e-08	-0.0586689	0.002819	-0.174227	3.89809e-08
IFRD1	-0.11682	0.0461656	1.40077e-07	-0.0340676	0.0461656	-0.199571	7.00387e-08
CNTRL	-0.117483	0.00366652	3.62878e-07	-0.0495007	0.00366652	-0.185465	1.81439e-07
NHLRC3	-0.117484	0.0155691	4.56613e-08	-0.0501731	0.0155691	-0.184796	2.28307e-08
VPS29	-0.117693	2.21853e-05	7.74467e-06	-0.0918662	3.87234e-06	-0.14352	2.21853e-05
SRSF1	-0.117745	0.00246594	0.000170499	-0.0849511	0.00246594	-0.150539	8.52533e-05
CTSL	-0.117846	0.0166851	0.0317319	-0.0585037	0.0166851	-0.177188	0.0159939
SRRM1	-0.117876	0.023226	4.67706e-10	-0.152	2.33853e-10	-0.0837513	0.023226
POP7	-0.118402	7.23193e-06	1.12988e-05	-0.094634	5.64939e-06	-0.142169	7.23193e-06
RAB10	-0.11844	0.000220531	3.22525e-05	-0.093016	1.61264e-05	-0.143864	0.000220531
NUDCD2	-0.118537	0.000273956	1.48853e-05	-0.0872742	0.000273956	-0.149799	7.44269e-06
LRP10	-0.118616	0.000611062	1.8694e-05	-0.0901298	0.000611062	-0.147101	9.34707e-06
IER3IP1	-0.118654	0.00246199	1.61978e-05	-0.113318	8.09892e-06	-0.12399	0.00246199
MSI2	-0.118655	0.0074286	4.20957e-05	-0.116094	2.10481e-05	-0.121215	0.0074286
SLF1	-0.11901	0.000489139	3.39268e-10	-0.0398587	0.000489139	-0.19816	1.69634e-10
LSM5	-0.119012	0.0234834	1.94353e-06	-0.123219	9.71765e-07	-0.114805	0.0234834
GPAA1	-0.119133	0.000289613	5.20685e-07	-0.101691	2.60343e-07	-0.136575	0.000289613
RAB7A	-0.119218	0.000715051	0.000581976	-0.0999838	0.00029103	-0.138452	0.000715051
IVNS1ABP	-0.119588	0.000714098	3.07677e-06	-0.0606471	0.000714098	-0.178529	1.53838e-06
ENSA	-0.119715	5.42223e-05	4.45768e-05	-0.0948185	2.22886e-05	-0.144612	5.42223e-05
RNPS1	-0.119716	0.000424952	3.10971e-05	-0.0782293	0.000424952	-0.161204	1.55487e-05
MTDH	-0.119785	0.00525542	2.86244e-05	-0.111087	1.43123e-05	-0.128482	0.00525542
COX14	-0.119886	0.00662866	1.31628e-05	-0.151263	6.58141e-06	-0.0885083	0.00662866
CKAP5	-0.119955	1.62633e-05	1.86301e-07	-0.0625086	1.62633e-05	-0.177402	9.31504e-08
RAB11A	-0.119992	0.0258978	1.19069e-07	-0.126726	5.95345e-08	-0.113258	0.0258978
U2AF1	-0.120111	0.00056298	9.42193e-09	-0.0362899	0.00056298	-0.203933	4.71097e-09
SESTD1	-0.120385	6.86236e-06	3.43221e-06	-0.0866328	6.86236e-06	-0.154138	1.71611e-06
KIF9	-0.120539	1.84396e-06	9.90836e-10	-0.0762703	1.84396e-06	-0.164808	4.95418e-10
MT-ND4L	-0.120747	0.0035627	5.88236e-06	-0.0798476	0.0035627	-0.161646	2.94118e-06
PIN1	-0.120782	0.00159191	3.57368e-09	-0.130652	1.78684e-09	-0.110911	0.00159191
ADRM1	-0.121112	0.000352025	1.8117e-07	-0.076571	0.000352025	-0.165653	9.0585e-08
HACD3	-0.1216	0.0017578	0.000102806	-0.0633366	0.0017578	-0.179863	5.14045e-05
MSH6	-0.121734	0.0148578	9.84617e-06	-0.0459238	0.0148578	-0.197545	4.9231e-06
G3BP1	-0.121905	0.000180525	1.60825e-05	-0.0714323	0.000180525	-0.172378	8.04128e-06
CASC15	-0.12245	0.0104974	1.28173e-07	-0.0288409	0.0104974	-0.21606	6.40864e-08
POLE3	-0.122549	0.0164829	3.16659e-12	-0.0307507	0.0164829	-0.214348	1.5833e-12
GLOD4	-0.122731	0.00052707	2.21851e-07	-0.0561266	0.00052707	-0.189336	1.10926e-07
UPF3B	-0.122827	8.73437e-06	1.29566e-05	-0.0697153	8.73437e-06	-0.175939	6.4783e-06
WRB	-0.122898	0.00124304	3.26692e-11	-0.143356	1.63346e-11	-0.102439	0.00124304
AURKAIP1	-0.122914	0.0433639	1.66382e-13	-0.159703	8.31911e-14	-0.0861239	0.0433639
DDX3X	-0.123079	0.00184316	1.48333e-05	-0.0677838	0.00184316	-0.178373	7.41666e-06
ITSN2	-0.123341	0.00502496	1.0827e-07	-0.0519499	0.00502496	-0.194732	5.41351e-08
SUPT16H	-0.123354	0.000196134	0.000174792	-0.0725978	8.73996e-05	-0.17411	0.000196134
CD47	-0.12359	0.00161946	1.40841e-13	-0.0407097	0.00161946	-0.206471	7.04206e-14
UBA2	-0.12383	9.64136e-05	0.000125324	-0.0780178	9.64136e-05	-0.169643	6.26638e-05
DDX1	-0.124079	0.00140036	6.6812e-06	-0.0660154	0.00140036	-0.182142	3.3406e-06
YEATS4	-0.124553	2.22076e-06	2.53603e-12	-0.0738978	2.22076e-06	-0.175207	1.26802e-12
FUS	-0.124576	0.0072278	3.60987e-10	-0.0539423	0.0072278	-0.19521	1.80493e-10
TACC1	-0.124622	0.000866035	0.000879256	-0.0955663	0.000866035	-0.153678	0.000439725
LSM3	-0.124725	0.0351095	8.92447e-11	-0.15325	4.46223e-11	-0.0961991	0.0351095
FYN	-0.125133	9.20925e-05	9.32475e-05	-0.121288	4.66249e-05	-0.128979	9.20925e-05
MAP4K4	-0.125575	0.0171829	0.00977548	-0.167845	0.0171829	-0.0833042	0.00489974
NSD2	-0.125692	1.74038e-08	1.15211e-11	-0.0921284	1.74038e-08	-0.159256	5.76055e-12
AGTRAP	-0.125723	0.000137254	2.6563e-08	-0.0758747	0.000137254	-0.175572	1.32815e-08
FAM111A	-0.125825	2.15788e-05	3.37587e-07	-0.0657012	2.15788e-05	-0.185949	1.68793e-07
MRPL17	-0.125895	3.06594e-05	1.17022e-07	-0.110964	5.85108e-08	-0.140826	3.06594e-05
TTF1	-0.12625	1.06114e-06	9.41705e-07	-0.0868846	4.70853e-07	-0.165615	1.06114e-06
AKAP9	-0.126369	0.00657056	5.59818e-08	-0.123965	2.79909e-08	-0.128774	0.00657056
TMED9	-0.126501	0.0321171	3.48619e-05	-0.14523	1.74311e-05	-0.107771	0.0321171
DEDD2	-0.126632	0.00384341	1.66859e-10	-0.0422918	0.00384341	-0.210972	8.34295e-11
RPN1	-0.126715	0.00246026	2.75548e-11	-0.0456903	0.00246026	-0.207739	1.37774e-11
PTMA	-0.126861	0.0001581	3.6147e-21	-0.0876731	0.0001581	-0.166049	1.80735e-21
DHCR7	-0.126876	2.12039e-09	5.6874e-12	-0.0672599	2.12039e-09	-0.186492	2.8437e-12
PTBP1	-0.12691	0.0024932	8.15881e-07	-0.0582934	0.0024932	-0.195527	4.07941e-07
APP	-0.126934	0.00774226	1.76676e-13	0.0468766	0.00774226	-0.300745	8.83382e-14
AFDN	-0.126947	3.19465e-07	1.12705e-07	-0.098567	3.19465e-07	-0.155327	5.63525e-08
HEXIM1	-0.127009	0.0423826	4.55481e-08	-0.0505432	0.0423826	-0.203474	2.2774e-08
ERG28	-0.127168	1.59608e-05	2.14411e-08	-0.131041	1.07206e-08	-0.123295	1.59608e-05
PRKAR1A	-0.127411	0.0189785	0.000162981	-0.0430197	0.0189785	-0.211802	8.14936e-05
ELK3	-0.12747	0.00858752	0.00276166	-0.126835	0.00858752	-0.128105	0.00138178
GGCT	-0.127978	7.82354e-05	3.33893e-05	-0.0906173	7.82354e-05	-0.165338	1.66948e-05
HNRNPU	-0.128155	1.28023e-05	3.4935e-06	-0.0997849	1.28023e-05	-0.156525	1.74675e-06
RFC4	-0.128318	5.42277e-08	2.82065e-12	-0.07714	5.42277e-08	-0.179497	1.41032e-12
RPA2	-0.128336	0.000165868	1.10069e-08	-0.0602802	0.000165868	-0.196393	5.50346e-09
PSAP	-0.128657	0.026115	1.27986e-05	-0.0551902	0.026115	-0.202123	6.3993e-06
ORC4	-0.128767	0.0110023	4.15921e-08	-0.0482155	0.0110023	-0.209318	2.0796e-08
MCAM	-0.128889	0.00416618	7.65682e-05	-0.0814567	0.00416618	-0.176321	3.82848e-05
PCMT1	-0.128948	0.00332036	4.66284e-08	-0.153069	2.33142e-08	-0.104827	0.00332036
DDX39A	-0.128965	0.017717	4.10388e-11	-0.0547945	0.017717	-0.203136	2.05194e-11
TUBA1C	-0.129526	0.0438617	0.0043038	-0.0753856	0.0438617	-0.183667	0.00215422
CAPN2	-0.129939	0.000778463	1.78769e-07	-0.0909808	0.000778463	-0.168898	8.93844e-08
TECR	-0.130346	0.000165273	1.0708e-07	-0.0752616	0.000165273	-0.18543	5.35399e-08
PABPN1	-0.130398	0.00398171	0.000212274	-0.124914	0.00398171	-0.135882	0.000106143
COMMD4	-0.130738	0.000429872	1.09914e-08	-0.079863	0.000429872	-0.181612	5.49569e-09
LHFPL6	-0.130841	0.0473044	0.00612844	-0.0825099	0.0473044	-0.179172	0.00306893
RFK	-0.131096	2.9944e-07	6.29507e-10	-0.109147	3.14753e-10	-0.153045	2.9944e-07
EEF1E1	-0.131812	0.00054023	6.1932e-08	-0.060907	0.00054023	-0.202716	3.0966e-08
NSMCE4A	-0.131815	1.01193e-05	3.70381e-08	-0.0864627	1.01193e-05	-0.177167	1.8519e-08
EBP	-0.13187	0.000232775	6.32166e-10	-0.0732299	0.000232775	-0.19051	3.16083e-10
WASF2	-0.132237	0.000195232	0.000276102	-0.121353	0.00013806	-0.143121	0.000195232
CISD1	-0.132741	4.46841e-05	2.66661e-09	-0.0831793	4.46841e-05	-0.182302	1.33331e-09
DCAF7	-0.132979	7.64834e-06	9.02827e-06	-0.0977459	7.64834e-06	-0.168211	4.51415e-06
UNG	-0.133323	0.0281611	1.46981e-12	-0.03306	0.0281611	-0.233586	7.34903e-13
PPP1R18	-0.133372	0.000291549	0.000150253	-0.124606	7.51293e-05	-0.142137	0.000291549
DPYSL2	-0.13359	1.13492e-05	2.34835e-06	-0.121179	1.17418e-06	-0.146	1.13492e-05
ELF1	-0.133695	0.0122085	7.03446e-09	-0.037898	0.0122085	-0.229493	3.51723e-09
C6orf62	-0.133786	4.38051e-06	6.77835e-07	-0.0982491	4.38051e-06	-0.169324	3.38918e-07
SEC11C	-0.133806	9.75831e-07	2.81514e-11	-0.119319	1.40757e-11	-0.148293	9.75831e-07
KNOP1	-0.134654	3.54941e-05	1.53826e-05	-0.085088	7.69133e-06	-0.18422	3.54941e-05
CYSTM1	-0.134842	2.76221e-05	4.03818e-06	-0.11532	2.76221e-05	-0.154364	2.01909e-06
RGS3	-0.135115	0.00298801	1.50299e-05	-0.140427	7.51498e-06	-0.129802	0.00298801
NDUFC1	-0.135131	0.00163066	4.34693e-10	-0.173319	2.17347e-10	-0.0969424	0.00163066
PSMA7	-0.135156	1.03911e-08	3.8327e-09	-0.111249	1.03911e-08	-0.159063	1.91635e-09
TMEM237	-0.135245	2.07689e-08	4.88679e-11	-0.119993	2.4434e-11	-0.150498	2.07689e-08
MT-ND6	-0.135634	0.0267016	2.49716e-09	-0.0412434	0.0267016	-0.230025	1.24858e-09
ANXA11	-0.136285	5.14354e-07	1.07212e-09	-0.0823809	5.14354e-07	-0.190189	5.3606e-10
PSENEN	-0.136411	4.4946e-05	2.62675e-07	-0.0914022	4.4946e-05	-0.181419	1.31338e-07
VRK1	-0.136815	1.70077e-13	2.66769e-14	-0.104071	1.70077e-13	-0.16956	1.33385e-14
SPDL1	-0.136832	7.21853e-11	1.13899e-10	-0.113908	7.21853e-11	-0.159757	5.69493e-11
PAK1	-0.13719	1.31818e-07	1.5797e-08	-0.100945	1.31818e-07	-0.173434	7.89852e-09
MALAT1	-0.137476	0.000550184	0.000379432	-0.136354	0.000189734	-0.138598	0.000550184
HPRT1	-0.137537	2.83708e-05	5.57628e-13	-0.0624441	2.83708e-05	-0.212629	2.78814e-13
SLC12A2	-0.137543	0.000591241	0.000121246	-0.146221	0.000591241	-0.128865	6.06248e-05
PSMC3	-0.13757	0.000118112	5.35704e-08	-0.0915665	0.000118112	-0.183573	2.67852e-08
MAT2A	-0.137927	0.00105686	7.75813e-09	-0.0831741	0.00105686	-0.19268	3.87906e-09
HDGF	-0.138076	4.94308e-08	5.58042e-08	-0.112411	4.94308e-08	-0.163742	2.79021e-08
HERPUD1	-0.138431	0.000203692	9.44235e-07	-0.109049	4.72117e-07	-0.167814	0.000203692
TEX30	-0.13844	3.02317e-10	3.35512e-10	-0.0842157	1.67756e-10	-0.192664	3.02317e-10
UBE2D2	-0.138683	0.00132117	1.17092e-12	-0.148269	5.85458e-13	-0.129097	0.00132117
NUP62	-0.138729	0.000462196	8.07797e-11	-0.0521486	0.000462196	-0.22531	4.03899e-11
CAPG	-0.138978	8.37246e-10	3.18099e-12	-0.114899	8.37246e-10	-0.163056	1.5905e-12
BAX	-0.139214	0.00376937	0.000115039	-0.18149	5.75211e-05	-0.0969371	0.00376937
HNRNPR	-0.139553	0.000706241	3.87762e-06	-0.0846359	0.000706241	-0.194471	1.93881e-06
CD164	-0.13982	0.00845127	1.82736e-07	-0.071774	0.00845127	-0.207865	9.13682e-08
RPN2	-0.140163	3.62235e-05	5.66855e-06	-0.0909651	3.62235e-05	-0.18936	2.83428e-06
FKBP2	-0.140486	0.00116352	6.01802e-06	-0.132406	3.00901e-06	-0.148566	0.00116352
FAM107B	-0.140761	1.06663e-05	1.07246e-06	-0.129209	1.06663e-05	-0.152312	5.3623e-07
DPY30	-0.140764	3.06677e-05	5.49868e-06	-0.105468	3.06677e-05	-0.176061	2.74934e-06
SCOC	-0.140799	0.00120194	8.48585e-10	-0.138608	4.24292e-10	-0.142989	0.00120194
MT2A	-0.14081	3.76625e-07	4.58954e-20	0.0590492	3.76625e-07	-0.340669	2.29477e-20
LIG1	-0.141027	4.19952e-11	3.86372e-15	-0.0961204	4.19952e-11	-0.185934	1.93186e-15
ARHGEF12	-0.141115	0.000279017	4.01344e-06	-0.131779	2.00672e-06	-0.150452	0.000279017
MGME1	-0.141164	9.3445e-08	4.31788e-12	-0.089021	9.3445e-08	-0.193307	2.15894e-12
SPCS2	-0.141245	0.000899464	5.67272e-10	-0.157998	2.83636e-10	-0.124492	0.000899464
ACAT2	-0.141746	0.00196239	4.52936e-09	-0.177765	2.26468e-09	-0.105727	0.00196239
CD46	-0.141885	2.86974e-05	7.32923e-10	-0.13507	3.66462e-10	-0.1487	2.86974e-05
NME1	-0.142182	0.000399986	0.000111729	-0.105974	5.58662e-05	-0.178391	0.000399986
DBF4	-0.142549	2.07187e-07	2.0834e-11	-0.159466	1.0417e-11	-0.125632	2.07187e-07
FDFT1	-0.14266	0.000570075	4.44082e-05	-0.103645	0.000570075	-0.181674	2.22043e-05
ILF3	-0.14272	0.0134005	3.61189e-09	-0.057109	0.0134005	-0.228331	1.80594e-09
KPNB1	-0.143089	0.00141848	6.23585e-09	-0.075664	0.00141848	-0.210513	3.11792e-09
CAST	-0.143146	0.0304484	0.000119507	-0.125381	0.0304484	-0.160912	5.97552e-05
VPS35	-0.143168	2.83486e-06	2.64486e-06	-0.102911	2.83486e-06	-0.183425	1.32243e-06
SDF2L1	-0.143534	1.84612e-07	8.27762e-09	-0.10297	4.13881e-09	-0.184097	1.84612e-07
XRCC5	-0.143721	0.000185473	1.24638e-07	-0.0871029	0.000185473	-0.200339	6.23191e-08
MTHFD2L	-0.143936	7.24956e-10	6.73571e-13	-0.103667	7.24956e-10	-0.184205	3.36786e-13
GCHFR	-0.14413	4.0532e-06	2.18017e-14	-0.170788	1.09009e-14	-0.117471	4.0532e-06
SON	-0.144195	0.00089903	4.70661e-06	-0.0794967	0.00089903	-0.208893	2.35331e-06
COL18A1	-0.144304	5.09477e-11	4.80658e-11	-0.125184	5.09477e-11	-0.163424	2.40329e-11
ZNF706	-0.14453	0.00664778	6.06047e-11	-0.149728	3.03023e-11	-0.139332	0.00664778
MRPL23	-0.145148	7.01463e-07	6.73664e-08	-0.119672	3.36832e-08	-0.170623	7.01463e-07
POLD3	-0.145148	1.29949e-06	2.07665e-17	-0.057912	1.29949e-06	-0.232384	1.03832e-17
TAGLN2	-0.145779	0.0111063	1.79885e-07	-0.169457	8.99426e-08	-0.1221	0.0111063
CHMP1B	-0.145852	0.00589239	1.38629e-07	-0.125817	6.93143e-08	-0.165886	0.00589239
ATP2C1	-0.146204	2.61967e-06	2.60488e-08	-0.135317	1.30244e-08	-0.157091	2.61967e-06
TMEM170A	-0.146313	0.00107258	9.03185e-11	-0.0463676	0.00107258	-0.246258	4.51593e-11
FIBIN	-0.14643	0.000287315	7.97865e-05	-0.324317	0.000287315	0.0314575	3.98941e-05
ABRACL	-0.146473	0.000208918	0.00024036	-0.146482	0.000208918	-0.146465	0.000120187
JADE1	-0.146497	7.24827e-11	6.83243e-13	-0.108581	7.24827e-11	-0.184413	3.41622e-13
PAK2	-0.146643	8.99187e-06	9.79738e-10	-0.0843198	8.99187e-06	-0.208966	4.89869e-10
ACSL3	-0.147755	8.25253e-06	5.01108e-07	-0.0965186	2.50554e-07	-0.198992	8.25253e-06
CNIH4	-0.148191	4.18252e-06	6.02388e-08	-0.137561	3.01194e-08	-0.158821	4.18252e-06
SQSTM1	-0.148491	0.000351603	4.65217e-06	-0.131807	2.32609e-06	-0.165175	0.000351603
COX5A	-0.148917	2.33771e-07	2.78597e-07	-0.120185	2.33771e-07	-0.17765	1.39298e-07
YWHAQ	-0.149113	1.99674e-05	1.7311e-10	-0.142438	8.65549e-11	-0.155788	1.99674e-05
HINT2	-0.149163	5.75353e-08	7.86354e-11	-0.158883	3.93177e-11	-0.139443	5.75353e-08
CREB5	-0.149267	0.0096272	2.71667e-10	-0.0419884	0.0096272	-0.256546	1.35834e-10
MT-ND5	-0.149413	1.29722e-05	1.9792e-06	-0.109733	1.29722e-05	-0.189092	9.89603e-07
LRRFIP1	-0.149485	0.00121774	5.51921e-06	-0.135423	2.75961e-06	-0.163547	0.00121774
IQGAP1	-0.149727	1.75725e-08	2.28791e-08	-0.106734	1.75725e-08	-0.19272	1.14395e-08
DKC1	-0.149958	0.00110567	2.77661e-13	-0.0579233	0.00110567	-0.241993	1.38831e-13
SEC14L1	-0.150421	0.0185573	1.43192e-07	-0.212497	7.15958e-08	-0.0883436	0.0185573
OAZ1	-0.150789	0.000850522	4.56809e-15	-0.160369	2.28405e-15	-0.141208	0.000850522
BCAP31	-0.151087	1.29115e-05	1.72735e-07	-0.139801	8.63675e-08	-0.162373	1.29115e-05
RNF5	-0.151294	2.91617e-06	5.40128e-11	-0.160151	2.70064e-11	-0.142436	2.91617e-06
ALDOA	-0.151422	6.06822e-07	6.97943e-07	-0.118387	3.48972e-07	-0.184456	6.06822e-07
DAZAP2	-0.151564	3.37745e-06	3.03364e-06	-0.13203	1.51682e-06	-0.171099	3.37745e-06
CAPZA2	-0.152195	0.000290443	7.43233e-08	-0.116403	0.000290443	-0.187987	3.71617e-08
NUDT14	-0.152276	3.56928e-06	7.79528e-12	-0.113587	3.56928e-06	-0.190964	3.89764e-12
SLC16A1	-0.152656	1.47797e-06	1.79001e-07	-0.10218	1.47797e-06	-0.203133	8.95007e-08
NUDC	-0.152867	3.89528e-07	1.21552e-08	-0.108093	3.89528e-07	-0.197641	6.0776e-09
H2AFV	-0.153096	0.0046721	1.79671e-09	-0.104554	0.0046721	-0.201638	8.98353e-10
MCM4	-0.153332	0.000892732	5.2456e-17	-0.0480869	0.000892732	-0.258576	2.6228e-17
ENO1	-0.153354	0.00666386	3.99128e-12	-0.0451193	0.00666386	-0.261589	1.99564e-12
RFC3	-0.153704	1.19756e-08	6.2681e-17	-0.0893615	1.19756e-08	-0.218046	3.13405e-17
SNRK	-0.154069	4.70972e-06	1.13e-11	-0.0867676	4.70972e-06	-0.221371	5.65e-12
POMP	-0.154105	0.00159621	6.79258e-06	-0.170409	3.3963e-06	-0.137802	0.00159621
TCEAL3	-0.154161	1.10726e-07	1.04426e-11	-0.185046	5.2213e-12	-0.123275	1.10726e-07
MGST1	-0.154188	0.0172289	6.75566e-19	-0.0441142	0.0172289	-0.264262	3.37783e-19
PPM1G	-0.154404	6.54225e-06	4.1732e-10	-0.0932069	6.54225e-06	-0.215602	2.0866e-10
BRCA2	-0.154662	1.55327e-12	5.96914e-20	-0.0911393	1.55327e-12	-0.218184	2.98457e-20
UTRN	-0.1548	1.64661e-05	1.22162e-06	-0.0969796	1.64661e-05	-0.212621	6.1081e-07
HIST1H1D	-0.154942	5.12319e-05	9.14255e-08	-0.131023	4.57127e-08	-0.178861	5.12319e-05
YWHAZ	-0.155638	8.58673e-05	4.21202e-11	-0.173997	2.10601e-11	-0.137278	8.58673e-05
NAE1	-0.155833	4.55925e-08	9.08876e-08	-0.110664	4.55925e-08	-0.201002	4.54438e-08
C9orf3	-0.155992	9.67097e-05	2.00751e-12	-0.109091	9.67097e-05	-0.202892	1.00375e-12
PSIP1	-0.156654	3.18729e-06	4.096e-14	-0.191595	2.048e-14	-0.121713	3.18729e-06
KIF15	-0.156704	7.64909e-12	9.03275e-21	-0.0933896	7.64909e-12	-0.220019	4.51638e-21
AGRN	-0.157228	2.56797e-05	1.84656e-09	-0.133022	2.56797e-05	-0.181433	9.23281e-10
C1orf21	-0.157293	3.27892e-09	1.41692e-11	-0.150114	7.08458e-12	-0.164473	3.27892e-09
VAT1	-0.157334	0.000419433	8.18196e-11	-0.11129	0.000419433	-0.203377	4.09098e-11
MRPL57	-0.157916	3.12786e-08	5.06798e-08	-0.134689	2.53399e-08	-0.181144	3.12786e-08
SELENOT	-0.157947	7.84348e-07	1.11103e-06	-0.153497	5.55517e-07	-0.162396	7.84348e-07
PTBP3	-0.157975	6.39172e-09	9.25656e-09	-0.111657	4.62828e-09	-0.204293	6.39172e-09
NAP1L4	-0.15838	9.74477e-09	1.45665e-08	-0.117345	9.74477e-09	-0.199415	7.28325e-09
HP1BP3	-0.158429	1.95777e-05	7.05541e-08	-0.145857	3.5277e-08	-0.171001	1.95777e-05
DMKN	-0.158705	3.38203e-11	1.66789e-11	-0.140404	8.33943e-12	-0.177005	3.38203e-11
SRPK1	-0.159175	0.000104588	1.03248e-10	-0.0703299	0.000104588	-0.24802	5.1624e-11
CYB5A	-0.16078	0.0068533	2.94675e-07	-0.0760518	0.0068533	-0.245508	1.47337e-07
YWHAB	-0.161381	0.000644783	1.6534e-10	-0.100136	0.000644783	-0.222627	8.26702e-11
DBI	-0.162231	0.00125793	9.69059e-09	-0.140917	4.84529e-09	-0.183546	0.00125793
CSRP2	-0.162556	0.000497934	5.19799e-09	-0.186762	2.59899e-09	-0.13835	0.000497934
CENPH	-0.163021	9.69497e-10	2.70909e-10	-0.134167	9.69497e-10	-0.191876	1.35454e-10
ATP1A1	-0.164372	4.38433e-10	4.50848e-10	-0.160315	2.25424e-10	-0.16843	4.38433e-10
ATAD2	-0.164579	1.46057e-12	5.11388e-13	-0.108998	2.55694e-13	-0.220159	1.46057e-12
SNRNP25	-0.165071	0.000341426	4.0595e-11	-0.227012	2.02975e-11	-0.103131	0.000341426
GNAI2	-0.165085	0.0321867	1.25515e-05	-0.144472	0.0321867	-0.185698	6.27576e-06
DNMT1	-0.165529	7.26735e-05	1.09913e-07	-0.102328	7.26735e-05	-0.22873	5.49563e-08
EXOSC8	-0.165671	2.07671e-09	9.13918e-14	-0.143838	4.56959e-14	-0.187504	2.07671e-09
CHEK1	-0.166454	4.00648e-09	7.30664e-21	-0.0804814	4.00648e-09	-0.252426	3.65332e-21
SLC37A4	-0.167195	1.01597e-11	2.36716e-14	-0.130316	1.01597e-11	-0.204075	1.18358e-14
WWTR1	-0.167285	0.00121833	1.16279e-06	-0.182189	5.81394e-07	-0.152381	0.00121833
MAGEF1	-0.16729	2.56354e-05	5.47764e-12	-0.0989882	2.56354e-05	-0.235591	2.73882e-12
CANX	-0.168767	1.73089e-06	2.50964e-06	-0.129554	1.25482e-06	-0.207979	1.73089e-06
SH3BGRL3	-0.168967	0.0139991	5.64794e-07	-0.162592	2.82397e-07	-0.175342	0.0139991
RAB11FIP1	-0.169071	0.000365127	7.02594e-21	-0.0532027	0.000365127	-0.284939	3.51297e-21
KLHL23	-0.169543	1.36844e-10	8.85536e-15	-0.102018	1.36844e-10	-0.237067	4.42768e-15
C1QTNF3	-0.169631	2.35414e-08	1.14214e-09	-0.117972	2.35414e-08	-0.221289	5.71072e-10
PTPRF	-0.169836	2.91129e-08	7.82643e-20	-0.101213	2.91129e-08	-0.238459	3.91322e-20
GSTO1	-0.170013	0.000702128	2.88873e-11	-0.102425	0.000702128	-0.237602	1.44437e-11
CYCS	-0.170056	0.000444317	2.40898e-16	-0.213962	1.20449e-16	-0.12615	0.000444317
IDI1	-0.170743	0.0016365	3.34191e-12	-0.208412	1.67096e-12	-0.133073	0.0016365
TMEM100	-0.171249	1.7023e-11	4.22954e-12	0.109768	1.7023e-11	-0.452267	2.11477e-12
BID	-0.172222	8.6396e-07	7.56921e-16	-0.0684554	8.6396e-07	-0.275988	3.7846e-16
PPP1R16A	-0.172615	2.73763e-05	2.6661e-08	-0.141889	2.73763e-05	-0.203342	1.33305e-08
AHNAK	-0.173082	0.000127305	5.78165e-05	-0.08116	2.89087e-05	-0.265004	0.000127305
HYAL2	-0.173685	0.00511952	3.50295e-05	-0.131443	0.00511952	-0.215928	1.75149e-05
C19orf48	-0.173828	0.00636238	5.40949e-12	-0.0768115	0.00636238	-0.270844	2.70474e-12
C21orf58	-0.174136	7.35811e-14	4.31762e-20	-0.120437	7.35811e-14	-0.227836	2.15881e-20
CAMTA1	-0.174668	5.65519e-08	1.36408e-13	-0.160092	6.82039e-14	-0.189244	5.65519e-08
NCAPG	-0.17474	9.98739e-18	1.07894e-18	-0.127447	5.39471e-19	-0.222033	9.98739e-18
MZT1	-0.175	0.000117597	2.08167e-13	-0.216531	1.04083e-13	-0.133469	0.000117597
MTHFD2	-0.175306	2.41874e-05	8.89778e-18	-0.0756182	2.41874e-05	-0.274994	4.44889e-18
CREM	-0.175388	0.00171704	0.000214688	-0.14505	0.00010735	-0.205725	0.00171704
CCT5	-0.175606	0.00313453	1.10243e-12	-0.0809895	0.00313453	-0.270222	5.51217e-13
TCF4	-0.176308	0.00276878	4.96098e-05	-0.366064	2.48052e-05	0.0134484	0.00276878
ANXA4	-0.176642	2.74905e-06	7.19751e-12	-0.0760416	2.74905e-06	-0.277242	3.59875e-12
ARL6IP6	-0.177371	5.01498e-09	4.26486e-15	-0.153235	2.13243e-15	-0.201507	5.01498e-09
YBX1	-0.177636	1.52302e-09	7.32604e-16	-0.141039	3.66302e-16	-0.214233	1.52302e-09
RAN	-0.177951	5.7027e-05	7.15206e-19	-0.0886817	5.7027e-05	-0.26722	3.57603e-19
SMC3	-0.178173	6.92411e-08	2.64153e-08	-0.115303	6.92411e-08	-0.241042	1.32076e-08
CENPM	-0.178516	6.21073e-16	8.41173e-20	-0.118164	6.21073e-16	-0.238868	4.20587e-20
LAMC1	-0.178577	1.29255e-09	2.12827e-09	-0.178317	1.29255e-09	-0.178838	1.06414e-09
HES1	-0.178645	0.000212242	2.74476e-10	-0.199587	1.37238e-10	-0.157703	0.000212242
SELENOK	-0.180017	0.00686776	5.00273e-15	-0.19756	2.50137e-15	-0.162475	0.00686776
RFC1	-0.180533	5.56475e-07	9.55698e-09	-0.172979	4.77849e-09	-0.188087	5.56475e-07
ITGB3BP	-0.180566	1.63149e-06	1.87771e-13	-0.113141	1.63149e-06	-0.247991	9.38853e-14
NINJ1	-0.180694	8.4238e-07	4.68453e-13	-0.129605	8.4238e-07	-0.231783	2.34226e-13
SRSF2	-0.181035	1.35543e-09	1.43672e-12	-0.143156	1.35543e-09	-0.218915	7.18362e-13
TMBIM6	-0.18111	2.10515e-08	3.50719e-09	-0.153967	2.10515e-08	-0.208253	1.7536e-09
NCOA7	-0.181327	0.0137244	1.6981e-18	-0.0231988	0.0137244	-0.339456	8.49052e-19
HMGN2	-0.181578	7.37529e-07	2.43866e-08	-0.213897	1.21933e-08	-0.14926	7.37529e-07
MT-ND1	-0.181718	5.6901e-06	5.62679e-27	-0.0900707	5.6901e-06	-0.273365	2.81339e-27
DUSP6	-0.182113	0.0280499	5.55284e-15	-0.229085	2.77642e-15	-0.135142	0.0280499
CISD2	-0.182422	2.52121e-10	2.9017e-12	-0.160794	1.45085e-12	-0.20405	2.52121e-10
CSTB	-0.182567	0.000560303	1.00612e-08	-0.134464	0.000560303	-0.23067	5.03062e-09
SRSF5	-0.183098	1.42199e-07	1.25049e-07	-0.14382	1.42199e-07	-0.222376	6.25244e-08
FBXO5	-0.183261	2.59523e-11	7.41023e-12	-0.132392	2.59523e-11	-0.23413	3.70511e-12
CD320	-0.183767	1.49627e-08	1.12786e-17	-0.0999169	1.49627e-08	-0.267617	5.6393e-18
RHEB	-0.183964	2.81906e-05	3.6371e-18	-0.210008	1.81855e-18	-0.157919	2.81906e-05
PDGFC	-0.184261	0.0012615	2.03233e-25	-0.0563793	0.0012615	-0.312144	1.01617e-25
SMAGP	-0.185748	2.48129e-06	6.4702e-22	-0.0704397	2.48129e-06	-0.301055	3.2351e-22
FADS1	-0.18595	0.00196978	4.75566e-20	-0.0715183	0.00196978	-0.300382	2.37783e-20
CCDC34	-0.186116	9.03998e-05	1.16415e-13	-0.112517	9.03998e-05	-0.259714	5.82074e-14
SMC1A	-0.186822	0.000120977	2.52078e-12	-0.0766021	0.000120977	-0.297042	1.26039e-12
SVIL	-0.186955	0.000351656	1.6975e-11	-0.0984347	0.000351656	-0.275476	8.48751e-12
JTB	-0.187151	6.14739e-10	7.20171e-10	-0.161183	3.60086e-10	-0.21312	6.14739e-10
KRT8	-0.187523	6.84838e-07	1.85349e-17	-0.0916495	6.84838e-07	-0.283396	9.26744e-18
RNASET2	-0.187589	0.00208798	5.64721e-13	-0.0307813	0.00208798	-0.344396	2.82361e-13
KIF5B	-0.187622	4.00677e-07	3.27249e-13	-0.197941	1.63625e-13	-0.177304	4.00677e-07
TUBB6	-0.187706	0.0390695	2.25248e-07	-0.213992	1.12624e-07	-0.16142	0.0390695
FBLN2	-0.188191	0.012712	8.60899e-12	-0.0466427	0.012712	-0.32974	4.30449e-12
CDCA5	-0.188353	1.64665e-16	8.43062e-24	-0.118096	1.64665e-16	-0.25861	4.21531e-24
TMEM106C	-0.188907	5.13903e-06	1.12172e-19	-0.212619	5.60861e-20	-0.165195	5.13903e-06
LRPAP1	-0.188952	2.45304e-06	2.46444e-10	-0.127744	2.45304e-06	-0.25016	1.23222e-10
LSM4	-0.189545	2.31817e-09	1.60271e-09	-0.150903	8.01354e-10	-0.228187	2.31817e-09
GABARAPL2	-0.189692	1.06399e-05	8.22654e-12	-0.227478	4.11327e-12	-0.151905	1.06399e-05
COX17	-0.189721	1.4727e-11	1.81358e-18	-0.214473	9.06788e-19	-0.164968	1.4727e-11
ADAMTS9	-0.189787	2.47759e-06	1.33245e-12	-0.185477	6.66223e-13	-0.194096	2.47759e-06
SPC25	-0.190318	3.76239e-20	7.72744e-22	-0.164699	3.86372e-22	-0.215937	3.76239e-20
GSN	-0.190561	2.01432e-05	1.14734e-06	-0.147831	5.73669e-07	-0.233291	2.01432e-05
BST2	-0.19065	5.96601e-16	2.43024e-27	0.0897957	1.21512e-27	-0.471095	5.96601e-16
CKLF	-0.191198	3.0397e-09	1.04831e-13	-0.123659	3.0397e-09	-0.258738	5.24154e-14
LBR	-0.191427	0.000315639	1.07035e-13	-0.0783254	0.000315639	-0.304528	5.35175e-14
PTTG1IP	-0.192703	0.0124835	4.29249e-16	-0.0677499	0.0124835	-0.317657	2.14624e-16
BCL7A	-0.192783	9.12036e-05	3.32025e-21	-0.0633581	9.12036e-05	-0.322209	1.66012e-21
PPP1R9A	-0.193063	1.97765e-09	2.79312e-27	-0.0824975	1.97765e-09	-0.303628	1.39656e-27
PLK2	-0.193793	3.01215e-06	2.45638e-10	-0.401021	1.22819e-10	0.0134348	3.01215e-06
BSG	-0.194072	0.0228253	3.59719e-18	-0.0946546	0.0228253	-0.293489	1.79859e-18
MSMO1	-0.194073	1.66908e-06	5.99706e-07	-0.151375	2.99853e-07	-0.236772	1.66908e-06
RTN4	-0.195137	4.17224e-06	2.0872e-08	-0.207229	1.0436e-08	-0.183046	4.17224e-06
RNASEH2A	-0.196495	3.3831e-09	2.01259e-18	-0.124342	3.3831e-09	-0.268647	1.00629e-18
KIF23	-0.196558	1.51025e-15	6.2477e-21	-0.123302	1.51025e-15	-0.269813	3.12385e-21
CTNNAL1	-0.197411	0.0308146	4.29942e-19	-0.0923515	0.0308146	-0.30247	2.14971e-19
EZH2	-0.19762	1.63667e-10	2.93135e-17	-0.13347	1.63667e-10	-0.26177	1.46568e-17
BAZ1A	-0.198131	9.51637e-06	1.08523e-12	-0.0876932	9.51637e-06	-0.308569	5.42615e-13
TACC3	-0.198154	3.44758e-15	1.37062e-22	-0.153564	3.44758e-15	-0.242745	6.85308e-23
KTN1	-0.198629	2.8792e-07	2.0663e-13	-0.209088	1.03315e-13	-0.188169	2.8792e-07
INSIG1	-0.199817	9.61544e-09	3.70341e-11	-0.13701	9.61544e-09	-0.262624	1.8517e-11
PA2G4	-0.201213	9.29983e-05	7.87237e-16	-0.0845546	9.29983e-05	-0.317872	3.93618e-16
TGIF1	-0.201801	1.13737e-08	1.5259e-15	-0.154988	7.62951e-16	-0.248613	1.13737e-08
PON2	-0.201978	1.06706e-05	1.90393e-15	-0.218224	9.51966e-16	-0.185732	1.06706e-05
PRDX2	-0.202126	9.20012e-09	1.22148e-13	-0.126471	9.20012e-09	-0.277781	6.10742e-14
HOXB6	-0.203512	0.00070553	1.82894e-16	-0.120455	0.00070553	-0.286568	9.14471e-17
JPT2	-0.204158	9.7443e-13	1.26633e-21	-0.128891	9.7443e-13	-0.279425	6.33164e-22
WDR34	-0.205242	1.18854e-08	2.84676e-24	-0.100995	1.18854e-08	-0.309488	1.42338e-24
HNRNPA2B1	-0.206983	3.71847e-11	3.88572e-31	-0.128924	3.71847e-11	-0.285041	1.94286e-31
MCM5	-0.206995	1.67726e-06	1.24793e-25	-0.0831816	1.67726e-06	-0.330809	6.23967e-26
FAM213A	-0.207257	1.36489e-08	4.2805e-09	-0.138624	1.36489e-08	-0.275891	2.14025e-09
YBX3	-0.208954	3.67252e-09	9.60908e-12	-0.228418	3.67252e-09	-0.18949	4.80454e-12
SOX11	-0.20925	0.0403398	1.10891e-15	-0.117712	0.0403398	-0.300789	5.54455e-16
EHD4	-0.209296	1.9652e-13	2.06266e-19	-0.168696	1.9652e-13	-0.249896	1.03133e-19
SNRPG	-0.209376	5.34876e-09	4.42397e-23	-0.218942	2.21198e-23	-0.199811	5.34876e-09
HNRNPF	-0.210338	0.0386141	3.75841e-22	-0.081646	0.0386141	-0.33903	1.87921e-22
BUB3	-0.210558	1.07128e-06	8.08448e-11	-0.201564	4.04224e-11	-0.219553	1.07128e-06
CTSD	-0.213247	1.65618e-05	1.92715e-11	-0.122372	1.65618e-05	-0.304121	9.63573e-12
N4BP2	-0.213393	1.71459e-06	3.79786e-19	-0.0900825	1.71459e-06	-0.336704	1.89893e-19
WT1-AS	-0.213611	8.17502e-05	0.000159509	-0.254549	8.17502e-05	-0.172673	7.97579e-05
PLEKHA1	-0.214398	6.72628e-10	6.61964e-14	-0.19381	3.30982e-14	-0.234987	6.72628e-10
NDC80	-0.214966	3.07841e-19	1.89777e-20	-0.16646	3.07841e-19	-0.263472	9.48884e-21
ATP5IF1	-0.215298	2.44553e-08	5.92565e-11	-0.194435	2.44553e-08	-0.236161	2.96282e-11
NAA38	-0.216309	4.82186e-12	9.08423e-16	-0.19713	4.54211e-16	-0.235489	4.82186e-12
PHGDH	-0.216721	0.000932442	8.0189e-20	-0.0798458	0.000932442	-0.353596	4.00945e-20
CARHSP1	-0.216739	5.52727e-09	3.83356e-16	-0.220978	1.91678e-16	-0.212499	5.52727e-09
TSPAN12	-0.21714	3.9315e-06	1.92243e-20	-0.102265	3.9315e-06	-0.332015	9.61214e-21
RPA3	-0.217289	1.61119e-13	7.9863e-14	-0.179832	1.61119e-13	-0.254747	3.99315e-14
CD151	-0.217305	3.27052e-07	6.06309e-09	-0.193318	3.27052e-07	-0.241293	3.03154e-09
FEN1	-0.217808	3.56346e-10	3.12688e-25	-0.0953129	3.56346e-10	-0.340304	1.56344e-25
MT-ND3	-0.218435	0.00281771	2.40586e-33	-0.0680239	0.00281771	-0.368846	1.20293e-33
SRSF7	-0.21846	4.63614e-06	2.23206e-23	-0.122261	4.63614e-06	-0.31466	1.11603e-23
SLC25A4	-0.218918	4.83881e-16	1.41833e-20	-0.135245	4.83881e-16	-0.302592	7.09163e-21
RAD21	-0.218946	9.62528e-08	2.10348e-13	-0.207655	1.05174e-13	-0.230236	9.62528e-08
TUBB2A	-0.219021	8.75525e-08	5.02226e-12	-0.200641	2.51113e-12	-0.237401	8.75525e-08
SGO1	-0.219423	2.99993e-21	5.37397e-22	-0.183595	2.99993e-21	-0.255252	2.68699e-22
CYYR1	-0.22121	0.00030807	2.68971e-29	-0.0652478	0.00030807	-0.377171	1.34485e-29
TMEM97	-0.221552	0.00391394	2.06541e-21	-0.0910406	0.00391394	-0.352064	1.0327e-21
DSP	-0.224225	6.52588e-05	1.98528e-31	-0.0985412	6.52588e-05	-0.349908	9.9264e-32
RANBP1	-0.224594	0.00010706	3.8445e-09	-0.159226	0.00010706	-0.289962	1.92225e-09
CKS2	-0.225175	0.0207806	2.78959e-12	-0.462574	1.3948e-12	0.012224	0.0207806
CBX5	-0.225186	6.36705e-07	1.64771e-14	-0.139414	6.36705e-07	-0.310959	8.23853e-15
SOCS3	-0.225213	7.45092e-09	2.86669e-12	-0.180321	1.43334e-12	-0.270106	7.45092e-09
GLUL	-0.225831	8.05492e-05	2.23254e-15	-0.101005	8.05492e-05	-0.350657	1.11627e-15
LTBP1	-0.226089	0.000580523	5.31064e-24	-0.0776282	0.000580523	-0.374551	2.65532e-24
HINT1	-0.226679	1.80317e-15	9.01044e-35	-0.140333	1.80317e-15	-0.313025	4.50522e-35
HOXB7	-0.226894	3.69526e-13	2.72757e-17	-0.188031	3.69526e-13	-0.265756	1.36379e-17
ATAD5	-0.227053	3.58162e-10	6.74709e-27	-0.103765	3.58162e-10	-0.350342	3.37355e-27
PBK	-0.227726	9.0347e-19	1.48869e-28	-0.144585	9.0347e-19	-0.310868	7.44343e-29
CCDC85B	-0.228044	0.0132749	6.58527e-06	-0.194217	0.0132749	-0.261871	3.29264e-06
EFNB2	-0.228362	1.08277e-12	2.98852e-14	-0.183997	1.49426e-14	-0.272727	1.08277e-12
HIST1H1A	-0.229198	1.02718e-05	4.70387e-11	-0.168199	2.35193e-11	-0.290197	1.02718e-05
MTSS1	-0.230115	3.61029e-14	9.41502e-27	-0.133355	3.61029e-14	-0.326875	4.70751e-27
TMEM123	-0.231029	3.01384e-06	1.18027e-21	-0.116838	3.01384e-06	-0.345221	5.90133e-22
NUF2	-0.232803	6.67009e-15	4.61762e-24	-0.138351	6.67009e-15	-0.327256	2.30881e-24
MPC2	-0.233732	2.64045e-05	5.89974e-12	-0.13266	2.64045e-05	-0.334804	2.94987e-12
GGH	-0.233795	4.54243e-13	8.2597e-30	-0.110177	4.54243e-13	-0.357413	4.12985e-30
CDCA4	-0.234353	3.16329e-13	9.13305e-14	-0.158335	3.16329e-13	-0.310372	4.56652e-14
MT-ND4	-0.23501	0.000847837	9.89606e-65	-0.0731034	0.000847837	-0.396916	4.94803e-65
LXN	-0.235888	5.4677e-05	1.22374e-08	-0.235364	6.11871e-09	-0.236412	5.4677e-05
JUP	-0.237932	4.29832e-13	4.71489e-17	-0.186183	4.29832e-13	-0.28968	2.35744e-17
DLGAP5	-0.237972	1.12909e-13	7.7755e-17	-0.233222	1.12909e-13	-0.242721	3.88775e-17
CD200	-0.239376	1.61064e-17	5.82982e-19	-0.197719	1.61064e-17	-0.281032	2.91491e-19
MT-CO3	-0.239874	2.41651e-05	7.92028e-61	-0.0658391	2.41651e-05	-0.413909	3.96014e-61
CHD7	-0.239972	3.01479e-11	3.36002e-32	-0.155865	3.01479e-11	-0.324079	1.68001e-32
RRM1	-0.240435	8.18436e-11	5.78021e-23	-0.112903	8.18436e-11	-0.367967	2.89011e-23
CDKN3	-0.241274	1.64129e-13	9.51032e-17	-0.214315	1.64129e-13	-0.268234	4.75516e-17
PIMREG	-0.241562	4.71715e-16	3.28315e-17	-0.234254	4.71715e-16	-0.248869	1.64158e-17
IGFBP4	-0.24196	1.8712e-05	6.72751e-11	-0.227788	1.8712e-05	-0.256133	3.36376e-11
ARHGDIB	-0.242661	0.0233668	8.95087e-14	-0.044988	0.0233668	-0.440333	4.47543e-14
ATP6V0B	-0.242671	1.23723e-09	1.37884e-10	-0.230437	6.8942e-11	-0.254905	1.23723e-09
PFN1	-0.242719	9.56868e-09	2.23312e-09	-0.198458	9.56868e-09	-0.286981	1.11656e-09
SGO2	-0.243462	2.0563e-15	9.92512e-17	-0.223265	4.96256e-17	-0.263658	2.0563e-15
GMNN	-0.243745	1.67089e-16	1.49298e-20	-0.178887	1.67089e-16	-0.308604	7.46491e-21
FAM49B	-0.247965	5.86097e-21	6.64797e-22	-0.18818	5.86097e-21	-0.307751	3.32399e-22
ATP1B1	-0.248171	4.98639e-10	7.82063e-17	-0.203845	4.98639e-10	-0.292497	3.91032e-17
CD59	-0.248703	3.11444e-11	1.20728e-11	-0.226143	6.0364e-12	-0.271263	3.11444e-11
DNAJC9	-0.251042	1.98473e-09	2.21432e-28	-0.136591	1.98473e-09	-0.365494	1.10716e-28
MT-ND2	-0.252549	4.22279e-17	1.07559e-39	-0.177631	4.22279e-17	-0.327467	5.37795e-40
CDC20	-0.254932	6.95153e-07	7.96133e-16	-0.187023	6.95153e-07	-0.322841	3.98066e-16
HMGCS1	-0.255049	1.29685e-11	1.37413e-13	-0.190883	6.87064e-14	-0.319216	1.29685e-11
DTYMK	-0.255414	1.14347e-12	5.26628e-14	-0.207341	1.14347e-12	-0.303488	2.63314e-14
KIF22	-0.256126	1.1222e-17	6.01408e-30	-0.16676	1.1222e-17	-0.345492	3.00704e-30
NASP	-0.256247	8.04754e-05	4.92922e-20	-0.117419	8.04754e-05	-0.395074	2.46461e-20
H2AFY	-0.256536	2.19786e-05	7.13573e-26	-0.103599	2.19786e-05	-0.409474	3.56786e-26
MT-ATP6	-0.257221	2.31031e-11	3.07844e-50	-0.153868	2.31031e-11	-0.360575	1.53922e-50
ORC6	-0.258344	8.73937e-15	9.4201e-28	-0.176839	8.73937e-15	-0.339848	4.71005e-28
GPX1	-0.260347	3.37046e-06	8.29312e-08	-0.205139	4.14656e-08	-0.315555	3.37046e-06
OCIAD2	-0.260401	1.29005e-12	8.17298e-23	-0.165656	1.29005e-12	-0.355147	4.08649e-23
ANP32E	-0.260766	1.82839e-05	6.12461e-25	-0.128265	1.82839e-05	-0.393266	3.0623e-25
EFNA1	-0.26103	1.56525e-12	2.4996e-22	-0.218344	1.56525e-12	-0.303716	1.2498e-22
AURKB	-0.263683	1.98926e-12	4.04852e-19	-0.239475	1.98926e-12	-0.28789	2.02426e-19
PCBD1	-0.264436	1.87984e-13	3.93616e-15	-0.244354	1.87984e-13	-0.284519	1.96808e-15
TMPO	-0.264953	6.32155e-09	7.01675e-20	-0.17792	6.32155e-09	-0.351985	3.50838e-20
MT-CYB	-0.26686	3.84307e-13	2.27829e-56	-0.162283	3.84307e-13	-0.371438	1.13915e-56
CENPK	-0.267323	1.59848e-18	4.39083e-28	-0.176753	1.59848e-18	-0.357893	2.19541e-28
RTN3	-0.267406	9.36646e-10	1.0842e-25	-0.146662	9.36646e-10	-0.388151	5.42102e-26
FDPS	-0.267824	1.07973e-17	2.74748e-18	-0.222557	1.07973e-17	-0.313091	1.37374e-18
IGFBP5	-0.26964	7.41272e-05	3.872e-42	0.46799	1.936e-42	-1.00727	7.41272e-05
CLU	-0.272094	4.25886e-07	6.77925e-30	-0.138718	4.25886e-07	-0.405471	3.38963e-30
PCDH17	-0.273684	0.00234344	7.72701e-20	-0.0982475	0.00234344	-0.449121	3.86351e-20
CLSPN	-0.274114	2.3657e-13	3.9406e-30	-0.125811	2.3657e-13	-0.422418	1.9703e-30
UCHL1	-0.274457	7.82711e-06	2.05962e-29	-0.125628	7.82711e-06	-0.423287	1.02981e-29
CENPW	-0.274654	5.66086e-12	1.41036e-14	-0.30382	7.05181e-15	-0.245487	5.66086e-12
CENPU	-0.275335	2.58997e-20	3.02307e-31	-0.176782	2.58997e-20	-0.373889	1.51153e-31
MCM3	-0.275854	4.97281e-09	3.54524e-22	-0.11561	4.97281e-09	-0.436098	1.77262e-22
TPM3	-0.276768	2.31016e-12	2.74436e-14	-0.231139	2.31016e-12	-0.322396	1.37218e-14
CKAP2	-0.27856	3.32634e-12	2.16597e-16	-0.215687	3.32634e-12	-0.341434	1.08298e-16
RAD51AP1	-0.280386	6.69997e-18	1.13545e-35	-0.164412	6.69997e-18	-0.396359	5.67726e-36
GADD45A	-0.282437	0.00192583	4.29613e-09	-0.448684	2.14807e-09	-0.11619	0.00192583
HSPG2	-0.284417	1.66508e-08	2.19697e-19	-0.203051	1.66508e-08	-0.365784	1.09849e-19
SYNE2	-0.284695	1.24772e-15	4.32371e-19	-0.209275	2.16186e-19	-0.360114	1.24772e-15
CD9	-0.285977	1.21162e-08	2.95972e-31	-0.11513	1.21162e-08	-0.456823	1.47986e-31
TSTD1	-0.286857	1.248e-22	1.23098e-28	-0.237762	1.248e-22	-0.335952	6.1549e-29
CXADR	-0.287197	6.31006e-12	8.75273e-39	-0.137442	6.31006e-12	-0.436953	4.37637e-39
AIF1L	-0.287451	1.81503e-20	1.52634e-21	-0.321076	1.81503e-20	-0.253826	7.63169e-22
HMGB3	-0.287636	1.62396e-11	1.52155e-16	-0.264886	7.60777e-17	-0.310387	1.62396e-11
BEX2	-0.288318	1.49178e-10	4.20581e-30	-0.172472	1.49178e-10	-0.404163	2.1029e-30
HELLS	-0.289155	4.06831e-10	6.61681e-24	-0.167941	4.06831e-10	-0.41037	3.3084e-24
PRC1	-0.291898	1.72399e-19	2.2328e-27	-0.192301	1.72399e-19	-0.391495	1.1164e-27
SNRPB	-0.292388	6.81024e-20	3.4506e-27	-0.260364	1.7253e-27	-0.324413	6.81024e-20
PLXND1	-0.293439	2.45284e-08	3.82233e-09	-0.408674	2.45284e-08	-0.178204	1.91117e-09
GINS2	-0.293945	2.00876e-13	3.23082e-28	-0.193184	2.00876e-13	-0.394706	1.61541e-28
RRM2	-0.294383	2.03708e-18	3.11914e-29	-0.163086	2.03708e-18	-0.425679	1.55957e-29
SIX1	-0.297293	6.81514e-18	1.24954e-21	-0.276309	6.24771e-22	-0.318277	6.81514e-18
MCM7	-0.297949	0.000147752	1.33508e-34	-0.0804321	0.000147752	-0.515466	6.67538e-35
CCNA2	-0.298262	2.22902e-21	7.21764e-27	-0.243499	2.22902e-21	-0.353024	3.60882e-27
TK1	-0.299022	2.69432e-20	2.87091e-32	-0.162298	2.69432e-20	-0.435747	1.43545e-32
MAP1B	-0.299717	0.000814226	1.18174e-13	-0.211663	0.000814226	-0.387771	5.9087e-14
SH3BP5	-0.299724	1.28559e-07	3.65276e-20	-0.39317	1.82638e-20	-0.206277	1.28559e-07
CYBA	-0.302934	1.92231e-07	5.54417e-13	-0.20441	1.92231e-07	-0.401458	2.77209e-13
WFDC2	-0.303993	6.82209e-05	4.90612e-24	-0.0907068	6.82209e-05	-0.517279	2.45306e-24
MYO6	-0.305173	3.1482e-05	3.23937e-45	-0.0833245	3.1482e-05	-0.527022	1.61969e-45
TYMS	-0.307835	7.95092e-20	4.19009e-23	-0.322626	7.95092e-20	-0.293044	2.09505e-23
CDKN1A	-0.308024	1.0096e-15	2.12393e-17	-0.310289	1.0096e-15	-0.30576	1.06197e-17
MT-CO2	-0.311471	0.000208011	4.36451e-86	-0.109445	0.000208011	-0.513498	2.18225e-86
BTG2	-0.315174	0.00166934	9.8859e-20	-0.0762939	0.00166934	-0.554054	4.94295e-20
GJA1	-0.315424	4.89418e-24	3.48248e-25	-0.223951	1.74124e-25	-0.406897	4.89418e-24
UBE2T	-0.316468	1.93872e-20	1.61862e-27	-0.21442	1.93872e-20	-0.418517	8.09312e-28
FSCN1	-0.317837	0.00949714	7.96664e-11	-0.306063	0.00949714	-0.329612	3.98332e-11
COL9A1	-0.318272	6.13744e-14	4.47636e-15	-0.368055	6.13744e-14	-0.26849	2.23818e-15
GTSE1	-0.318816	7.09917e-25	8.93703e-26	-0.290968	7.09917e-25	-0.346665	4.46851e-26
CD83	-0.319113	0.00014705	1.63774e-29	-0.0392031	0.00014705	-0.599022	8.1887e-30
KIF20B	-0.320542	1.91391e-15	9.51707e-24	-0.235204	1.91391e-15	-0.40588	4.75853e-24
HIPK2	-0.322931	1.70986e-09	1.18316e-17	-0.282076	1.70986e-09	-0.363787	5.91581e-18
GYPC	-0.323563	0.0278992	3.31628e-05	-0.401399	1.65815e-05	-0.245727	0.0278992
SLC38A1	-0.32438	1.50599e-20	4.91353e-36	-0.242508	1.50599e-20	-0.406252	2.45677e-36
PKM	-0.325003	2.74193e-16	2.62878e-30	-0.226525	2.74193e-16	-0.423481	1.31439e-30
SQLE	-0.32845	4.98885e-19	9.17757e-22	-0.246818	4.98885e-19	-0.410082	4.58879e-22
HMGB1	-0.329042	4.69728e-12	6.08032e-39	-0.215913	4.69728e-12	-0.442171	3.04016e-39
HMGA1	-0.332506	2.55582e-14	5.16267e-30	-0.322299	2.55582e-14	-0.342713	2.58133e-30
CENPE	-0.333736	3.56622e-14	1.39797e-24	-0.233742	3.56622e-14	-0.433729	6.98984e-25
LMNA	-0.339718	2.85631e-05	7.49941e-20	-0.17625	2.85631e-05	-0.503185	3.74971e-20
ARPC1B	-0.339842	3.49455e-13	1.28318e-17	-0.213149	3.49455e-13	-0.466534	6.41591e-18
SMC2	-0.339905	1.28501e-08	4.48057e-35	-0.14852	1.28501e-08	-0.531289	2.24028e-35
ECSCR	-0.343561	7.54596e-13	1.852e-16	-0.303837	7.54596e-13	-0.383286	9.25999e-17
ZWINT	-0.344544	7.10378e-16	6.35734e-38	-0.238043	7.10378e-16	-0.451045	3.17867e-38
FKBP1A	-0.348099	3.38481e-06	7.40875e-13	-0.343461	3.38481e-06	-0.352737	3.70438e-13
MIS18BP1	-0.349072	7.00851e-17	2.78194e-31	-0.243533	7.00851e-17	-0.454612	1.39097e-31
JPT1	-0.349833	9.087e-15	7.27874e-18	-0.336536	3.63937e-18	-0.36313	9.087e-15
BEX1	-0.351187	2.96826e-10	1.14698e-28	-0.22289	2.96826e-10	-0.479485	5.73489e-29
CKB	-0.351274	1.68508e-14	8.98167e-15	-0.430969	1.68508e-14	-0.271579	4.49084e-15
SVIP	-0.351404	8.83956e-30	5.11512e-30	-0.366458	8.83956e-30	-0.33635	2.55756e-30
KRT18	-0.351427	4.99163e-08	5.44422e-32	-0.170455	4.99163e-08	-0.532399	2.72211e-32
CCNB1	-0.353256	8.69569e-10	2.38925e-18	-0.232945	8.69569e-10	-0.473567	1.19463e-18
ITM2A	-0.356273	0.000823686	2.30445e-11	-0.159442	1.15223e-11	-0.553105	0.000823686
NNAT	-0.357453	7.05194e-06	2.02985e-09	-0.375854	7.05194e-06	-0.339052	1.01493e-09
USP1	-0.358261	2.8904e-16	4.32223e-35	-0.213594	2.8904e-16	-0.502929	2.16112e-35
BIRC5	-0.359939	3.13392e-14	4.90203e-16	-0.339215	3.13392e-14	-0.380663	2.45102e-16
FRMD4B	-0.361632	5.98559e-26	1.88303e-44	-0.235867	5.98559e-26	-0.487396	9.41516e-45
DCN	-0.361961	4.68772e-06	5.64397e-10	-0.216532	4.68772e-06	-0.507391	2.82199e-10
DUT	-0.363554	1.55842e-11	1.27083e-17	-0.250891	1.55842e-11	-0.476217	6.35413e-18
PHLDA1	-0.369956	0.00395555	2.61504e-37	-0.194186	0.00395555	-0.545726	1.30752e-37
RGS2	-0.372411	0.00474169	7.11312e-16	-0.065975	0.00474169	-0.678847	3.55656e-16
AP1S2	-0.377847	2.31178e-18	1.89699e-19	-0.453623	2.31178e-18	-0.302071	9.48495e-20
CD34	-0.379608	2.18706e-14	3.8583e-32	-0.311661	2.18706e-14	-0.447555	1.92915e-32
PCLAF	-0.38023	6.62067e-05	2.14914e-05	-0.357899	6.62067e-05	-0.402561	1.07458e-05
LAMA4	-0.386255	1.63615e-06	2.33408e-36	-0.221056	1.63615e-06	-0.551453	1.16704e-36
MAD2L1	-0.391767	1.44911e-20	2.99706e-38	-0.24309	1.44911e-20	-0.540444	1.49853e-38
PEG10	-0.391795	4.23813e-12	8.10296e-32	-0.258192	4.23813e-12	-0.525398	4.05148e-32
SINHCAF	-0.394356	1.40657e-09	2.81819e-42	-0.138506	1.40657e-09	-0.650207	1.4091e-42
EMP1	-0.399875	1.00007e-19	2.1573e-31	-0.325047	1.00007e-19	-0.474702	1.07865e-31
DEK	-0.40404	2.20066e-25	3.87674e-32	-0.335771	2.20066e-25	-0.472308	1.93837e-32
TPX2	-0.406173	2.90806e-22	4.94242e-26	-0.422509	2.90806e-22	-0.389838	2.47121e-26
DUSP23	-0.412798	4.47401e-05	4.14383e-17	-0.720015	2.07191e-17	-0.105582	4.47401e-05
NRP2	-0.415053	5.03793e-12	1.21674e-19	-0.32724	5.03793e-12	-0.502866	6.0837e-20
CKS1B	-0.419489	1.16777e-18	2.45606e-30	-0.541416	1.22803e-30	-0.297563	1.16777e-18
PCNA	-0.419908	5.20926e-15	1.34357e-37	-0.222753	5.20926e-15	-0.617063	6.71786e-38
CRIP2	-0.4211	4.83439e-16	2.03689e-22	-0.331539	4.83439e-16	-0.51066	1.01845e-22
EZR	-0.426604	2.27891e-28	1.31766e-51	-0.26654	2.27891e-28	-0.586667	6.5883e-52
STMN1	-0.432552	6.83031e-26	2.29156e-74	-0.279796	6.83031e-26	-0.585307	1.14578e-74
CDK1	-0.437423	9.0516e-21	2.11234e-34	-0.314751	9.0516e-21	-0.560095	1.05617e-34
MEF2C	-0.439131	1.29864e-09	1.73798e-27	-0.333078	1.29864e-09	-0.545185	8.68988e-28
ASPM	-0.439738	3.48142e-23	6.08471e-28	-0.380717	3.48142e-23	-0.498758	3.04236e-28
TUBA1B	-0.442103	3.36792e-05	5.03767e-50	-0.199542	3.36792e-05	-0.684663	2.51883e-50
CCND1	-0.44793	2.68109e-05	5.21003e-10	-0.338499	2.68109e-05	-0.55736	2.60502e-10
PTTG1	-0.452697	1.33563e-06	3.81125e-14	-0.418091	1.33563e-06	-0.487303	1.90562e-14
PAX8	-0.454796	0.00207968	1.84138e-42	-0.215536	0.00207968	-0.694056	9.20692e-43
TUBB4B	-0.456744	1.89878e-18	3.1564e-27	-0.35996	1.89878e-18	-0.553528	1.5782e-27
TM4SF1	-0.461179	3.62748e-05	9.33321e-27	-0.153009	3.62748e-05	-0.769349	4.66661e-27
PRCP	-0.461386	0.0158595	2.90998e-18	-0.198321	0.0158595	-0.72445	1.45499e-18
CALM1	-0.463188	6.06789e-05	5.64881e-26	-0.668494	2.8244e-26	-0.257883	6.06789e-05
SMC4	-0.475981	1.93502e-18	1.28192e-29	-0.36556	1.93502e-18	-0.586402	6.40959e-30
ARL6IP1	-0.479229	4.65525e-08	1.07876e-29	-0.334484	4.65525e-08	-0.623974	5.39378e-30
HLA-C	-0.48051	4.24405e-10	7.29855e-46	-0.182595	4.24405e-10	-0.778424	3.64928e-46
VAMP8	-0.488584	1.62179e-15	1.43455e-24	-0.630775	1.62179e-15	-0.346393	7.17276e-25
PLPP3	-0.489183	6.20408e-24	7.56393e-34	-0.25195	6.20408e-24	-0.726417	3.78197e-34
S100A4	-0.498152	3.88444e-09	4.40992e-20	-0.411169	3.88444e-09	-0.585135	2.20496e-20
CAVIN2	-0.502102	2.4544e-14	7.24309e-35	-0.282475	2.4544e-14	-0.72173	3.62154e-35
TCIM	-0.504019	3.37204e-11	1.22346e-47	-0.189813	3.37204e-11	-0.818224	6.1173e-48
MKI67	-0.511428	2.06686e-15	9.4082e-36	-0.416609	2.06686e-15	-0.606247	4.7041e-36
NUSAP1	-0.556317	2.83004e-21	1.09028e-31	-0.419143	2.83004e-21	-0.693492	5.4514e-32
UBE2C	-0.574057	1.27428e-12	4.86869e-16	-0.593437	1.27428e-12	-0.554677	2.43434e-16
S100A10	-0.577521	0.000104124	9.7032e-71	0.0900452	0.000104124	-1.24509	4.8516e-71
TUBB2B	-0.588268	2.01695e-11	2.04729e-54	-0.386953	2.01695e-11	-0.789583	1.02365e-54
SPINT2	-0.605712	7.49791e-21	3.97329e-37	-0.65563	7.49791e-21	-0.555794	1.98665e-37
ESAM	-0.610967	2.94491e-19	1.46391e-37	-0.653095	2.94491e-19	-0.56884	7.31956e-38
LYPD1	-0.613804	2.16456e-05	1.69979e-45	-0.31873	2.16456e-05	-0.908877	8.49893e-46
S100A16	-0.616538	7.07933e-16	1.2465e-46	-0.456268	7.07933e-16	-0.776808	6.23252e-47
H2AFZ	-0.627309	1.48329e-32	2.39798e-65	-0.533846	1.48329e-32	-0.720772	1.19899e-65
BCAM	-0.641245	9.02625e-22	1.1678e-34	-0.753284	9.02625e-22	-0.529207	5.839e-35
TOP2A	-0.655833	1.62721e-14	5.27476e-30	-0.555762	1.62721e-14	-0.755905	2.63738e-30
ANXA1	-0.69087	2.73661e-10	4.5335e-41	-0.537008	2.73661e-10	-0.844732	2.26675e-41
PLVAP	-0.698139	1.0747e-07	8.75931e-47	-0.395821	1.0747e-07	-1.00046	4.37966e-47
SFRP2	-0.800373	8.06193e-12	5.79379e-31	-0.221189	8.06193e-12	-1.37956	2.8969e-31
S100A6	-0.803282	3.00828e-24	2.37585e-37	-0.776336	1.18793e-37	-0.830229	3.00828e-24
EGFL7	-0.805443	1.20121e-10	1.00537e-37	-0.835158	1.20121e-10	-0.775729	5.02687e-38
CENPF	-0.811858	1.05059e-12	6.08887e-35	-0.635352	1.05059e-12	-0.988364	3.04444e-35
CD74	-0.815636	0.0499137	3.77373e-61	-0.0274062	0.0499137	-1.60387	1.88687e-61
HLA-B	-0.826572	4.56067e-08	8.59939e-48	-0.320342	4.56067e-08	-1.3328	4.29969e-48
PODXL	-0.828992	4.3548e-25	4.42119e-28	-1.1517	4.3548e-25	-0.506282	2.2106e-28
LUM	-0.882497	3.81562e-11	8.82493e-18	-0.375633	3.81562e-11	-1.38936	4.41247e-18
GNG11	-0.907336	0.0047341	3.94546e-31	-0.905901	0.0047341	-0.90877	1.97273e-31
CLDN5	-0.935333	2.67519e-29	5.37643e-49	-0.962935	2.67519e-29	-0.90773	2.68822e-49
HMGB2	-0.968465	5.12453e-08	8.33511e-46	-0.863718	5.12453e-08	-1.07321	4.16756e-46

## Sheet: Cluster 1
Gene	MeanLogFC	MaxPVal	MinPVal	OrganoidLogFC	OrganoidPVal	LindstromLogFC	LindstromPVal		Top 30 De genes GO: Biological process
IGF1	1.61852	2.15242e-163	4.09454e-226	0.905889	2.15242e-163	2.33116	2.04727e-226		ID	Name	Source	pValue	FDR B&H	FDR B&Y	Bonferroni	Genes from Input	Genes in Annotation
SFRP2	1.60325	2.38866e-19	1.45116e-181	0.315474	2.38866e-19	2.89103	7.25579e-182		1	GO:0030198	extracellular matrix organization		7.178e-14	6.127e-11	4.894e-10	1.185e-10	12	354
COL1A1	1.59897	6.36517e-154	2.34702e-184	0.753027	1.17351e-184	2.44492	6.36517e-154		2	GO:0043062	extracellular structure organization		7.423e-14	6.127e-11	4.894e-10	1.225e-10	12	355
DCN	1.51531	1.72782e-109	2.90569e-171	0.568587	1.72782e-109	2.46203	1.45284e-171		3	GO:0030199	collagen fibril organization		3.147e-13	1.732e-10	1.383e-09	5.196e-10	7	43
LUM	1.51499	1.14085e-09	6.34201e-254	0.107712	1.14085e-09	2.92227	3.171e-254		4	GO:0001501	skeletal system development		8.335e-12	3.44e-09	2.748e-08	1.376e-08	12	530
COL1A2	1.4036	1.05572e-144	9.01041e-177	0.593257	4.5052e-177	2.21395	1.05572e-144		5	GO:0072358	cardiovascular system development		1.728e-09	4.755e-07	3.798e-06	2.853e-06	13	1058
OGN	1.39868	1.15617e-173	2.18625e-260	0.795128	1.15617e-173	2.00223	1.09312e-260
COL3A1	1.31754	1.01081e-129	9.60886e-184	0.725695	4.80443e-184	1.90938	1.01081e-129
POSTN	1.19337	4.90089e-34	5.28658e-85	0.266808	4.90089e-34	2.11993	2.64329e-85
MGP	1.14179	6.86483e-117	6.66217e-141	0.669852	6.86483e-117	1.61373	3.33108e-141
ITM2A	1.08241	1.35496e-13	5.90054e-146	0.18721	1.35496e-13	1.97761	2.95027e-146
IGFBP5	1.07997	5.09705e-36	4.49017e-106	0.360047	5.09705e-36	1.7999	2.24508e-106
SERPINF1	1.0005	1.19057e-44	6.33557e-240	0.236917	1.19057e-44	1.76409	3.16779e-240
ASPN	0.986254	3.97147e-53	3.42707e-141	0.306338	3.97147e-53	1.66617	1.71353e-141
PLAC9	0.963697	3.27296e-79	7.69236e-101	0.459969	3.84618e-101	1.46743	3.27296e-79
PCOLCE	0.946459	1.91832e-93	1.33943e-152	0.556263	6.69713e-153	1.33665	1.91832e-93
S100A10	0.926766	0.0120454	4.39637e-147	0.0179003	0.0120454	1.83563	2.19819e-147
PRRX1	0.87853	4.18261e-116	2.40768e-241	0.416168	4.18261e-116	1.34089	1.20384e-241
IL11RA	0.857495	5.31738e-62	4.65509e-178	0.621635	2.32754e-178	1.09336	5.31738e-62
COL12A1	0.857296	3.39345e-99	1.9306e-111	0.388045	3.39345e-99	1.32655	9.65301e-112
FIBIN	0.849018	5.06817e-33	1.88571e-204	0.900588	9.42855e-205	0.797448	5.06817e-33
SPARC	0.807181	2.00092e-08	1.60453e-115	0.0137527	2.00092e-08	1.60061	8.02264e-116
PRSS35	0.786258	1.45506e-47	5.35818e-137	0.25438	1.45506e-47	1.31814	2.67909e-137
COL14A1	0.771373	8.41088e-12	5.09107e-146	0.092843	8.41088e-12	1.4499	2.54553e-146
CCDC80	0.73764	3.90541e-15	2.45472e-83	0.18913	3.90541e-15	1.28615	1.22736e-83
FBN1	0.736811	1.18982e-64	7.47342e-76	0.28767	1.18982e-64	1.18595	3.73671e-76
CXCL12	0.724876	1.28545e-26	6.78122e-149	0.717367	3.39061e-149	0.732386	1.28545e-26
CRABP2	0.691576	1.95691e-58	3.91535e-68	0.366101	1.95767e-68	1.01705	1.95691e-58
SPARCL1	0.687968	2.00621e-34	7.50047e-106	0.197296	2.00621e-34	1.17864	3.75024e-106
ISLR	0.686474	7.766e-68	8.35318e-71	0.293527	7.766e-68	1.07942	4.17659e-71
LGALS1	0.686227	6.97136e-36	1.01974e-233	0.818442	5.09871e-234	0.554013	6.97136e-36
AKAP12	0.683525	1.49851e-30	3.83999e-54	0.227046	1.49851e-30	1.14	1.91999e-54
ELN	0.67851	2.5725e-24	8.96183e-69	0.24634	2.5725e-24	1.11068	4.48092e-69
MFAP4	0.672737	8.95714e-37	7.73038e-115	0.51027	3.86519e-115	0.835205	8.95714e-37
MAP1B	0.663153	3.20293e-58	5.70718e-86	0.389363	2.85359e-86	0.936943	3.20293e-58
EBF2	0.662539	3.11289e-127	1.04578e-145	0.370831	3.11289e-127	0.954246	5.22892e-146
COL6A2	0.658719	7.86152e-60	1.92265e-91	0.378743	9.61324e-92	0.938695	7.86152e-60
FSTL1	0.639883	3.2968e-35	2.60726e-102	0.463624	1.30363e-102	0.816142	3.2968e-35
FBLN2	0.631727	3.59656e-28	1.2416e-85	0.17335	3.59656e-28	1.0901	6.20802e-86
EGFL6	0.631338	1.70692e-39	2.40037e-125	0.163729	1.70692e-39	1.09895	1.20019e-125
NFIB	0.626727	1.25681e-29	7.05359e-111	0.500732	3.52679e-111	0.752722	1.25681e-29
SMOC2	0.604383	3.51791e-29	3.76615e-92	0.108057	3.51791e-29	1.10071	1.88308e-92
VIM	0.582995	9.42049e-42	2.40927e-180	0.632842	1.20463e-180	0.533149	9.42049e-42
NUPR1	0.580106	4.1034e-47	1.02754e-63	0.20282	4.1034e-47	0.957391	5.13772e-64
COL5A1	0.57882	6.87008e-55	3.37121e-84	0.363118	1.68561e-84	0.794521	6.87008e-55
LRRC17	0.576616	1.37378e-23	3.23687e-140	0.47048	1.61844e-140	0.682752	1.37378e-23
AHNAK	0.574777	0.000157821	4.11097e-71	0.0426191	0.000157821	1.10694	2.05549e-71
FHL1	0.572957	2.19654e-42	8.56581e-55	0.310347	4.2829e-55	0.835566	2.19654e-42
ANXA1	0.572588	2.18574e-05	6.12129e-161	-0.570198	2.18574e-05	1.71537	3.06065e-161
OLFML3	0.56699	1.85956e-22	5.9306e-87	0.445327	2.9653e-87	0.688654	1.85956e-22
COL6A1	0.553007	3.24711e-44	5.10144e-45	0.266347	3.24711e-44	0.839667	2.55072e-45
PPIC	0.550397	3.60851e-35	1.28982e-48	0.222124	3.60851e-35	0.878669	6.44909e-49
LHFPL6	0.543054	2.88335e-17	2.04741e-46	0.1241	2.88335e-17	0.962009	1.0237e-46
TGFBI	0.540958	0.000565369	8.40782e-36	0.0461849	0.000565369	1.03573	4.20391e-36
COL5A2	0.528689	2.17739e-31	2.614e-46	0.284431	1.307e-46	0.772947	2.17739e-31
PROCR	0.522265	0.0028087	3.44454e-117	0.0136349	0.0028087	1.03089	1.72227e-117
SHISA3	0.521116	8.76815e-19	6.86354e-32	0.170749	8.76815e-19	0.871484	3.43177e-32
C1QTNF2	0.517283	3.85682e-12	1.96741e-164	0.0564459	3.85682e-12	0.978121	9.83704e-165
ANGPTL1	0.510022	1.29663e-38	2.51579e-90	0.179473	1.29663e-38	0.840571	1.25789e-90
GADD45B	0.50946	6.98809e-17	6.238e-24	0.0755934	6.98809e-17	0.943327	3.119e-24
FGF7	0.494913	4.94722e-19	1.15967e-39	0.175785	4.94722e-19	0.814042	5.79836e-40
EMP3	0.490475	5.40299e-11	6.11276e-50	0.0823691	5.40299e-11	0.898581	3.05638e-50
CREB5	0.490201	1.2064e-36	5.44654e-39	0.206142	1.2064e-36	0.774259	2.72327e-39
SULF1	0.47989	7.6716e-42	1.45881e-64	0.30129	7.6716e-42	0.65849	7.29405e-65
MEST	0.477879	2.049e-06	8.85752e-137	0.585019	4.42876e-137	0.370738	2.049e-06
SVIL	0.47407	2.95575e-25	4.48707e-29	0.207324	2.24353e-29	0.740816	2.95575e-25
RRBP1	0.472688	2.25731e-21	1.30595e-39	0.166724	2.25731e-21	0.778652	6.52975e-40
RSPO3	0.470849	5.44429e-28	4.93439e-63	0.190005	5.44429e-28	0.751693	2.46719e-63
LAPTM4A	0.465712	4.30863e-31	5.598e-85	0.349716	2.799e-85	0.581709	4.30863e-31
LTBP1	0.462492	6.82492e-32	2.45203e-33	0.240959	1.22602e-33	0.684026	6.82492e-32
DSEL	0.460991	2.07043e-22	4.7677e-52	0.102921	2.07043e-22	0.81906	2.38385e-52
SERPING1	0.46088	1.11491e-05	6.3942e-45	0.0615171	1.11491e-05	0.860243	3.1971e-45
NFIA	0.458551	6.47731e-28	6.61859e-28	0.182783	3.3093e-28	0.734319	6.47731e-28
CPE	0.456942	7.62709e-46	9.01211e-51	0.232082	4.50606e-51	0.681801	7.62709e-46
NR2F1	0.456753	4.13479e-21	6.94925e-62	0.298301	3.47463e-62	0.615205	4.13479e-21
EMP1	0.456462	0.0255785	6.12194e-104	-0.192476	0.0255785	1.1054	3.06097e-104
KDELR3	0.44879	0.0116613	2.12666e-72	0.0238134	0.0116613	0.873767	1.06333e-72
C1R	0.446452	1.73927e-06	2.47852e-46	0.0412859	1.73927e-06	0.851618	1.23926e-46
FBLN5	0.442234	1.3687e-11	5.36294e-161	0.4436	2.68147e-161	0.440868	1.3687e-11
CTSC	0.440407	2.88237e-14	3.49279e-27	0.265847	1.74639e-27	0.614967	2.88237e-14
TIMP1	0.437435	1.21961e-07	6.40611e-32	0.062661	1.21961e-07	0.812209	3.20305e-32
FBN2	0.435705	3.84809e-16	1.04918e-65	0.323455	5.2459e-66	0.547956	3.84809e-16
GLT8D2	0.432684	2.10597e-27	1.15734e-48	0.150136	2.10597e-27	0.715233	5.78671e-49
BNC2	0.431994	1.96895e-30	4.8737e-56	0.169894	1.96895e-30	0.694094	2.43685e-56
TAGLN	0.428539	0.0007079	2.12871e-123	1.1604	1.06435e-123	-0.303317	0.0007079
DOK5	0.414923	6.05846e-25	2.24053e-47	0.189028	6.05846e-25	0.640819	1.12026e-47
RUNX1T1	0.414525	1.10821e-19	2.69179e-44	0.22859	1.3459e-44	0.600459	1.10821e-19
LGALS3BP	0.413052	5.70057e-14	1.21888e-67	-0.0856116	5.70057e-14	0.911716	6.09441e-68
PGRMC1	0.403212	0.0013223	4.42815e-30	0.0693366	0.0013223	0.737087	2.21407e-30
HCFC1R1	0.398634	0.000231441	2.17591e-30	0.0765113	0.000231441	0.720757	1.08795e-30
TMEM119	0.394612	3.76305e-25	2.93777e-59	0.222847	1.46888e-59	0.566377	3.76305e-25
CALD1	0.389028	8.6803e-09	1.62998e-92	0.521048	8.14988e-93	0.257008	8.6803e-09
LMNA	0.388465	7.82548e-06	1.31258e-43	-0.152322	7.82548e-06	0.929251	6.56292e-44
FBLN1	0.38576	7.58664e-13	1.34312e-34	0.138307	7.58664e-13	0.633213	6.71562e-35
RARRES2	0.385228	2.40416e-15	5.18478e-20	0.146198	2.40416e-15	0.624257	2.59239e-20
KCNQ1OT1	0.384871	3.36464e-24	3.14755e-28	0.159663	3.36464e-24	0.61008	1.57377e-28
MIR99AHG	0.383901	9.25802e-17	1.47973e-48	0.142143	9.25802e-17	0.625659	7.39863e-49
BOC	0.383146	3.87915e-28	1.76278e-47	0.254772	8.81392e-48	0.511519	3.87915e-28
PCDH7	0.376796	2.35296e-21	1.73278e-42	0.214554	8.6639e-43	0.539039	2.35296e-21
JUNB	0.374313	2.27104e-06	6.92663e-27	0.0570277	2.27104e-06	0.691599	3.46331e-27
MYC	0.373378	1.96702e-12	7.08296e-15	0.113793	3.54148e-15	0.632962	1.96702e-12
PLD3	0.36828	0.000276213	2.17251e-29	0.0211927	0.000276213	0.715368	1.08625e-29
TSHZ2	0.363907	1.15342e-10	2.86174e-50	0.285423	1.43087e-50	0.442391	1.15342e-10
EPB41L2	0.363723	3.99152e-17	2.82369e-38	0.245508	1.41184e-38	0.481937	3.99152e-17
FAM114A1	0.362219	2.95413e-09	2.45135e-29	0.096926	2.95413e-09	0.627512	1.22567e-29
THY1	0.361011	2.19819e-18	3.04822e-26	0.13098	1.52411e-26	0.591042	2.19819e-18
PYCR1	0.359309	8.12686e-10	2.38194e-21	0.102926	8.12686e-10	0.615692	1.19097e-21
KCTD12	0.359232	2.09451e-12	8.76579e-44	0.286444	4.38289e-44	0.432019	2.09451e-12
ACTA2	0.358621	3.46142e-09	4.17126e-27	1.16768	2.08563e-27	-0.450439	3.46142e-09
P4HB	0.354519	2.3455e-09	3.11087e-24	0.0963079	2.3455e-09	0.61273	1.55544e-24
MFGE8	0.353322	6.98975e-11	1.15336e-39	-0.117799	6.98975e-11	0.824443	5.76682e-40
ARF4	0.347378	1.16276e-20	1.96525e-21	0.159961	1.16276e-20	0.534795	9.82626e-22
CTSK	0.342323	5.0461e-13	8.92813e-26	0.113917	5.0461e-13	0.570728	4.46406e-26
EFEMP2	0.341234	2.64728e-13	3.23462e-27	0.204361	1.61731e-27	0.478107	2.64728e-13
LOX	0.340081	4.50011e-53	1.51986e-71	0.154509	4.50011e-53	0.525653	7.59932e-72
MEIS1	0.336102	0.0124505	6.38649e-135	0.516474	3.19325e-135	0.15573	0.0124505
OLFML1	0.335212	1.06829e-19	9.32183e-26	0.102578	1.06829e-19	0.567846	4.66091e-26
COL16A1	0.335091	9.11431e-25	1.20554e-27	0.151552	9.11431e-25	0.51863	6.02772e-28
MDFI	0.334845	1.10416e-07	3.8335e-70	0.32234	1.91675e-70	0.34735	1.10416e-07
CAVIN3	0.333437	6.36108e-10	1.13921e-24	0.06622	6.36108e-10	0.600654	5.69607e-25
YIF1A	0.329989	0.000431498	1.95897e-23	0.0495225	0.000431498	0.610456	9.79484e-24
CDH11	0.329524	3.46408e-07	1.30955e-88	0.402397	6.54773e-89	0.256651	3.46408e-07
DSTN	0.327892	1.10167e-13	4.78904e-27	0.237819	2.39452e-27	0.417965	1.10167e-13
CERCAM	0.327828	1.93744e-09	3.58576e-29	0.103212	1.93744e-09	0.552444	1.79288e-29
SELENOM	0.326632	1.04824e-17	3.45744e-21	0.151485	1.72872e-21	0.50178	1.04824e-17
FXYD1	0.325081	4.47742e-22	5.11021e-35	0.142619	4.47742e-22	0.507542	2.55511e-35
RCN3	0.325015	4.84053e-18	2.32028e-27	0.105761	4.84053e-18	0.544269	1.16014e-27
CYP1B1	0.320481	0.00712888	9.1285e-08	0.0659288	0.00712888	0.575034	4.56425e-08
EPS8	0.318302	4.1394e-05	1.05289e-69	0.333103	5.26445e-70	0.303501	4.1394e-05
ZC2HC1A	0.317199	0.000320835	1.27603e-18	0.059585	0.000320835	0.574812	6.38014e-19
CD99	0.315283	3.71284e-06	6.43007e-18	0.0214913	3.71284e-06	0.609074	3.21504e-18
RTL8C	0.314731	2.91632e-12	7.77439e-25	0.184079	3.88719e-25	0.445382	2.91632e-12
S100A11	0.314425	3.92862e-16	6.51281e-47	0.226389	3.25641e-47	0.402461	3.92862e-16
GPX7	0.309991	4.11102e-11	2.19537e-13	0.130056	1.09768e-13	0.489927	4.11102e-11
MXRA5	0.30946	2.20514e-20	1.53352e-44	0.116957	2.20514e-20	0.501964	7.6676e-45
FILIP1L	0.308663	9.55904e-11	4.57907e-25	0.194041	2.28954e-25	0.423285	9.55904e-11
CD248	0.306348	1.89806e-09	5.10733e-40	0.198543	2.55367e-40	0.414153	1.89806e-09
TMED3	0.305411	3.15418e-07	1.08206e-19	0.0774054	3.15418e-07	0.533418	5.41032e-20
C12orf75	0.305125	5.78816e-07	2.48149e-19	0.370562	1.24074e-19	0.239688	5.78816e-07
SLIT2	0.302905	1.70362e-07	1.55274e-52	0.27465	7.7637e-53	0.331161	1.70362e-07
GPX8	0.302071	1.39625e-08	2.00112e-14	0.096999	1.39625e-08	0.507143	1.00056e-14
MGAT4C	0.300817	3.47818e-15	4.87788e-48	0.14482	3.47818e-15	0.456814	2.43894e-48
JUN	0.299318	6.19917e-08	1.57847e-52	0.364184	7.89237e-53	0.234452	6.19917e-08
UCHL1	0.299148	3.51926e-13	2.09007e-35	0.23084	1.04503e-35	0.367456	3.51926e-13
FOSB	0.298642	2.39071e-10	3.38423e-17	0.0780144	2.39071e-10	0.519269	1.69212e-17
SEMA3D	0.298485	0.0316947	5.88175e-39	0.0266365	0.0316947	0.570333	2.94088e-39
SLIT3	0.297788	8.30904e-12	7.86067e-29	0.178958	3.93034e-29	0.416618	8.30904e-12
NRK	0.29538	0.00969199	1.01258e-98	-0.0751591	0.00969199	0.66592	5.0629e-99
PDLIM7	0.295217	0.00662676	4.82265e-75	0.387841	2.41132e-75	0.202594	0.00662676
SERF2	0.294922	2.08963e-14	1.02303e-39	0.0805714	2.08963e-14	0.509273	5.11515e-40
CDO1	0.293671	5.31367e-16	1.65126e-18	0.136666	8.25628e-19	0.450677	5.31367e-16
GAS1	0.29344	6.01304e-11	9.89821e-42	0.263998	4.9491e-42	0.322881	6.01304e-11
TTC3	0.291832	7.44233e-15	1.07083e-17	0.112494	7.44233e-15	0.471169	5.35417e-18
PRDX4	0.291698	0.00932251	5.93427e-13	0.037027	0.00932251	0.546368	2.96714e-13
PLPP1	0.289361	4.65571e-07	5.91013e-14	0.0706467	4.65571e-07	0.508075	2.95507e-14
FCGRT	0.285347	5.0268e-12	6.37987e-28	0.157275	3.18993e-28	0.413418	5.0268e-12
MMP16	0.281187	6.73953e-15	2.62013e-23	0.150948	1.31006e-23	0.411427	6.73953e-15
IGF2	0.28029	0.0257725	8.35777e-92	0.436147	4.17888e-92	0.124433	0.0257725
NGFR	0.276065	4.49034e-10	1.81033e-43	0.0842927	4.49034e-10	0.467837	9.05165e-44
CD63	0.273285	0.0240129	3.88277e-39	-0.122083	0.0240129	0.668652	1.94138e-39
CNRIP1	0.270728	6.7103e-08	3.9464e-39	0.224091	1.9732e-39	0.317366	6.7103e-08
ADAMTS6	0.267418	3.4931e-14	3.90278e-40	0.255309	1.95139e-40	0.279528	3.4931e-14
ARHGAP20	0.266913	6.63608e-23	7.61046e-41	0.0789159	6.63608e-23	0.454909	3.80523e-41
FOS	0.26559	0.00060425	2.94645e-28	0.0113123	0.00060425	0.519868	1.47322e-28
SSPN	0.26111	8.62216e-11	5.54948e-22	0.114051	2.77474e-22	0.408168	8.62216e-11
MAGED1	0.257435	1.87571e-07	8.85854e-15	0.0944944	1.87571e-07	0.420375	4.42927e-15
LDB2	0.255575	3.29067e-13	5.69754e-15	0.13054	2.84877e-15	0.38061	3.29067e-13
LTBP4	0.254608	1.09624e-07	9.01251e-09	0.0685569	1.09624e-07	0.440658	4.50626e-09
MSMO1	0.254383	0.00423531	3.7725e-20	0.214216	1.88625e-20	0.294549	0.00423531
RARG	0.254361	0.00669494	1.76473e-38	-0.0830912	0.00669494	0.591813	8.82364e-39
KDELR2	0.253818	5.24649e-05	1.38225e-08	0.0724331	5.24649e-05	0.435203	6.91124e-09
LRP1	0.253141	1.95941e-14	6.98907e-16	0.13193	3.49454e-16	0.374353	1.95941e-14
EHD2	0.252511	4.05179e-10	1.67859e-31	0.14041	8.39293e-32	0.364611	4.05179e-10
GPC3	0.252288	9.40306e-10	3.13267e-19	0.0945225	9.40306e-10	0.410054	1.56634e-19
TP53I3	0.251754	4.83545e-07	5.86455e-08	0.0688549	4.83545e-07	0.434653	2.93228e-08
NAV3	0.249979	1.44099e-05	2.01705e-30	0.256851	1.00852e-30	0.243107	1.44099e-05
NCAM1	0.249951	5.94454e-12	4.89707e-28	0.156405	2.44853e-28	0.343497	5.94454e-12
NREP	0.247884	4.05652e-08	6.11493e-26	0.165558	3.05747e-26	0.33021	4.05652e-08
NR3C1	0.247193	9.29081e-08	3.94287e-10	0.0932589	9.29081e-08	0.401127	1.97143e-10
CYBRD1	0.245735	1.79755e-06	4.63966e-21	0.0484994	1.79755e-06	0.44297	2.31983e-21
TIMP2	0.244492	9.03034e-06	2.25902e-15	0.0610566	9.03034e-06	0.427927	1.12951e-15
INHBA	0.242985	1.92894e-11	1.28585e-40	0.206934	6.42926e-41	0.279037	1.92894e-11
FLRT3	0.241936	0.00454789	4.39774e-48	0.28332	2.19887e-48	0.200553	0.00454789
PLXDC2	0.241518	0.0100433	1.84304e-10	0.0469854	0.0100433	0.436051	9.2152e-11
FABP3	0.240885	2.4066e-08	3.29158e-41	0.0606	2.4066e-08	0.421169	1.64579e-41
CALU	0.240723	9.68689e-06	7.89916e-09	0.0822462	9.68689e-06	0.3992	3.94958e-09
SMARCA2	0.240584	2.09353e-06	1.40047e-10	0.0681985	2.09353e-06	0.41297	7.00234e-11
SEC31A	0.238198	3.83235e-09	1.35144e-09	0.112788	6.75719e-10	0.363608	3.83235e-09
SDCBP	0.23693	0.0186287	1.49767e-13	0.0268557	0.0186287	0.447005	7.48835e-14
ARL6IP5	0.2366	1.35692e-06	5.11346e-10	0.0833853	1.35692e-06	0.389814	2.55673e-10
OSR1	0.236585	1.07973e-16	4.09025e-42	0.148524	2.04512e-42	0.324645	1.07973e-16
ERG28	0.234343	1.62992e-06	1.27337e-15	0.168622	6.36687e-16	0.300064	1.62992e-06
PPIB	0.232711	1.34178e-07	2.35954e-10	0.0860114	1.34178e-07	0.37941	1.17977e-10
RBMS3	0.231843	6.87519e-06	6.41108e-25	0.162668	3.20554e-25	0.301017	6.87519e-06
PGM1	0.229388	7.66791e-05	1.3147e-31	0.187395	6.5735e-32	0.271382	7.66791e-05
SPATS2L	0.227839	5.91349e-08	9.45191e-26	-0.154698	5.91349e-08	0.610375	4.72595e-26
SERPINE2	0.227564	0.0102657	1.99262e-05	0.0532837	0.0102657	0.401845	9.96314e-06
SLC40A1	0.227399	4.58002e-11	6.0881e-12	0.0976004	3.04405e-12	0.357198	4.58002e-11
NFIC	0.22726	2.00589e-07	7.47193e-08	0.081342	3.73597e-08	0.373177	2.00589e-07
SQLE	0.226194	0.000683193	6.47906e-18	0.212969	3.23953e-18	0.239419	0.000683193
ZFHX4	0.225627	3.92152e-12	8.0589e-23	0.0225046	3.92152e-12	0.428749	4.02945e-23
CAVIN1	0.224574	1.65382e-14	2.56981e-19	0.0480507	1.28491e-19	0.401098	1.65382e-14
SULT1E1	0.22266	7.85717e-19	3.82361e-20	0.109273	1.91181e-20	0.336047	7.85717e-19
AP3S1	0.220289	0.000311502	4.95397e-10	0.0416563	0.000311502	0.398921	2.47698e-10
ILK	0.218422	1.75605e-05	1.24606e-13	0.133779	6.2303e-14	0.303065	1.75605e-05
ANXA6	0.218199	6.05072e-06	2.35244e-20	0.163745	1.17622e-20	0.272653	6.05072e-06
NCALD	0.216124	0.0166392	3.38191e-16	-0.0357312	0.0166392	0.467978	1.69096e-16
PRICKLE1	0.214671	1.92509e-08	4.42695e-15	0.105991	2.21347e-15	0.32335	1.92509e-08
ISOC1	0.2118	0.00388739	6.92598e-08	0.0588923	0.00388739	0.364709	3.46299e-08
FKBP14	0.211782	0.00440182	7.28322e-15	0.0340088	0.00440182	0.389556	3.64161e-15
PLPP3	0.21048	2.66249e-24	5.81735e-31	-0.212041	2.66249e-24	0.633002	2.90867e-31
GSTM3	0.208882	7.25709e-08	6.58405e-09	0.0816246	3.29203e-09	0.336139	7.25709e-08
FKBP7	0.208428	0.00486527	4.51532e-07	0.0481556	0.00486527	0.368701	2.25766e-07
DDAH2	0.206581	0.00716417	5.39567e-18	-0.0822378	0.00716417	0.495399	2.69784e-18
SEPT7	0.205549	5.93208e-06	3.13934e-27	0.232267	1.56967e-27	0.17883	5.93208e-06
FKBP10	0.205213	0.000603026	1.05633e-21	0.161915	5.28165e-22	0.248511	0.000603026
MAP1A	0.204677	5.03211e-07	1.66574e-19	0.140907	8.32871e-20	0.268447	5.03211e-07
TRIP6	0.203219	9.61757e-06	1.45502e-15	0.125477	7.27508e-16	0.280961	9.61757e-06
ERLEC1	0.202327	0.00105148	2.39159e-11	-0.0670278	0.00105148	0.471681	1.19579e-11
PDLIM4	0.201708	8.07082e-05	1.80293e-07	0.0776661	9.01465e-08	0.325751	8.07082e-05
RHOC	0.199815	6.97022e-06	8.89328e-10	0.00828133	6.97022e-06	0.391348	4.44664e-10
MGST1	0.199517	0.00254475	1.50458e-11	-0.0615098	0.00254475	0.460544	7.52292e-12
FZD1	0.198774	4.52412e-06	8.03366e-18	0.130657	4.01683e-18	0.26689	4.52412e-06
SOSTDC1	0.197337	0.0272529	3.38733e-14	-0.0124207	0.0272529	0.407094	1.69367e-14
FAT4	0.196626	0.000142674	5.69172e-26	0.144362	2.84586e-26	0.248889	0.000142674
SELENBP1	0.195833	0.000477779	2.95029e-16	0.136101	1.47515e-16	0.255566	0.000477779
CKAP4	0.19494	0.00500975	2.35439e-06	0.0462074	0.00500975	0.343673	1.17719e-06
FST	0.193264	0.0274197	9.32712e-63	0.25953	4.66356e-63	0.126998	0.0274197
SCG5	0.192476	0.00113982	3.19145e-11	0.0422049	0.00113982	0.342747	1.59572e-11
HSPB6	0.192005	2.83352e-13	4.16494e-18	0.126592	2.08247e-18	0.257418	2.83352e-13
CMBL	0.191246	0.0199859	1.17667e-07	0.0583854	0.0199859	0.324107	5.88333e-08
ALDH2	0.190374	0.000872583	1.72408e-05	0.0590546	0.000872583	0.321693	8.62045e-06
MSRB3	0.190059	0.0418848	3.89813e-42	0.220925	1.94907e-42	0.159192	0.0418848
SEC24D	0.189802	0.0301747	6.30288e-08	0.0224786	0.0301747	0.357124	3.15144e-08
RABAC1	0.188305	0.00152531	1.85825e-06	0.0341345	0.00152531	0.342475	9.29126e-07
FBXO17	0.186169	0.00609543	9.26229e-07	0.0418244	0.00609543	0.330513	4.63115e-07
TUBA1A	0.18532	1.15033e-11	1.51599e-23	0.0601832	7.57993e-24	0.310456	1.15033e-11
PRSS23	0.185029	5.85392e-10	6.30298e-15	-0.170359	5.85392e-10	0.540417	3.15149e-15
CALR	0.184696	0.020803	8.60233e-08	0.0344143	0.020803	0.334978	4.30117e-08
PPDPF	0.183836	6.69749e-07	8.93351e-07	0.0671236	4.46675e-07	0.300548	6.69749e-07
ATRAID	0.183824	1.75404e-07	4.00858e-11	-0.10584	1.75404e-07	0.473488	2.00429e-11
ZCCHC24	0.183683	0.00027419	8.43172e-29	0.154443	4.21586e-29	0.212922	0.00027419
GPC6	0.182797	0.00139373	1.9274e-16	0.124681	9.63698e-17	0.240913	0.00139373
SFRP1	0.182352	2.35499e-07	1.35552e-15	-0.0610312	2.35499e-07	0.425736	6.77758e-16
EIF4EBP1	0.181396	1.71868e-05	4.45871e-10	0.0730032	2.22935e-10	0.289789	1.71868e-05
HDLBP	0.181056	0.000304384	0.000156442	0.0481739	0.000304384	0.313938	7.82241e-05
INSIG1	0.180256	0.00463966	2.86167e-09	0.143981	1.43083e-09	0.216532	0.00463966
GOLGA2	0.179151	1.62429e-05	2.02705e-05	0.0655978	1.62429e-05	0.292705	1.01353e-05
IFI27L2	0.177913	0.0493938	2.31128e-07	0.032664	0.0493938	0.323162	1.15564e-07
HIF3A	0.17771	0.0002001	6.22845e-14	0.120338	3.11423e-14	0.235083	0.0002001
TMEM159	0.177291	0.00640994	2.02968e-13	0.0252514	0.00640994	0.32933	1.01484e-13
EPHB2	0.177005	8.33015e-06	1.0373e-37	0.0524795	8.33015e-06	0.30153	5.18649e-38
ANXA5	0.176509	1.83719e-11	2.71854e-17	-0.143786	1.83719e-11	0.496804	1.35927e-17
TUBB2A	0.175467	0.0324078	3.25383e-12	-0.0516509	0.0324078	0.402586	1.62691e-12
GMDS	0.17513	0.00213532	4.48641e-08	0.120098	0.00213532	0.230162	2.24321e-08
UBE2E2	0.175023	4.91014e-05	8.61e-05	0.0628642	4.30509e-05	0.287182	4.91014e-05
ANTXR1	0.174482	1.98396e-06	6.60072e-13	0.111486	3.30036e-13	0.237478	1.98396e-06
ADD3	0.173838	2.62595e-25	2.40241e-28	-0.261028	1.2012e-28	0.608704	2.62595e-25
PRKG1	0.173623	0.00059042	1.30874e-35	0.181215	6.54372e-36	0.166031	0.00059042
APP	0.17326	0.0133252	8.57044e-08	0.0152554	0.0133252	0.331264	4.28522e-08
TMED2	0.173242	0.000250697	4.46674e-09	-0.0765269	0.000250697	0.423012	2.23337e-09
C1orf198	0.173166	0.0353656	3.46044e-09	0.156098	1.73022e-09	0.190235	0.0353656
VASN	0.172986	0.00327359	9.79996e-12	-0.0610665	0.00327359	0.407039	4.89998e-12
MYL12B	0.172538	0.00594652	3.01974e-13	-0.00156267	0.00594652	0.346639	1.50987e-13
THSD4	0.171759	0.00121764	1.17485e-18	-0.0820599	0.00121764	0.425578	5.87427e-19
ARL4A	0.171583	9.31294e-09	2.02354e-09	-0.0944126	9.31294e-09	0.437579	1.01177e-09
LAMB1	0.170588	0.000362253	3.07466e-05	0.0276284	0.000362253	0.313547	1.53734e-05
RAB2A	0.170521	0.000115881	5.79393e-14	-0.0993692	0.000115881	0.44041	2.89696e-14
MAP1LC3A	0.169541	0.00318581	2.66222e-16	0.145943	1.33111e-16	0.19314	0.00318581
ITGB1BP1	0.16804	0.0206422	9.85861e-09	-0.0583728	0.0206422	0.394452	4.92931e-09
CRYL1	0.167378	8.76813e-06	4.26958e-14	-0.0563842	8.76813e-06	0.39114	2.13479e-14
CNTN1	0.167154	2.20613e-11	5.06851e-25	0.108261	2.53426e-25	0.226047	2.20613e-11
LPAR1	0.166054	0.00926298	1.20392e-19	0.114864	6.01958e-20	0.217243	0.00926298
DDR2	0.164931	0.00424476	3.64929e-21	0.146418	1.82465e-21	0.183444	0.00424476
ARF1	0.164419	0.00522615	9.02e-13	-0.0757841	0.00522615	0.404621	4.51e-13
NRXN2	0.164051	0.00246129	8.6413e-11	0.0508127	0.00246129	0.277289	4.32065e-11
AXL	0.16375	3.20635e-09	2.226e-09	0.0898772	1.113e-09	0.237622	3.20635e-09
UBC	0.163412	1.0894e-08	6.8311e-11	0.0738497	1.0894e-08	0.252974	3.41555e-11
NID2	0.163181	5.63836e-06	6.34208e-07	0.0639993	3.17104e-07	0.262363	5.63836e-06
SETBP1	0.162962	7.41713e-05	1.19151e-11	0.106507	5.95756e-12	0.219418	7.41713e-05
IDH1	0.162178	0.00116313	9.95418e-09	0.0975245	4.97709e-09	0.226832	0.00116313
SCAMP2	0.161055	0.0476249	1.91948e-07	-0.0396855	0.0476249	0.361795	9.59738e-08
IFI6	0.160801	0.0189702	2.42326e-09	0.0240528	0.0189702	0.297549	1.21163e-09
CHID1	0.159888	0.00562055	1.22927e-07	-0.0537255	0.00562055	0.373501	6.14633e-08
CHPF	0.159805	0.00649829	1.1193e-10	0.0300841	0.00649829	0.289526	5.59651e-11
CCDC28B	0.158841	0.00404731	1.01371e-13	0.104674	5.06854e-14	0.213008	0.00404731
LRPAP1	0.158728	7.75268e-06	9.19905e-11	-0.116848	7.75268e-06	0.434303	4.59952e-11
PARM1	0.158695	0.0247062	1.12283e-25	0.154258	5.61417e-26	0.163132	0.0247062
C19orf70	0.158593	0.00163563	3.08181e-07	0.0803522	1.54091e-07	0.236834	0.00163563
APOBEC3C	0.156464	0.0012184	1.33011e-10	0.0329585	0.0012184	0.27997	6.65053e-11
BICC1	0.156286	0.000146641	1.0543e-06	0.0695061	5.27149e-07	0.243067	0.000146641
FADS2	0.155083	0.000106478	3.40719e-06	0.0762728	1.7036e-06	0.233894	0.000106478
STRA6	0.154747	7.53637e-05	6.25752e-05	0.0570598	7.53637e-05	0.252434	3.12881e-05
MCC	0.153654	0.0173103	3.13558e-06	0.00961111	0.0173103	0.297697	1.56779e-06
CCDC8	0.153616	0.0015953	1.25739e-10	0.097837	6.28694e-11	0.209395	0.0015953
CELF2	0.151036	0.000135512	1.17276e-11	-0.0394352	0.000135512	0.341507	5.8638e-12
COL11A1	0.150825	0.0447331	1.43676e-27	-0.0175745	0.0447331	0.319224	7.18382e-28
PRAF2	0.15032	0.00178852	0.00266001	0.0543353	0.00178852	0.246304	0.00133089
PDIA5	0.149745	4.77685e-06	8.5093e-09	0.0396225	4.77685e-06	0.259868	4.25465e-09
CREB3L1	0.149553	0.000645667	2.82685e-15	0.0337998	0.000645667	0.265306	1.41342e-15
GJA1	0.149069	2.62091e-11	4.49246e-11	-0.150248	2.62091e-11	0.448385	2.24623e-11
CCDC107	0.147947	0.000282417	0.000169399	0.0731206	8.47032e-05	0.222772	0.000282417
SSR2	0.147627	0.00010125	3.72251e-22	0.131414	1.86126e-22	0.16384	0.00010125
CFDP1	0.147404	0.00275281	0.000162906	0.0706621	8.14565e-05	0.224146	0.00275281
ERBB2	0.147269	0.0140507	5.93697e-07	0.0276289	0.0140507	0.266909	2.96848e-07
CD47	0.146097	9.2904e-10	8.34525e-12	-0.0695878	9.2904e-10	0.361781	4.17262e-12
PLEKHA4	0.145542	0.000143694	6.28376e-05	0.0553073	0.000143694	0.235777	3.14193e-05
AKR1A1	0.145315	0.00525486	0.00157783	0.0546562	0.00525486	0.235973	0.000789227
OAF	0.144464	0.000184194	4.32041e-08	0.0273745	0.000184194	0.261553	2.1602e-08
TPPP3	0.144434	3.32962e-30	3.94016e-66	-0.527885	3.32962e-30	0.816753	1.97008e-66
SEC23A	0.143383	0.0329887	0.000139538	0.0399184	0.0329887	0.246848	6.97712e-05
LMAN1	0.142511	0.042366	7.79918e-07	-0.0303265	0.042366	0.315348	3.89959e-07
EID1	0.142465	1.18612e-06	6.77931e-10	0.0823979	3.38966e-10	0.202532	1.18612e-06
AEBP1	0.138827	0.00174258	1.09327e-06	0.0799458	5.46636e-07	0.197708	0.00174258
MRC2	0.1384	0.000642366	7.35465e-08	0.015725	0.000642366	0.261075	3.67733e-08
PTPRD	0.13745	0.0221925	1.11538e-06	-0.0524744	0.0221925	0.327374	5.57693e-07
LDHA	0.136645	0.00014345	3.41251e-08	0.0572178	1.70626e-08	0.216072	0.00014345
UGDH	0.136425	0.0138818	0.000268168	0.0599841	0.000134093	0.212866	0.0138818
ADGRL2	0.136274	0.0329264	6.92289e-08	0.0911025	3.46144e-08	0.181446	0.0329264
COX7A1	0.13562	0.00374165	4.63345e-17	0.104179	2.31673e-17	0.167061	0.00374165
PDLIM2	0.134254	0.00515074	9.23167e-08	-0.0953008	0.00515074	0.363808	4.61583e-08
PLAT	0.134211	2.74608e-05	6.47409e-08	-0.103507	2.74608e-05	0.371928	3.23705e-08
STMN3	0.134203	0.00931981	0.000139796	0.0232952	0.00931981	0.24511	6.99002e-05
ARMCX1	0.132761	0.000537881	0.000600117	0.0542333	0.000300104	0.211289	0.000537881
CDC42EP4	0.132575	0.0210433	9.12516e-05	0.0662331	4.56268e-05	0.198916	0.0210433
TMEM14A	0.131969	3.9087e-05	1.5097e-06	-0.0968655	3.9087e-05	0.360804	7.54852e-07
DDOST	0.131917	0.015918	0.0164339	0.0415611	0.00825098	0.222272	0.015918
JTB	0.131873	1.90761e-09	1.04188e-10	-0.143895	5.20942e-11	0.407641	1.90761e-09
CLU	0.131703	0.0405654	8.5591e-12	-0.0998186	0.0405654	0.363225	4.27955e-12
YIPF5	0.131442	0.033893	0.000147447	0.0259778	0.033893	0.236906	7.37263e-05
GSN	0.131124	3.92034e-09	4.81694e-11	-0.157898	3.92034e-09	0.420146	2.40847e-11
LPAR4	0.130633	0.0182943	3.32415e-05	0.0447208	0.0182943	0.216544	1.66209e-05
EIF4E2	0.130408	0.0288888	0.0103816	0.0521757	0.00520436	0.20864	0.0288888
TPM1	0.129825	4.74647e-16	7.96466e-173	0.813569	3.98233e-173	-0.553918	4.74647e-16
EMP2	0.128687	0.000269028	6.23318e-07	-0.0557256	0.000269028	0.3131	3.11659e-07
CSAD	0.128113	0.00691142	0.000523856	0.0692421	0.000261963	0.186984	0.00691142
TAX1BP3	0.12808	0.0134798	0.000389512	0.00325944	0.0134798	0.2529	0.000194775
OGFR	0.127766	0.0255818	0.003633	0.0330657	0.0255818	0.222467	0.00181815
SSR4	0.127743	0.0081665	0.000103533	0.0519529	5.1768e-05	0.203533	0.0081665
MBTPS1	0.127224	0.0274315	0.043179	0.0403225	0.0274315	0.214126	0.0218277
MVD	0.126939	0.0371391	1.16642e-09	0.110105	5.8321e-10	0.143773	0.0371391
SYNGR1	0.126532	0.00495894	2.03043e-08	0.105228	1.01522e-08	0.147837	0.00495894
GALK1	0.126063	0.000329723	0.000543991	0.049739	0.000329723	0.202387	0.000272033
ARMCX2	0.125582	0.0334065	0.0370206	0.0385599	0.0186849	0.212603	0.0334065
TOB1	0.124667	0.0010188	8.09625e-07	-0.0404241	0.0010188	0.289758	4.04812e-07
LASP1	0.124041	0.0367378	4.16395e-07	0.103681	2.08198e-07	0.1444	0.0367378
ROGDI	0.123003	0.00180557	0.000526295	0.0573786	0.000263182	0.188628	0.00180557
RALBP1	0.122995	0.0118146	3.09149e-06	-0.0466701	0.0118146	0.29266	1.54575e-06
PLAC1	0.122776	5.00893e-20	7.02801e-43	-0.13777	5.00893e-20	0.383323	3.51401e-43
MMP14	0.122084	9.24368e-05	9.61986e-09	-0.123502	9.24368e-05	0.36767	4.80993e-09
PSAP	0.121703	1.67171e-10	3.33383e-14	-0.178965	1.67171e-10	0.422372	1.66692e-14
SERPINH1	0.121096	0.0014247	1.16535e-19	0.132125	5.82674e-20	0.110066	0.0014247
STARD4	0.120572	0.00124231	0.000880462	0.0573619	0.000440328	0.183783	0.00124231
CALHM2	0.120172	0.00396347	7.75951e-08	0.0288394	0.00396347	0.211505	3.87975e-08
MGAT2	0.120158	0.0458957	0.0015461	0.0287717	0.0458957	0.211545	0.000773351
GLO1	0.119928	0.0293231	0.0575399	0.035948	0.0291962	0.203907	0.0293231
ATP6V0E1	0.119513	0.000456044	1.34268e-06	-0.111336	0.000456044	0.350362	6.71339e-07
HAS2	0.119442	0.0346881	1.34485e-09	0.0660646	6.72424e-10	0.172818	0.0346881
CD164	0.11876	8.72009e-05	1.56024e-08	-0.124677	8.72009e-05	0.362197	7.80119e-09
CTSD	0.117961	0.000181022	7.55741e-07	-0.12806	3.7787e-07	0.363982	0.000181022
EDNRA	0.117658	1.78878e-05	2.12992e-115	0.454008	1.06496e-115	-0.218692	1.78878e-05
CCPG1	0.117558	4.0971e-08	7.20517e-08	-0.0880422	4.0971e-08	0.323158	3.60259e-08
IAH1	0.117393	0.0217755	0.000829442	0.0507521	0.000414807	0.184033	0.0217755
CCNL1	0.117262	0.00165697	2.23879e-06	-0.06404	0.00165697	0.298563	1.1194e-06
TMEM214	0.116705	0.00580155	0.000181445	0.0404081	0.00580155	0.193001	9.07266e-05
HEXB	0.116694	2.23184e-05	1.64609e-05	-0.0591764	8.23046e-06	0.292564	2.23184e-05
TRIO	0.114609	0.0282906	6.33855e-05	0.0240485	0.0282906	0.205169	3.16933e-05
RHOA	0.114087	0.00687313	9.12849e-05	0.0329951	0.00687313	0.19518	4.56435e-05
RBM43	0.113643	0.0110019	0.00194516	0.0386866	0.0110019	0.188599	0.000973051
TUBB	0.113134	0.00520089	4.90907e-30	0.134374	2.45453e-30	0.0918949	0.00520089
CD81	0.112847	0.00620915	8.6137e-06	0.068289	4.30686e-06	0.157405	0.00620915
EPRS	0.112631	0.00282808	0.00508601	0.0461606	0.00254625	0.179101	0.00282808
ALDH18A1	0.111346	0.0458355	0.000495476	0.0527909	0.000247768	0.169901	0.0458355
TRIQK	0.11058	0.0243636	1.05886e-06	-0.0366408	0.0243636	0.257801	5.29431e-07
DST	0.110124	0.0140476	9.30429e-06	-0.115637	0.0140476	0.335884	4.65216e-06
LINC02381	0.109856	0.00319285	0.00127205	-0.0460524	0.00319285	0.265765	0.000636228
DMKN	0.109307	7.69385e-06	2.15379e-07	-0.0783989	7.69385e-06	0.297013	1.07689e-07
GOLGA3	0.109098	0.0161889	0.000101752	0.0586986	5.08775e-05	0.159497	0.0161889
ZFP36L1	0.108776	0.000351732	8.53222e-05	0.0547911	4.2662e-05	0.162761	0.000351732
PMM1	0.108593	0.0119112	0.0046002	0.042398	0.00230275	0.174788	0.0119112
AKT2	0.108468	0.0041795	0.000939519	-0.0628543	0.0041795	0.27979	0.00046987
C1orf21	0.108222	0.0188224	0.000530293	-0.0342028	0.0188224	0.250647	0.000265182
CDC42EP2	0.108037	9.90923e-12	2.92612e-13	-0.158251	1.46306e-13	0.374325	9.90923e-12
NRP2	0.10541	7.54323e-06	1.5915e-07	-0.0526843	7.54323e-06	0.263504	7.95749e-08
STAT3	0.105221	0.0466733	3.65693e-05	0.0234713	0.0466733	0.186971	1.82848e-05
EIF4A2	0.104291	0.0045527	1.9068e-13	0.0882165	9.53402e-14	0.120366	0.0045527
SRGAP3	0.103813	0.0226484	0.00388879	0.0372221	0.0226484	0.170404	0.00194629
CAPN1	0.102759	0.0451108	0.0163697	0.0398618	0.00821864	0.165656	0.0451108
P4HA1	0.101459	0.000266223	0.000124196	-0.0452912	6.20999e-05	0.248208	0.000266223
TMEM45A	0.10119	0.0285818	0.00625353	-0.0288756	0.0285818	0.231255	0.00313167
GALNT11	0.100512	0.0280102	1.0433e-06	0.0737335	5.21652e-07	0.127291	0.0280102
RHOBTB3	0.100232	0.0268432	0.0333311	0.0120577	0.0168068	0.188407	0.0268432
NDFIP2	0.100015	0.000429888	1.86934e-05	-0.0626863	9.34674e-06	0.262716	0.000429888
CLEC11A	0.0999936	0.0404421	0.041073	0.0240188	0.0404421	0.175968	0.0207518
TRAM1	0.0996705	0.000192383	0.000236069	-0.094328	0.000118041	0.293669	0.000192383
SUMF1	0.0993134	0.045579	2.10986e-05	-0.026263	0.045579	0.22489	1.05493e-05
B4GAT1	0.0991122	0.000421577	1.05342e-05	-0.0502803	0.000421577	0.248505	5.26713e-06
ARHGEF10	0.0982421	0.0116378	0.000554955	-0.0232886	0.0116378	0.219773	0.000277516
TMBIM4	0.0974642	0.00856155	0.0168932	-0.0710775	0.00856155	0.266006	0.0084826
NDFIP1	0.0971732	0.042076	5.63251e-05	-0.109598	2.81629e-05	0.303944	0.042076
GINM1	0.0969799	0.00452362	0.000306984	-0.0711094	0.00452362	0.265069	0.000153504
ST3GAL4	0.0939503	0.000166602	6.28117e-08	-0.0561957	0.000166602	0.244096	3.14059e-08
FAM229B	0.0935852	0.00381975	0.000127871	-0.0624394	0.00381975	0.24961	6.39377e-05
TNNT1	0.0935002	3.87138e-13	1.37574e-15	-0.101999	3.87138e-13	0.288999	6.87868e-16
PRMT2	0.0930768	0.0110668	0.000445549	-0.0632971	0.0110668	0.249451	0.0002228
LTBR	0.0928395	0.00491848	0.0063755	0.0254913	0.00319285	0.160188	0.00491848
PRDX5	0.09215	0.0331521	6.38821e-05	0.0444734	3.19416e-05	0.139827	0.0331521
IGFBP4	0.091326	3.90711e-07	7.84446e-16	-0.247023	3.90711e-07	0.429676	3.92223e-16
MYL6	0.0891812	0.0138372	2.94886e-17	0.105688	1.47443e-17	0.0726743	0.0138372
STX7	0.089138	0.0196829	0.000566445	-0.0492208	0.0196829	0.227497	0.000283263
TMED9	0.0887433	7.03799e-07	2.85528e-10	-0.187598	1.42764e-10	0.365084	7.03799e-07
C21orf2	0.0873818	0.0453726	0.00029434	-0.0340862	0.0453726	0.20885	0.000147181
TPM2	0.0867591	0.00733978	3.56046e-54	0.393627	1.78023e-54	-0.220109	0.00733978
CALM3	0.0862213	0.00505583	0.00625064	-0.0634282	0.00313022	0.235871	0.00505583
DYNC1H1	0.0859558	0.0306891	0.0115378	0.0342814	0.00578565	0.13763	0.0306891
WDR60	0.0859534	0.0186553	0.00242775	-0.0513678	0.0186553	0.223275	0.00121461
APMAP	0.0852516	0.00777521	0.00955709	-0.0654083	0.00479002	0.235911	0.00777521
MRPL41	0.0852189	0.0326524	0.0379609	-0.054207	0.0326524	0.224645	0.0191641
HERPUD1	0.0851963	0.0103142	1.58493e-06	-0.0740633	0.0103142	0.244456	7.92466e-07
CDH2	0.0849417	0.0381528	3.7931e-35	0.2675	1.89655e-35	-0.0976161	0.0381528
IL17RC	0.0839852	0.00681664	3.54786e-06	0.0587591	1.77393e-06	0.109211	0.00681664
NINJ1	0.0832877	6.19004e-07	1.39832e-08	-0.123124	6.19004e-07	0.289699	6.99158e-09
RAI14	0.0828045	0.0250887	2.19017e-37	0.273996	1.09509e-37	-0.108387	0.0250887
RNMT	0.0797632	0.0431408	0.0294628	-0.0369354	0.0148416	0.196462	0.0431408
C4orf3	0.0787839	0.0427761	0.00029126	-0.0479495	0.0427761	0.205517	0.00014564
CST3	0.0778427	1.63313e-15	3.75605e-23	-0.257571	1.63313e-15	0.413256	1.87802e-23
RHOD	0.0776904	0.00188397	0.000538146	0.0282363	0.000269109	0.127144	0.00188397
RAD50	0.0776302	0.0280112	0.0307222	-0.0386074	0.0154809	0.193868	0.0280112
MORF4L1	0.0770608	0.0361587	0.0615046	0.019649	0.0361587	0.134473	0.0312403
SH3KBP1	0.0745497	0.00312326	0.00188139	-0.0499157	0.000941139	0.199015	0.00312326
MOK	0.074257	0.0168888	3.50846e-05	-0.0238881	0.0168888	0.172402	1.75424e-05
VCL	0.0741274	0.0171383	2.46064e-33	0.238909	1.23032e-33	-0.0906544	0.0171383
CEP57L1	0.0721429	0.016546	0.0318079	-0.0304431	0.0160325	0.174729	0.016546
HDAC7	0.0719788	0.0340058	0.0049021	0.00296866	0.00245406	0.140989	0.0340058
B4GALT1	0.0714276	0.0267032	0.0455767	-0.0385644	0.0230541	0.18142	0.0267032
PCDH18	0.0713633	1.66798e-05	1.52317e-107	0.429445	7.61583e-108	-0.286719	1.66798e-05
DHCR7	0.0712553	0.0347383	0.00231268	0.0326708	0.00115701	0.10984	0.0347383
SEC62	0.0710025	0.00660855	8.74124e-06	-0.0849278	0.00660855	0.226933	4.37063e-06
FNDC3B	0.0706365	0.00554601	0.00184365	-0.0622785	0.00554601	0.203552	0.000922252
EIF1	0.0700586	0.0158855	1.09658e-07	-0.00823835	0.0158855	0.148356	5.48288e-08
NPC2	0.0695246	2.85481e-06	8.08073e-08	-0.134241	2.85481e-06	0.27329	4.04037e-08
NAGA	0.0687187	0.00441029	0.00492664	-0.024256	0.00441029	0.161693	0.00246636
TMEM59	0.0678894	0.000119712	5.61191e-08	-0.136736	2.80596e-08	0.272515	0.000119712
PRNP	0.0672922	0.000769083	1.05508e-06	-0.073313	5.27538e-07	0.207897	0.000769083
ALDH9A1	0.0666276	0.0105432	0.00957211	-0.0610869	0.00479756	0.194342	0.0105432
TPBG	0.066436	0.00782777	0.00991089	0.0289133	0.00496778	0.103959	0.00782777
ARPC1A	0.0659712	0.00344555	1.25456e-05	-0.0895055	6.27281e-06	0.221448	0.00344555
SELENOF	0.0656673	0.00736426	0.00523349	-0.0793218	0.00262018	0.210656	0.00736426
VKORC1	0.0652099	0.0494122	0.0039856	-0.0712123	0.00199479	0.201632	0.0494122
RNF13	0.0639175	0.00375767	3.78401e-05	-0.0834806	1.89202e-05	0.211316	0.00375767
DPF2	0.0631266	0.0123901	0.00873987	-0.0593611	0.00437952	0.185614	0.0123901
HEXA	0.0628682	0.000524463	0.00034913	-0.0787744	0.00017458	0.204511	0.000524463
TMEM109	0.0625488	0.00465596	8.46255e-06	-0.0799777	4.23128e-06	0.205075	0.00465596
SLC39A3	0.0623591	0.0127501	0.0191007	-0.0426971	0.00959641	0.167415	0.0127501
SLC39A1	0.0622797	0.0299124	0.0150788	-0.0505036	0.0299124	0.175063	0.00756804
TMEM115	0.0620495	0.0032354	0.000541815	-0.0520423	0.0032354	0.176141	0.000270944
SPCS1	0.0617422	0.0163944	0.0293603	-0.0444226	0.0163944	0.167907	0.0147895
PPP1R3C	0.0612442	0.0258159	0.011011	0.0249839	0.00552074	0.0975045	0.0258159
MLLT11	0.060895	0.00463181	6.78544e-63	0.290532	3.39272e-63	-0.168742	0.00463181
METTL26	0.0606413	0.00327424	0.00503553	-0.0625221	0.00327424	0.183805	0.00252094
NFYB	0.0598637	0.0146836	0.000460246	-0.0590659	0.000230149	0.178793	0.0146836
IER3IP1	0.0597182	0.0046789	6.02906e-09	-0.122054	3.01453e-09	0.24149	0.0046789
SELENOP	0.059662	1.45335e-19	9.05187e-22	-0.419807	4.52593e-22	0.539131	1.45335e-19
VAT1	0.0595511	0.0420956	0.000350259	-0.0870951	0.0420956	0.206197	0.000175145
IL10RB	0.058312	0.0113009	0.0211522	-0.0469537	0.0106326	0.163578	0.0113009
GTF3C1	0.0581371	0.0198735	0.0013767	-0.0380935	0.0198735	0.154368	0.000688587
PHYH	0.0579604	0.04697	0.0912746	0.0260396	0.04697	0.0898812	0.0467291
SIL1	0.0576193	0.00780427	0.000208055	-0.0541562	0.00780427	0.169395	0.000104033
C1QTNF4	0.0566152	0.00843495	0.000202374	-0.0578959	0.000101192	0.171126	0.00843495
FAM162A	0.0558851	0.012444	0.00179163	-0.107032	0.000896216	0.218802	0.012444
BLOC1S2	0.0553217	0.0268812	0.0348284	-0.0513569	0.0268812	0.162	0.0175685
AKTIP	0.0552297	0.000113155	0.000154225	-0.0740346	7.71155e-05	0.184494	0.000113155
DYNLL1	0.0538215	4.42048e-06	8.34932e-08	-0.103351	4.42048e-06	0.210993	4.17466e-08
BMP4	0.0536088	0.000695822	5.94176e-39	0.297524	2.97088e-39	-0.190306	0.000695822
CCDC127	0.0533525	0.0392079	0.0139223	-0.045816	0.00698557	0.152521	0.0392079
TKT	0.053224	0.00934	2.25364e-31	0.227478	1.12682e-31	-0.12103	0.00934
ARL14EP	0.0531246	0.0279848	0.00290233	-0.0509571	0.00145222	0.157206	0.0279848
RPL10	0.05271	3.16231e-12	7.06727e-147	0.262455	3.53364e-147	-0.157035	3.16231e-12
CTDSPL	0.0521952	0.0305959	0.0175932	-0.0395824	0.00883561	0.143973	0.0305959
INKA1	0.0519531	0.0306863	2.06126e-28	0.181493	1.03063e-28	-0.0775868	0.0306863
LRP10	0.0515446	0.00377622	0.00438498	-0.0754485	0.00377622	0.178538	0.0021949
RPN1	0.0514764	0.0348898	0.000272448	-0.0678061	0.000136234	0.170759	0.0348898
BET1	0.0508294	0.00862001	0.0166942	-0.0463018	0.00838221	0.147961	0.00862001
ZFAND2B	0.0482517	0.0279634	0.000132266	-0.0641399	6.61354e-05	0.160643	0.0279634
BTG2	0.0477525	0.00449619	5.38393e-21	-0.177609	2.69196e-21	0.273114	0.00449619
ZNF331	0.0476781	0.00644029	0.00194527	-0.0193974	0.00644029	0.114754	0.000973109
WASF2	0.0475354	5.79775e-05	1.02776e-05	-0.12212	5.13882e-06	0.217191	5.79775e-05
CD59	0.0469495	2.07667e-07	4.12177e-16	-0.24222	2.06088e-16	0.336119	2.07667e-07
TMF1	0.0469331	0.0481455	0.0304995	-0.0495574	0.0153679	0.143424	0.0481455
RPA2	0.0468758	0.0393404	2.99933e-06	-0.0764543	1.49967e-06	0.170206	0.0393404
AEBP2	0.0457099	0.0389413	0.0263138	-0.0264095	0.0389413	0.117829	0.0132446
ETFDH	0.0452261	0.0189897	0.0285642	-0.0223577	0.0143856	0.11281	0.0189897
NKAIN4	0.044836	0.00305689	2.90142e-20	-0.175934	1.45071e-20	0.265606	0.00305689
ERRFI1	0.044808	0.00102545	0.000651694	-0.0326847	0.0003259	0.122301	0.00102545
AFF3	0.044365	0.0192736	4.00113e-24	0.161701	2.00056e-24	-0.0729711	0.0192736
MAP1LC3B	0.0439512	0.0353951	0.0195895	-0.126866	0.0353951	0.214769	0.00984319
ZNF83	0.0435302	0.000160484	6.6958e-06	-0.0664028	3.34791e-06	0.153463	0.000160484
GRN	0.0431644	0.00532279	0.000617533	-0.113502	0.00532279	0.199831	0.000308814
RASL11B	0.0426771	0.00118996	8.98241e-47	0.309677	4.49121e-47	-0.224323	0.00118996
TMED4	0.0426357	0.00104401	3.00347e-10	-0.149226	1.50174e-10	0.234497	0.00104401
NT5C3A	0.0417022	0.0489571	0.0227334	-0.0438207	0.011432	0.127225	0.0489571
BABAM2	0.0406432	0.0497074	0.000301269	-0.0527037	0.000150646	0.13399	0.0497074
SWI5	0.0402249	0.0436792	0.0058206	-0.0409679	0.00291455	0.121418	0.0436792
MORF4L2	0.0398889	0.000108976	0.000133562	-0.10898	0.000108976	0.188758	6.67835e-05
TMEM9B	0.0394482	0.0109973	0.0128322	-0.0645257	0.00643681	0.143422	0.0109973
LAMB2	0.0375531	0.00382607	0.000533403	-0.0765592	0.000266737	0.151666	0.00382607
CSRP2	0.0359399	0.0368864	3.06484e-09	0.10867	1.53242e-09	-0.0367904	0.0368864
ZYX	0.0358269	0.00539725	3.03141e-13	0.132504	1.5157e-13	-0.0608506	0.00539725
S100A13	0.0357917	0.0142301	7.62239e-08	-0.131708	3.81119e-08	0.203292	0.0142301
SPPL2A	0.0336417	0.026403	0.0022899	-0.0551548	0.00114561	0.122438	0.026403
TSPAN3	0.0331825	0.00288392	2.51825e-05	-0.140021	1.25913e-05	0.206386	0.00288392
TIMP3	0.0331233	0.00418259	0.00394916	-0.143527	0.00197653	0.209773	0.00418259
MAF	0.0320124	3.52417e-05	9.72209e-16	-0.149294	4.86104e-16	0.213319	3.52417e-05
ZFHX3	0.031995	0.000277452	2.16949e-35	0.245637	1.08475e-35	-0.181647	0.000277452
HNRNPA1L2	0.0307015	0.0388648	2.81615e-14	0.127597	1.40807e-14	-0.0661937	0.0388648
RCHY1	0.0298886	0.0174617	0.01573	-0.0539441	0.00789618	0.113721	0.0174617
PTPRG	0.0297659	0.0027119	2.45698e-24	0.207579	1.22849e-24	-0.148047	0.0027119
SMTN	0.0293548	0.0303795	8.0628e-10	-0.120549	4.0314e-10	0.179258	0.0303795
ZBTB38	0.028948	0.0492762	0.000193759	-0.0651153	9.68843e-05	0.123011	0.0492762
NACA	0.027937	0.00505285	3.91363e-33	0.135395	1.95682e-33	-0.0795211	0.00505285
UBL3	0.0279287	0.00503273	4.25883e-07	-0.106315	2.12942e-07	0.162172	0.00503273
USP53	0.0269646	0.00957319	2.32396e-06	-0.0729619	1.16198e-06	0.126891	0.00957319
WRB	0.0262253	0.0347901	4.13432e-11	-0.129119	2.06716e-11	0.18157	0.0347901
DKK1	0.0261265	5.12304e-05	3.84879e-47	0.497279	1.9244e-47	-0.445026	5.12304e-05
NPM1	0.0259979	3.39565e-08	1.6513e-74	0.246503	8.25649e-75	-0.194507	3.39565e-08
SLC25A4	0.0227175	0.0352509	3.08713e-14	-0.118879	1.54356e-14	0.164314	0.0352509
PTPRF	0.022035	0.0187694	1.48064e-06	-0.0880762	7.40321e-07	0.132146	0.0187694
RPS8	0.0216569	9.95399e-08	1.50453e-49	0.15458	7.52264e-50	-0.111266	9.95399e-08
TGFB1I1	0.0212456	2.68802e-05	1.90881e-52	0.304061	9.54407e-53	-0.26157	2.68802e-05
SLC25A3	0.0196377	0.000189738	4.73932e-44	0.187848	2.36966e-44	-0.148573	0.000189738
FKBP2	0.0182173	0.000847417	9.86219e-15	-0.196073	4.9311e-15	0.232508	0.000847417
CAST	0.017358	0.0270912	0.00012945	-0.161258	6.47271e-05	0.195974	0.0270912
AHCY	0.0164543	0.00403719	1.44246e-19	0.168587	7.21232e-20	-0.135679	0.00403719
PALLD	0.0164372	1.01853e-06	8.36275e-67	0.357998	4.18138e-67	-0.325124	1.01853e-06
PDGFRB	0.0161989	0.0314274	2.78201e-13	0.095441	1.39101e-13	-0.0630431	0.0314274
EIF3F	0.0161114	0.000906777	3.53118e-38	0.176056	1.76559e-38	-0.143834	0.000906777
RAB31	0.0136171	0.00210188	3.52037e-15	0.147281	1.76018e-15	-0.120046	0.00210188
PCBD1	0.0112821	0.00027777	2.12454e-10	-0.211702	1.06227e-10	0.234266	0.00027777
EML4	0.0110641	0.00115814	2.87021e-22	0.176819	1.43511e-22	-0.154691	0.00115814
LEPROT	0.00942005	0.000198595	0.000376525	-0.197579	0.00018828	0.216419	0.000198595
TLE1	0.00800028	0.043591	4.46395e-11	0.0966931	2.23197e-11	-0.0806926	0.043591
SPTAN1	0.00797344	0.0175128	0.00138419	-0.109219	0.000692337	0.125166	0.0175128
BASP1	0.00753655	0.000926108	2.34931e-13	0.13947	1.17466e-13	-0.124397	0.000926108
SQSTM1	0.00714214	0.0157899	2.47832e-09	-0.15051	1.23916e-09	0.164794	0.0157899
NR2F2-AS1	0.00653562	0.00607288	4.52796e-28	0.183302	2.26398e-28	-0.170231	0.00607288
EBF1	0.00646222	0.0396745	3.7065e-12	0.127758	1.85325e-12	-0.114833	0.0396745
NTHL1	0.00582147	0.0362602	0.00935803	0.0526877	0.00469001	-0.0410447	0.0362602
RPL13A	0.00401647	6.06183e-11	4.33975e-55	0.153948	2.16988e-55	-0.145915	6.06183e-11
SPATS2	0.0032094	0.0180689	6.39726e-06	0.0830374	3.19864e-06	-0.0766186	0.0180689
HAAO	0.00288961	0.000113221	1.39503e-27	0.147904	6.97513e-28	-0.142125	0.000113221
HNRNPDL	0.00280312	0.0156936	2.42276e-14	0.110493	1.21138e-14	-0.104887	0.0156936
TPM4	0.00276173	3.40931e-06	1.42252e-49	0.279613	7.1126e-50	-0.27409	3.40931e-06
ZNRD1	0.00193852	0.00759945	9.27639e-07	0.0810101	4.6382e-07	-0.077133	0.00759945
EPB41L4A-AS1	0.000196012	0.0319546	0.000819966	0.05088	0.000410067	-0.050488	0.0319546
DDX17	0.00016186	0.0172162	0.00122259	-0.124944	0.00061148	0.125268	0.0172162
HDGFL3	-0.000716695	0.0454244	0.000923899	0.0621663	0.000462056	-0.0635997	0.0454244
DGUOK	-0.00196299	0.00552278	3.60428e-06	0.0714664	1.80214e-06	-0.0753924	0.00552278
NACA2	-0.00281668	0.0448138	0.0348982	0.0422401	0.0176041	-0.0478735	0.0448138
HOXA3	-0.00357699	0.0442605	0.0112545	0.0459884	0.00564315	-0.0531424	0.0442605
EEF1D	-0.00392208	0.00426801	5.24869e-14	0.0905603	2.62434e-14	-0.0984045	0.00426801
ELMSAN1	-0.00402767	0.0482595	3.23973e-05	0.0678796	1.61988e-05	-0.0759349	0.0482595
MPC2	-0.00440438	0.0045912	0.00709367	-0.115222	0.00355315	0.106413	0.0045912
SEC11A	-0.0061082	0.0145458	7.00974e-09	0.0904742	3.50487e-09	-0.102691	0.0145458
CD151	-0.00676366	0.000327852	2.25364e-22	-0.274736	1.12682e-22	0.261209	0.000327852
ELOVL6	-0.00974096	0.0410212	7.47943e-06	0.0666617	3.73972e-06	-0.0861437	0.0410212
MYLK	-0.0116677	0.0163644	4.34845e-08	0.152889	2.17423e-08	-0.176224	0.0163644
PLEKHO1	-0.011709	0.00111653	1.41642e-09	0.105645	7.08208e-10	-0.129063	0.00111653
TGFBR3	-0.0117341	8.55226e-11	3.86238e-12	-0.395467	8.55226e-11	0.371998	1.93119e-12
PLTP	-0.0119323	0.000293232	3.32191e-19	-0.246524	1.66095e-19	0.222659	0.000293232
NPM3	-0.0123374	0.00214958	1.48347e-12	0.121785	7.41734e-13	-0.14646	0.00214958
TEAD2	-0.0143977	0.018805	3.70363e-10	0.107605	1.85181e-10	-0.1364	0.018805
LPIN2	-0.0148912	0.0448942	0.00103005	0.0710759	0.000515156	-0.100858	0.0448942
CDKN1A	-0.0163322	5.52549e-06	3.55195e-19	-0.321807	1.77598e-19	0.289143	5.52549e-06
ZC3H13	-0.0169326	0.00392855	7.96323e-05	0.066127	3.98169e-05	-0.0999921	0.00392855
FNIP2	-0.0169511	0.0223092	0.0219219	-0.0288012	0.0223092	-0.00510109	0.0110217
CUEDC2	-0.0173616	0.0141537	0.016021	0.039729	0.0141537	-0.0744522	0.00804284
JCAD	-0.0179232	0.0284755	0.000368419	-0.135798	0.000184226	0.0999517	0.0284755
LYRM4	-0.0182155	0.000490238	6.5086e-09	0.0912148	3.2543e-09	-0.127646	0.000490238
MYH10	-0.0187664	0.00495974	2.0661e-09	0.15168	1.03305e-09	-0.189213	0.00495974
GRHPR	-0.0188915	0.0229442	0.00569093	0.0436065	0.00284952	-0.0813895	0.0229442
NHP2	-0.0189036	0.00828963	0.0017549	0.0553903	0.000877835	-0.0931975	0.00828963
RPL8	-0.019041	4.66082e-06	9.37666e-20	0.0901655	4.68833e-20	-0.128248	4.66082e-06
FLNA	-0.0194401	0.00725076	5.57651e-13	0.115226	2.78826e-13	-0.154106	0.00725076
ARHGAP28	-0.0197327	2.4976e-05	5.8763e-15	-0.26362	2.93815e-15	0.224155	2.4976e-05
OST4	-0.020891	0.0182826	6.46824e-12	0.0951668	3.23412e-12	-0.136949	0.0182826
RPS15	-0.0211516	3.50527e-10	6.44851e-36	0.12645	3.22426e-36	-0.168754	3.50527e-10
RPL23A	-0.0212058	1.4092e-07	7.63378e-24	0.106545	3.81689e-24	-0.148957	1.4092e-07
RSRP1	-0.0224594	0.0182673	6.0986e-11	-0.160046	3.0493e-11	0.115128	0.0182673
PTPN14	-0.0224881	0.00585142	2.59927e-06	0.0649595	1.29964e-06	-0.109936	0.00585142
SMAD9	-0.0229052	0.0170207	0.00693361	0.0385336	0.00347284	-0.0843441	0.0170207
MDK	-0.0232931	4.48234e-11	8.53328e-27	0.200966	4.26664e-27	-0.247552	4.48234e-11
MALAT1	-0.0235782	1.90593e-08	7.11476e-10	-0.171215	3.55738e-10	0.124059	1.90593e-08
PPP3CA	-0.0240322	0.00175272	0.00153414	0.0847884	0.000767362	-0.132853	0.00175272
RPUSD4	-0.0245437	0.0368738	0.000125491	0.0510458	6.27473e-05	-0.100133	0.0368738
MT-ATP6	-0.0245705	0.0212273	3.57839e-09	-0.14854	1.78919e-09	0.0993987	0.0212273
RPL15	-0.0248698	4.29312e-16	8.76506e-50	0.137854	4.38253e-50	-0.187593	4.29312e-16
LEO1	-0.025244	0.0313859	0.0165486	0.0326758	0.00830881	-0.0831639	0.0313859
CD34	-0.0253967	6.56677e-12	4.13894e-17	-0.315593	2.06947e-17	0.2648	6.56677e-12
RTCB	-0.0255141	0.0182294	0.00505152	0.0332941	0.00252896	-0.0843223	0.0182294
COMMD6	-0.0255248	0.0305727	0.000712777	0.0397802	0.000356452	-0.0908299	0.0305727
ACSL3	-0.0259478	0.0353046	0.0105999	0.0385678	0.0353046	-0.0904634	0.00531405
RPL28	-0.0260615	4.56943e-15	1.22751e-75	0.181994	6.13753e-76	-0.234117	4.56943e-15
MYCBP2	-0.0260883	0.0337505	0.00117337	0.0474886	0.000586858	-0.0996652	0.0337505
EFNB1	-0.0266477	0.00789447	1.09441e-08	-0.262165	5.47203e-09	0.20887	0.00789447
ACTB	-0.0268181	1.11171e-08	1.63498e-31	0.144748	8.1749e-32	-0.198384	1.11171e-08
MRPS15	-0.0268281	0.0167477	0.00159442	0.0442112	0.00079753	-0.0978673	0.0167477
VCAM1	-0.028608	0.00143518	2.30663e-22	0.120962	1.15331e-22	-0.178178	0.00143518
DMAC2	-0.0286409	0.0355396	0.0214867	0.030724	0.0355396	-0.0880057	0.0108017
NDUFS5	-0.0292412	0.00369188	1.07696e-06	0.057556	5.38478e-07	-0.116038	0.00369188
HIKESHI	-0.0297624	0.0189205	0.0273399	0.0370197	0.0189205	-0.0965444	0.0137647
RPL13	-0.0298262	1.68396e-21	1.34289e-51	0.149685	6.71444e-52	-0.209337	1.68396e-21
RSL1D1	-0.0302777	0.000101238	6.53301e-11	0.124384	3.26651e-11	-0.184939	0.000101238
HOXA9	-0.0303016	0.0148288	0.0195448	0.134161	0.00982064	-0.194764	0.0148288
C1QTNF3	-0.0304456	0.036506	7.58201e-08	0.0664878	3.791e-08	-0.127379	0.036506
CALM2	-0.0308593	2.2777e-05	8.47591e-08	-0.211043	4.23795e-08	0.149324	2.2777e-05
ATP5F1C	-0.0308866	0.00373587	2.15511e-06	0.0782031	1.07756e-06	-0.139976	0.00373587
ALX1	-0.0309855	0.020667	0.00794603	0.0248808	0.020667	-0.0868518	0.00398094
BSG	-0.0314274	2.67004e-05	5.22342e-38	-0.307631	2.61171e-38	0.244776	2.67004e-05
RPS5	-0.0318028	1.67878e-19	1.39197e-54	0.175185	6.95987e-55	-0.238791	1.67878e-19
KCNJ8	-0.0318041	0.0120449	1.10995e-11	0.080417	5.54974e-12	-0.144025	0.0120449
SNRPD2	-0.0318123	0.0252855	0.00440528	0.0325176	0.00220507	-0.0961423	0.0252855
RPS18	-0.0319432	1.28666e-24	3.99084e-46	0.151185	1.99542e-46	-0.215071	1.28666e-24
CYR61	-0.0332545	1.12234e-05	2.22783e-37	0.260358	1.11391e-37	-0.326867	1.12234e-05
RPS11	-0.0336759	2.38701e-09	6.8598e-21	0.103652	3.4299e-21	-0.171003	2.38701e-09
MAML2	-0.0353325	0.0355721	0.00790668	0.0395398	0.0355721	-0.110205	0.00396119
RPS17	-0.0355835	0.00991612	0.0137859	0.0191042	0.00991612	-0.0902712	0.00691689
XIST	-0.036891	0.000720611	1.23774e-05	0.0986538	6.1887e-06	-0.172436	0.000720611
MYL6B	-0.0370676	0.00460989	2.04318e-09	0.0867443	1.02159e-09	-0.16088	0.00460989
PTN	-0.0372652	0.0295057	0.0565071	-0.00306437	0.0286644	-0.0714661	0.0295057
NT5C3B	-0.037546	0.0098003	0.00699356	0.049979	0.00350292	-0.125071	0.0098003
ACTG1	-0.0378487	1.95789e-23	2.66911e-103	0.279689	1.33455e-103	-0.355386	1.95789e-23
ARHGAP24	-0.039462	0.0056603	3.10011e-09	0.0921733	1.55006e-09	-0.171097	0.0056603
RPL14	-0.0397274	3.90922e-18	6.99795e-60	0.178419	3.49898e-60	-0.257874	3.90922e-18
ISG15	-0.0397729	0.000474763	3.22426e-25	0.177887	1.61213e-25	-0.257433	0.000474763
COX4I1	-0.0401955	0.000463921	3.64818e-09	0.061255	1.82409e-09	-0.141646	0.000463921
RPS9	-0.0404159	3.43429e-21	2.42845e-58	0.164001	1.21422e-58	-0.244833	3.43429e-21
LPP	-0.041553	0.0453768	0.0296448	0.0245802	0.0453768	-0.107686	0.0149339
NUTF2	-0.0415881	0.00168032	1.41436e-06	0.0703503	7.0718e-07	-0.153527	0.00168032
COL6A3	-0.0420459	1.07663e-07	1.49044e-73	0.367899	7.45218e-74	-0.45199	1.07663e-07
PDE4D	-0.0420995	0.0010406	9.47814e-06	0.060182	4.73908e-06	-0.144381	0.0010406
RTRAF	-0.042499	0.0106816	4.9818e-05	0.0446931	2.49093e-05	-0.129691	0.0106816
TSC22D2	-0.0427947	0.0265748	0.0184871	0.0247912	0.0265748	-0.110381	0.00928667
UQCRC2	-0.0430131	0.000866095	0.000588582	0.0585544	0.000866095	-0.144581	0.000294334
ATP5PB	-0.0430883	0.00322099	0.00100574	0.053761	0.000502996	-0.139938	0.00322099
FTL	-0.0434023	0.000402369	0.000100027	-0.0192209	0.000402369	-0.0675837	5.00147e-05
RPL10A	-0.0444634	7.22771e-19	2.39501e-33	0.13161	1.1975e-33	-0.220537	7.22771e-19
RPL4	-0.0446118	1.68561e-11	1.75871e-29	0.129893	8.79354e-30	-0.219116	1.68561e-11
TMEM218	-0.0447027	0.0411397	0.0525211	-0.0343641	0.0266147	-0.0550413	0.0411397
SMC5	-0.0447275	0.0283004	0.0156688	-0.0432749	0.00786532	-0.0461802	0.0283004
MRPL49	-0.0449053	0.0386857	0.00905132	-0.0337021	0.00453595	-0.0561086	0.0386857
NSA2	-0.0454859	0.0313647	0.0545941	0.0370087	0.0276801	-0.12798	0.0313647
TATDN1	-0.0455279	0.000288302	8.43011e-05	0.0724163	0.000288302	-0.163472	4.21514e-05
UBE2N	-0.0460534	0.0454706	0.0350969	0.0193387	0.0454706	-0.111445	0.0177052
RPL34	-0.0462774	1.95617e-09	1.41848e-12	0.080931	7.09239e-13	-0.173486	1.95617e-09
RFXANK	-0.0467424	0.00160944	3.96464e-05	0.0666911	1.98234e-05	-0.160176	0.00160944
TMEM204	-0.0470477	0.000374922	4.18032e-17	0.116675	2.09016e-17	-0.210771	0.000374922
VPS36	-0.0471013	0.0489282	0.0396348	-0.0396273	0.0200178	-0.0545752	0.0489282
SRSF3	-0.0475846	0.0485178	0.00277687	0.0103762	0.0485178	-0.105545	0.0013894
RPS27A	-0.0479846	1.58741e-15	5.07903e-21	0.0917293	2.53952e-21	-0.187698	1.58741e-15
ENG	-0.0480098	0.00976638	1.69419e-27	0.108732	8.47096e-28	-0.204752	0.00976638
UPF2	-0.0485853	0.0248053	2.41722e-06	-0.0959366	1.20861e-06	-0.00123396	0.0248053
RPRD1A	-0.048892	0.0309734	0.00575161	-0.0492191	0.00287995	-0.0485649	0.0309734
RPS4X	-0.0493195	1.97272e-19	2.67976e-20	0.109988	1.33988e-20	-0.208627	1.97272e-19
HSPA14	-0.0494627	0.016447	0.0240649	-0.025553	0.016447	-0.0733723	0.0121057
HLA-E	-0.0498298	0.0357261	0.00335093	-0.140938	0.00167687	0.0412782	0.0357261
EIF3H	-0.0510428	3.99395e-06	7.14982e-21	0.13037	3.57491e-21	-0.232455	3.99395e-06
RPS12	-0.0514287	2.31305e-16	3.62623e-16	0.110893	2.31305e-16	-0.213751	1.81312e-16
C12orf10	-0.0515986	0.00680208	0.00525189	0.0386617	0.0026294	-0.141859	0.00680208
ZMAT2	-0.0519838	0.0488574	0.0319407	-0.0359612	0.0488574	-0.0680065	0.0160999
SIAH1	-0.0520309	0.0435132	0.0581489	-0.0189549	0.0435132	-0.085107	0.0295099
U2AF2	-0.0521006	0.0159257	0.022561	-0.0319819	0.0159257	-0.0722194	0.0113449
RNF138	-0.0521458	0.0127464	0.00453374	-0.0375486	0.00226944	-0.066743	0.0127464
CYLD	-0.0522065	0.0415174	0.0682284	-0.0165262	0.0347168	-0.0878867	0.0415174
MOXD1	-0.0522805	0.00113948	0.000268207	0.0708432	0.000134112	-0.175404	0.00113948
ACTN1	-0.0526735	8.37844e-09	1.01549e-15	0.223799	5.07743e-16	-0.329146	8.37844e-09
CTNNA1	-0.0527687	0.0258563	0.00402347	0.0319243	0.0258563	-0.137462	0.00201376
PHB2	-0.0527866	0.000834538	0.000132429	0.0573046	6.62168e-05	-0.162878	0.000834538
TEX30	-0.0528854	0.00662314	0.00079952	-0.0430749	0.00039984	-0.0626959	0.00662314
CCDC167	-0.0530333	0.00923978	0.00298454	-0.0779565	0.00149338	-0.02811	0.00923978
ASNA1	-0.0530644	0.0414484	0.0724747	-0.0474943	0.0414484	-0.0586344	0.0369189
TMEM199	-0.0533293	0.0385956	0.028789	-0.0255098	0.0144996	-0.0811489	0.0385956
ODR4	-0.0533602	0.0310998	0.0305133	-0.0188964	0.0310998	-0.0878241	0.0153749
S100A16	-0.0533716	3.80424e-13	3.4646e-18	-0.43325	3.80424e-13	0.326507	1.7323e-18
SF3A1	-0.0537578	0.0259944	0.00290315	-0.0328003	0.00145263	-0.0747153	0.0259944
TXNL1	-0.053899	0.000254072	8.70103e-08	0.0836446	4.35052e-08	-0.191443	0.000254072
PSMB4	-0.0541398	0.0279589	0.00549981	0.0253947	0.0279589	-0.133674	0.0027537
JMJD1C	-0.0541741	0.0111697	0.0142742	0.0282537	0.0111697	-0.136602	0.00716276
E2F4	-0.0542404	0.0287987	0.0477469	-0.0323055	0.0287987	-0.0761753	0.0241654
API5	-0.0549923	0.0435672	0.00228303	-0.0592588	0.00114217	-0.0507259	0.0435672
ZNF503	-0.0551498	1.43676e-05	9.68618e-07	0.113558	4.84309e-07	-0.223858	1.43676e-05
NT5C2	-0.0551613	0.0385883	0.0326638	-0.020441	0.0385883	-0.0898816	0.0164675
PPP2R5C	-0.0553809	0.0383577	0.00530786	-0.0401063	0.00265746	-0.0706555	0.0383577
CCNT2	-0.0556751	0.0318979	0.0149432	-0.0348823	0.00749974	-0.076468	0.0318979
RPL27	-0.0561633	1.38465e-12	3.59847e-17	0.0905101	1.79923e-17	-0.202837	1.38465e-12
PICALM	-0.0564758	0.0408778	0.00778653	-0.0477304	0.00390087	-0.0652212	0.0408778
CTGF	-0.0573724	0.00910044	2.50303e-07	0.042503	1.25151e-07	-0.157248	0.00910044
PSMA4	-0.0573941	0.022133	0.0218349	0.0196142	0.022133	-0.134402	0.0109777
KHSRP	-0.0578989	0.0255837	0.0256626	-0.0324658	0.0255837	-0.083332	0.0129147
ZNF92	-0.0583608	0.0113157	0.00318888	-0.0334606	0.00159571	-0.083261	0.0113157
PPP4R3A	-0.0597524	0.0300123	0.0148356	-0.0440001	0.00744554	-0.0755046	0.0300123
ATP5F1A	-0.0597941	9.03425e-07	5.78681e-15	0.104043	2.8934e-15	-0.223631	9.03425e-07
DHPS	-0.0597973	0.0123213	0.0156628	-0.0308641	0.00786231	-0.0887304	0.0123213
SLF1	-0.0598237	0.00350549	0.000202547	-0.0421671	0.000101279	-0.0774803	0.00350549
C19orf53	-0.0598329	0.0398124	0.000272902	-0.0678724	0.00013646	-0.0517933	0.0398124
RPL17	-0.0600705	0.00149795	1.08537e-06	0.0619671	5.42686e-07	-0.182108	0.00149795
GNAI1	-0.0602288	0.000810204	0.000655584	0.0376268	0.000327846	-0.158085	0.000810204
SPATA6	-0.0603992	0.0406056	0.00921834	-0.0410137	0.00461984	-0.0797846	0.0406056
PURB	-0.0604402	0.0457958	0.0457561	-0.0271882	0.0457958	-0.0936923	0.0231459
RPL6	-0.0606133	4.89858e-17	5.69943e-22	0.103309	2.84971e-22	-0.224536	4.89858e-17
ORMDL2	-0.0607156	0.0145778	0.00800776	-0.04027	0.00401193	-0.0811611	0.0145778
F2R	-0.0607884	3.28332e-05	7.30907e-12	0.118992	3.65453e-12	-0.240569	3.28332e-05
EIF3K	-0.0609134	2.24546e-07	5.56851e-18	0.125024	2.78426e-18	-0.24685	2.24546e-07
TAF3	-0.0609863	0.0126544	0.00190383	-0.0389406	0.000952367	-0.0830319	0.0126544
PBX1	-0.061513	1.81007e-05	2.80446e-15	0.131557	1.40223e-15	-0.254583	1.81007e-05
MYL12A	-0.061613	1.94951e-10	3.35547e-42	0.219125	1.67773e-42	-0.342351	1.94951e-10
METTL3	-0.0617275	0.0134575	0.0213529	-0.0355977	0.0134575	-0.0878573	0.0107341
SOCS2	-0.0625117	0.0298421	0.00158199	0.0289373	0.0298421	-0.153961	0.00079131
BOD1L1	-0.063101	0.0198384	0.027128	-0.0322154	0.0136572	-0.0939866	0.0198384
ZNF827	-0.0639559	0.016561	0.000656902	0.0362612	0.016561	-0.164173	0.000328505
WDR33	-0.0639724	0.0488933	0.00140854	-0.0617569	0.000704519	-0.0661878	0.0488933
RPL31	-0.0649118	1.1491e-14	1.4866e-17	0.0925019	7.43301e-18	-0.222326	1.1491e-14
LARP1	-0.0649619	0.0206234	0.00214502	-0.0664563	0.00107309	-0.0634676	0.0206234
MRPS16	-0.064969	0.0211733	0.0241947	-0.044105	0.0121714	-0.0858329	0.0211733
ALDH16A1	-0.0651735	0.00951059	3.80246e-06	-0.0504377	1.90123e-06	-0.0799094	0.00951059
SPCS3	-0.0654117	0.0179133	0.00150358	-0.0629668	0.000752073	-0.0678566	0.0179133
ARID2	-0.0656608	0.00822846	0.0152543	-0.028082	0.00822846	-0.10324	0.00765647
UBAP1	-0.0656883	0.0228188	0.0184999	-0.0368715	0.0228188	-0.094505	0.00929314
PUM2	-0.0659459	0.0165833	0.000578248	-0.0419653	0.000289166	-0.0899265	0.0165833
ATP6AP1	-0.0661031	0.0312814	3.14084e-06	-0.0871397	1.57042e-06	-0.0450665	0.0312814
CWF19L2	-0.0662128	0.0408783	0.0640035	-0.0296151	0.0408783	-0.102811	0.0325309
PSMB2	-0.066263	0.0192577	0.00349624	-0.0656647	0.00174965	-0.0668613	0.0192577
WARS	-0.0667147	0.0114084	0.00996338	-0.0337017	0.0114084	-0.0997277	0.00499416
TRMT10C	-0.0670038	0.0162067	0.0214973	-0.0341346	0.0108071	-0.099873	0.0162067
CKB	-0.0672862	3.0947e-10	7.13256e-36	-0.50575	3.56628e-36	0.371177	3.0947e-10
PAFAH1B3	-0.0672914	0.000786681	0.000154427	0.0525173	0.000786681	-0.1871	7.72165e-05
RPS27	-0.067354	0.000308204	1.22065e-10	0.0501246	0.000308204	-0.184833	6.10323e-11
S1PR3	-0.0674936	0.000925037	0.000102209	0.045095	0.000925037	-0.180082	5.11056e-05
POLR1D	-0.0676505	5.33621e-05	1.6548e-07	0.0848568	8.27401e-08	-0.220158	5.33621e-05
UMPS	-0.0678809	0.0366817	0.00177509	-0.0466661	0.00088794	-0.0890958	0.0366817
EXOSC10	-0.0678869	0.00568846	0.00180043	-0.0363485	0.00568846	-0.0994253	0.000900622
GPATCH2L	-0.0679158	0.0226202	0.0163586	-0.0380422	0.0226202	-0.0977894	0.008213
LEPROTL1	-0.0679663	0.0194659	0.00037826	-0.0610842	0.000189148	-0.0748484	0.0194659
RBM23	-0.0682407	0.0221999	0.000398381	-0.0749463	0.000199211	-0.0615351	0.0221999
DECR1	-0.0684854	0.0278044	0.00349275	-0.0374258	0.0278044	-0.099545	0.0017479
PPP1R7	-0.0686642	0.0272215	0.0222975	-0.0320055	0.0272215	-0.105323	0.0112116
RPL3	-0.0687214	1.64146e-32	5.44876e-37	0.142848	2.72438e-37	-0.280291	1.64146e-32
ABCB7	-0.0687296	0.0471708	0.0034154	-0.0225386	0.0471708	-0.114921	0.00170916
METTL23	-0.0688518	0.0441875	0.00348312	-0.0482775	0.00174308	-0.0894261	0.0441875
BAZ2A	-0.0689454	0.0151685	0.00849476	-0.0345956	0.0151685	-0.103295	0.00425644
IFT81	-0.0693166	0.016684	0.000427291	-0.039672	0.000213668	-0.0989611	0.016684
RPS24	-0.0694604	4.83555e-13	3.13176e-14	0.085023	4.83555e-13	-0.223944	1.56588e-14
FAU	-0.0695151	0.000162768	1.6392e-07	0.037188	0.000162768	-0.176218	8.19599e-08
HMG20B	-0.0696528	0.00969077	0.000362901	-0.0792339	0.000181467	-0.0600716	0.00969077
GTF3C5	-0.0696585	0.00366901	0.00367405	-0.0459473	0.00183871	-0.0933696	0.00366901
MTCH2	-0.0699503	0.0464575	0.00304499	-0.0713451	0.00152366	-0.0685554	0.0464575
RPL18	-0.0700173	1.85118e-22	6.38426e-31	0.118397	3.19213e-31	-0.258432	1.85118e-22
NUDT9	-0.0703106	0.0427069	0.000557417	-0.042246	0.000278747	-0.0983753	0.0427069
MTX2	-0.0703122	0.0456213	0.0114332	-0.0600109	0.00573301	-0.0806134	0.0456213
RANGRF	-0.0706649	0.0283016	0.0506997	-0.0352731	0.0256796	-0.106057	0.0283016
FANCL	-0.070869	0.00878306	2.3842e-06	-0.0648919	1.1921e-06	-0.076846	0.00878306
FAM174A	-0.0711863	0.0112414	0.00417243	-0.0442105	0.0112414	-0.0981622	0.0020884
RPL7	-0.0715551	1.65847e-16	8.72209e-21	0.095638	4.36104e-21	-0.238748	1.65847e-16
EIF4E	-0.0718792	0.0191704	2.75527e-05	-0.100499	1.37765e-05	-0.0432592	0.0191704
CFLAR	-0.0719764	0.0337118	8.20669e-05	-0.0749594	4.10343e-05	-0.0689934	0.0337118
LYRM1	-0.0720156	0.00490806	0.00578264	-0.0449503	0.00289551	-0.0990809	0.00490806
MEX3A	-0.0723631	1.51687e-05	1.32912e-07	0.0920564	6.64561e-08	-0.236783	1.51687e-05
NBEAL1	-0.0724913	0.0110742	0.00132608	0.0376462	0.0110742	-0.182629	0.000663259
ATP6V1B2	-0.0727532	0.0382349	0.000622934	-0.0481684	0.000311516	-0.097338	0.0382349
PPM1B	-0.0728356	0.0192135	9.59914e-05	-0.0559368	4.79968e-05	-0.0897345	0.0192135
RPL21	-0.0728636	8.0653e-18	2.61282e-18	0.0904033	8.0653e-18	-0.23613	1.30641e-18
EXOSC3	-0.0728908	0.017531	0.0104809	-0.034946	0.017531	-0.110836	0.00525425
RPS13	-0.0729571	4.36114e-20	6.22615e-24	0.0956476	3.11308e-24	-0.241562	4.36114e-20
LCORL	-0.0731494	0.0318281	5.34306e-11	-0.0793739	2.67153e-11	-0.0669248	0.0318281
R3HDM1	-0.0733656	0.0199461	0.0242176	-0.0349704	0.0199461	-0.111761	0.012183
UBA52	-0.0734001	1.64967e-09	2.6302e-12	0.0637426	1.3151e-12	-0.210543	1.64967e-09
RPS23	-0.0734237	4.05359e-14	2.00102e-21	0.0872463	4.05359e-14	-0.234094	1.00051e-21
HERC2	-0.0735018	0.0109534	0.00920573	-0.0461868	0.00461351	-0.100817	0.0109534
CDC42SE1	-0.0736077	0.0089205	4.79383e-05	-0.0669515	2.39694e-05	-0.080264	0.0089205
GPANK1	-0.0736105	0.0278007	2.81444e-06	-0.0755728	1.40722e-06	-0.0716483	0.0278007
FNBP1L	-0.0736236	0.0387116	0.000120267	-0.086358	6.01353e-05	-0.0608892	0.0387116
RPP25L	-0.0737528	0.0392138	0.00617899	-0.0511995	0.00309428	-0.0963061	0.0392138
NOP10	-0.0738098	0.045569	0.00815459	-0.0865336	0.00408564	-0.0610861	0.045569
MAPK8	-0.0738494	0.0303947	0.0033785	-0.0262945	0.0303947	-0.121404	0.00169068
SNAPC1	-0.0743122	0.0143075	0.00143187	-0.0475185	0.000716189	-0.101106	0.0143075
TERF1	-0.074315	0.00530832	0.00768638	-0.0537163	0.00530832	-0.0949137	0.0038506
ZNF581	-0.0743322	0.00235231	0.000400905	0.048924	0.00235231	-0.197588	0.000200473
GGPS1	-0.0743862	0.037228	0.0730409	-0.0391237	0.037228	-0.109649	0.0372129
CWC15	-0.0748221	0.0146252	0.0138689	-0.0438984	0.0146252	-0.105746	0.00695867
ZFAS1	-0.0748401	0.000771899	0.000195847	0.0351308	0.000771899	-0.184811	9.79283e-05
TRMT112	-0.0749042	0.024635	0.00689916	-0.0587485	0.00345555	-0.0910599	0.024635
YTHDC1	-0.0749891	0.0480069	0.000539174	-0.0651877	0.000269623	-0.0847905	0.0480069
PCM1	-0.075101	0.015478	0.00223915	-0.0565498	0.0011202	-0.0936521	0.015478
PPIA	-0.07511	2.09985e-06	1.12952e-17	0.0909274	5.64758e-18	-0.241147	2.09985e-06
RBM14	-0.0752082	0.0424956	0.00471771	-0.0438874	0.00236164	-0.106529	0.0424956
UBQLN1	-0.0754397	0.0196241	0.00728055	-0.0426295	0.00364692	-0.10825	0.0196241
HUWE1	-0.0755111	0.0232488	0.0151587	-0.0374802	0.0076083	-0.113542	0.0232488
PPIL1	-0.0757738	0.00636582	0.0120086	-0.0534574	0.00636582	-0.0980901	0.00602242
KAT6A	-0.0758596	0.0143232	0.00391793	-0.0311143	0.0143232	-0.120605	0.00196089
NONO	-0.0760865	0.000154463	4.47378e-05	0.0647884	2.23691e-05	-0.216961	0.000154463
CLIC4	-0.0763071	0.0262305	0.000517797	-0.0699882	0.000258932	-0.082626	0.0262305
RPL18A	-0.0763387	2.52058e-20	6.74751e-25	0.111896	3.37375e-25	-0.264573	2.52058e-20
ILF2	-0.0763474	0.0418198	0.000160146	0.0132984	0.0418198	-0.165993	8.00762e-05
BZW2	-0.0763694	0.000657855	0.000244981	0.0582062	0.000657855	-0.210945	0.000122498
LCOR	-0.0769024	0.016065	2.39149e-05	-0.0616786	1.19575e-05	-0.0921262	0.016065
PSMF1	-0.0770161	0.0180245	0.0155641	-0.0427014	0.00781258	-0.111331	0.0180245
UFD1	-0.0772108	0.0309364	0.00236426	-0.0770853	0.00118283	-0.0773364	0.0309364
TNPO1	-0.0772263	0.0209963	0.00827847	-0.0585945	0.00414784	-0.095858	0.0209963
ETF1	-0.0773115	0.00400019	0.0057462	-0.0423612	0.00400019	-0.112262	0.00287724
AHSA1	-0.0777041	0.0204192	0.0239688	-0.0371318	0.0120571	-0.118276	0.0204192
UTP11	-0.0778019	0.0108544	0.000217231	0.0390023	0.0108544	-0.194606	0.000108621
YIPF6	-0.0778828	0.0298919	0.0264702	-0.0428213	0.0133239	-0.112944	0.0298919
STK4	-0.0779223	0.00293302	1.20749e-05	-0.0595329	6.03745e-06	-0.0963117	0.00293302
CNOT8	-0.0779603	0.0453831	0.00323721	-0.0318189	0.0453831	-0.124102	0.00161992
YEATS4	-0.0780423	0.0188096	1.55071e-08	-0.0873057	7.75353e-09	-0.0687789	0.0188096
DLC1	-0.0781482	0.0165657	0.00466291	0.0435776	0.0165657	-0.199874	0.00233418
RPL11	-0.0781969	4.44587e-30	1.497e-30	0.118845	7.48498e-31	-0.275239	4.44587e-30
ANKRD46	-0.0783151	0.017258	0.0147473	-0.0425157	0.017258	-0.114115	0.00740105
RPAIN	-0.0783373	0.0199023	0.000117571	-0.0776711	5.87874e-05	-0.0790036	0.0199023
GAPDH	-0.0783883	0.0424877	0.000898774	-0.069094	0.000449488	-0.0876827	0.0424877
CMTM6	-0.0784661	0.0302562	4.26423e-07	-0.114763	2.13212e-07	-0.042169	0.0302562
RPL24	-0.0786221	1.6597e-11	3.82333e-13	0.0664038	1.6597e-11	-0.223648	1.91166e-13
ERBIN	-0.0787195	0.0367753	0.0673045	-0.0450417	0.0342384	-0.112397	0.0367753
ZNF714	-0.0787278	0.0148911	1.85666e-07	-0.0728271	9.28332e-08	-0.0846285	0.0148911
KPNA4	-0.0791401	0.0258784	0.00650887	-0.0604614	0.00325975	-0.0978188	0.0258784
APOO	-0.0793945	0.00617073	5.43878e-05	-0.0704072	2.71943e-05	-0.0883817	0.00617073
RBM26	-0.0797221	0.0165659	0.00764661	-0.0456384	0.00383064	-0.113806	0.0165659
RPL32	-0.0798182	1.15548e-21	1.08161e-26	0.105942	1.15548e-21	-0.265579	5.40805e-27
PARP14	-0.079827	0.00705555	0.000218917	-0.0411084	0.000109465	-0.118546	0.00705555
POU2F1	-0.0798454	0.00087342	0.0011083	-0.0348384	0.00087342	-0.124852	0.000554306
MRPL32	-0.0801136	0.0496858	0.0295257	-0.056135	0.0496858	-0.104092	0.0148735
MVB12A	-0.0802309	0.0371851	0.000248563	-0.0871654	0.000124289	-0.0732964	0.0371851
UNG	-0.0804402	0.0283035	0.000119832	-0.0619594	5.9918e-05	-0.0989209	0.0283035
PIH1D1	-0.0804872	0.0266248	6.60562e-05	-0.0797917	3.30287e-05	-0.0811827	0.0266248
LYAR	-0.0807487	0.0189471	0.00396759	-0.0401064	0.00198576	-0.121391	0.0189471
SNRNP70	-0.080837	0.0266065	0.0523722	-0.0519454	0.0265382	-0.109729	0.0266065
NCOR1	-0.0808575	0.0429831	0.0469681	-0.0364973	0.0429831	-0.125218	0.0237665
TPT1	-0.0809134	3.38224e-07	1.66146e-12	0.038328	3.38224e-07	-0.200155	8.30729e-13
RPS26	-0.0811945	6.41953e-05	0.000110537	0.0394771	5.52702e-05	-0.201866	6.41953e-05
NUDT21	-0.0812428	0.00179658	0.00292641	-0.0543624	0.00179658	-0.108123	0.00146428
TPGS2	-0.0813821	0.0195046	0.00102807	-0.0695078	0.000514166	-0.0932563	0.0195046
RPLP0	-0.0815493	8.78817e-12	2.2043e-15	0.0729292	8.78817e-12	-0.236028	1.10215e-15
STIP1	-0.0815755	0.0034867	3.88668e-05	-0.0709587	1.94336e-05	-0.0921923	0.0034867
USP33	-0.0817064	0.0163068	0.0135352	-0.0288093	0.0163068	-0.134603	0.00679067
RAB30-AS1	-0.0817935	0.0104176	0.0144978	-0.0508525	0.00727539	-0.112735	0.0104176
EBNA1BP2	-0.0819375	0.00482451	0.000149284	-0.063835	7.46448e-05	-0.10004	0.00482451
THYN1	-0.0820856	0.049511	0.0116648	-0.0415275	0.049511	-0.122644	0.00584952
RACK1	-0.0823492	6.92228e-26	7.53648e-32	0.136625	3.76824e-32	-0.301324	6.92228e-26
CEP41	-0.0825467	0.00113487	0.000320501	-0.0432563	0.000160263	-0.121837	0.00113487
ATP2B1	-0.0827515	0.00308989	4.3258e-06	0.0708432	0.00308989	-0.236346	2.1629e-06
SDHB	-0.0828402	0.00417557	4.64473e-06	-0.0803718	2.32237e-06	-0.0853085	0.00417557
DCXR	-0.0828675	0.0457224	0.00293567	-0.0959925	0.00146891	-0.0697424	0.0457224
SLTM	-0.0830135	0.0290202	8.24973e-05	-0.0837048	4.12495e-05	-0.0823222	0.0290202
ZNF638	-0.0832145	0.00863171	0.00392649	-0.0592519	0.00196518	-0.107177	0.00863171
WAPL	-0.0834093	0.017452	0.000772978	-0.0624954	0.000386563	-0.104323	0.017452
IARS2	-0.0835284	0.0112916	7.15697e-05	-0.0647255	3.57855e-05	-0.102331	0.0112916
RTF1	-0.083566	0.0338475	0.0072524	-0.0608457	0.0036328	-0.106286	0.0338475
MPHOSPH6	-0.0836517	0.00487495	0.00132396	-0.0503069	0.000662201	-0.116997	0.00487495
ZNF24	-0.0837431	0.0148588	0.00202346	-0.0438253	0.00101224	-0.123661	0.0148588
DKC1	-0.0838817	0.0131084	0.000871665	-0.0588643	0.000435928	-0.108899	0.0131084
ZDHHC4	-0.0839317	0.0417915	4.43487e-05	-0.0770123	2.21746e-05	-0.090851	0.0417915
HNRNPH2	-0.0840745	0.0455122	0.00115219	-0.0838271	0.00057626	-0.0843218	0.0455122
DDX41	-0.0842459	0.0165426	1.09935e-06	-0.0751265	5.49673e-07	-0.0933652	0.0165426
RPS25	-0.0843239	4.17385e-15	1.97516e-21	0.102111	9.8758e-22	-0.270758	4.17385e-15
NCOA7	-0.084501	0.0323639	0.0365263	-0.0268	0.0323639	-0.142202	0.018433
RPS3	-0.0845801	1.88405e-30	1.84305e-34	0.139284	9.21525e-35	-0.308444	1.88405e-30
NTMT1	-0.084686	0.00748236	0.00516353	-0.0453858	0.00258511	-0.123986	0.00748236
SLC25A39	-0.0847361	0.0208008	0.0082484	-0.0681384	0.00413274	-0.101334	0.0208008
PTPA	-0.0850099	0.0213428	7.67122e-06	-0.0817647	3.83562e-06	-0.0882552	0.0213428
CBR4	-0.0850271	0.00948008	0.00177764	-0.0606156	0.000889213	-0.109439	0.00948008
CASC15	-0.0851795	0.0285592	0.000825742	-0.0481841	0.000412956	-0.122175	0.0285592
RPS15A	-0.0852738	4.40795e-16	1.71648e-23	0.0968918	4.40795e-16	-0.267439	8.58238e-24
TOMM22	-0.0852753	0.0400758	8.61559e-05	0.0387101	0.0400758	-0.209261	4.30789e-05
TADA3	-0.085883	0.014336	6.7408e-08	-0.100069	3.3704e-08	-0.0716975	0.014336
CETN3	-0.0860702	0.041104	2.86265e-10	-0.096836	1.43132e-10	-0.0753044	0.041104
PIK3C2A	-0.0864129	0.0157584	0.00416827	-0.0358266	0.0157584	-0.136999	0.00208631
KIAA1191	-0.0865507	0.0331136	2.9608e-09	-0.10222	1.4804e-09	-0.070881	0.0331136
SREK1	-0.0867943	0.0277757	0.0487546	-0.0425722	0.0277757	-0.131016	0.0246819
KIF2A	-0.087008	0.00331487	0.00287002	-0.0458595	0.00143604	-0.128156	0.00331487
RPA1	-0.0870943	0.0093218	0.00491735	-0.0307266	0.0093218	-0.143462	0.00246171
FBXO21	-0.0872308	0.00319048	0.000111641	-0.0853774	5.58221e-05	-0.0890842	0.00319048
COA1	-0.0874623	0.0443894	2.00063e-15	-0.153775	1.00031e-15	-0.0211493	0.0443894
N4BP2	-0.0875393	0.0248507	2.26001e-05	-0.059295	1.13001e-05	-0.115784	0.0248507
MRPS9	-0.0876154	0.00983831	0.00820062	-0.05046	0.00410875	-0.124771	0.00983831
ST13	-0.0881615	3.63063e-07	5.67103e-07	0.0728337	3.63063e-07	-0.249157	2.83552e-07
MRPS31	-0.0881805	0.0257447	0.00778584	-0.039631	0.0257447	-0.13673	0.00390053
CNPY3	-0.0882489	0.0050431	0.00309535	-0.0571817	0.00154888	-0.119316	0.0050431
CDK5RAP2	-0.0882641	0.00215512	7.03041e-09	-0.0713152	3.51521e-09	-0.105213	0.00215512
RNF114	-0.0882667	0.0192206	0.000994714	-0.0665876	0.000497481	-0.109946	0.0192206
NFATC2IP	-0.0883994	0.022704	4.93951e-07	-0.0737333	2.46975e-07	-0.103066	0.022704
HIRIP3	-0.0884326	0.0134799	1.24578e-10	-0.0703169	6.22891e-11	-0.106548	0.0134799
RPS3A	-0.0885115	7.22197e-06	1.05985e-21	0.0608817	7.22197e-06	-0.237905	5.29924e-22
EIF3D	-0.0886422	2.21012e-07	1.54299e-07	0.0952574	7.71494e-08	-0.272542	2.21012e-07
ANKRD26	-0.0886813	0.0140125	0.000565259	-0.0523272	0.00028267	-0.125035	0.0140125
ADAM10	-0.0890459	0.0271488	6.76419e-05	-0.0786961	3.38215e-05	-0.0993958	0.0271488
EIF4EBP2	-0.0894016	0.0136214	1.49646e-05	-0.0813414	7.48231e-06	-0.0974618	0.0136214
RPS10	-0.0894142	0.00668688	6.76549e-05	0.0363041	0.00668688	-0.215132	3.3828e-05
CUX1	-0.0894701	2.62791e-07	4.58568e-09	0.113427	2.29284e-09	-0.292368	2.62791e-07
NOM1	-0.089867	0.0016911	0.000155774	-0.0525444	7.78899e-05	-0.12719	0.0016911
ERH	-0.0899043	0.0495916	4.65642e-07	-0.0990493	2.32821e-07	-0.0807593	0.0495916
DYRK4	-0.0899667	0.0051805	2.166e-07	-0.0644814	1.083e-07	-0.115452	0.0051805
PUF60	-0.0901555	0.0480222	0.0119953	-0.0838351	0.00601577	-0.0964759	0.0480222
NEDD9	-0.0902009	0.00381867	2.01292e-05	-0.0535516	1.00646e-05	-0.12685	0.00381867
JAM3	-0.0903513	0.0175304	0.000344718	-0.0853968	0.000172374	-0.0953058	0.0175304
APEX1	-0.0906484	5.15933e-06	2.50127e-09	0.077427	1.25064e-09	-0.258724	5.15933e-06
LYRM2	-0.0909203	0.0165566	0.0122203	-0.0467256	0.0165566	-0.135115	0.00612892
DNAJB11	-0.0909429	0.0147842	5.56817e-05	-0.0684451	2.78412e-05	-0.113441	0.0147842
MACF1	-0.0913921	0.0473943	0.0181679	-0.0766354	0.00912559	-0.106149	0.0473943
LAGE3	-0.0915331	0.0414055	1.59526e-06	-0.0934159	7.97633e-07	-0.0896503	0.0414055
NARS	-0.091857	0.00313134	0.0044659	-0.065754	0.00223545	-0.11796	0.00313134
VPS37B	-0.0919061	0.0312891	0.00435195	-0.0514127	0.00217835	-0.1324	0.0312891
RPLP1	-0.0919553	1.86647e-05	2.23586e-19	0.0443233	1.86647e-05	-0.228234	1.11793e-19
EIF4A1	-0.0921433	2.7597e-08	1.42944e-11	0.0844674	2.7597e-08	-0.268754	7.14722e-12
HSPA8	-0.092416	8.71207e-05	8.13678e-08	0.0640208	8.71207e-05	-0.248853	4.06839e-08
ENAH	-0.092419	5.22398e-08	4.30142e-17	0.171124	2.15071e-17	-0.355961	5.22398e-08
ENY2	-0.0924961	0.0188763	7.04659e-05	-0.0887184	3.52336e-05	-0.0962739	0.0188763
SCAF11	-0.0925265	0.0279369	3.5703e-05	-0.0889564	1.78517e-05	-0.0960967	0.0279369
PPP2R3C	-0.0927013	0.0102277	0.00809457	-0.0490512	0.0102277	-0.136351	0.00405551
CENPJ	-0.0927622	0.00272724	3.22323e-06	-0.0529071	1.61162e-06	-0.132617	0.00272724
PMF1	-0.0929137	0.00248711	0.00237588	-0.0759752	0.00118864	-0.109852	0.00248711
PEBP1	-0.0930154	1.55933e-06	5.00797e-08	0.0680798	2.50399e-08	-0.254111	1.55933e-06
MTHFD1	-0.0931219	0.0137457	0.000203362	-0.0347101	0.0137457	-0.151534	0.000101686
INO80C	-0.0931392	0.011588	3.36713e-08	-0.0965005	1.68357e-08	-0.0897779	0.011588
DEDD2	-0.0933729	0.0409812	0.000216685	-0.0444093	0.000108349	-0.142337	0.0409812
COMMD4	-0.0933936	0.0102345	0.000870448	-0.0661007	0.000435319	-0.120687	0.0102345
RAE1	-0.0934825	0.0314418	0.000711656	-0.0340038	0.0314418	-0.152961	0.000355891
CELF1	-0.0936193	0.0478306	2.51297e-05	-0.0978911	1.25649e-05	-0.0893474	0.0478306
CHCHD5	-0.0936559	0.00639477	7.05836e-05	-0.0788835	3.52924e-05	-0.108428	0.00639477
HNRNPAB	-0.0936941	0.0110997	0.000490873	-0.0847197	0.000245466	-0.102668	0.0110997
FOXO3	-0.0942866	0.00742985	0.00183588	-0.0791875	0.000918359	-0.109386	0.00742985
RPL9	-0.0943175	1.35023e-06	4.71693e-20	0.0444813	1.35023e-06	-0.233116	2.35847e-20
TMX1	-0.094391	0.00355929	5.57046e-05	-0.0736401	2.78527e-05	-0.115142	0.00355929
CBX3	-0.0944728	0.00494782	0.0027123	-0.0601441	0.00135707	-0.128801	0.00494782
RPL12	-0.0945682	1.06086e-23	2.75337e-29	0.127231	1.37669e-29	-0.316367	1.06086e-23
RTL8A	-0.0946778	0.00946672	0.0141909	-0.0755391	0.00712082	-0.113817	0.00946672
EIF3J	-0.0950946	0.0458925	0.0140796	-0.0368124	0.0458925	-0.153377	0.00706474
EIF3E	-0.0952193	2.53461e-15	2.15849e-29	0.150972	1.07925e-29	-0.341411	2.53461e-15
RAD23B	-0.0953116	0.0231748	0.000251176	-0.0555815	0.0231748	-0.135042	0.000125596
METAP1	-0.0955458	0.0222418	0.00020468	-0.0286543	0.0222418	-0.162437	0.000102345
CTNND1	-0.0957354	0.0136273	0.00783435	-0.0625056	0.00392488	-0.128965	0.0136273
LRIF1	-0.0959317	0.00348599	0.00122244	-0.0403796	0.000611409	-0.151484	0.00348599
CSE1L	-0.0959334	0.0379812	6.9831e-09	-0.0908486	3.49155e-09	-0.101018	0.0379812
TCTEX1D2	-0.0961841	0.0162367	1.77499e-06	-0.083429	8.87497e-07	-0.108939	0.0162367
JADE1	-0.0963361	0.0165478	3.37259e-07	-0.0751773	1.6863e-07	-0.117495	0.0165478
TRIM33	-0.0963651	0.0100367	0.000445058	-0.0355448	0.0100367	-0.157185	0.000222554
MAD2L2	-0.0966486	0.00444304	0.00388987	-0.0647828	0.00444304	-0.128514	0.00194683
KLHL23	-0.0967451	0.0300095	3.27723e-08	-0.0756519	1.63862e-08	-0.117838	0.0300095
SNRPD3	-0.0968041	0.00199614	0.00269753	-0.0688588	0.00199614	-0.124749	0.00134968
IER3	-0.0969196	5.29891e-05	5.66436e-10	0.0862746	2.83218e-10	-0.280114	5.29891e-05
RGL2	-0.0971084	0.0115107	0.00472437	-0.0624743	0.00236498	-0.131742	0.0115107
KLHL24	-0.0971834	0.0138696	1.19557e-08	-0.0833798	5.97784e-09	-0.110987	0.0138696
BTF3	-0.0972093	1.37045e-18	1.05942e-28	0.11566	5.29708e-29	-0.310078	1.37045e-18
NOP56	-0.0974746	0.0107501	0.00158369	-0.0737565	0.000792158	-0.121193	0.0107501
HNRNPH1	-0.0974834	0.0188232	0.000417152	0.0331792	0.0188232	-0.228146	0.000208598
GMCL1	-0.0975127	0.010758	0.000146043	-0.0561095	7.30241e-05	-0.138916	0.010758
BMS1	-0.0976604	0.0030017	2.75195e-05	0.0335394	0.0030017	-0.22886	1.37598e-05
ANTXR2	-0.0977694	0.00957783	0.000107587	-0.0576911	5.3795e-05	-0.137848	0.00957783
RPL26	-0.0979	2.70009e-13	2.86337e-20	0.0734618	2.70009e-13	-0.269262	1.43168e-20
ARID5B	-0.0979072	0.0389852	0.000813419	0.0456269	0.0389852	-0.241441	0.000406792
CLK1	-0.0979651	0.0110128	0.00950264	-0.037675	0.0110128	-0.158255	0.00476266
RPL27A	-0.0979785	1.50239e-19	3.622e-25	0.0977565	1.50239e-19	-0.293713	1.811e-25
IARS	-0.0980045	0.00928448	5.0354e-06	-0.0993259	2.5177e-06	-0.096683	0.00928448
KIF5B	-0.0980488	0.0379591	0.0288107	-0.0578954	0.0379591	-0.138202	0.0145106
UBA2	-0.0980834	0.0256044	1.51115e-06	-0.0999492	7.55578e-07	-0.0962176	0.0256044
MAPK1IP1L	-0.0982312	0.00241288	0.000882755	-0.0696332	0.000441475	-0.126829	0.00241288
GLOD4	-0.0982325	0.02485	0.012822	-0.0744777	0.00643167	-0.121987	0.02485
CLCN3	-0.0983634	0.00210158	0.0024914	-0.0472303	0.00124648	-0.149497	0.00210158
PTPN12	-0.0983983	0.0242675	2.88578e-07	-0.0971637	1.44289e-07	-0.099633	0.0242675
TPI1	-0.0984905	0.0142303	0.0124502	-0.0761729	0.0062446	-0.120808	0.0142303
SAFB2	-0.0985454	0.00337607	0.002762	-0.0543072	0.00138196	-0.142784	0.00337607
ADIPOR1	-0.09858	0.00435144	1.45539e-06	-0.0989943	7.27696e-07	-0.0981657	0.00435144
QSER1	-0.0987263	0.0142066	0.000358625	-0.018048	0.0142066	-0.179405	0.000179328
INIP	-0.098792	0.0163498	1.8309e-06	-0.0768584	9.15451e-07	-0.120726	0.0163498
ORC4	-0.0988356	0.00471154	0.00184859	-0.0511124	0.000924723	-0.146559	0.00471154
SERBP1	-0.0990369	0.000180538	7.76599e-08	0.0541115	0.000180538	-0.252185	3.883e-08
MOB1A	-0.0991117	0.00714121	0.00451768	-0.0460089	0.0022614	-0.152214	0.00714121
ARPC5L	-0.0993784	0.0360872	0.000157001	-0.107779	7.85037e-05	-0.0909781	0.0360872
TPM3	-0.0993942	0.0356626	0.0227191	-0.108114	0.0356626	-0.0906742	0.0114248
CCT3	-0.0994163	0.00202877	1.03152e-05	0.0487271	0.00202877	-0.24756	5.15761e-06
DCP2	-0.0996016	0.00131144	0.00133207	-0.0458693	0.00131144	-0.153334	0.000666256
RPL7A	-0.0998353	1.41721e-13	1.60819e-27	0.0889402	1.41721e-13	-0.288611	8.04093e-28
ZFAND6	-0.099957	0.017031	9.49719e-05	-0.0957455	4.74871e-05	-0.104168	0.017031
TMEM97	-0.100038	0.00200228	6.6026e-05	0.0364978	0.00200228	-0.236574	3.30136e-05
EIF1B	-0.100132	0.0292666	0.0180286	-0.0583536	0.0292666	-0.14191	0.00905529
ROCK1	-0.10024	0.0208889	0.000713748	-0.0681385	0.000356938	-0.132342	0.0208889
FARP1	-0.100374	0.0103569	2.80547e-06	0.0363469	0.0103569	-0.237095	1.40274e-06
MRPL51	-0.100723	0.0224702	0.0101052	-0.0515984	0.0224702	-0.149848	0.00506543
STARD3NL	-0.101199	0.0198301	3.64396e-08	-0.106988	1.82198e-08	-0.0954099	0.0198301
MSL3	-0.101253	0.0184741	3.48951e-07	-0.10165	1.74476e-07	-0.100855	0.0184741
ITGA4	-0.101372	6.85663e-08	2.03722e-22	0.134283	1.01861e-22	-0.337028	6.85663e-08
TP53	-0.101623	0.00172236	0.00173071	-0.046808	0.00172236	-0.156438	0.000865728
RPL19	-0.101889	2.71909e-25	1.91048e-32	0.0993253	2.71909e-25	-0.303104	9.5524e-33
CYB5B	-0.102232	0.003359	0.00280625	-0.058122	0.00140411	-0.146342	0.003359
UBA6	-0.102325	0.00712386	0.00484822	-0.0429227	0.00712386	-0.161727	0.00242705
CCDC50	-0.102487	0.00885521	7.53734e-10	-0.106843	3.76867e-10	-0.0981311	0.00885521
SRSF1	-0.102591	0.0105976	3.10469e-05	-0.0839291	1.55236e-05	-0.121253	0.0105976
ACIN1	-0.102593	0.0443378	0.0225468	-0.0408671	0.0443378	-0.164318	0.0113377
RPL30	-0.102801	4.81683e-24	3.19879e-29	0.112639	4.81683e-24	-0.318242	1.59939e-29
PTK2	-0.103005	0.00463645	0.00348731	-0.0537881	0.00463645	-0.152221	0.00174518
FMC1	-0.103027	0.00337643	0.002839	-0.0690932	0.00142051	-0.136962	0.00337643
OSBPL9	-0.103107	0.0132873	0.00762624	-0.0440188	0.0132873	-0.162195	0.00382042
ZNF770	-0.103258	0.00739538	0.00255271	-0.0560933	0.00127717	-0.150423	0.00739538
ZCCHC10	-0.103356	0.00732355	0.00254873	-0.0543979	0.00732355	-0.152315	0.00127518
TCF12	-0.103753	0.00045347	9.44576e-06	0.0457982	0.00045347	-0.253305	4.72289e-06
CCDC88C	-0.103791	0.00125417	2.16546e-05	-0.0496659	1.08274e-05	-0.157916	0.00125417
CMC2	-0.104036	0.00154762	4.97907e-05	-0.0913769	2.48957e-05	-0.116695	0.00154762
PRIM1	-0.104255	0.000812609	4.97073e-09	-0.0588335	2.48536e-09	-0.149676	0.000812609
SESTD1	-0.104678	0.0397153	0.00054032	-0.0426109	0.0397153	-0.166746	0.000270197
ZBTB10	-0.104924	0.0116935	6.11575e-11	-0.112802	3.05787e-11	-0.0970468	0.0116935
CDC5L	-0.104961	0.015572	0.00029048	-0.0387911	0.015572	-0.17113	0.000145251
MRPS5	-0.10509	0.000939405	0.000985865	-0.0630241	0.000939405	-0.147156	0.000493054
CISD2	-0.105147	0.0179252	1.30783e-08	-0.116552	6.53916e-09	-0.0937412	0.0179252
HSP90AB1	-0.10571	1.00849e-23	1.40755e-25	0.157486	1.00849e-23	-0.368906	7.03777e-26
UBE2G1	-0.105841	0.00108142	0.00158013	-0.0642597	0.000790378	-0.147422	0.00108142
SUZ12	-0.10633	0.00253206	0.000343609	-0.043347	0.00253206	-0.169314	0.000171819
RPSA	-0.106343	9.86973e-09	1.39255e-14	0.0674327	9.86973e-09	-0.280119	6.96273e-15
MIS18A	-0.106496	0.0229121	2.73851e-09	-0.107904	1.36926e-09	-0.105089	0.0229121
MIB1	-0.106651	0.00221992	7.70135e-05	-0.0686911	3.85075e-05	-0.144612	0.00221992
HPRT1	-0.106733	0.00238994	1.82969e-08	-0.0812986	9.14847e-09	-0.132168	0.00238994
ZNF738	-0.106779	0.0341852	0.000209288	-0.0489358	0.0341852	-0.164622	0.000104649
SH3BP5	-0.107442	0.00461908	1.06033e-16	-0.3675	5.30163e-17	0.152616	0.00461908
POLR2J	-0.107487	0.03699	2.79773e-08	-0.104124	1.39886e-08	-0.11085	0.03699
CHCHD3	-0.107677	0.00225944	6.3591e-05	-0.06837	3.1796e-05	-0.146985	0.00225944
HNRNPU	-0.107734	0.0185577	0.0018817	-0.0718779	0.000941294	-0.143591	0.0185577
TMEM258	-0.107842	0.042465	5.03138e-15	-0.133435	2.51569e-15	-0.0822489	0.042465
EIF3L	-0.107916	1.87402e-07	1.34206e-09	0.0729261	1.87402e-07	-0.288758	6.7103e-10
CEP57	-0.108127	0.0026226	2.68084e-05	-0.0877161	1.34043e-05	-0.128538	0.0026226
MRPL54	-0.108176	0.00344293	1.42436e-05	-0.0830178	7.12182e-06	-0.133334	0.00344293
DCLRE1C	-0.108332	0.0114149	7.68165e-11	-0.0961803	3.84083e-11	-0.120484	0.0114149
PIN4	-0.108908	0.0186441	0.00279239	-0.0676996	0.00139717	-0.150117	0.0186441
HOXD11	-0.10915	0.000313621	8.42859e-06	-0.0570037	4.2143e-06	-0.161296	0.000313621
BRMS1	-0.109155	0.00279069	4.32321e-05	-0.0407037	0.00279069	-0.177606	2.16163e-05
NAP1L1	-0.109467	5.06179e-09	3.35842e-14	0.0757322	5.06179e-09	-0.294667	1.67921e-14
RSRC2	-0.109488	0.00173547	0.00185403	-0.0749239	0.000927447	-0.144053	0.00173547
ALDH7A1	-0.109678	0.00599323	0.00167709	-0.0638732	0.00599323	-0.155482	0.000838895
CDCA4	-0.109703	0.0417926	1.22313e-11	-0.126051	6.11565e-12	-0.0933544	0.0417926
SAFB	-0.109714	0.00703437	0.00149952	-0.0589309	0.00703437	-0.160498	0.000750043
GABPB1	-0.11009	0.00433433	0.000603061	-0.0743077	0.000301576	-0.145872	0.00433433
TES	-0.110436	0.000169425	2.71423e-07	0.0788197	0.000169425	-0.299691	1.35712e-07
ZFYVE16	-0.110497	0.0041061	1.83165e-08	-0.0962877	9.15827e-09	-0.124707	0.0041061
PDCD4	-0.11059	0.0144439	9.0314e-07	-0.0740059	4.5157e-07	-0.147174	0.0144439
BID	-0.110677	0.00633265	7.09836e-09	-0.0719573	3.54918e-09	-0.149397	0.00633265
VRK1	-0.11071	0.00111515	9.85567e-11	-0.0852407	4.92784e-11	-0.13618	0.00111515
RPL22L1	-0.111123	0.0220438	0.00206377	-0.107083	0.00103242	-0.115163	0.0220438
PPP4R2	-0.111165	0.00139961	0.000570144	-0.0546868	0.00139961	-0.167643	0.000285113
RPS14	-0.111232	1.32196e-32	4.91284e-41	0.124596	1.32196e-32	-0.347059	2.45642e-41
ARL3	-0.11127	0.00599831	8.87345e-05	-0.0826716	4.43683e-05	-0.139869	0.00599831
PTP4A1	-0.111444	0.0241854	2.74992e-05	-0.0985536	1.37497e-05	-0.124334	0.0241854
CCDC14	-0.111569	0.0116333	6.47197e-07	-0.105178	3.23598e-07	-0.117959	0.0116333
ARHGEF12	-0.11157	0.0281994	2.32257e-09	-0.157466	1.16129e-09	-0.0656746	0.0281994
CNOT7	-0.111605	0.0115802	1.19052e-08	-0.115959	5.9526e-09	-0.107252	0.0115802
PPIE	-0.111606	0.0054517	0.000620199	-0.0469547	0.0054517	-0.176257	0.000310148
FAM111A	-0.112161	0.000478826	4.89654e-07	-0.0631228	2.44827e-07	-0.161199	0.000478826
SCAND1	-0.112345	0.012708	9.88073e-06	-0.114329	4.94038e-06	-0.110362	0.012708
PPA2	-0.11291	0.00121429	0.000922866	-0.0549115	0.00046154	-0.170909	0.00121429
STAG2	-0.113008	0.0289765	2.03786e-14	-0.155978	1.01893e-14	-0.0700388	0.0289765
NUDT1	-0.113092	0.0339291	7.16816e-09	-0.110175	3.58408e-09	-0.116008	0.0339291
RHBDD2	-0.113187	0.012546	2.14109e-12	-0.139184	1.07054e-12	-0.0871888	0.012546
AKIRIN2	-0.113771	0.000483854	0.000248424	-0.0658941	0.000483854	-0.161647	0.00012422
PGK1	-0.113888	0.0060314	6.24272e-08	-0.142919	3.12136e-08	-0.0848566	0.0060314
UBE2D3	-0.114121	0.00288632	1.29427e-05	-0.0905282	6.47136e-06	-0.137714	0.00288632
NDUFA5	-0.114309	0.0477787	0.000114538	-0.111576	5.72705e-05	-0.117041	0.0477787
HNRNPF	-0.114314	0.0289625	0.000591738	-0.116319	0.000295913	-0.112309	0.0289625
CEP350	-0.114336	0.00500691	0.000521032	-0.0434842	0.00500691	-0.185188	0.00026055
CLDND1	-0.114431	0.000783384	0.00122697	-0.0649741	0.000613676	-0.163887	0.000783384
VMA21	-0.114698	0.00102394	3.27828e-09	-0.0850981	1.63914e-09	-0.144298	0.00102394
CHORDC1	-0.114708	0.00937122	0.00120259	-0.0227448	0.00937122	-0.206671	0.000601478
CDKN2AIPNL	-0.114744	0.0196355	0.000122548	-0.0437458	0.0196355	-0.185743	6.1276e-05
NDUFB2	-0.114954	0.00404616	0.000793674	-0.0866868	0.000396916	-0.143222	0.00404616
GNPDA1	-0.114959	0.00352426	0.000364437	-0.0754438	0.000182235	-0.154475	0.00352426
PRKDC	-0.11523	0.001056	0.000536532	-0.0619341	0.001056	-0.168526	0.000268302
ODF2L	-0.115389	0.0331252	1.89275e-10	-0.131929	9.46376e-11	-0.0988494	0.0331252
TNRC6B	-0.115645	0.00167581	0.00248938	-0.0682639	0.00124547	-0.163027	0.00167581
CKAP5	-0.115986	0.000802364	1.26466e-07	-0.0882246	6.32328e-08	-0.143748	0.000802364
DCAF7	-0.116315	0.00553474	6.96554e-06	-0.110654	3.48278e-06	-0.121977	0.00553474
MTR	-0.116428	0.000450419	1.72397e-12	-0.0872005	8.61987e-13	-0.145656	0.000450419
TMA7	-0.116646	0.00259491	1.2754e-06	-0.0814316	6.37701e-07	-0.151861	0.00259491
ENOSF1	-0.117126	0.000399167	2.76921e-08	-0.0778501	1.3846e-08	-0.156403	0.000399167
RPL35A	-0.117305	0.00102674	6.37664e-23	0.0317318	0.00102674	-0.266342	3.18832e-23
DDX39A	-0.117589	0.0386121	0.00037986	-0.0528096	0.0386121	-0.182368	0.000189948
SLC25A6	-0.117603	7.07894e-28	1.82675e-50	0.185133	9.13374e-51	-0.42034	7.07894e-28
BNIP2	-0.117713	0.022729	1.20469e-10	-0.128851	6.02347e-11	-0.106574	0.022729
RPL23	-0.118403	4.82302e-12	1.09481e-23	0.0801552	4.82302e-12	-0.316961	5.47406e-24
ARID4B	-0.118435	0.0138081	0.0034989	-0.0561591	0.0138081	-0.180711	0.00175098
RPLP2	-0.118446	3.61379e-11	2.2889e-27	0.0708044	3.61379e-11	-0.307696	1.14445e-27
G3BP1	-0.11848	0.00414472	0.00295383	-0.070064	0.00147801	-0.166896	0.00414472
MT-CO3	-0.11948	0.00470494	5.07249e-15	-0.108385	2.53624e-15	-0.130575	0.00470494
MRPS6	-0.119502	0.000743453	2.39651e-05	-0.0916365	1.19826e-05	-0.147367	0.000743453
LUC7L3	-0.119605	0.00234406	1.86952e-05	-0.108183	9.34764e-06	-0.131026	0.00234406
BRD8	-0.119712	0.00139574	5.48014e-08	-0.0881977	2.74007e-08	-0.151226	0.00139574
FLI1	-0.119829	0.000453012	6.04595e-07	0.0383568	0.000453012	-0.278015	3.02297e-07
SNRPE	-0.12055	0.0397772	8.41275e-07	0.0234946	0.0397772	-0.264595	4.20638e-07
EXOSC8	-0.120709	0.00900469	7.55059e-08	-0.109911	3.7753e-08	-0.131506	0.00900469
SOD2	-0.120725	0.0171958	0.0190163	-0.0371236	0.0171958	-0.204327	0.00955378
TSN	-0.120825	0.00151845	0.000136528	-0.0814937	6.82663e-05	-0.160156	0.00151845
CEP135	-0.121418	0.00242507	2.09637e-06	-0.0672275	1.04819e-06	-0.175609	0.00242507
ENOPH1	-0.121611	0.000684951	2.37619e-07	-0.0843033	1.18809e-07	-0.158918	0.000684951
CHEK1	-0.121748	7.86926e-05	2.286e-08	-0.0688942	1.143e-08	-0.174601	7.86926e-05
HNRNPD	-0.12176	0.00240932	0.000947043	-0.0729407	0.00240932	-0.17058	0.000473634
ATAD2	-0.121815	0.00475172	1.78292e-15	-0.110234	8.91458e-16	-0.133395	0.00475172
RPL39L	-0.12194	0.0171066	3.67361e-14	-0.147863	1.8368e-14	-0.0960172	0.0171066
ARGLU1	-0.122158	0.0342072	6.163e-10	-0.140949	3.0815e-10	-0.103367	0.0342072
DBF4	-0.122325	0.0166432	2.76818e-21	-0.184332	1.38409e-21	-0.0603191	0.0166432
CHD1	-0.122584	0.00241897	0.000623515	-0.0474701	0.00241897	-0.197697	0.000311806
MRPL33	-0.122921	0.00145609	2.65819e-05	-0.093812	1.3291e-05	-0.15203	0.00145609
RPS16	-0.123093	4.09343e-08	4.3759e-25	0.0539606	4.09343e-08	-0.300147	2.18795e-25
MGME1	-0.123134	0.00075988	4.56405e-17	-0.113675	2.28203e-17	-0.132592	0.00075988
ETV1	-0.123622	0.000686692	6.93202e-05	-0.0454046	3.46607e-05	-0.201839	0.000686692
MAPK10	-0.123651	8.66477e-05	6.24679e-08	-0.0589122	3.12339e-08	-0.188391	8.66477e-05
ATP1A1	-0.123657	0.0268156	4.89777e-11	-0.157138	2.44888e-11	-0.0901756	0.0268156
ATP1B1	-0.123682	0.0231987	4.67146e-07	-0.16709	2.33573e-07	-0.0802749	0.0231987
RFC4	-0.123702	0.00168542	1.5837e-12	-0.101157	7.9185e-13	-0.146247	0.00168542
ATP2C1	-0.124299	0.0380425	1.34669e-10	-0.160404	6.73343e-11	-0.0881943	0.0380425
RPS2	-0.124418	1.92981e-18	2.31636e-33	0.107179	1.92981e-18	-0.356015	1.15818e-33
BAG3	-0.124642	0.0147947	0.00499598	-0.0250506	0.0147947	-0.224233	0.00250112
CHMP1B	-0.124679	0.0183332	7.92524e-06	-0.105489	3.96263e-06	-0.14387	0.0183332
TRAPPC6A	-0.12482	0.000392249	3.72632e-05	-0.0741182	1.86318e-05	-0.175521	0.000392249
EZH2	-0.125034	0.00242065	1.67683e-07	-0.112206	8.38413e-08	-0.137863	0.00242065
SAE1	-0.125277	0.00313018	0.000248016	-0.0540477	0.00313018	-0.196507	0.000124016
C19orf48	-0.126493	0.00224605	1.36414e-05	-0.0951038	6.82072e-06	-0.157882	0.00224605
TOP1	-0.126929	0.0016209	2.56677e-06	-0.0996545	1.28339e-06	-0.154204	0.0016209
HNRNPH3	-0.127057	0.00376761	0.00105255	-0.074934	0.00376761	-0.17918	0.000526414
SMC1A	-0.127125	0.00563993	7.71637e-10	-0.115829	3.85818e-10	-0.13842	0.00563993
RNASEH2A	-0.12715	0.00128838	5.28179e-10	-0.114027	2.6409e-10	-0.140274	0.00128838
SNAI1	-0.127207	0.0116571	1.05219e-05	0.0394723	0.0116571	-0.293887	5.26097e-06
COMMD3	-0.127273	0.00168662	1.13128e-06	-0.119122	5.65638e-07	-0.135424	0.00168662
RANBP2	-0.127343	0.000979641	0.000213124	-0.0784614	0.000106568	-0.176225	0.000979641
RHNO1	-0.128025	0.00130242	8.33982e-12	-0.139179	4.16991e-12	-0.11687	0.00130242
ATP5F1E	-0.128395	0.0125124	6.18283e-05	-0.0382216	0.0125124	-0.218568	3.09146e-05
TDG	-0.128579	0.000959458	0.000498292	-0.0649068	0.000959458	-0.192251	0.000249177
DHX30	-0.128895	0.000314399	2.83997e-06	-0.0807699	1.41999e-06	-0.177019	0.000314399
LRRIQ1	-0.129047	6.47833e-05	1.23575e-05	-0.0664002	6.17879e-06	-0.191694	6.47833e-05
NDUFA6	-0.129291	0.00189433	4.55713e-05	-0.0916762	2.27859e-05	-0.166906	0.00189433
RPL29	-0.129538	3.59499e-09	8.61751e-27	0.0641131	3.59499e-09	-0.32319	4.30876e-27
ARL6IP6	-0.129849	0.0146079	9.48775e-14	-0.133804	4.74388e-14	-0.125893	0.0146079
OTUD6B-AS1	-0.129942	0.0183272	4.23979e-19	-0.198226	2.1199e-19	-0.061659	0.0183272
TSC22D1	-0.130423	0.0488317	0.000270819	-0.063555	0.0488317	-0.19729	0.000135419
MAT2A	-0.130592	0.00596844	6.30564e-10	-0.121098	3.15282e-10	-0.140086	0.00596844
SRP9	-0.13062	0.00322559	1.11666e-10	-0.105525	5.58331e-11	-0.155715	0.00322559
GNG2	-0.130782	0.0426844	0.00136604	-0.0751076	0.0426844	-0.186456	0.000683252
NUDT5	-0.131019	0.0234656	7.86278e-05	-0.0514999	0.0234656	-0.210538	3.93147e-05
CCT8	-0.131078	0.00410668	3.65692e-09	0.0302599	0.00410668	-0.292415	1.82846e-09
CYB5A	-0.131196	0.00240251	4.24036e-05	-0.113077	2.1202e-05	-0.149315	0.00240251
COX8A	-0.131849	0.000613731	1.73071e-08	-0.109367	8.65356e-09	-0.15433	0.000613731
PHIP	-0.132124	0.000186511	1.74854e-06	-0.105621	8.74272e-07	-0.158626	0.000186511
RPL5	-0.132472	3.33972e-12	1.06114e-31	0.0791532	3.33972e-12	-0.344097	5.3057e-32
PHACTR4	-0.132591	0.00651604	1.77012e-10	-0.129359	8.85062e-11	-0.135823	0.00651604
CTNNAL1	-0.132636	0.0236085	1.94045e-14	-0.180927	9.70226e-15	-0.0843449	0.0236085
MCM4	-0.132836	0.000294706	5.05723e-06	-0.058452	2.52862e-06	-0.207221	0.000294706
TARDBP	-0.13328	0.000203584	4.43419e-05	-0.0796753	2.21712e-05	-0.186885	0.000203584
PPP1CA	-0.133475	0.00463435	9.26352e-09	-0.119111	4.63176e-09	-0.147839	0.00463435
DYNLT3	-0.133601	0.000520057	4.51315e-05	-0.0528887	0.000520057	-0.214314	2.2566e-05
COX5B	-0.133918	0.0169386	1.91079e-08	-0.126299	9.55396e-09	-0.141537	0.0169386
COL9A1	-0.134324	0.00840591	2.82451e-22	-0.418715	1.41226e-22	0.150068	0.00840591
PCBP2	-0.134385	0.012532	4.08118e-05	-0.0439947	0.012532	-0.224776	2.04061e-05
COX5A	-0.134847	0.000826712	1.24779e-11	-0.121166	6.23893e-12	-0.148529	0.000826712
CBX5	-0.135176	0.0206396	2.60816e-09	-0.139773	1.30408e-09	-0.13058	0.0206396
BCL2L12	-0.13533	0.000280424	0.000130746	-0.0727734	0.000280424	-0.197886	6.5375e-05
YES1	-0.135517	7.97702e-05	6.33381e-06	-0.0941924	3.16691e-06	-0.176843	7.97702e-05
PTBP1	-0.136079	0.00493297	2.91902e-07	-0.109864	1.45951e-07	-0.162294	0.00493297
SRSF10	-0.136329	0.0169458	1.55004e-15	-0.170132	7.75018e-16	-0.102525	0.0169458
PTGES3	-0.136632	0.0130403	4.9875e-16	-0.159242	2.49375e-16	-0.114021	0.0130403
TRIB2	-0.137086	0.0154701	0.00102392	-0.0819454	0.0154701	-0.192227	0.000512092
RBMX	-0.137225	0.00175354	2.47316e-07	0.0223868	0.00175354	-0.296837	1.23658e-07
FEN1	-0.137796	0.00160256	8.40354e-11	-0.100547	4.20177e-11	-0.175045	0.00160256
TBX3	-0.137874	2.34483e-08	1.2585e-08	0.0782991	6.29248e-09	-0.354048	2.34483e-08
CENPM	-0.137918	0.000269852	1.00214e-22	-0.12788	5.01069e-23	-0.147957	0.000269852
HMGN5	-0.13798	1.34857e-05	3.01314e-06	-0.0556609	1.50657e-06	-0.220299	1.34857e-05
DRAM2	-0.138159	0.00024656	4.40973e-05	-0.057373	2.20489e-05	-0.218946	0.00024656
IDH2	-0.138287	0.00123726	2.46159e-06	0.0268068	0.00123726	-0.303382	1.2308e-06
PA2G4	-0.13843	0.0300901	2.76466e-08	-0.128921	1.38233e-08	-0.147939	0.0300901
SLC39A10	-0.138695	0.00299667	4.2341e-11	-0.125612	2.11705e-11	-0.151778	0.00299667
RPS20	-0.139049	8.78767e-07	2.71157e-31	0.0643931	8.78767e-07	-0.342491	1.35578e-31
BCL7A	-0.139275	0.00671975	0.000129767	-0.0488785	0.00671975	-0.229672	6.48857e-05
EI24	-0.140009	0.00112729	5.89344e-07	-0.10214	2.94672e-07	-0.177878	0.00112729
BTG3	-0.140095	0.000142379	2.53052e-11	-0.108781	1.26526e-11	-0.171409	0.000142379
PELI1	-0.140389	0.00742104	0.000115649	-0.0433688	0.00742104	-0.23741	5.78261e-05
LUZP1	-0.1405	0.0157978	1.01425e-06	0.0167664	0.0157978	-0.297767	5.07128e-07
MT-ND6	-0.141033	0.029719	4.00635e-16	-0.191097	2.00317e-16	-0.0909691	0.029719
CENPN	-0.141211	0.00254908	8.67135e-13	-0.166635	4.33567e-13	-0.115787	0.00254908
DNAJA1	-0.141409	0.00162369	1.72942e-07	-0.125912	8.6471e-08	-0.156905	0.00162369
MAP4K4	-0.141487	0.0378782	0.00872971	-0.157541	0.0378782	-0.125433	0.00437442
MSH2	-0.141499	0.00269307	1.24748e-05	-0.0388146	0.00269307	-0.244184	6.23741e-06
HIF1A	-0.142021	0.00102873	1.50842e-05	-0.129073	7.54213e-06	-0.154969	0.00102873
TSPAN12	-0.142083	0.00238869	0.000514888	-0.0900694	0.000257477	-0.194097	0.00238869
ABI2	-0.142279	0.000871592	2.01591e-07	-0.107768	1.00796e-07	-0.17679	0.000871592
HNRNPA3	-0.142523	9.54566e-08	1.6019e-09	0.065723	9.54566e-08	-0.350769	8.00948e-10
TTF1	-0.142627	0.000127285	9.49225e-06	-0.0742102	4.74614e-06	-0.211044	0.000127285
ANAPC15	-0.142763	4.29721e-05	2.33875e-06	-0.0840478	1.16938e-06	-0.201478	4.29721e-05
PAK2	-0.14282	0.000763661	0.000310821	-0.0792792	0.000155423	-0.206361	0.000763661
WEE1	-0.142978	8.53333e-05	5.58136e-06	-0.0589797	2.79068e-06	-0.226976	8.53333e-05
HDGF	-0.143405	0.0124779	2.55557e-18	-0.156075	1.27779e-18	-0.130735	0.0124779
RAB13	-0.14379	1.52602e-07	3.40201e-09	0.0943744	1.52602e-07	-0.381954	1.70101e-09
RPL37	-0.143998	0.0110157	7.34014e-20	0.0334731	0.0110157	-0.321469	3.67007e-20
YAF2	-0.144091	7.26962e-06	1.28587e-06	-0.0824188	6.42937e-07	-0.205763	7.26962e-06
XRCC5	-0.144124	0.00019828	3.68634e-07	-0.0996378	1.84317e-07	-0.188609	0.00019828
TCERG1	-0.14449	0.0338372	3.1374e-05	-0.0377001	0.0338372	-0.25128	1.56871e-05
BAZ2B	-0.144816	0.00807363	7.3654e-05	-0.0945866	3.68277e-05	-0.195045	0.00807363
MRPL42	-0.144866	0.00794907	2.42367e-14	-0.152117	1.21184e-14	-0.137615	0.00794907
FBXO5	-0.145326	0.0129363	1.07415e-14	-0.13297	5.37075e-15	-0.157682	0.0129363
C9orf16	-0.145805	0.00845219	1.02532e-11	-0.136643	5.1266e-12	-0.154967	0.00845219
ANAPC16	-0.146681	0.00488697	2.94225e-13	-0.158923	1.47112e-13	-0.134438	0.00488697
CENPX	-0.147087	0.000149851	4.30406e-05	-0.0696658	0.000149851	-0.224509	2.15205e-05
SMARCD1	-0.147197	5.03164e-05	1.69673e-06	-0.0921655	8.48366e-07	-0.202229	5.03164e-05
MARCKSL1	-0.147202	0.0146069	0.000437579	-0.0825151	0.0146069	-0.21189	0.000218813
PDE1A	-0.147592	0.00844677	1.43946e-11	-0.139709	7.1973e-12	-0.155475	0.00844677
MIDN	-0.148084	0.0038297	6.55144e-06	-0.115749	3.27573e-06	-0.18042	0.0038297
RPL22	-0.148146	6.4855e-07	1.13666e-10	0.0542003	6.4855e-07	-0.350492	5.6833e-11
RPS19	-0.148159	0.00726753	7.41982e-37	0.0343165	0.00726753	-0.330634	3.70991e-37
NAE1	-0.149363	0.000629544	8.26549e-05	-0.062827	0.000629544	-0.235899	4.13283e-05
ATOX1	-0.149384	0.0256512	4.0436e-14	-0.193357	2.0218e-14	-0.10541	0.0256512
SON	-0.149635	0.00158889	3.73828e-15	-0.160416	1.86914e-15	-0.138854	0.00158889
VDAC2	-0.149858	0.00387283	5.08952e-06	-0.065113	0.00387283	-0.234603	2.54477e-06
EEF1B2	-0.150629	0.00531122	7.65596e-14	0.0326235	0.00531122	-0.333881	3.82798e-14
HNRNPA1	-0.150886	4.62452e-31	6.52338e-38	0.178304	3.26169e-38	-0.480077	4.62452e-31
DNMT1	-0.151086	0.000468065	0.000196338	-0.0924865	0.000468065	-0.209686	9.81737e-05
ITGA1	-0.151192	0.000358513	5.83763e-05	-0.0774003	0.000358513	-0.224984	2.91886e-05
NNAT	-0.151388	3.41126e-05	6.3776e-14	0.0398061	3.1888e-14	-0.342581	3.41126e-05
HMGN1	-0.15303	0.000105343	1.16847e-15	-0.11071	5.84236e-16	-0.195351	0.000105343
MYO10	-0.153593	0.0490424	8.96331e-05	-0.0981882	0.0490424	-0.208997	4.48175e-05
SNRK	-0.153905	0.000221452	1.19122e-11	-0.103569	5.95611e-12	-0.204241	0.000221452
ST3GAL1	-0.154606	0.000253287	0.000218208	-0.0928775	0.00010911	-0.216335	0.000253287
SLIRP	-0.154812	0.000740727	2.99943e-07	-0.129147	1.49972e-07	-0.180477	0.000740727
SLC25A37	-0.155166	0.00811116	3.70874e-08	-0.126241	1.85437e-08	-0.184091	0.00811116
PRDX2	-0.155167	0.000160013	1.21436e-05	-0.106745	6.07183e-06	-0.20359	0.000160013
TFDP2	-0.155384	0.000677064	3.28968e-05	-0.0828963	0.000677064	-0.227871	1.64485e-05
BUB3	-0.155736	0.00262787	1.43059e-08	-0.170183	7.15297e-09	-0.141289	0.00262787
SNAI2	-0.156157	1.49368e-10	4.33631e-18	0.153946	2.16816e-18	-0.466261	1.49368e-10
TOMM20	-0.156174	0.00014399	5.53691e-08	-0.0971369	2.76845e-08	-0.215211	0.00014399
TSPAN6	-0.156888	0.000274626	7.80451e-07	-0.121151	3.90226e-07	-0.192626	0.000274626
NAP1L4	-0.15826	0.000284623	7.23669e-09	-0.103835	3.61834e-09	-0.212684	0.000284623
FUBP1	-0.158383	0.00146831	1.85272e-05	-0.0778103	0.00146831	-0.238956	9.26363e-06
PLIN2	-0.158597	0.00132471	0.00119353	-0.0789581	0.00132471	-0.238236	0.000596941
POLE3	-0.158691	1.84902e-05	3.45965e-09	-0.101591	1.72983e-09	-0.215791	1.84902e-05
COX7C	-0.159171	0.000213009	1.67915e-18	-0.138008	8.39574e-19	-0.180334	0.000213009
OARD1	-0.159181	0.000162209	5.33393e-12	-0.126226	2.66696e-12	-0.192136	0.000162209
CANX	-0.159461	0.00726346	0.000342518	-0.0966445	0.00726346	-0.222277	0.000171273
YY1	-0.159853	0.000150584	4.6796e-05	-0.0848493	0.000150584	-0.234857	2.33983e-05
ISYNA1	-0.160094	7.93336e-05	0.000125523	-0.0896161	6.27634e-05	-0.230572	7.93336e-05
ATP1B3	-0.160338	0.00336774	7.10252e-06	-0.0497295	0.00336774	-0.270946	3.55127e-06
BTG1	-0.160856	0.00423952	0.000101856	-0.164039	5.09295e-05	-0.157674	0.00423952
EIF5	-0.160903	0.0144749	2.14503e-07	-0.0616729	0.0144749	-0.260133	1.07251e-07
CCDC34	-0.161052	0.0271454	5.63013e-23	-0.215061	2.81507e-23	-0.107044	0.0271454
PELO	-0.162954	0.0341322	4.77695e-06	-0.0229353	0.0341322	-0.302972	2.38848e-06
NECTIN2	-0.163293	0.00613173	3.12417e-06	-0.179135	1.56209e-06	-0.147451	0.00613173
IFITM2	-0.163317	3.08807e-07	5.12768e-11	0.0767364	3.08807e-07	-0.403371	2.56384e-11
NDUFB4	-0.163351	0.00877132	2.21227e-18	-0.177183	1.10614e-18	-0.14952	0.00877132
RRM1	-0.163862	0.000488162	9.97389e-18	-0.13255	4.98694e-18	-0.195173	0.000488162
WWTR1	-0.164218	0.00492998	6.4068e-12	-0.213229	3.2034e-12	-0.115207	0.00492998
SLC3A2	-0.164613	0.00251899	2.58902e-05	-0.0716793	0.00251899	-0.257546	1.29452e-05
PRPF38B	-0.165796	0.0441398	3.28585e-07	-0.0396686	0.0441398	-0.291923	1.64293e-07
RHEB	-0.16607	0.0107746	1.57046e-29	-0.245407	7.8523e-30	-0.0867329	0.0107746
RPS6	-0.166597	0.00088936	1.05286e-47	0.045512	0.00088936	-0.378706	5.26428e-48
ACTN4	-0.16766	0.00537127	1.01274e-07	-0.14897	5.06371e-08	-0.186349	0.00537127
VASP	-0.167929	0.00011623	0.000155528	-0.123323	7.7767e-05	-0.212535	0.00011623
CNN2	-0.168002	7.71972e-18	4.56629e-56	0.310822	2.28315e-56	-0.646826	7.71972e-18
MT-CO2	-0.168513	0.000645451	2.18965e-06	-0.139736	1.09483e-06	-0.19729	0.000645451
LAPTM4B	-0.168853	0.000266897	2.21269e-12	-0.149877	1.10634e-12	-0.187828	0.000266897
CDC37	-0.169281	5.24687e-05	4.30484e-05	-0.110872	5.24687e-05	-0.227689	2.15244e-05
FAM107B	-0.169698	2.5945e-05	1.28032e-09	-0.149899	6.40162e-10	-0.189497	2.5945e-05
ITGA8	-0.170226	8.29124e-07	1.1215e-09	0.0794527	8.29124e-07	-0.419905	5.60751e-10
TK1	-0.170358	0.000211488	4.55904e-24	-0.153374	2.27952e-24	-0.187343	0.000211488
PTBP3	-0.170907	2.27249e-05	3.52517e-06	-0.0964469	1.76259e-06	-0.245368	2.27249e-05
THSD7A	-0.171309	0.014059	0.00145586	-0.100465	0.014059	-0.242153	0.000728194
H2AFY	-0.171785	0.000182618	4.07854e-07	-0.117762	2.03927e-07	-0.225809	0.000182618
GPX4	-0.171815	7.92976e-07	8.88723e-07	-0.0790391	4.44362e-07	-0.26459	7.92976e-07
YWHAB	-0.172576	0.000403302	1.43877e-12	-0.161138	7.19384e-13	-0.184013	0.000403302
GNG5	-0.172604	9.7996e-05	1.20934e-15	-0.13624	6.0467e-16	-0.208968	9.7996e-05
HDAC1	-0.172605	0.00528757	2.29288e-07	-0.047607	0.00528757	-0.297604	1.14644e-07
COTL1	-0.17391	0.00313806	0.00216516	-0.182578	0.00108317	-0.165243	0.00313806
ARHGAP18	-0.174272	1.01641e-05	2.00842e-08	-0.0969891	1.00421e-08	-0.251555	1.01641e-05
CENPH	-0.174663	8.40647e-05	3.78309e-14	-0.147161	1.89155e-14	-0.202165	8.40647e-05
PRDX6	-0.175152	0.00266969	0.000196968	-0.141532	0.00266969	-0.208773	9.84889e-05
PNN	-0.175369	5.30055e-06	2.72427e-06	-0.0942223	5.30055e-06	-0.256515	1.36214e-06
MRPL23	-0.17605	0.000192899	1.56791e-21	-0.19082	7.83956e-22	-0.16128	0.000192899
FAM49B	-0.176906	6.40508e-05	7.74494e-15	-0.131221	3.87247e-15	-0.222592	6.40508e-05
HIST1H1C	-0.177395	9.80906e-05	1.51214e-08	-0.102347	7.56072e-09	-0.252442	9.80906e-05
GMNN	-0.177965	0.000152638	2.52843e-19	-0.167511	1.26421e-19	-0.188419	0.000152638
NSD3	-0.178763	0.0227416	6.30523e-06	-0.0507518	0.0227416	-0.306773	3.15262e-06
DNAJC9	-0.18026	0.000315237	8.74144e-17	-0.173932	4.37072e-17	-0.186588	0.000315237
CSNK1A1	-0.180677	1.27852e-05	1.91349e-09	-0.141638	9.56744e-10	-0.219715	1.27852e-05
YTHDF2	-0.181197	2.82618e-05	1.13054e-06	-0.106916	5.65272e-07	-0.255478	2.82618e-05
GGH	-0.182293	0.000150853	1.25279e-21	-0.131937	6.26393e-22	-0.232649	0.000150853
GCC2	-0.183082	0.000352231	5.31739e-07	-0.099806	2.6587e-07	-0.266358	0.000352231
CLTA	-0.183232	0.00558995	1.26606e-13	0.0330454	0.00558995	-0.39951	6.33032e-14
RAN	-0.183298	0.000679634	1.7123e-07	-0.0784965	0.000679634	-0.288099	8.56148e-08
CCAR1	-0.183649	3.38016e-05	4.40874e-06	-0.0757055	3.38016e-05	-0.291592	2.20437e-06
PABPC1	-0.18382	1.34784e-09	1.15591e-21	0.0790973	1.34784e-09	-0.446737	5.77953e-22
H2AFV	-0.184216	0.00215275	1.28395e-17	-0.213233	6.41977e-18	-0.155199	0.00215275
GUCY1B1	-0.184329	1.80805e-05	1.06733e-17	-0.121594	5.33664e-18	-0.247064	1.80805e-05
HOPX	-0.185001	1.81797e-08	8.0412e-11	0.079825	1.81797e-08	-0.449828	4.0206e-11
CFL1	-0.185135	1.44432e-08	5.2607e-19	0.0316792	1.44432e-08	-0.401949	2.63035e-19
COX17	-0.185838	0.0364721	4.74063e-39	-0.271702	2.37031e-39	-0.0999734	0.0364721
MT2A	-0.187147	0.00157987	0.000218654	-0.139335	0.000109333	-0.234959	0.00157987
NAA38	-0.187166	0.00373569	2.14517e-24	-0.220099	1.07259e-24	-0.154233	0.00373569
RPL36	-0.187346	5.64687e-10	3.40187e-11	-0.103494	5.64687e-10	-0.271197	1.70094e-11
HMGA2	-0.187621	1.21849e-15	8.27939e-18	0.153076	4.13969e-18	-0.528318	1.21849e-15
CD2AP	-0.189107	0.000455283	6.61374e-18	-0.185045	3.30687e-18	-0.193169	0.000455283
ATAD5	-0.189812	9.33523e-07	6.31061e-15	-0.107489	3.1553e-15	-0.272135	9.33523e-07
ILF3	-0.189828	0.00031948	1.74588e-08	-0.0703663	0.00031948	-0.30929	8.72939e-09
CPED1	-0.190118	6.26161e-07	4.10601e-10	0.0727641	6.26161e-07	-0.453	2.053e-10
RAD51AP1	-0.190357	3.87752e-05	5.95326e-27	-0.16636	2.97663e-27	-0.214353	3.87752e-05
MOB4	-0.190508	3.27729e-05	5.18863e-07	-0.110865	2.59432e-07	-0.270151	3.27729e-05
IFITM3	-0.19073	9.78075e-07	2.64156e-08	-0.0422848	9.78075e-07	-0.339175	1.32078e-08
QKI	-0.191901	1.11266e-05	3.35899e-08	-0.134455	1.6795e-08	-0.249347	1.11266e-05
NDRG2	-0.192669	0.00043119	1.32621e-16	-0.20139	6.63105e-17	-0.183947	0.00043119
ATP5F1B	-0.194216	5.4691e-06	3.56538e-08	-0.0938592	5.4691e-06	-0.294573	1.78269e-08
SULT1C4	-0.195672	2.2669e-05	3.00393e-05	-0.0839267	2.2669e-05	-0.307418	1.50198e-05
CACYBP	-0.196192	0.0353605	9.38586e-09	-0.0598254	0.0353605	-0.332559	4.69293e-09
LIMD2	-0.196324	0.00630022	3.05196e-11	0.0378932	0.00630022	-0.43054	1.52598e-11
CREM	-0.196759	0.00538694	9.38735e-22	-0.237141	4.69367e-22	-0.156378	0.00538694
MIF	-0.196994	0.0017956	1.01683e-25	-0.247524	5.08415e-26	-0.146465	0.0017956
SNRPG	-0.197878	0.00208328	2.02393e-43	-0.264492	1.01196e-43	-0.131265	0.00208328
RANBP1	-0.198242	0.00020499	1.68187e-06	-0.167894	8.40937e-07	-0.22859	0.00020499
KIF22	-0.198476	0.00207397	1.82199e-32	-0.218488	9.10995e-33	-0.178465	0.00207397
TMEM123	-0.198849	0.000911769	4.38656e-21	-0.191332	2.19328e-21	-0.206365	0.000911769
LDHB	-0.199296	2.72564e-17	5.63852e-27	0.105786	2.72564e-17	-0.504378	2.81926e-27
CENPK	-0.200117	2.26001e-06	1.16504e-26	-0.189311	5.8252e-27	-0.210923	2.26001e-06
GINS2	-0.200859	0.000172002	3.03351e-12	-0.169021	1.51676e-12	-0.232698	0.000172002
ID1	-0.202227	0.00290382	0.00144366	-0.169753	0.00072209	-0.234702	0.00290382
DAAM1	-0.202576	5.50991e-06	3.10932e-06	-0.0963492	5.50991e-06	-0.308803	1.55466e-06
CCDC85B	-0.203861	0.00401879	0.00377538	-0.202212	0.00401879	-0.205509	0.00188948
HOXB6	-0.205959	0.000467914	5.75735e-15	-0.185302	2.87868e-15	-0.226617	0.000467914
HSPE1	-0.206167	1.24342e-07	8.82567e-12	-0.143728	4.41284e-12	-0.268606	1.24342e-07
HMGN2	-0.206333	0.0432774	1.6599e-21	-0.335842	8.29948e-22	-0.0768252	0.0432774
PARP1	-0.206524	7.13308e-07	2.02915e-09	-0.141471	1.01458e-09	-0.271577	7.13308e-07
TSTD1	-0.206632	0.00625477	2.02879e-39	-0.264295	1.0144e-39	-0.148969	0.00625477
ITGB3BP	-0.207364	8.27089e-07	4.00746e-16	-0.172119	2.00373e-16	-0.24261	8.27089e-07
HNRNPA2B1	-0.207909	8.28731e-08	7.72632e-14	-0.15448	3.86316e-14	-0.261338	8.28731e-08
SELENOH	-0.207999	7.41466e-05	5.40172e-09	-0.0636628	7.41466e-05	-0.352334	2.70086e-09
TNC	-0.208008	1.87745e-09	7.81886e-13	0.0908717	3.90943e-13	-0.506888	1.87745e-09
SLC38A1	-0.208212	4.28556e-05	1.54969e-22	-0.240672	7.74847e-23	-0.175753	4.28556e-05
ITM2C	-0.20857	2.94835e-05	8.24798e-13	0.0450414	2.94835e-05	-0.462181	4.12399e-13
TRA2B	-0.208713	0.000656834	9.08912e-10	-0.0815399	0.000656834	-0.335885	4.54456e-10
CAMTA1	-0.209288	7.518e-08	1.00201e-08	-0.109748	5.01003e-09	-0.308829	7.518e-08
ACTR3	-0.209405	0.00206997	3.87393e-07	-0.09602	0.00206997	-0.32279	1.93696e-07
GPX1	-0.210423	0.000919004	0.000435148	-0.15788	0.000919004	-0.262966	0.000217598
LYPLA1	-0.211367	2.04172e-07	1.15516e-07	-0.106783	2.04172e-07	-0.31595	5.77579e-08
SRGAP1	-0.213224	0.000151612	2.2019e-08	-0.271819	1.10095e-08	-0.154629	0.000151612
ORC6	-0.213297	8.16373e-06	1.55344e-25	-0.192475	7.76719e-26	-0.234119	8.16373e-06
RAD21	-0.21466	0.00147804	1.27755e-21	-0.237808	6.38777e-22	-0.191513	0.00147804
PAICS	-0.214681	1.16569e-06	4.86991e-08	-0.080316	1.16569e-06	-0.349046	2.43495e-08
RRM2	-0.216879	1.59335e-05	3.39853e-20	-0.152321	1.69927e-20	-0.281437	1.59335e-05
MZT1	-0.217139	0.000197028	2.86424e-21	-0.233199	1.43212e-21	-0.20108	0.000197028
SNRPD1	-0.217844	0.00604765	8.61365e-10	-0.0757538	0.00604765	-0.359934	4.30682e-10
LSM4	-0.217864	3.59865e-05	2.05437e-21	-0.203222	1.02718e-21	-0.232506	3.59865e-05
SLC25A5	-0.218152	0.00306926	2.39291e-15	0.0266631	0.00306926	-0.462967	1.19646e-15
CCT2	-0.219294	0.0153066	9.84263e-11	-0.0683889	0.0153066	-0.3702	4.92132e-11
CD9	-0.220193	1.11575e-06	9.02224e-13	-0.114948	4.51112e-13	-0.325438	1.11575e-06
HSPD1	-0.220254	0.0140607	7.44617e-21	0.0246221	0.0140607	-0.465129	3.72308e-21
CLSPN	-0.221115	9.9791e-06	5.978e-19	-0.132471	2.989e-19	-0.309759	9.9791e-06
KTN1	-0.221676	0.000175554	4.60247e-22	-0.234413	2.30123e-22	-0.208938	0.000175554
MT-CO1	-0.221968	0.000141613	6.57085e-15	-0.0720766	0.000141613	-0.37186	3.28543e-15
MYH9	-0.222262	9.97294e-06	1.3186e-05	-0.192258	6.59305e-06	-0.252266	9.97294e-06
SMARCC1	-0.222361	0.023716	5.88241e-09	-0.0465439	0.023716	-0.398178	2.94121e-09
DTYMK	-0.222936	0.000123447	2.72236e-21	-0.2474	1.36118e-21	-0.198472	0.000123447
SKA2	-0.224372	3.6805e-05	4.0188e-13	-0.213718	2.0094e-13	-0.235027	3.6805e-05
NDUFA4	-0.22451	0.047495	9.71639e-23	0.0197136	0.047495	-0.468733	4.85819e-23
TPRKB	-0.224881	3.09925e-05	7.03926e-10	-0.0891114	3.09925e-05	-0.360651	3.51963e-10
LRRFIP1	-0.226409	1.64253e-06	7.0727e-16	-0.181938	3.53635e-16	-0.27088	1.64253e-06
LXN	-0.227315	0.0127615	5.01973e-15	-0.26477	2.50986e-15	-0.18986	0.0127615
CKAP2	-0.227844	0.00179732	9.41124e-25	-0.260916	4.70562e-25	-0.194772	0.00179732
SYNE2	-0.228547	0.000226128	1.14547e-21	-0.2203	5.72733e-22	-0.236794	0.000226128
KIF20B	-0.229166	0.000696925	4.06513e-19	-0.223379	2.03257e-19	-0.234953	0.000696925
LIMS1	-0.23131	8.00105e-05	5.79358e-06	-0.222082	8.00105e-05	-0.240538	2.8968e-06
MCM3	-0.231353	2.7187e-07	4.8479e-08	-0.103477	2.42395e-08	-0.359228	2.7187e-07
HELLS	-0.232442	2.32431e-05	2.10601e-10	-0.176246	1.05301e-10	-0.288638	2.32431e-05
CENPU	-0.233363	4.2107e-07	1.13206e-24	-0.177063	5.6603e-25	-0.289662	4.2107e-07
ABRACL	-0.233801	6.19792e-07	3.94383e-12	-0.186747	1.97191e-12	-0.280855	6.19792e-07
MIS18BP1	-0.233926	0.000460572	2.65659e-23	-0.257225	1.3283e-23	-0.210627	0.000460572
RPA3	-0.235031	6.95781e-05	4.39049e-33	-0.250188	2.19524e-33	-0.219874	6.95781e-05
HOTAIRM1	-0.235622	1.1482e-05	1.99514e-30	-0.226267	9.9757e-31	-0.244977	1.1482e-05
UNC5B	-0.236708	1.23079e-05	1.1476e-10	-0.240116	5.73802e-11	-0.233299	1.23079e-05
NASP	-0.236964	1.16773e-05	4.11882e-09	-0.175005	2.05941e-09	-0.298922	1.16773e-05
CYYR1	-0.238457	7.00059e-09	4.38121e-13	-0.123834	2.1906e-13	-0.353079	7.00059e-09
GSTO1	-0.238492	5.04989e-06	5.00768e-27	-0.242576	2.50384e-27	-0.234409	5.04989e-06
UPF3B	-0.239182	2.90085e-07	1.81343e-08	-0.102911	2.90085e-07	-0.375453	9.06714e-09
BAZ1A	-0.239301	2.26991e-08	9.90507e-10	-0.107616	2.26991e-08	-0.370987	4.95254e-10
EFNB2	-0.240877	5.47052e-07	6.94153e-18	-0.174964	3.47076e-18	-0.306791	5.47052e-07
MCM7	-0.242431	4.56535e-07	2.79196e-10	-0.113999	1.39598e-10	-0.370863	4.56535e-07
CXXC5	-0.243274	2.82687e-07	1.40708e-08	-0.170517	7.03539e-09	-0.31603	2.82687e-07
RPS7	-0.243679	1.05465e-10	2.90503e-66	0.0671902	1.05465e-10	-0.554549	1.45251e-66
HMGN3	-0.244509	1.06188e-06	2.16567e-09	-0.204571	1.08283e-09	-0.284446	1.06188e-06
PKM	-0.247427	0.0172081	1.18356e-41	-0.324741	5.91778e-42	-0.170113	0.0172081
FRMD4B	-0.247701	3.06636e-05	1.28963e-44	-0.263048	6.44813e-45	-0.232354	3.06636e-05
RBP1	-0.24858	0.000183043	2.48184e-29	-0.29087	1.24092e-29	-0.206291	0.000183043
DEK	-0.24967	0.00753883	1.26515e-27	-0.291393	6.32577e-28	-0.207947	0.00753883
KRT18	-0.249845	0.00213348	1.60471e-23	-0.218412	8.02354e-24	-0.281277	0.00213348
ATP6V0B	-0.250287	0.00135805	5.16739e-38	-0.355404	2.5837e-38	-0.14517	0.00135805
SEC14L1	-0.250597	0.000116631	9.52128e-16	-0.261092	4.76064e-16	-0.240102	0.000116631
ATP5MC2	-0.254214	0.0326901	4.76954e-31	0.0223428	0.0326901	-0.530771	2.38477e-31
ITM2B	-0.255004	2.9084e-11	9.40902e-33	-0.79547	4.70451e-33	0.285463	2.9084e-11
GNAS	-0.257036	1.46955e-07	3.35614e-08	-0.109112	1.67807e-08	-0.40496	1.46955e-07
ST6GALNAC3	-0.257049	0.000201197	6.06599e-11	-0.353683	3.03299e-11	-0.160416	0.000201197
PRC1	-0.257241	1.20787e-05	1.94413e-26	-0.188128	9.72065e-27	-0.326354	1.20787e-05
CCNB2	-0.258131	6.24608e-07	3.16123e-07	-0.164421	1.58062e-07	-0.35184	6.24608e-07
CXADR	-0.258342	7.72799e-06	3.45002e-34	-0.229616	1.72501e-34	-0.287068	7.72799e-06
HSPH1	-0.258673	0.00019217	4.25529e-10	-0.060584	0.00019217	-0.456763	2.12765e-10
AURKB	-0.260323	0.000220147	1.45626e-29	-0.286537	7.28131e-30	-0.23411	0.000220147
UACA	-0.262595	0.000146348	1.68521e-06	-0.15735	8.42608e-07	-0.36784	0.000146348
STMN1	-0.262957	0.0101076	3.32971e-08	-0.164839	0.0101076	-0.361076	1.66486e-08
TMPO	-0.263184	1.35732e-07	8.77648e-09	-0.163548	4.38824e-09	-0.36282	1.35732e-07
ANP32E	-0.263522	5.93915e-08	5.26427e-10	-0.176628	2.63213e-10	-0.350417	5.93915e-08
ROBO2	-0.26559	5.85785e-05	8.42566e-08	-0.255248	4.21283e-08	-0.275932	5.85785e-05
EZR	-0.26608	0.000327947	1.83372e-30	-0.252931	9.16861e-31	-0.279229	0.000327947
SMC2	-0.26883	1.06913e-08	1.85541e-08	-0.129259	9.27706e-09	-0.408401	1.06913e-08
HES1	-0.269076	0.000564845	0.000383638	-0.119244	0.000564845	-0.418908	0.000191838
JPT1	-0.270158	0.00426413	1.35959e-06	-0.187097	0.00426413	-0.353218	6.79794e-07
HOXB7	-0.272241	7.7615e-08	2.55345e-24	-0.227078	1.27673e-24	-0.317403	7.7615e-08
SOX4	-0.273899	0.000180669	4.87703e-19	0.041674	0.000180669	-0.589472	2.43851e-19
TYMS	-0.27472	0.000102046	1.87023e-34	-0.36424	9.35115e-35	-0.185201	0.000102046
UBE2T	-0.275217	2.51349e-06	4.25795e-27	-0.216723	2.12897e-27	-0.333711	2.51349e-06
HOXA10	-0.278282	7.27152e-09	3.57252e-09	-0.144692	1.78626e-09	-0.411871	7.27152e-09
PDLIM1	-0.280026	6.77841e-07	3.74793e-18	0.130418	6.77841e-07	-0.690469	1.87397e-18
MSI2	-0.284159	3.2972e-07	4.46407e-40	-0.25818	2.23204e-40	-0.310139	3.2972e-07
PCNA	-0.300335	1.10436e-05	2.11541e-20	-0.228295	1.05771e-20	-0.372375	1.10436e-05
HSP90AA1	-0.3016	3.22066e-21	2.52858e-23	-0.21952	1.26429e-23	-0.38368	3.22066e-21
TCIM	-0.30213	0.00390912	1.00373e-22	-0.221925	5.01866e-23	-0.382334	0.00390912
CCNB1	-0.302624	0.00059103	7.83825e-20	-0.278102	3.91913e-20	-0.327146	0.00059103
SNRPB	-0.302658	1.49914e-08	9.09704e-34	-0.257339	4.54852e-34	-0.347977	1.49914e-08
WFDC2	-0.302944	1.89179e-06	3.17117e-21	-0.187319	1.58558e-21	-0.418568	1.89179e-06
COL4A2	-0.304071	4.29185e-07	8.01453e-07	-0.29489	4.29185e-07	-0.313252	4.00727e-07
MAD2L1	-0.305422	1.42421e-06	6.26754e-32	-0.26896	3.13377e-32	-0.341883	1.42421e-06
PLK2	-0.307752	0.000985824	6.92203e-07	-0.176022	0.000985824	-0.439482	3.46101e-07
HSPB1	-0.315353	1.58312e-15	1.34067e-28	0.0930108	1.58312e-15	-0.723717	6.70333e-29
ZWINT	-0.31597	9.31696e-08	2.71728e-33	-0.301638	1.35864e-33	-0.330302	9.31696e-08
KPNA2	-0.318807	4.98219e-05	3.85755e-06	-0.302743	1.92878e-06	-0.334872	4.98219e-05
HMGB1	-0.320954	2.74398e-09	2.55585e-22	-0.297743	1.27792e-22	-0.344164	2.74398e-09
CDK1	-0.325428	1.79568e-05	6.43518e-33	-0.342863	3.21759e-33	-0.307993	1.79568e-05
IGFBP7	-0.326403	0.0131321	8.29664e-09	-0.348482	0.0131321	-0.304323	4.14832e-09
AP1S2	-0.32676	0.000607013	5.77994e-23	-0.446746	2.88997e-23	-0.206775	0.000607013
DUSP6	-0.33795	6.0507e-12	5.80667e-21	-0.238767	2.90333e-21	-0.437132	6.0507e-12
MECOM	-0.341078	1.09926e-08	5.36087e-27	-0.246538	2.68043e-27	-0.435619	1.09926e-08
PFN1	-0.342051	2.34272e-07	2.30274e-15	-0.171159	2.34272e-07	-0.512943	1.15137e-15
LBH	-0.345752	5.43727e-10	1.08128e-18	-0.234893	5.40639e-19	-0.456611	5.43727e-10
TMSB15A	-0.350381	2.43667e-07	1.07763e-09	-0.30593	2.43667e-07	-0.394831	5.38814e-10
HLA-C	-0.355501	4.79345e-05	5.04997e-26	-0.233912	2.52499e-26	-0.47709	4.79345e-05
ASPM	-0.356755	0.000941234	2.95455e-31	-0.379241	1.47727e-31	-0.334269	0.000941234
TPX2	-0.361248	1.47239e-05	3.80363e-27	-0.405516	1.90181e-27	-0.316981	1.47239e-05
CRIP2	-0.364443	7.59635e-05	2.8709e-31	-0.368342	1.43545e-31	-0.360544	7.59635e-05
GYPC	-0.369366	0.00140093	3.5702e-10	-0.446293	1.7851e-10	-0.292438	0.00140093
HMGA1	-0.383828	2.17396e-07	1.88623e-48	-0.465605	9.43114e-49	-0.302052	2.17396e-07
TMSB4X	-0.383863	0.00087138	8.09695e-21	-0.270955	0.00087138	-0.496771	4.04847e-21
CYBA	-0.385954	9.12362e-08	1.32929e-32	-0.325106	6.64643e-33	-0.446801	9.12362e-08
PRCP	-0.389145	0.000133425	2.64907e-15	-0.288232	1.32453e-15	-0.490057	0.000133425
HIPK2	-0.395561	3.68865e-10	9.26986e-24	-0.369578	4.63493e-24	-0.421544	3.68865e-10
EMCN	-0.396163	1.9345e-17	6.82233e-29	0.148378	1.9345e-17	-0.940704	3.41117e-29
HMGB3	-0.403544	2.25781e-13	1.88679e-20	-0.312804	9.43395e-21	-0.494283	2.25781e-13
HLA-A	-0.407504	3.48302e-07	1.26517e-24	-0.332999	6.32583e-25	-0.48201	3.48302e-07
BIRC5	-0.421087	1.45969e-07	1.38131e-31	-0.430234	6.90656e-32	-0.411939	1.45969e-07
PTMA	-0.42551	9.28583e-16	3.36453e-83	-0.143469	9.28583e-16	-0.707551	1.68227e-83
SMC4	-0.425559	1.39516e-08	9.04927e-28	-0.395711	4.52463e-28	-0.455407	1.39516e-08
LYPD1	-0.427788	0.00174365	1.56162e-08	-0.377966	7.80808e-09	-0.47761	0.00174365
PAX8	-0.432792	1.76805e-08	3.0502e-26	-0.322617	1.5251e-26	-0.542968	1.76805e-08
SINHCAF	-0.444207	6.2843e-12	7.42649e-19	-0.151348	6.2843e-12	-0.737066	3.71324e-19
MEF2C	-0.453538	5.63324e-12	8.44681e-13	-0.298482	5.63324e-12	-0.608594	4.22341e-13
ID3	-0.45658	1.06806e-07	3.7567e-61	-0.508509	1.87835e-61	-0.40465	1.06806e-07
BST2	-0.459472	1.68128e-05	1.3459e-07	-0.513565	6.7295e-08	-0.405379	1.68128e-05
PTTG1	-0.469432	0.00038702	1.74451e-17	-0.611218	8.72256e-18	-0.327645	0.00038702
PCLAF	-0.473086	1.66154e-07	1.02526e-09	-0.408322	1.66154e-07	-0.537849	5.12631e-10
COL4A1	-0.49073	0.00815159	1.22931e-17	-0.312574	0.00815159	-0.668886	6.14654e-18
SAT1	-0.492791	0.00144589	5.15529e-48	-0.529629	2.57764e-48	-0.455952	0.00144589
ALDH1A2	-0.493529	4.4176e-08	2.10238e-22	-0.148978	4.4176e-08	-0.83808	1.05119e-22
MKI67	-0.499568	3.39697e-08	2.49272e-36	-0.527798	1.24636e-36	-0.471338	3.39697e-08
AIF1	-0.501805	2.84528e-05	1.78407e-08	-0.475931	8.92036e-09	-0.52768	2.84528e-05
NUSAP1	-0.524442	3.84301e-08	4.61455e-41	-0.477036	2.30728e-41	-0.571849	3.84301e-08
TOP2A	-0.544266	0.000910967	8.37821e-37	-0.668543	4.1891e-37	-0.419989	0.000910967
VAMP5	-0.546957	1.6551e-10	7.72901e-34	-0.460469	3.86451e-34	-0.633445	1.6551e-10
NEAT1	-0.550264	1.10232e-07	4.74146e-11	-0.373132	1.10232e-07	-0.727395	2.37073e-11
BCAM	-0.55317	2.0785e-05	4.66874e-30	-0.789055	2.33437e-30	-0.317285	2.0785e-05
ARHGAP29	-0.570113	5.31227e-05	5.37336e-43	-0.767233	2.68668e-43	-0.372993	5.31227e-05
CKS2	-0.57631	6.12895e-15	3.43097e-33	-0.553373	1.71549e-33	-0.599248	6.12895e-15
CCND1	-0.617128	1.07028e-12	2.87794e-24	-0.460204	1.43897e-24	-0.774052	1.07028e-12
PLVAP	-0.62193	1.87445e-09	4.09971e-16	-0.446797	2.04985e-16	-0.797063	1.87445e-09
UBE2C	-0.626858	3.72059e-07	1.94823e-24	-0.718758	9.74116e-25	-0.534959	3.72059e-07
TCF21	-0.639183	0.000292195	7.41583e-25	-0.829175	3.70792e-25	-0.44919	0.000292195
H2AFZ	-0.665236	3.13806e-20	1.18795e-68	-0.645787	5.93977e-69	-0.684684	3.13806e-20
CD74	-0.665557	0.000145988	6.79059e-10	-0.0622438	0.000145988	-1.26887	3.39529e-10
HLA-B	-0.674695	1.86099e-07	8.81871e-16	-0.356765	4.40935e-16	-0.992624	1.86099e-07
EGFL7	-0.710445	4.23184e-07	2.45682e-12	-0.852861	1.22841e-12	-0.568028	4.23184e-07
HIST1H4C	-0.725825	0.000301304	0.000246225	-0.88843	0.00012312	-0.56322	0.000301304
CENPF	-0.773085	1.46162e-08	8.5217e-36	-0.792567	4.26085e-36	-0.753602	1.46162e-08
CLDN5	-0.830915	1.55948e-07	3.81863e-49	-1.00233	1.90932e-49	-0.659497	1.55948e-07
HMGB2	-0.953226	1.28036e-07	1.08082e-55	-1.16283	5.40409e-56	-0.743623	1.28036e-07

## Sheet: Cluster 2
Gene	MeanLogFC	MaxPVal	MinPVal	OrganoidLogFC	OrganoidPVal	LindstromLogFC	LindstromPVal		Top 30 De genes GO: Biological process
MGP	1.22921	1.31283e-45	1.38403e-184	1.10712	6.92017e-185	1.3513	1.31283e-45		ID	Name	Source	pValue	FDR B&H	FDR B&Y	Bonferroni	Genes from Input	Genes in Annotation
GATA3	1.04488	9.21888e-64	8.07826e-286	0.903117	4.03913e-286	1.18664	9.21888e-64		1	GO:0051094	positive regulation of developmental process		2.564e-08	5.176e-05	0.0004238	5.176e-05	13	1323
NDUFA4L2	0.892571	1.99891e-156	9.79374e-217	0.646227	4.89687e-217	1.13892	1.99891e-156		2	GO:0042060	wound healing		1.282e-07	0.0001279	0.001047	0.0002589	9	570
MEF2C	0.756802	2.13345e-43	5.09388e-102	0.571634	2.54694e-102	0.941969	2.13345e-43		3	GO:0072358	cardiovascular system development		2.534e-07	0.0001279	0.001047	0.0005117	11	1058
ACTA2	0.713328	6.91552e-10	1.69386e-41	0.621547	8.46931e-42	0.805108	6.91552e-10		4	GO:0072359	circulatory system development		2.534e-07	0.0001279	0.001047	0.0005117	11	1058
PDGFRB	0.6915	2.14466e-35	2.26068e-169	0.659533	1.13034e-169	0.723466	2.14466e-35		5	GO:0051240	positive regulation of multicellular organismal process		2.153e-06	0.000649	0.005314	0.004346	12	1610
PDLIM1	0.636134	2.51099e-32	6.03593e-56	0.314683	3.01797e-56	0.957586	2.51099e-32
FILIP1L	0.612795	1.26631e-30	1.25221e-45	0.241071	6.26106e-46	0.98452	1.26631e-30
HOPX	0.610147	4.70841e-18	4.48554e-172	0.562012	2.24277e-172	0.658282	4.70841e-18
LHFPL6	0.594279	1.17484e-23	1.48412e-89	0.505395	7.42058e-90	0.683164	1.17484e-23
BGN	0.542686	2.24206e-20	1.17343e-29	0.238536	2.24206e-20	0.846837	5.86713e-30
GNAS	0.531977	0.0185904	1.38594e-14	0.072484	0.0185904	0.99147	6.92971e-15
ENG	0.528838	1.31824e-15	2.90251e-28	0.149664	1.31824e-15	0.908011	1.45126e-28
EBF1	0.526989	7.82162e-20	4.45161e-76	0.401227	2.2258e-76	0.652751	7.82162e-20
ISYNA1	0.510992	3.83192e-22	5.62866e-36	0.200502	3.83192e-22	0.821482	2.81433e-36
TPM2	0.487413	7.43251e-20	7.77021e-73	0.390499	3.8851e-73	0.584327	7.43251e-20
CALD1	0.484467	1.52892e-24	2.15328e-64	0.374654	1.07664e-64	0.59428	1.52892e-24
COL21A1	0.482051	4.95952e-05	4.29958e-220	0.761343	2.14979e-220	0.20276	4.95952e-05
ANGPT2	0.471641	1.63249e-05	5.9235e-34	0.0570446	1.63249e-05	0.886237	2.96175e-34
CXCL12	0.461805	0.0204975	5.03688e-188	0.858261	2.51844e-188	0.0653496	0.0204975
IGF2	0.458929	1.25113e-06	1.15729e-138	0.614443	5.78647e-139	0.303416	1.25113e-06
FOXS1	0.454502	3.65248e-21	1.86765e-132	0.443339	9.33823e-133	0.465666	3.65248e-21
USP53	0.452066	6.11567e-28	4.84613e-42	0.185492	6.11567e-28	0.718639	2.42306e-42
BMP5	0.441346	2.82505e-24	1.75739e-166	0.548211	8.78695e-167	0.334482	2.82505e-24
MCAM	0.439755	2.81984e-18	2.43849e-46	0.0875021	2.81984e-18	0.792008	1.21925e-46
DGKB	0.436528	5.79802e-17	1.59829e-299	0.529026	7.99143e-300	0.344031	5.79802e-17
KCNE4	0.426281	7.67787e-23	4.64826e-24	0.155249	7.67787e-23	0.697313	2.32413e-24
A2M	0.420896	1.92645e-28	2.72617e-46	0.147835	1.36308e-46	0.693957	1.92645e-28
ZEB2	0.39365	0.000113706	9.06518e-144	0.531331	4.53259e-144	0.25597	0.000113706
SLC8A1	0.388411	2.96551e-10	6.52305e-119	0.398677	3.26153e-119	0.378146	2.96551e-10
HSPB1	0.383084	1.05476e-12	2.08694e-51	0.244591	1.04347e-51	0.521577	1.05476e-12
TPM1	0.376806	2.70988e-06	1.91642e-100	0.490137	9.5821e-101	0.263474	2.70988e-06
FHL2	0.3752	2.15468e-11	1.28197e-56	0.257635	6.40986e-57	0.492766	2.15468e-11
ARID5B	0.373297	6.66708e-08	2.55773e-38	0.319835	1.27887e-38	0.426758	6.66708e-08
TBC1D1	0.368846	2.27401e-07	3.66715e-132	0.467655	1.83358e-132	0.270037	2.27401e-07
KLHDC8B	0.366224	5.48472e-20	3.24989e-36	0.22655	1.62495e-36	0.505899	5.48472e-20
PLAT	0.357853	0.0259517	1.87831e-189	0.558869	9.39157e-190	0.156838	0.0259517
EDNRA	0.349031	5.90809e-13	9.29959e-41	0.267737	4.6498e-41	0.430326	5.90809e-13
MYLK	0.336452	6.97459e-08	2.27307e-94	0.360465	1.13654e-94	0.312439	6.97459e-08
PIP4P2	0.334683	4.37434e-07	6.09381e-17	0.0693667	4.37434e-07	0.6	3.0469e-17
MIR4435-2HG	0.333777	1.93689e-17	6.59414e-42	0.143617	1.93689e-17	0.523938	3.29707e-42
SLIT3	0.328814	0.00012768	8.06134e-132	0.445084	4.03067e-132	0.212544	0.00012768
JUN	0.325698	9.09243e-07	1.20604e-28	0.343785	6.03022e-29	0.30761	9.09243e-07
TRPM3	0.319015	1.49557e-17	3.30578e-40	0.267735	1.65289e-40	0.370296	1.49557e-17
KCNJ8	0.316506	1.68704e-08	3.88444e-17	0.0681633	1.68704e-08	0.564849	1.94222e-17
PDE1A	0.310625	1.38827e-11	3.29033e-51	0.23315	1.64516e-51	0.388099	1.38827e-11
GUCY1A1	0.302941	3.05244e-10	4.42025e-83	0.212388	2.21013e-83	0.393494	3.05244e-10
OAZ2	0.296177	2.28599e-08	7.62109e-11	0.105273	2.28599e-08	0.48708	3.81055e-11
THY1	0.294723	4.70842e-08	8.96882e-12	0.132274	4.70842e-08	0.457172	4.48441e-12
PDE3A	0.28843	6.39831e-18	3.10922e-46	0.191664	1.55461e-46	0.385195	6.39831e-18
CNN3	0.283678	1.59085e-06	3.06072e-14	0.0806587	1.59085e-06	0.486697	1.53036e-14
PCDH9	0.283637	0.00857419	7.37083e-96	0.514621	3.68541e-96	0.0526536	0.00857419
SEPT4	0.279345	1.92901e-37	7.99029e-53	0.159061	3.99515e-53	0.39963	1.92901e-37
TSC22D4	0.276351	1.28093e-05	2.00785e-65	0.325151	1.00393e-65	0.227551	1.28093e-05
MAP3K20	0.267163	0.000155196	1.03246e-13	0.0736116	0.000155196	0.460713	5.16231e-14
CXXC5	0.264157	5.199e-06	5.33495e-45	0.281338	2.66748e-45	0.246977	5.199e-06
CARMN	0.261305	5.71044e-18	7.2136e-49	0.191295	3.6068e-49	0.331315	5.71044e-18
CEP85L	0.257505	1.90907e-07	1.38763e-07	0.115204	6.93817e-08	0.399806	1.90907e-07
AK1	0.256579	8.44131e-09	2.0055e-11	0.109882	1.00275e-11	0.403275	8.44131e-09
ID3	0.256523	1.79666e-07	6.572e-19	-0.203573	1.79666e-07	0.716618	3.286e-19
ADAMTS5	0.255713	0.00989762	2.94584e-70	0.230752	1.47292e-70	0.280673	0.00989762
CYTOR	0.255137	6.78904e-07	3.49608e-18	0.0549299	6.78904e-07	0.455345	1.74804e-18
MRVI1	0.254587	2.33592e-22	5.25479e-32	0.104137	2.62739e-32	0.405038	2.33592e-22
APOC1	0.25451	1.21901e-18	1.43777e-31	0.200788	7.18883e-32	0.308232	1.21901e-18
NOTCH3	0.25217	4.90289e-07	1.62194e-56	0.283702	8.1097e-57	0.220639	4.90289e-07
SELENOW	0.251705	1.09121e-08	1.43161e-25	0.169214	7.15803e-26	0.334196	1.09121e-08
GATA3-AS1	0.248239	5.56575e-15	1.14057e-153	0.294032	5.70284e-154	0.202447	5.56575e-15
ITGA8	0.248036	1.05164e-16	7.36834e-19	-0.120584	1.05164e-16	0.616655	3.68417e-19
TAGLN	0.247105	0.00520789	4.77667e-85	0.428303	2.38834e-85	0.0659061	0.00520789
MAPT	0.246006	2.46666e-19	8.95297e-50	0.181054	4.47649e-50	0.310959	2.46666e-19
MYC	0.244856	5.82078e-05	5.05045e-22	0.164674	2.52523e-22	0.325038	5.82078e-05
MAGED2	0.244711	3.42998e-11	4.81691e-12	0.134578	3.42998e-11	0.354843	2.40846e-12
MKL2	0.243465	1.77955e-08	1.02542e-45	0.22899	5.1271e-46	0.25794	1.77955e-08
HEYL	0.241167	9.59786e-23	3.42872e-35	0.132433	1.71436e-35	0.349902	9.59786e-23
BZW2	0.241027	0.000202692	1.84185e-10	0.0405483	0.000202692	0.441506	9.20927e-11
SLC25A5	0.240743	0.000400954	5.58263e-59	0.306921	2.79131e-59	0.174565	0.000400954
RASL11B	0.238854	8.88568e-06	4.08056e-17	0.143866	2.04028e-17	0.333842	8.88568e-06
FILIP1	0.234202	7.49853e-12	2.79563e-42	0.162683	1.39782e-42	0.305722	7.49853e-12
PDLIM7	0.231433	0.0186638	6.32782e-50	0.316501	3.16391e-50	0.146364	0.0186638
LIMA1	0.229968	2.40746e-06	5.57786e-22	0.185773	2.78893e-22	0.274163	2.40746e-06
C6orf48	0.228312	2.16071e-06	1.00897e-59	0.263615	5.04483e-60	0.193008	2.16071e-06
KCNMB1	0.227544	8.75451e-12	3.55393e-59	0.205496	1.77697e-59	0.249592	8.75451e-12
UNC5B	0.226633	4.11746e-06	2.49763e-41	0.199112	1.24882e-41	0.254155	4.11746e-06
S1PR3	0.226231	5.54035e-09	8.58557e-25	0.143333	4.29278e-25	0.309128	5.54035e-09
FOSB	0.224424	9.07965e-05	3.22317e-17	0.151563	1.61158e-17	0.297286	9.07965e-05
CD248	0.223903	2.40449e-06	6.04096e-29	0.189022	3.02048e-29	0.258784	2.40449e-06
OSBPL1A	0.215321	0.0159079	9.65326e-64	0.329953	4.82663e-64	0.100689	0.0159079
PDGFA	0.213497	0.000372881	6.08712e-66	0.275165	3.04356e-66	0.151829	0.000372881
GUCY1B1	0.212346	6.86418e-06	6.49929e-10	0.0711766	3.24965e-10	0.353516	6.86418e-06
SNHG18	0.212051	0.019494	7.57426e-64	0.28716	3.78713e-64	0.136943	0.019494
CPED1	0.211189	5.43175e-07	3.21103e-07	0.0489868	5.43175e-07	0.373391	1.60552e-07
ANGPTL4	0.209274	2.25737e-05	6.22558e-41	0.146701	3.11279e-41	0.271847	2.25737e-05
SHMT2	0.208447	7.22368e-09	2.5157e-14	0.128269	1.25785e-14	0.288624	7.22368e-09
PTEN	0.208228	0.000441711	9.27001e-42	0.255213	4.635e-42	0.161243	0.000441711
C20orf27	0.20743	8.1953e-05	1.38694e-21	0.177862	6.93472e-22	0.236998	8.1953e-05
ROCK1	0.205845	0.000373788	8.8171e-06	0.065817	0.000373788	0.345872	4.40856e-06
ATP1B2	0.204267	1.66513e-10	1.43793e-45	0.186516	7.18965e-46	0.222017	1.66513e-10
COL4A2	0.203542	1.103e-09	2.27448e-25	0.0685767	1.13724e-25	0.338507	1.103e-09
ZNF385D	0.201131	2.53431e-16	8.07666e-23	-0.15428	4.03833e-23	0.556543	2.53431e-16
IMPDH2	0.200894	0.0215081	4.61528e-41	0.246368	2.30764e-41	0.155419	0.0215081
TGFB1I1	0.197275	3.07222e-06	1.7166e-06	0.0608638	3.07222e-06	0.333686	8.58301e-07
RPL12	0.196749	4.57044e-05	7.46873e-106	0.25794	3.73436e-106	0.135558	4.57044e-05
EEF2	0.196061	1.77386e-09	6.46112e-32	0.162373	3.23056e-32	0.229749	1.77386e-09
UBE2E2	0.193283	0.00102863	1.84791e-09	0.0557034	0.00102863	0.330863	9.23954e-10
HRC	0.192374	1.91157e-08	3.59195e-72	0.14247	1.79598e-72	0.242279	1.91157e-08
SOX4	0.19144	0.00157628	8.16832e-25	0.206208	4.08416e-25	0.176673	0.00157628
LMNA	0.190182	0.00304654	1.43909e-06	-0.0193906	0.00304654	0.399755	7.19546e-07
RBP1	0.190133	0.000102281	6.31035e-14	0.158845	3.15518e-14	0.22142	0.000102281
LASP1	0.18928	6.35236e-05	3.41598e-05	0.0608605	6.35236e-05	0.317699	1.70801e-05
BMP4	0.183928	0.0353638	1.15567e-22	0.185984	5.77834e-23	0.181872	0.0353638
LRRC4C	0.183554	5.68167e-06	1.21295e-11	0.109692	6.06475e-12	0.257416	5.68167e-06
LIMD2	0.180027	0.00201525	7.90699e-21	0.15687	3.9535e-21	0.203184	0.00201525
TMEM204	0.179913	1.43804e-06	2.4466e-08	0.0737153	1.2233e-08	0.286111	1.43804e-06
SEMA6A	0.178805	0.000487306	6.09036e-15	0.158522	3.04518e-15	0.199089	0.000487306
MTHFD2	0.178761	0.00102782	0.000379393	0.0665812	0.000189714	0.290941	0.00102782
RFTN1	0.178562	0.000175269	1.57108e-21	0.119609	7.85542e-22	0.237516	0.000175269
EMCN	0.176576	1.43119e-05	1.57448e-10	0.111225	7.87239e-11	0.241927	1.43119e-05
AFAP1L2	0.176412	5.10273e-13	6.20968e-16	0.074832	3.10484e-16	0.277991	5.10273e-13
GPRIN3	0.174865	3.95592e-05	7.98518e-32	0.104662	3.99259e-32	0.245067	3.95592e-05
FN1	0.173113	2.97163e-06	1.2866e-06	0.0498862	6.43298e-07	0.296339	2.97163e-06
SPARCL1	0.172281	7.14073e-05	2.03204e-11	-0.0890516	7.14073e-05	0.433614	1.01602e-11
VCL	0.170805	0.00736915	1.56736e-18	0.169042	7.83679e-19	0.172569	0.00736915
COL4A1	0.169761	4.52389e-06	2.54789e-47	0.05915	1.27395e-47	0.280371	4.52389e-06
SLC25A6	0.16877	0.000194681	2.09766e-44	0.190857	1.04883e-44	0.146683	0.000194681
FIS1	0.168198	7.23731e-05	3.97988e-08	0.0809342	1.98994e-08	0.255462	7.23731e-05
MAP1LC3A	0.167071	6.33031e-07	5.70525e-07	0.0773913	2.85262e-07	0.256751	6.33031e-07
RHOC	0.16632	0.000489331	9.76543e-27	0.140312	4.88272e-27	0.192327	0.000489331
RNF24	0.166014	0.00501786	3.72475e-05	0.049835	0.00501786	0.282193	1.86239e-05
PTPN12	0.164593	0.00151327	5.66979e-07	0.0366527	0.00151327	0.292534	2.8349e-07
NRIP2	0.163913	4.38822e-11	3.27489e-34	0.0160014	4.38822e-11	0.311825	1.63745e-34
PRAF2	0.163551	0.00911684	8.33651e-32	0.211907	4.16825e-32	0.115194	0.00911684
NEO1	0.163084	2.55944e-05	5.3931e-12	0.11763	2.69655e-12	0.208537	2.55944e-05
RGS16	0.161571	1.35672e-05	3.25129e-09	-0.00159098	1.62564e-09	0.324734	1.35672e-05
HCFC1R1	0.160563	0.0404848	2.71537e-21	0.171274	1.35769e-21	0.149852	0.0404848
RAB31	0.160479	0.000614214	2.58331e-16	0.13458	1.29166e-16	0.186378	0.000614214
TRIM38	0.159843	0.00040233	8.56127e-22	0.122029	4.28063e-22	0.197656	0.00040233
SSBP2	0.159764	0.00211971	1.83209e-15	0.142428	9.16047e-16	0.177101	0.00211971
RACK1	0.159384	2.35633e-05	4.74891e-56	0.189058	2.37445e-56	0.129709	2.35633e-05
TPM4	0.158424	0.000398319	4.09192e-12	0.107627	2.04596e-12	0.20922	0.000398319
PPFIBP1	0.158002	0.0115674	1.05946e-10	0.106257	5.2973e-11	0.209747	0.0115674
RRAS	0.157738	0.000368736	1.84e-16	0.121997	9.19998e-17	0.19348	0.000368736
ACADVL	0.156593	0.00390491	4.1199e-09	0.104083	2.05995e-09	0.209103	0.00390491
ZFHX3	0.15657	0.00125431	6.86862e-16	0.141644	3.43431e-16	0.171496	0.00125431
RPS18	0.156421	0.0230575	2.8718e-123	0.254635	1.4359e-123	0.0582069	0.0230575
DLC1	0.155897	0.0393585	3.17684e-24	0.210955	1.58842e-24	0.10084	0.0393585
CRTAP	0.155876	0.0081381	1.93301e-20	0.150093	9.66506e-21	0.161659	0.0081381
RPL13	0.155704	1.76986e-06	1.20036e-79	0.190817	6.00182e-80	0.120591	1.76986e-06
SIPA1L2	0.154455	4.94362e-05	4.91177e-07	0.0900927	2.45589e-07	0.218818	4.94362e-05
EFEMP2	0.153702	0.0473774	1.93264e-40	0.228813	9.66319e-41	0.0785903	0.0473774
MSRB3	0.152409	0.00042511	9.54873e-06	0.0395972	0.00042511	0.265221	4.77438e-06
ATP5MC2	0.152173	0.00020162	3.45188e-21	0.107523	1.72594e-21	0.196822	0.00020162
AP3S1	0.151554	0.0434745	5.59291e-06	-0.0539649	0.0434745	0.357074	2.79646e-06
UQCRB	0.151115	0.0101556	7.15037e-45	0.185994	3.57519e-45	0.116236	0.0101556
TPT1	0.15098	1.81909e-07	2.81059e-46	0.153849	1.40529e-46	0.148112	1.81909e-07
TRO	0.149712	0.00317603	1.93384e-30	0.183141	9.6692e-31	0.116283	0.00317603
BTG1	0.149653	0.0381588	3.32517e-12	0.0800626	1.66259e-12	0.219243	0.0381588
VSTM4	0.149296	1.00076e-07	1.19394e-10	0.03972	1.00076e-07	0.258872	5.96968e-11
MECOM	0.148002	0.00131645	1.26549e-08	-0.0591988	0.00131645	0.355203	6.32743e-09
ITGA1	0.14795	0.0411016	8.57176e-08	0.00040658	0.0411016	0.295494	4.28588e-08
ZFP36L1	0.147551	0.019006	2.46888e-11	0.144444	1.23444e-11	0.150659	0.019006
GPX4	0.14602	0.0344847	3.47474e-21	0.147182	1.73737e-21	0.144858	0.0344847
HEY1	0.145927	0.000395609	3.35358e-11	-0.183756	0.000395609	0.475609	1.67679e-11
UACA	0.145863	8.51e-06	1.98022e-08	-0.186517	9.90108e-09	0.478242	8.51e-06
PGM2	0.145313	2.5597e-06	4.96334e-15	0.086031	2.48167e-15	0.204596	2.5597e-06
PLEKHA4	0.145224	0.00555863	7.81853e-29	0.16975	3.90927e-29	0.120699	0.00555863
FAM110B	0.142709	0.0299825	1.89191e-09	0.0953517	9.45955e-10	0.190066	0.0299825
ZYX	0.142419	0.00472084	1.48329e-24	0.168903	7.41647e-25	0.115934	0.00472084
SEPT7	0.142178	0.000589758	0.000249458	0.0943503	0.000124737	0.190007	0.000589758
ERGIC3	0.141677	0.00727603	6.05435e-11	0.0994778	3.02718e-11	0.183877	0.00727603
RPS4X	0.141095	0.000236374	4.14995e-56	0.191938	2.07497e-56	0.0902511	0.000236374
TIMP1	0.140997	0.00134969	1.69755e-15	0.162896	8.48774e-16	0.119098	0.00134969
RPS2	0.138874	7.78438e-05	1.23359e-32	0.15792	6.16793e-33	0.119827	7.78438e-05
NAP1L3	0.137077	0.000346735	1.32101e-14	0.117682	6.60503e-15	0.156472	0.000346735
HSP90AB1	0.136913	0.00196364	1.5822e-24	0.157713	7.911e-25	0.116114	0.00196364
TLN1	0.136279	0.00161475	0.00159032	0.0392479	0.00161475	0.233311	0.000795476
ENPP2	0.135167	0.0206897	2.94851e-06	0.0337932	0.0206897	0.236541	1.47426e-06
TCEAL7	0.134788	0.0298932	7.65181e-07	0.092648	3.82591e-07	0.176927	0.0298932
RPL10A	0.133257	0.0334835	5.70449e-88	0.214804	2.85225e-88	0.0517109	0.0334835
SH3BGRL	0.132258	0.00382977	5.6006e-15	0.12154	2.8003e-15	0.142976	0.00382977
DDR2	0.132252	6.84535e-05	3.23899e-05	0.0696927	1.61951e-05	0.194811	6.84535e-05
SERPINH1	0.13221	5.82227e-06	2.57694e-06	0.0336727	1.28847e-06	0.230747	5.82227e-06
POLR2M	0.129811	0.0247248	3.53424e-10	0.11732	1.76712e-10	0.142302	0.0247248
MYL9	0.129581	0.00163569	4.7314e-17	0.0963681	2.3657e-17	0.162795	0.00163569
PPP1R12A	0.129488	0.046142	0.0019596	0.0290651	0.046142	0.229911	0.00098028
ATP2B1-AS1	0.129485	0.014385	3.20965e-20	0.118484	1.60482e-20	0.140486	0.014385
MFGE8	0.12943	0.0102208	3.85144e-12	0.134082	1.92572e-12	0.124778	0.0102208
RPL8	0.128342	0.00572283	2.75482e-65	0.167372	1.37741e-65	0.0893121	0.00572283
CDCA7L	0.12831	0.0114468	5.21934e-06	0.081516	2.60967e-06	0.175105	0.0114468
GPRC5C	0.127991	0.0072828	3.99357e-21	0.132999	1.99679e-21	0.122983	0.0072828
RPS12	0.127989	0.000673846	1.33454e-35	0.158349	6.67269e-36	0.0976301	0.000673846
TAF9B	0.127715	0.000884864	4.32828e-11	0.107592	2.16414e-11	0.147838	0.000884864
GNPTAB	0.126027	8.91483e-05	1.53244e-10	0.0910385	7.66218e-11	0.161015	8.91483e-05
HSPH1	0.125993	4.4501e-05	1.44534e-05	-0.0693141	7.22671e-06	0.3213	4.4501e-05
TCEAL8	0.125954	0.0491197	5.71371e-10	0.113303	2.85685e-10	0.138605	0.0491197
RPL10	0.123872	1.70786e-06	2.10305e-34	0.129223	1.05153e-34	0.118522	1.70786e-06
SYNE1	0.123724	0.0275147	0.00206507	0.020598	0.0275147	0.226851	0.00103307
ATP5F1E	0.123135	3.59689e-06	3.93355e-06	-0.07568	3.59689e-06	0.321951	1.96678e-06
RPS8	0.122414	0.000534599	3.90141e-41	0.154773	1.95071e-41	0.0900554	0.000534599
DNAJB1	0.122181	0.00857507	1.01336e-05	0.034967	0.00857507	0.209395	5.06679e-06
ARHGEF2	0.122051	0.000828762	0.000887691	0.0681327	0.000443944	0.175969	0.000828762
RPS7	0.12199	0.00348434	5.22561e-53	0.159505	2.61281e-53	0.084475	0.00348434
MPRIP	0.121952	0.00434799	0.00120045	0.039739	0.00434799	0.204166	0.000600408
ARHGEF17	0.121225	1.87435e-05	3.36287e-07	0.0759953	1.68144e-07	0.166454	1.87435e-05
FKBP1B	0.121122	0.000246536	5.35667e-07	0.0620124	0.000246536	0.180232	2.67834e-07
DENND1B	0.120503	0.00842544	0.000227435	0.0435484	0.00842544	0.197459	0.000113724
RPL23	0.118475	0.00247525	1.7476e-37	0.141778	8.73798e-38	0.095172	0.00247525
RPL3	0.118412	6.59834e-06	6.75502e-25	0.12524	3.37751e-25	0.111585	6.59834e-06
JUNB	0.118106	0.00524896	2.20117e-91	0.507574	1.10059e-91	-0.271362	0.00524896
NPM1	0.117037	0.00184482	7.83983e-22	0.129147	3.91992e-22	0.104928	0.00184482
RPLP1	0.11609	8.94089e-10	1.17901e-13	0.0736093	5.89507e-14	0.158571	8.94089e-10
NSMCE1	0.115852	0.0389248	0.00158045	0.0212955	0.0389248	0.210409	0.000790535
DGKH	0.115468	0.00146543	4.69968e-05	0.0334177	0.00146543	0.197518	2.34987e-05
C1orf54	0.114956	0.00746759	2.8851e-20	0.128769	1.44255e-20	0.101142	0.00746759
QARS	0.114472	0.00428949	0.00201537	0.0419391	0.00100819	0.187005	0.00428949
MGST3	0.112531	0.0421086	2.15973e-15	0.0996593	1.07986e-15	0.125403	0.0421086
ABHD14B	0.112153	0.0463001	0.000124122	0.039844	6.2063e-05	0.184463	0.0463001
GNG12	0.112135	0.0225094	6.79258e-08	0.081346	3.39629e-08	0.142923	0.0225094
RPL6	0.111686	1.1598e-07	1.1511e-08	0.067345	1.1598e-07	0.156028	5.75548e-09
RHOBTB1	0.111176	0.00321631	3.71373e-09	0.0988887	1.85687e-09	0.123463	0.00321631
BCL7C	0.111019	0.00718689	1.20886e-06	0.0860366	6.04428e-07	0.136002	0.00718689
TFPI	0.110952	0.0307483	6.10677e-45	0.169914	3.05339e-45	0.0519901	0.0307483
RPS5	0.110808	0.00293535	7.44963e-21	0.115467	3.72482e-21	0.106149	0.00293535
PFDN5	0.110805	0.0302858	4.73052e-18	0.106842	2.36526e-18	0.114769	0.0302858
NACA	0.110689	0.000908196	2.63007e-32	0.130879	1.31503e-32	0.0904998	0.000908196
RPL37A	0.110223	0.00337605	1.26892e-17	0.107293	6.34458e-18	0.113153	0.00337605
BAG3	0.108778	0.00619053	0.000836235	-0.0420994	0.000418205	0.259655	0.00619053
SYTL2	0.108731	0.00146378	2.28566e-13	0.0737714	1.14283e-13	0.143691	0.00146378
DNAJC12	0.108684	0.00625617	5.81444e-16	0.101675	2.90722e-16	0.115693	0.00625617
ALKBH7	0.108594	0.0273186	3.50741e-05	0.0691646	1.75372e-05	0.148023	0.0273186
RABGAP1	0.107947	0.0272427	4.79517e-06	0.0700861	2.39759e-06	0.145808	0.0272427
AGTR1	0.107798	0.000386109	4.41478e-07	0.0231804	0.000386109	0.192416	2.20739e-07
BCAR1	0.107123	0.000361948	7.22676e-06	0.0731116	3.61339e-06	0.141134	0.000361948
FERMT2	0.106614	0.0441324	0.00899465	0.0236314	0.0441324	0.189597	0.00450749
ZC2HC1A	0.106291	0.0166458	0.0319338	0.0421272	0.0160965	0.170456	0.0166458
FKBP5	0.104651	0.00234761	3.6518e-14	0.109983	1.8259e-14	0.0993193	0.00234761
OTUD6B-AS1	0.104592	0.0163312	2.6961e-05	-0.0796305	0.0163312	0.288814	1.34806e-05
TRIM56	0.104491	0.00669027	3.48633e-06	0.0735556	1.74317e-06	0.135427	0.00669027
ACTG1	0.104267	0.00149216	9.71551e-19	0.100118	4.85775e-19	0.108416	0.00149216
MPG	0.104054	0.0351057	2.3152e-06	0.0754592	1.1576e-06	0.132649	0.0351057
RPL15	0.103971	0.000199932	4.95108e-29	0.109735	2.47554e-29	0.0982079	0.000199932
FZD1	0.103543	0.0210406	0.0023346	0.0124103	0.0210406	0.194675	0.00116798
UBE2A	0.103384	0.00636862	0.0124725	0.040042	0.00636862	0.166725	0.00625584
RPS6	0.103192	0.00196162	2.92582e-32	0.125372	1.46291e-32	0.0810115	0.00196162
SYDE1	0.103005	0.00942505	0.00115901	0.0396546	0.00942505	0.166356	0.000579675
CLDND1	0.102801	0.0103977	0.000312309	-0.0461861	0.0103977	0.251789	0.000156167
GNL1	0.102567	0.00348622	0.000335296	0.0676813	0.000167662	0.137453	0.00348622
UBXN1	0.101769	0.0177037	7.92218e-07	0.0654499	3.96109e-07	0.138088	0.0177037
UBE2E1	0.101766	0.0404403	0.00287662	0.0547597	0.00143934	0.148772	0.0404403
MLLT3	0.101507	0.00364305	1.21128e-05	0.0637254	6.05643e-06	0.139288	0.00364305
RPS9	0.100451	0.0324678	1.89518e-39	0.141462	9.47589e-40	0.0594407	0.0324678
DTX3	0.0990349	0.0156932	0.000793154	0.0392283	0.0156932	0.158841	0.000396656
ST6GALNAC4	0.0988181	0.000736934	4.78692e-05	0.0535425	2.39349e-05	0.144094	0.000736934
RTL8B	0.0987509	0.00196364	0.00149932	0.0555899	0.000749941	0.141912	0.00196364
HDAC5	0.098735	0.00169379	9.71478e-09	0.0825461	4.85739e-09	0.114924	0.00169379
RPL18	0.0987122	0.0468465	2.42706e-44	0.145952	1.21353e-44	0.0514724	0.0468465
ABCC9	0.0986742	0.0211829	9.86664e-13	0.0861403	4.93332e-13	0.111208	0.0211829
RPL4	0.0986087	0.0022201	9.286e-12	0.0878543	4.643e-12	0.109363	0.0022201
NAB1	0.0983968	0.00710474	0.0082562	0.0429793	0.00710474	0.153814	0.00413666
PRKG1	0.0980656	0.00270522	3.85866e-06	0.0613022	1.92933e-06	0.134829	0.00270522
GPSM3	0.0977092	0.0137519	5.5333e-19	0.13972	2.76665e-19	0.0556988	0.0137519
IFT43	0.0973586	0.0369332	0.0258059	0.0394966	0.0129873	0.155221	0.0369332
FAM122A	0.0966202	9.97742e-05	8.49059e-05	0.055458	4.24539e-05	0.137782	9.97742e-05
PELO	0.0965994	0.0195888	1.81773e-05	0.0665723	9.08868e-06	0.126627	0.0195888
CHCHD6	0.0953709	0.00439575	1.65009e-05	-0.0436041	0.00439575	0.234346	8.2505e-06
CLIC4	0.0944539	0.0226019	0.000821003	0.0579286	0.000410586	0.130979	0.0226019
SNAI2	0.0942689	0.00197254	0.000170444	0.0253894	8.52255e-05	0.163148	0.00197254
RPS6KA5	0.0931683	0.0481686	9.93797e-12	0.104365	4.96899e-12	0.0819713	0.0481686
TERF1	0.093038	8.75447e-05	0.00015313	-0.0866389	7.65678e-05	0.272715	8.75447e-05
PLEKHG2	0.0919057	0.0013874	1.36469e-10	0.089808	6.82344e-11	0.0940034	0.0013874
LGALS3BP	0.091893	0.040078	7.95143e-19	0.0836741	3.97571e-19	0.100112	0.040078
FNDC3A	0.0913448	0.0192622	0.00199771	0.0713617	0.000999354	0.111328	0.0192622
RPL32	0.0890588	0.00878786	3.16512e-18	0.102336	1.58256e-18	0.0757812	0.00878786
ZYG11B	0.0885112	0.0191633	0.00702567	0.035353	0.00351903	0.141669	0.0191633
SARS	0.0884519	0.0161195	1.20733e-05	0.0709959	6.03666e-06	0.105908	0.0161195
RPS24	0.0883272	0.00675962	2.72783e-13	0.0882523	1.36391e-13	0.088402	0.00675962
ADD1	0.0864823	0.0318475	0.0066468	0.032019	0.0318475	0.140946	0.00332894
WRB	0.0857434	0.0211974	0.0115903	0.0262439	0.00581204	0.145243	0.0211974
RSU1	0.0846853	0.0259747	0.00010506	0.0576638	5.25314e-05	0.111707	0.0259747
BTF3	0.0839844	0.00899833	0.000251987	0.0222143	0.00899833	0.145754	0.000126001
SLC18B1	0.0839414	0.015179	4.19958e-05	0.0535718	2.09981e-05	0.114311	0.015179
RPL30	0.0819705	0.000900026	1.49554e-07	0.0733442	7.47768e-08	0.0905968	0.000900026
SOCS2	0.0816118	1.12884e-05	1.69409e-06	-0.0907862	1.12884e-05	0.25401	8.47048e-07
GTF2F1	0.0810599	0.0099245	7.66215e-05	0.0587743	3.83115e-05	0.103345	0.0099245
DHRS4L2	0.0810045	0.0445668	0.00953663	0.0313013	0.0445668	0.130708	0.00477974
IMMP2L	0.0800296	0.00604373	0.00273759	0.0302406	0.00604373	0.129818	0.00136974
APBB2	0.0797158	0.00196953	1.40501e-05	-0.0371915	0.00196953	0.196623	7.02509e-06
LCA5	0.0793947	0.0152858	0.00191138	0.020956	0.000956149	0.137833	0.0152858
ERCC1	0.0788641	0.0101888	0.00124529	0.0576841	0.00062284	0.100044	0.0101888
GSTM4	0.0783129	0.00987141	0.000383903	0.0284223	0.00987141	0.128204	0.00019197
NR2F2	0.0777669	0.0214625	9.21659e-63	0.316451	4.6083e-63	-0.160917	0.0214625
RPS14	0.0771881	0.028898	9.86361e-18	0.095523	4.93181e-18	0.0588531	0.028898
RPL23A	0.0761379	0.00249039	3.36483e-07	0.0599823	1.68242e-07	0.0922936	0.00249039
TSPAN2	0.0755723	0.00116741	5.8454e-06	-0.0737206	0.00116741	0.224865	2.92271e-06
RPS3A	0.0738485	0.00186231	0.000561106	0.0526736	0.00186231	0.0950234	0.000280592
FIGN	0.0736649	0.000449211	0.000106532	-0.0618769	5.32672e-05	0.209207	0.000449211
HSP90AA1	0.0732982	0.00951375	1.16863e-05	-0.0619826	0.00951375	0.208579	5.84319e-06
RPL34	0.0732908	0.0285632	1.23071e-13	0.0836019	6.15353e-14	0.0629796	0.0285632
CC2D2A	0.0731775	0.0114489	0.00275738	0.0304284	0.00137964	0.115927	0.0114489
RPLP2	0.0724677	0.0355085	8.6499e-11	0.0784589	4.32495e-11	0.0664764	0.0355085
NDRG3	0.0717978	0.0109613	0.012446	0.0186839	0.0109613	0.124912	0.00624248
RPS27	0.0710475	0.00345024	8.61158e-07	0.0645527	4.30579e-07	0.0775424	0.00345024
RPL13A	0.0710071	0.0211745	4.28164e-14	0.0877709	2.14082e-14	0.0542433	0.0211745
TMEM14C	0.070843	0.0383988	0.0727192	0.0316545	0.0383988	0.110031	0.0370458
JAK1	0.0702042	0.048458	0.0264214	0.0290712	0.0132991	0.111337	0.048458
RERG	0.0694946	0.0265232	2.6548e-06	0.0577953	1.3274e-06	0.0811939	0.0265232
ATP1B1	0.0687285	2.52517e-05	1.54699e-05	-0.161501	2.52517e-05	0.298958	7.73496e-06
RPS27A	0.0680466	0.00195729	5.96128e-05	0.0464808	2.98068e-05	0.0896124	0.00195729
YAP1	0.0661974	0.0214577	0.0109901	0.0306881	0.00551022	0.101707	0.0214577
DSE	0.065699	0.000204615	0.000122502	-0.0846892	6.12529e-05	0.216087	0.000204615
LINC01184	0.0653716	0.0296395	0.038361	0.0266548	0.0296395	0.104088	0.0193681
STAU2	0.0643085	0.0123845	0.00140151	-0.0364782	0.0123845	0.165095	0.000701001
MYL12A	0.0641587	0.0417192	0.00409552	-0.0656645	0.0417192	0.193982	0.00204986
JMJD6	0.0638086	0.0169619	0.0235195	-0.0208413	0.0169619	0.148459	0.0118297
UBP1	0.0633923	0.0496002	0.0621654	0.0262509	0.0315814	0.100534	0.0496002
BTG3	0.0630084	0.00112981	3.33173e-07	-0.0813531	1.66586e-07	0.20737	0.00112981
TBX3	0.0629309	0.0130341	1.8357e-05	-0.0852905	0.0130341	0.211152	9.17853e-06
RPL19	0.0614439	0.0474495	1.07248e-13	0.0756318	5.36242e-14	0.0472559	0.0474495
GSTM3	0.0597404	0.0117784	0.00166715	-0.0630728	0.0117784	0.182554	0.000833923
GPM6B	0.0592822	0.00724187	0.0135435	-0.0187391	0.00724187	0.137304	0.00679485
RFXANK	0.0589801	0.0265576	0.0169023	-0.0373435	0.0265576	0.155304	0.00848716
MRPL18	0.0582473	0.011871	0.00946139	-0.0642626	0.00474194	0.180757	0.011871
DNAJA1	0.0576565	0.0018289	0.00275166	-0.0734291	0.00137678	0.188742	0.0018289
SOS2	0.0570425	0.00378	0.0020579	0.0321667	0.00102948	0.0819182	0.00378
LRRC41	0.0559003	0.049583	0.00128481	0.0486578	0.000642613	0.0631428	0.049583
PRELID3B	0.0537098	0.0406746	0.0489486	-0.039725	0.0406746	0.147145	0.0247814
F2R	0.0533546	0.00495861	0.00984194	-0.0851035	0.00495861	0.191813	0.00493314
MAP4K4	0.0509695	0.0301188	1.25545e-08	-0.0273082	6.27724e-09	0.129247	0.0301188
ASNA1	0.0506205	0.00481039	0.008444	-0.0609959	0.00481039	0.162237	0.00423095
TCP1	0.0502859	0.000217808	0.00017916	-0.087691	8.95841e-05	0.188263	0.000217808
NBEA	0.0497807	0.0210075	0.0155743	-0.0576126	0.0210075	0.157174	0.00781772
MTF2	0.0497001	0.0147022	0.00022196	-0.0859819	0.000110986	0.185382	0.0147022
CDO1	0.0491554	0.00485897	0.00060136	-0.0904969	0.000300725	0.188808	0.00485897
ZFAND2A	0.0485884	0.00878733	0.00225233	-0.0698512	0.0011268	0.167028	0.00878733
SORBS3	0.0470549	0.00507631	0.00229633	-0.0670925	0.00507631	0.161202	0.00114883
RPLP0	0.0467028	0.0417183	0.076001	0.0244148	0.0417183	0.0689908	0.0387513
GTF3C6	0.0455853	0.000854341	5.79474e-06	-0.0963917	2.89737e-06	0.187562	0.000854341
C12orf57	0.0455127	2.14591e-05	4.9073e-08	-0.139116	2.45365e-08	0.230141	2.14591e-05
COX5B	0.0446859	0.0373443	0.0528945	-0.00835796	0.0268065	0.0977298	0.0373443
EIF3J	0.0431207	0.00579213	0.00433703	-0.0624994	0.00579213	0.148741	0.00217087
IGFBP7	0.0422789	7.94979e-07	7.14438e-27	-0.186706	3.57219e-27	0.271264	7.94979e-07
CDADC1	0.0419754	0.0240135	0.0241561	-0.0247891	0.0240135	0.10874	0.0121519
SNRK	0.0415818	0.00098154	0.00128292	-0.0671143	0.00098154	0.150278	0.000641665
FOXP1	0.0414788	0.0253374	1.96438e-32	0.257584	9.82189e-33	-0.174626	0.0253374
SH2D3C	0.0414054	0.0328196	3.49498e-05	-0.0992152	0.0328196	0.182026	1.74751e-05
RAB28	0.0393346	0.0109077	0.00290132	-0.0652221	0.00145171	0.143891	0.0109077
ST6GALNAC6	0.0390317	0.00753382	0.00193472	-2.02099e-05	0.000967828	0.0780836	0.00753382
PLS3	0.0381437	0.00936701	0.00815193	-0.102954	0.00936701	0.179241	0.00408431
MYL6	0.0376821	0.0311598	0.0308091	-0.0433909	0.0155251	0.118755	0.0311598
MDH2	0.0363126	0.0083047	9.61278e-05	-0.0864302	4.8065e-05	0.159055	0.0083047
NDUFB10	0.0355534	0.0287922	0.0321902	-0.0529148	0.0162268	0.124022	0.0287922
ZNF330	0.0355009	0.039165	0.052576	-0.0255842	0.039165	0.0965861	0.0266429
MEIS1	0.0349549	0.0168885	1.37878e-59	0.304884	6.89392e-60	-0.234974	0.0168885
BEX1	0.0337352	0.00139314	2.19993e-26	0.348846	1.09996e-26	-0.281376	0.00139314
MOB4	0.0334991	0.0287577	5.91679e-10	-0.148783	2.95839e-10	0.215781	0.0287577
ANO6	0.0328055	0.0450445	0.00018032	-0.0336993	9.01643e-05	0.0993103	0.0450445
ITGB1	0.0327506	0.0036712	2.34564e-09	-0.149423	1.17282e-09	0.214924	0.0036712
NDUFS7	0.031637	0.0340383	0.0311241	-0.0556919	0.015685	0.118966	0.0340383
ZFP64	0.0282381	0.0109078	0.00155649	-0.036763	0.000778548	0.0932392	0.0109078
ECHDC1	0.0277032	0.0281501	5.67653e-05	-0.0758671	2.8383e-05	0.131273	0.0281501
SNRPD2	0.0275405	0.0377758	0.0119483	-0.0454649	0.00599208	0.100546	0.0377758
GOLIM4	0.0258815	0.000563794	2.07123e-05	-0.143495	1.03562e-05	0.195258	0.000563794
RPL21	0.0251352	0.0425544	0.0028776	-0.0181258	0.00143984	0.0683962	0.0425544
PLOD3	0.0237737	0.0454191	0.0212363	-0.0384621	0.0106751	0.0860096	0.0454191
CSRP2	0.022268	6.55794e-05	3.59816e-15	-0.231775	1.79908e-15	0.276311	6.55794e-05
UBL7-AS1	0.0215052	0.00277256	0.000347434	-0.0499073	0.000173732	0.0929178	0.00277256
CLTA	0.0214848	0.0430608	2.25876e-34	0.170012	1.12938e-34	-0.127042	0.0430608
RPS11	0.020147	0.0430195	0.0442426	-0.0238339	0.0223715	0.0641279	0.0430195
CTSC	0.0182988	0.000144782	6.65309e-06	-0.126836	3.32655e-06	0.163434	0.000144782
SRPRA	0.0170586	0.023956	3.58793e-05	-0.0611979	1.79398e-05	0.095315	0.023956
DYNLL1	0.0166096	0.000416986	5.82925e-12	-0.129838	2.91462e-12	0.163057	0.000416986
NRBP1	0.0165359	0.0294829	0.0335713	-0.0545307	0.0169289	0.0876024	0.0294829
OCIAD1	0.0163946	0.027965	0.00603742	-0.0837568	0.00302328	0.116546	0.027965
FTH1	0.0159292	0.000812646	0.000168788	-0.00362315	8.43977e-05	0.0354816	0.000812646
TPGS2	0.0145409	0.0425453	2.55581e-06	-0.107067	1.27791e-06	0.136149	0.0425453
TBPL1	0.0138149	0.0332764	0.00908149	-0.0509897	0.0045511	0.0786195	0.0332764
CDCA7	0.0119923	0.0149963	2.62236e-10	-0.119651	1.31118e-10	0.143636	0.0149963
EIF4E2	0.0106425	0.0215687	0.00144985	-0.0806869	0.000725188	0.101972	0.0215687
RPL22L1	0.00955614	0.0489683	2.21871e-23	0.212464	1.10936e-23	-0.193352	0.0489683
PPIA	0.00669769	0.00494489	1.34524e-17	-0.121104	6.7262e-18	0.1345	0.00494489
PDCD5	0.00649236	0.0263472	0.00343413	-0.069072	0.00171854	0.0820567	0.0263472
HNRNPA1	0.00422805	0.00122475	3.3327e-13	-0.122714	1.66635e-13	0.13117	0.00122475
MYO1C	0.00213303	0.00692969	5.25772e-06	-0.0840738	2.62886e-06	0.0883399	0.00692969
ARHGDIA	0.00189363	0.0200456	0.00263506	-0.0981058	0.0013184	0.101893	0.0200456
NDRG2	0.00164734	0.000879342	4.37613e-05	-0.134207	2.18809e-05	0.137502	0.000879342
PDCL3	0.00128442	0.0470915	0.01765	-0.0498957	0.00886431	0.0524645	0.0470915
TAGLN2	0.000358462	0.0409312	0.0280522	-0.113868	0.0409312	0.114584	0.0141259
LAMC1	-0.00039966	0.0494992	3.41219e-05	-0.142893	1.70611e-05	0.142093	0.0494992
PRSS23	-0.00421596	0.047036	2.31515e-34	0.287804	1.15758e-34	-0.296236	0.047036
SEPT11	-0.00551066	0.000398688	4.78112e-09	-0.200271	2.39056e-09	0.18925	0.000398688
CYR61	-0.00678701	2.03188e-05	1.46809e-14	-0.2403	7.34043e-15	0.226726	2.03188e-05
MMAB	-0.00754784	0.0307762	5.39366e-10	-0.136734	2.69683e-10	0.121638	0.0307762
SPARC	-0.00942908	0.000143348	8.05663e-05	-0.0551332	4.0284e-05	0.0362751	0.000143348
HS2ST1	-0.00944351	0.030925	3.29168e-05	0.0699954	1.64585e-05	-0.0888824	0.030925
CFL1	-0.0112137	0.0016418	2.16601e-12	-0.163898	1.08301e-12	0.141471	0.0016418
RBM7	-0.017919	0.0488169	0.000328645	-0.152719	0.000164336	0.116881	0.0488169
ATOX1	-0.018086	0.0298856	4.49323e-09	-0.174137	2.24662e-09	0.137966	0.0298856
PGF	-0.0203801	0.0109592	5.35615e-10	-0.28267	0.0109592	0.24191	2.67808e-10
NECTIN2	-0.0224073	0.00787346	9.34174e-05	-0.159228	4.67098e-05	0.114413	0.00787346
SSBP4	-0.0237629	0.0162633	1.30803e-15	0.159126	6.54017e-16	-0.206652	0.0162633
VCAM1	-0.0249419	0.0200778	1.75769e-11	-0.0812497	8.78844e-12	0.0313658	0.0200778
TGFBI	-0.0274694	0.0495144	3.27233e-09	0.220229	1.63617e-09	-0.275168	0.0495144
NOVA1	-0.028203	0.000237377	7.72787e-15	-0.24121	3.86393e-15	0.184804	0.000237377
KHSRP	-0.0318266	0.0424043	0.00032928	0.0572113	0.000164654	-0.120865	0.0424043
C9orf3	-0.0330792	6.21869e-06	2.31912e-31	-0.255922	1.15956e-31	0.189763	6.21869e-06
WSB1	-0.0379311	0.0493115	9.88958e-12	0.123741	4.94479e-12	-0.199604	0.0493115
ZEB1	-0.0387529	0.00247488	9.80603e-19	-0.181995	4.90302e-19	0.104489	0.00247488
ARL6IP5	-0.0393939	0.00383554	2.36149e-17	0.180766	1.18075e-17	-0.259554	0.00383554
NME3	-0.0408525	0.0184034	4.64966e-11	0.071174	2.32483e-11	-0.152879	0.0184034
AIG1	-0.0463973	0.0342014	0.00088924	0.0513529	0.000444719	-0.144148	0.0342014
TMSB4X	-0.0468565	0.0427376	7.41125e-19	-0.175558	3.70562e-19	0.0818449	0.0427376
GABARAPL1	-0.0497186	0.0441292	0.0841318	0.0366188	0.04299	-0.136056	0.0441292
NNT-AS1	-0.0512117	0.0248406	0.0355375	0.0316809	0.0179295	-0.134104	0.0248406
STAT3	-0.0517363	0.0174511	0.000140896	0.0559723	7.04506e-05	-0.159445	0.0174511
VCAN	-0.0566821	0.00536736	8.15678e-08	0.0842893	4.07839e-08	-0.197654	0.00536736
IER2	-0.057468	0.0149825	2.25644e-07	0.0586302	1.12822e-07	-0.173566	0.0149825
FOXN3	-0.0607549	0.0215418	8.44728e-06	0.0576942	4.22365e-06	-0.179204	0.0215418
COL5A1	-0.0625721	0.00117544	7.56574e-16	0.134342	3.78287e-16	-0.259486	0.00117544
HOXA9	-0.0633443	0.0340284	0.000188913	0.0626601	9.44611e-05	-0.189349	0.0340284
MDK	-0.0654232	1.42925e-05	6.56441e-39	-0.330778	3.28221e-39	0.199931	1.42925e-05
NCALD	-0.0655322	0.0080782	1.19925e-06	0.0581049	5.99627e-07	-0.189169	0.0080782
FAM208A	-0.0694823	0.026691	0.0277109	0.0177732	0.026691	-0.156738	0.0139528
HOXB6	-0.0700033	0.00744154	1.99694e-06	0.042325	9.98469e-07	-0.182332	0.00744154
ZNF3	-0.0770387	0.0291186	0.0535714	0.035829	0.0271544	-0.189906	0.0291186
C15orf40	-0.0804221	0.0468098	0.0458793	-0.0424562	0.0468098	-0.118388	0.023209
TM4SF1	-0.0829964	0.00073575	0.000447763	-0.174251	0.00073575	0.0082581	0.000223907
CPE	-0.0854085	0.000124607	5.44876e-19	-0.298091	2.72438e-19	0.127274	0.000124607
C2orf69	-0.0856044	0.0412512	1.00403e-08	-0.0854704	5.02014e-09	-0.0857385	0.0412512
MCM4	-0.0857068	0.0247219	9.31762e-07	-0.0754892	4.65881e-07	-0.0959244	0.0247219
CCDC25	-0.0866762	0.0432321	0.0026424	-0.0559555	0.00132207	-0.117397	0.0432321
VIM	-0.0870545	0.0112081	1.35689e-09	-0.261876	6.78446e-10	0.0877669	0.0112081
RPS27L	-0.0871775	0.00503042	3.10794e-11	-0.339051	1.55397e-11	0.164696	0.00503042
PDLIM4	-0.0872606	0.0314137	0.0156614	0.0102479	0.0314137	-0.184769	0.00786161
SAR1B	-0.089741	0.0245667	0.0164016	-0.056389	0.00823469	-0.123093	0.0245667
LCORL	-0.0908626	0.0117965	1.43593e-06	-0.0668915	7.17965e-07	-0.114834	0.0117965
PFN1	-0.0920929	0.0295372	2.18162e-24	-0.272839	1.09081e-24	0.0886534	0.0295372
PLXND1	-0.092719	0.0046314	0.00204547	-0.361893	0.0046314	0.176455	0.00102326
ICE2	-0.0934757	0.0437373	0.0163522	-0.0405601	0.00820978	-0.146391	0.0437373
PLPP1	-0.0955636	0.0223648	0.0327795	-0.0310485	0.0223648	-0.160079	0.0165263
WDR54	-0.0972826	0.0347953	0.00132673	-0.0664501	0.000663583	-0.128115	0.0347953
RNASET2	-0.0977286	0.00586673	3.04706e-08	0.0851809	1.52353e-08	-0.280638	0.00586673
CBR4	-0.0984522	0.0442022	0.0523623	-0.051456	0.0265332	-0.145448	0.0442022
ATP6V1B2	-0.100561	0.0407099	0.000206713	-0.0549344	0.000103362	-0.146187	0.0407099
TMEM230	-0.101236	0.0349357	0.00245326	-0.0636021	0.00122738	-0.13887	0.0349357
MOXD1	-0.101449	0.000178054	4.57518e-18	0.155505	2.28759e-18	-0.358402	0.000178054
PLPBP	-0.102322	0.0467103	4.94762e-06	-0.0800459	2.47382e-06	-0.124598	0.0467103
TSPAN14	-0.10414	0.049905	0.0182073	-0.0494518	0.00914545	-0.158828	0.049905
NVL	-0.105178	0.0393539	0.0099412	-0.0447005	0.00498302	-0.165656	0.0393539
RAD1	-0.106492	0.0454803	0.000175066	-0.0649915	8.7537e-05	-0.147992	0.0454803
COTL1	-0.106857	0.0144838	0.000314527	-0.0356611	0.000157276	-0.178054	0.0144838
FLRT2	-0.107503	0.02993	0.0020753	0.0147612	0.00103819	-0.229766	0.02993
DERA	-0.107806	0.00746818	0.0147896	-0.0498349	0.00742235	-0.165777	0.00746818
ATF6B	-0.111644	0.0325952	0.0106925	-0.0477185	0.0325952	-0.17557	0.00536064
NOM1	-0.111719	0.0143497	6.5171e-06	-0.0690585	3.25856e-06	-0.15438	0.0143497
IVNS1ABP	-0.111783	0.0459264	1.93738e-08	-0.11121	9.68688e-09	-0.112355	0.0459264
CKAP4	-0.11182	0.00130887	0.000964526	0.0478666	0.000482379	-0.271506	0.00130887
KPNB1	-0.112756	0.0234772	0.0254454	-0.066499	0.0128047	-0.159014	0.0234772
HNRNPC	-0.113035	0.0106765	7.34285e-06	-0.0808639	3.67143e-06	-0.145205	0.0106765
NCL	-0.115045	0.0209993	0.026532	-0.0552089	0.0209993	-0.174882	0.0133552
IARS	-0.116605	0.0383365	3.079e-06	-0.101418	1.5395e-06	-0.131792	0.0383365
XRCC6	-0.117791	0.0334424	0.0414996	-0.0646206	0.0209697	-0.170961	0.0334424
SERP1	-0.118202	0.0316565	8.42386e-09	-0.114236	4.21193e-09	-0.122167	0.0316565
PPIG	-0.118226	0.0325135	7.38354e-05	-0.0835637	3.69184e-05	-0.152888	0.0325135
CHD3	-0.118446	0.0255336	1.43292e-08	-0.113812	7.1646e-09	-0.12308	0.0255336
CD9	-0.119179	0.0300326	9.69152e-08	0.029298	4.84576e-08	-0.267656	0.0300326
CCDC137	-0.119189	0.00784945	5.28458e-05	-0.0688286	2.64233e-05	-0.169549	0.00784945
CRABP1	-0.11955	0.0161011	0.00588117	-0.440823	0.0161011	0.201724	0.00294492
TTC1	-0.119676	0.0371942	0.0432957	-0.0572518	0.0218874	-0.1821	0.0371942
CRIP2	-0.120105	0.00389013	1.82207e-15	-0.310068	9.11033e-16	0.0698584	0.00389013
TMEM179B	-0.12021	0.0387248	0.00624897	-0.0975798	0.00312938	-0.142841	0.0387248
ARHGAP18	-0.12129	0.0179705	0.0145474	-0.0596378	0.0179705	-0.182943	0.00730034
DPM2	-0.122083	0.00724018	0.00648855	-0.0606553	0.00324955	-0.183511	0.00724018
CENPM	-0.122714	0.0441598	1.07933e-19	-0.123539	5.39664e-20	-0.121888	0.0441598
DDIT4	-0.122717	0.00163551	3.11831e-07	0.0531504	1.55916e-07	-0.298584	0.00163551
CDK5RAP2	-0.122868	0.039443	1.88638e-10	-0.104346	9.4319e-11	-0.141389	0.039443
RGL1	-0.122936	0.017871	8.82427e-06	-0.0624655	4.41215e-06	-0.183407	0.017871
NCAM1	-0.12297	0.00113493	0.000182369	0.0452052	0.00113493	-0.291146	9.11885e-05
GXYLT1	-0.123155	0.005753	2.15348e-05	-0.0680278	1.07675e-05	-0.178283	0.005753
UBE2E3	-0.123483	0.0198857	6.0469e-05	-0.0998564	3.0235e-05	-0.147109	0.0198857
SET	-0.124126	0.0138879	0.00465021	-0.0814517	0.00232782	-0.1668	0.0138879
NDUFV3	-0.12416	0.0363232	0.0206754	-0.0599846	0.0363232	-0.188335	0.0103917
XBP1	-0.124331	0.0307839	0.00212273	-0.0683111	0.00106193	-0.180351	0.0307839
THYN1	-0.125094	0.0429006	4.78046e-06	-0.100206	2.39023e-06	-0.149981	0.0429006
NUDCD2	-0.126643	0.0298751	0.000100348	-0.108143	5.01755e-05	-0.145144	0.0298751
UBE2G2	-0.128007	0.0284851	0.00014285	-0.0658729	7.14277e-05	-0.190141	0.0284851
G2E3	-0.128212	0.0184017	5.72619e-11	-0.113161	2.86309e-11	-0.143263	0.0184017
HILPDA	-0.128387	0.0253952	0.000100736	-0.0803549	5.03693e-05	-0.176419	0.0253952
NUDT1	-0.12864	0.0473564	3.33632e-15	-0.155725	1.66816e-15	-0.101555	0.0473564
CNDP2	-0.128664	0.0205223	0.00221559	-0.0650997	0.00110841	-0.192228	0.0205223
PSMA3	-0.129906	0.0207032	1.53391e-05	-0.0950216	7.66956e-06	-0.16479	0.0207032
TMEM109	-0.131871	0.0166909	6.34976e-09	-0.0911443	3.17488e-09	-0.172598	0.0166909
SLC25A37	-0.132096	0.0401736	0.0275015	-0.0678605	0.0138466	-0.196331	0.0401736
TSN	-0.133476	0.0356893	3.60941e-06	-0.0996243	1.80471e-06	-0.167329	0.0356893
SLC39A10	-0.133693	0.0330098	0.0306798	-0.0639632	0.0330098	-0.203423	0.0154594
PITHD1	-0.134891	0.00732429	0.000873267	-0.0708631	0.000436729	-0.198918	0.00732429
N4BP2	-0.135241	0.00794403	8.34403e-05	-0.0736661	4.1721e-05	-0.196815	0.00794403
G3BP1	-0.135427	0.00835078	5.08956e-05	-0.099425	2.54481e-05	-0.171429	0.00835078
ARF1	-0.137188	0.00993384	3.87282e-08	-0.123285	1.93641e-08	-0.151091	0.00993384
RDX	-0.137338	0.0193951	2.63869e-08	-0.129133	1.31934e-08	-0.145542	0.0193951
PA2G4	-0.138012	0.0315901	0.00595126	-0.0829034	0.00298007	-0.19312	0.0315901
ENAH	-0.139071	0.0238997	0.0167315	-0.0746471	0.00840105	-0.203495	0.0238997
TPPP3	-0.141084	9.52085e-07	1.38222e-12	-0.468385	6.91112e-13	0.186217	9.52085e-07
SGCE	-0.141199	0.0121831	0.000272008	-0.0595963	0.000136013	-0.222801	0.0121831
NUCB2	-0.141921	0.0354737	0.0103777	-0.0368916	0.0354737	-0.24695	0.00520236
MESD	-0.142579	0.00550264	1.99225e-05	-0.0840902	9.96131e-06	-0.201068	0.00550264
AKR1A1	-0.142888	0.0197882	0.0184484	-0.0542064	0.0197882	-0.231569	0.00926714
SRSF6	-0.143194	0.0121368	0.00184556	-0.0806756	0.000923206	-0.205712	0.0121368
ZNF106	-0.143278	0.00200101	0.00261572	-0.0800751	0.00200101	-0.20648	0.00130871
COA1	-0.144952	0.0299624	4.19674e-08	-0.123482	2.09837e-08	-0.166423	0.0299624
C1QTNF3	-0.145017	0.021764	0.000143704	-0.0863155	7.18544e-05	-0.203719	0.021764
BEX2	-0.145779	0.000964416	7.95161e-05	0.0479359	0.000964416	-0.339494	3.97588e-05
NUP62	-0.145863	0.0062226	3.30237e-09	-0.0971204	1.65119e-09	-0.194605	0.0062226
PTGES3	-0.146302	0.0276308	3.39396e-21	-0.181105	1.69698e-21	-0.1115	0.0276308
SNRPD3	-0.146371	0.0303184	9.025e-07	-0.111517	4.5125e-07	-0.181225	0.0303184
LRRIQ1	-0.146589	0.0122017	9.91588e-08	-0.0806957	4.95794e-08	-0.212482	0.0122017
EIF2AK1	-0.147787	0.00903149	3.67434e-06	-0.0899717	1.83717e-06	-0.205602	0.00903149
CNKSR3	-0.147893	0.0069686	2.82011e-09	-0.0974524	1.41006e-09	-0.198333	0.0069686
PYCR1	-0.14889	0.0322394	4.66491e-07	-0.0981477	2.33245e-07	-0.199631	0.0322394
KIF2A	-0.150663	0.01012	2.53349e-08	-0.0935329	1.26675e-08	-0.207794	0.01012
ZNF331	-0.151167	0.0311123	0.0374071	-0.017837	0.0188818	-0.284497	0.0311123
SMS	-0.151308	0.0237254	0.0251567	-0.100054	0.0126585	-0.202562	0.0237254
UBE2K	-0.151356	0.00547603	0.000248667	-0.0792519	0.000124341	-0.22346	0.00547603
TMEM106C	-0.151572	0.00539421	4.41617e-10	-0.147515	2.20808e-10	-0.155629	0.00539421
MGME1	-0.151602	0.000224019	9.08208e-06	-0.0687696	4.54105e-06	-0.234434	0.000224019
POP7	-0.154113	0.0223386	3.84421e-11	-0.141202	1.92211e-11	-0.167024	0.0223386
MRPL57	-0.154469	0.00453691	0.00157103	-0.0799712	0.000785826	-0.228967	0.00453691
NORAD	-0.156048	0.0121993	0.00300797	-0.0838957	0.00150512	-0.228199	0.0121993
FLI1	-0.156236	0.0490814	3.39007e-26	-0.216147	1.69503e-26	-0.0963248	0.0490814
IER3IP1	-0.15643	0.0389474	3.36028e-10	-0.135033	1.68014e-10	-0.177827	0.0389474
PSAT1	-0.157302	0.00972667	1.56644e-20	-0.132132	7.83221e-21	-0.182472	0.00972667
MFAP4	-0.158404	0.027814	9.66249e-05	0.0533837	0.027814	-0.370191	4.83136e-05
TSPAN4	-0.1595	0.0191408	1.32795e-05	-0.0867843	6.63977e-06	-0.232216	0.0191408
CANX	-0.159595	0.0145419	0.0193498	-0.0885326	0.00972217	-0.230656	0.0145419
PPP3CA	-0.159982	0.0227807	6.20763e-07	-0.119251	3.10381e-07	-0.200713	0.0227807
IMP3	-0.160793	0.000331255	0.000645012	-0.0653013	0.000322558	-0.256284	0.000331255
STMP1	-0.161229	0.0427609	3.76174e-13	-0.146305	1.88087e-13	-0.176153	0.0427609
SEMA3A	-0.161564	0.0115552	3.96103e-16	-0.158864	1.98052e-16	-0.164264	0.0115552
FLNB	-0.161757	0.00909728	1.91574e-22	-0.143777	9.5787e-23	-0.179737	0.00909728
JPT2	-0.162212	0.0161903	1.04689e-16	-0.124194	5.23446e-17	-0.200231	0.0161903
CLSPN	-0.162619	0.0405983	9.14654e-25	-0.152902	4.57327e-25	-0.172336	0.0405983
HOXA7	-0.163159	0.00105989	1.17793e-05	-0.133129	5.88965e-06	-0.193189	0.00105989
SMC3	-0.163409	0.0191754	3.00551e-09	-0.133707	1.50275e-09	-0.193111	0.0191754
JTB	-0.163471	0.0408149	2.31364e-06	-0.125109	1.15682e-06	-0.201832	0.0408149
RAD51AP1	-0.163582	0.0290954	3.6517e-25	-0.170309	1.82585e-25	-0.156854	0.0290954
C5orf15	-0.164191	0.00155576	0.00289883	-0.0808849	0.00145047	-0.247497	0.00155576
MCM3	-0.164296	0.0417915	7.4069e-11	-0.135454	3.70345e-11	-0.193138	0.0417915
TSTD1	-0.164594	0.00551924	1.03381e-08	-0.152542	5.16904e-09	-0.176646	0.00551924
SOD2	-0.166457	0.0174428	0.00272418	-0.0435875	0.00136302	-0.289327	0.0174428
FBXO5	-0.167295	0.00660138	2.51917e-15	-0.149887	1.25959e-15	-0.184704	0.00660138
IER3	-0.168831	0.000933878	0.000278331	0.0449406	0.000139175	-0.382602	0.000933878
MORF4L2	-0.169117	0.00501391	3.11188e-08	-0.140816	1.55594e-08	-0.197418	0.00501391
SAE1	-0.169572	0.0134036	0.000162184	-0.100334	8.10953e-05	-0.238809	0.0134036
FUBP1	-0.171594	0.0299866	6.53345e-16	-0.157491	3.26672e-16	-0.185698	0.0299866
BCL7A	-0.171775	0.00129862	0.000151959	-0.079097	7.59822e-05	-0.264453	0.00129862
SUPT16H	-0.172284	0.0123615	2.5024e-07	-0.116643	1.2512e-07	-0.227925	0.0123615
VKORC1	-0.17548	0.0217082	2.336e-11	-0.142915	1.168e-11	-0.208044	0.0217082
NXT1	-0.178606	0.00836647	4.10538e-10	-0.121993	2.05269e-10	-0.235218	0.00836647
ARRDC3	-0.180781	0.0336901	0.000899704	-0.0464533	0.0336901	-0.315108	0.000449953
GGH	-0.181709	0.00712072	4.38252e-22	-0.146532	2.19126e-22	-0.216887	0.00712072
CSTF3	-0.186193	0.000597868	2.51375e-07	-0.102476	1.25687e-07	-0.269909	0.000597868
CALCRL	-0.18665	0.0140465	4.84921e-14	-0.168155	2.4246e-14	-0.205145	0.0140465
ENC1	-0.187408	0.00258213	5.17539e-05	-0.0691407	2.58773e-05	-0.305676	0.00258213
LAMB1	-0.188982	0.000273699	8.46392e-05	-0.0752953	4.23205e-05	-0.302668	0.000273699
SVIL	-0.189321	0.0111976	2.8426e-25	-0.231225	1.4213e-25	-0.147417	0.0111976
UCHL1	-0.192666	0.00556952	0.00424111	-0.111724	0.00212281	-0.273608	0.00556952
CD200	-0.193181	0.00673142	6.78971e-15	-0.168355	3.39485e-15	-0.218007	0.00673142
RARRES2	-0.193389	0.013569	4.13717e-12	-0.145532	2.06858e-12	-0.241247	0.013569
CTSK	-0.195866	0.0104976	1.4878e-18	-0.199845	7.43902e-19	-0.191887	0.0104976
HYAL2	-0.196891	0.00411387	0.00541697	-0.118386	0.00411387	-0.275397	0.00271216
DUSP6	-0.197127	0.0251499	2.01162e-14	-0.217684	1.00581e-14	-0.17657	0.0251499
SMAD1	-0.197978	0.00628169	7.40898e-12	-0.180404	3.70449e-12	-0.215553	0.00628169
GNAI2	-0.198724	0.00417702	0.00686344	-0.160987	0.00417702	-0.236461	0.00343763
FAM213A	-0.199286	0.00976818	4.5448e-14	-0.185678	2.2724e-14	-0.212895	0.00976818
NUCKS1	-0.20229	0.0155053	3.61234e-14	-0.246151	1.80617e-14	-0.158429	0.0155053
JUP	-0.203508	0.00902407	4.36697e-09	-0.166212	2.18349e-09	-0.240803	0.00902407
CDCA4	-0.204397	0.00351029	1.51885e-25	-0.198269	7.59426e-26	-0.210524	0.00351029
RAI14	-0.204982	0.0390697	0.000288064	-0.0573783	0.0390697	-0.352585	0.000144042
MYL12B	-0.209745	0.00216065	5.44127e-19	-0.227104	2.72064e-19	-0.192386	0.00216065
BUB3	-0.209924	0.0305059	1.52287e-11	-0.202838	7.61435e-12	-0.217009	0.0305059
CALM2	-0.209966	0.000115613	1.22694e-06	-0.186991	6.1347e-07	-0.23294	0.000115613
TNC	-0.211538	0.000484893	7.52235e-05	-0.0701823	0.000484893	-0.352895	3.76125e-05
MEST	-0.211746	0.00511389	0.000939743	-0.205503	0.00511389	-0.217988	0.000469982
LBR	-0.213083	0.000789734	3.82704e-12	-0.142596	1.91352e-12	-0.28357	0.000789734
FGFR1	-0.215455	0.0271795	3.21015e-18	-0.218057	1.60507e-18	-0.212853	0.0271795
MARCKSL1	-0.216257	0.0268786	3.86804e-22	-0.206017	1.93402e-22	-0.226496	0.0268786
CAVIN1	-0.216824	0.00901959	5.32201e-12	-0.185644	2.661e-12	-0.248004	0.00901959
AHNAK	-0.216857	0.0379978	0.00139617	-0.0685439	0.0379978	-0.365169	0.000698331
HOXA10	-0.218626	0.0243295	0.00317804	-0.123311	0.0243295	-0.31394	0.00159028
PRC1	-0.218715	0.00893194	1.2119e-27	-0.196941	6.05952e-28	-0.240489	0.00893194
TUBB	-0.218766	0.00246249	7.41902e-22	-0.238964	3.70951e-22	-0.198569	0.00246249
FAM49B	-0.218789	0.0109387	3.54071e-31	-0.214832	1.77035e-31	-0.222745	0.0109387
WFDC2	-0.219004	0.0315412	0.000357275	-0.109556	0.000178654	-0.328451	0.0315412
CD83	-0.22013	0.000817347	7.38907e-06	-0.0481579	3.69454e-06	-0.392102	0.000817347
FLRT3	-0.220634	0.00329034	3.53175e-07	-0.145777	1.76588e-07	-0.29549	0.00329034
AKAP9	-0.220855	0.000324252	0.000250108	-0.0918346	0.000324252	-0.349876	0.000125062
CXADR	-0.222895	7.62723e-05	2.09347e-14	-0.1366	1.04673e-14	-0.309189	7.62723e-05
MTSS1	-0.226069	1.43829e-05	1.11302e-23	-0.152761	5.56511e-24	-0.299377	1.43829e-05
CCNB2	-0.227207	0.0362436	2.96997e-20	-0.242007	1.48498e-20	-0.212406	0.0362436
UTRN	-0.227813	0.00109635	1.07935e-14	-0.161536	5.39677e-15	-0.29409	0.00109635
PCBD1	-0.234793	0.0092589	0.000178353	-0.13219	0.0092589	-0.337397	8.91805e-05
UBE2T	-0.237594	0.0168824	4.47026e-34	-0.241803	2.23513e-34	-0.233385	0.0168824
ZFP36L2	-0.238834	0.0395568	2.40426e-22	-0.328243	1.20213e-22	-0.149425	0.0395568
HSPG2	-0.241725	0.00508027	9.63986e-06	-0.190778	4.81994e-06	-0.292673	0.00508027
RTN3	-0.241934	0.000140347	3.0614e-08	-0.118571	1.5307e-08	-0.365298	0.000140347
ALX1	-0.242511	0.00184269	2.29279e-20	-0.180733	1.14639e-20	-0.304289	0.00184269
SRSF2	-0.242732	0.00230865	3.13078e-33	-0.255821	1.56539e-33	-0.229643	0.00230865
MAD2L1	-0.243092	0.0371051	1.49445e-24	-0.255167	7.47226e-25	-0.231018	0.0371051
MPC2	-0.246525	0.00136342	0.000118947	-0.143855	5.94751e-05	-0.349194	0.00136342
TUBB2A	-0.246622	0.0127201	2.51322e-23	-0.285353	1.25661e-23	-0.20789	0.0127201
SLC38A1	-0.246699	0.000977117	5.20926e-25	-0.242882	2.60463e-25	-0.250515	0.000977117
CKAP2	-0.25066	0.0127768	8.70938e-14	-0.223022	4.35469e-14	-0.278299	0.0127768
KIF20B	-0.252497	0.00187709	2.91729e-17	-0.228241	1.45864e-17	-0.276752	0.00187709
TGIF1	-0.253133	0.00026966	7.73695e-25	-0.241255	3.86847e-25	-0.265011	0.00026966
SRSF7	-0.254796	0.000391541	2.4833e-32	-0.273963	1.24165e-32	-0.235629	0.000391541
LTBP1	-0.259227	0.000528689	2.1766e-21	-0.198253	1.0883e-21	-0.320201	0.000528689
IGFBP4	-0.265554	0.00357357	4.6153e-17	-0.321084	2.30765e-17	-0.210024	0.00357357
ANP32E	-0.267794	0.00581322	1.86938e-15	-0.230381	9.34689e-16	-0.305207	0.00581322
NASP	-0.269709	0.0127805	1.14674e-22	-0.269359	5.73368e-23	-0.270059	0.0127805
CENPW	-0.27158	0.0400325	5.31976e-27	-0.367218	2.65988e-27	-0.175942	0.0400325
MYO10	-0.272384	0.00477781	1.43972e-40	-0.291298	7.19858e-41	-0.25347	0.00477781
TMPO	-0.275396	0.00201653	1.48585e-28	-0.272754	7.42926e-29	-0.278039	0.00201653
GJA1	-0.276891	0.0047545	4.41708e-39	-0.248435	2.20854e-39	-0.305348	0.0047545
ZWINT	-0.278022	0.0221246	4.67318e-29	-0.297283	2.33659e-29	-0.25876	0.0221246
PEG10	-0.282361	0.00293382	9.61585e-12	-0.257743	4.80793e-12	-0.306978	0.00293382
CADM1	-0.286665	4.54413e-05	1.73939e-08	-0.130666	8.69696e-09	-0.442665	4.54413e-05
ID2	-0.289171	8.05948e-05	5.3101e-05	-0.238922	8.05948e-05	-0.33942	2.65508e-05
DAB2	-0.291743	0.000230018	2.78418e-19	-0.243734	1.39209e-19	-0.339752	0.000230018
SVIP	-0.296552	0.00443362	7.72391e-56	-0.439874	3.86196e-56	-0.153231	0.00443362
TUBA1C	-0.299944	0.00246522	2.36187e-31	-0.291802	1.18093e-31	-0.308086	0.00246522
HINT1	-0.304656	6.35767e-09	4.31236e-50	-0.223626	2.15618e-50	-0.385686	6.35767e-09
PMP22	-0.310059	0.00903521	1.84047e-16	-0.277997	9.20236e-17	-0.34212	0.00903521
TCIM	-0.313247	0.00098178	2.48899e-10	-0.190429	1.24449e-10	-0.436065	0.00098178
EZR	-0.317244	0.000261849	3.32756e-25	-0.238997	1.66378e-25	-0.395491	0.000261849
SERPINF1	-0.318593	0.000127585	5.63343e-11	-0.17409	2.81671e-11	-0.463095	0.000127585
AP1S2	-0.325599	0.0454008	4.86047e-26	-0.502916	2.43023e-26	-0.148283	0.0454008
IDI1	-0.330111	0.0405171	1.18101e-60	-0.48483	5.90504e-61	-0.175393	0.0405171
SQLE	-0.335301	0.00770016	5.07025e-62	-0.453449	2.53512e-62	-0.217154	0.00770016
ITM2B	-0.33618	0.00838168	0.0118365	-0.466145	0.00593585	-0.206216	0.00838168
HMGCS1	-0.336643	0.00346247	1.88371e-47	-0.364437	9.41856e-48	-0.308848	0.00346247
HLA-C	-0.3408	0.00112385	1.00274e-11	-0.187564	5.01369e-12	-0.494037	0.00112385
INSIG1	-0.341156	0.00162676	1.79978e-44	-0.323269	8.99892e-45	-0.359044	0.00162676
TCF4	-0.349439	0.0168914	4.64913e-09	-0.418925	2.32457e-09	-0.279954	0.0168914
CDC42EP3	-0.35748	1.13506e-05	3.93893e-39	-0.247528	1.96947e-39	-0.467431	1.13506e-05
ITM2A	-0.359969	0.000520113	4.20568e-18	-0.149581	2.10284e-18	-0.570358	0.000520113
SMC4	-0.364825	0.0042993	2.11264e-37	-0.477683	1.05632e-37	-0.251967	0.0042993
TUBB4B	-0.364893	0.0211922	2.66287e-19	-0.416776	1.33144e-19	-0.31301	0.0211922
ANXA1	-0.372299	0.00205151	5.30239e-14	-0.201171	2.6512e-14	-0.543427	0.00205151
EMP1	-0.373754	3.15086e-05	5.78891e-31	-0.355927	2.89446e-31	-0.39158	3.15086e-05
CKS2	-0.377466	0.0285494	6.50364e-20	-0.520288	3.25182e-20	-0.234644	0.0285494
TPM3	-0.379763	6.7654e-08	5.51566e-19	-0.2626	2.75783e-19	-0.496925	6.7654e-08
COL9A3	-0.39101	0.00911565	3.75568e-34	-0.660343	1.87784e-34	-0.121676	0.00911565
MPP5	-0.393909	0.0350256	2.97932e-15	-0.590678	1.48966e-15	-0.19714	0.0350256
ASPM	-0.395187	0.000289479	5.76396e-34	-0.404812	2.88198e-34	-0.385561	0.000289479
GPC3	-0.395635	2.03135e-13	4.34456e-14	-0.258535	2.03135e-13	-0.532735	2.17228e-14
NRP2	-0.412193	9.40105e-06	1.98056e-14	-0.32402	9.90282e-15	-0.500367	9.40105e-06
FSCN1	-0.412971	0.000411988	1.61527e-21	-0.473962	8.07633e-22	-0.351981	0.000411988
BIRC5	-0.425496	0.0072523	8.84216e-47	-0.543902	4.42108e-47	-0.30709	0.0072523
PAX8	-0.427974	2.92024e-06	9.10196e-18	-0.283178	4.55098e-18	-0.572771	2.92024e-06
PLPP3	-0.428505	1.24042e-06	9.378e-28	-0.262135	4.689e-28	-0.594876	1.24042e-06
ARL6IP1	-0.430954	0.00335772	1.86818e-08	-0.419941	9.34092e-09	-0.441967	0.00335772
AIF1	-0.433424	0.00574165	0.00460134	-0.290044	0.00574165	-0.576805	0.00230332
MKI67	-0.433844	0.0102634	8.22167e-43	-0.578028	4.11083e-43	-0.289659	0.0102634
HMGB3	-0.434973	0.000467464	1.06975e-58	-0.494926	5.34873e-59	-0.37502	0.000467464
STMN1	-0.447343	3.34216e-07	2.57473e-76	-0.494443	1.28737e-76	-0.400242	3.34216e-07
S100A4	-0.457664	0.00195347	8.18805e-13	-0.451048	4.09403e-13	-0.464279	0.00195347
HMGB1	-0.470789	2.70951e-07	3.00577e-105	-0.546054	1.50288e-105	-0.395523	2.70951e-07
PLK2	-0.475484	0.000854292	1.24376e-35	-0.554701	6.21882e-36	-0.396267	0.000854292
NUSAP1	-0.481895	0.00222601	4.22655e-40	-0.488345	2.11328e-40	-0.475446	0.00222601
PCLAF	-0.496328	0.0477724	4.97151e-50	-0.726665	2.48575e-50	-0.265991	0.0477724
NNAT	-0.534166	0.0261677	5.61339e-68	-0.778388	2.8067e-68	-0.289945	0.0261677
S100A16	-0.538014	2.93946e-06	6.46699e-27	-0.507361	3.2335e-27	-0.568667	2.93946e-06
DCN	-0.543043	5.13576e-06	4.48128e-16	-0.378178	2.24064e-16	-0.707909	5.13576e-06
TUBB2B	-0.55307	1.87641e-05	6.57006e-30	-0.554649	3.28503e-30	-0.551491	1.87641e-05
SPINT2	-0.604306	3.91209e-06	5.2657e-25	-0.708271	2.63285e-25	-0.500341	3.91209e-06
LUM	-0.615406	0.0379744	2.40556e-35	-0.538369	1.20278e-35	-0.692442	0.0379744
HLA-B	-0.618064	0.0038936	4.76461e-10	-0.330031	2.3823e-10	-0.906097	0.0038936
ANXA2	-0.618066	2.10384e-10	3.78001e-53	-0.551278	1.89001e-53	-0.684854	2.10384e-10
PTTG1	-0.630932	0.00254401	5.12304e-55	-0.813227	2.56152e-55	-0.448637	0.00254401
PTN	-0.640564	0.002642	4.43887e-72	-0.730651	2.21943e-72	-0.550476	0.002642
TCF21	-0.649891	6.89303e-05	1.72505e-17	-0.799862	8.62526e-18	-0.49992	6.89303e-05
TOP2A	-0.662602	0.000715643	3.52522e-37	-0.728772	1.76261e-37	-0.596431	0.000715643
ARHGAP29	-0.709766	7.03693e-09	2.34658e-52	-0.79813	1.17329e-52	-0.621403	7.03693e-09
EGFL7	-0.709922	0.00183051	7.47732e-21	-0.888853	3.73866e-21	-0.530991	0.00183051
CENPF	-0.762501	0.0278936	3.04935e-43	-0.905818	1.52467e-43	-0.619185	0.0278936
CLDN5	-0.827462	1.16911e-05	4.09644e-44	-0.99295	2.04822e-44	-0.661974	1.16911e-05
HMGB2	-0.868335	0.00959891	1.26746e-26	-1.12883	6.33729e-27	-0.607841	0.00959891
S100A6	-0.937296	4.59073e-13	1.03474e-78	-0.889056	5.1737e-79	-0.985536	4.59073e-13
SFRP2	-0.974325	0.00155155	5.10427e-74	-0.847666	2.55214e-74	-1.10098	0.00155155

## Sheet: Cluster 3
Gene	MeanLogFC	MaxPVal	MinPVal	OrganoidLogFC	OrganoidPVal	LindstromLogFC	LindstromPVal		Top 30 De genes GO: Biological process
ZFHX4	0.706163	0.0129693	7.39153e-278	0.918329	3.69576e-278	0.493997	0.0129693		ID	Name	Source	pValue	FDR B&H	FDR B&Y	Bonferroni	Genes from Input	Genes in Annotation
CTSK	0.531727	0.0222615	3.36063e-158	0.536128	1.68032e-158	0.527326	0.0222615		1	GO:0006913	nucleocytoplasmic transport		8.329e-06	0.007135	0.0565	0.01285	7	494
HNRNPA1	0.457616	0.00559507	0	0.573757	0	0.341474	0.00559507		2	GO:0051169	nuclear transport		9.248e-06	0.007135	0.0565	0.01427	7	502
DNM3OS	0.431046	0.00215653	3.2017e-88	0.476354	1.60085e-88	0.385738	0.00215653		3	GO:0003032	detection of oxygen		2.335e-05	0.01201	0.09509	0.03602	2	5
SOX4	0.411317	0.00125665	1.55206e-41	0.341094	7.76028e-42	0.48154	0.00125665		4	GO:0051170	import into nucleus		0.0001247	0.04809	0.3808	0.1924	5	321
LIMA1	0.397905	0.0160876	6.08718e-07	0.141465	3.04359e-07	0.654344	0.0160876
TBX3	0.39681	0.0122589	6.82413e-56	0.383331	3.41207e-56	0.41029	0.0122589
MARCKSL1	0.374208	0.0424026	1.5176e-99	0.298927	7.588e-100	0.449489	0.0424026
SOD2	0.308996	0.00191389	1.13202e-11	-0.0492586	5.66011e-12	0.667251	0.00191389
COL8A1	0.277281	0.00927041	3.06219e-17	0.122888	1.53109e-17	0.431673	0.00927041
VEZT	0.257656	0.0191591	0.000240019	0.00264782	0.000120017	0.512664	0.0191591
SMG1	0.24995	0.020326	4.7105e-14	-0.0725489	2.35525e-14	0.572449	0.020326
STAT3	0.246809	0.0143077	8.69604e-08	-0.0367501	4.34802e-08	0.530368	0.0143077
PRKAG1	0.24673	0.0300666	0.00246344	0.0167848	0.00123248	0.476675	0.0300666
ATP5MG	0.240959	0.0176475	4.58746e-70	0.240487	2.29373e-70	0.241431	0.0176475
TGFB3	0.239618	0.00093014	7.52402e-09	0.099246	3.76201e-09	0.37999	0.00093014
TMEM33	0.238319	0.011907	3.26875e-06	-0.0271933	1.63438e-06	0.503831	0.011907
FZD3	0.232849	0.0194342	8.3165e-08	-0.073227	4.15825e-08	0.538926	0.0194342
PTPRD	0.23086	0.0220934	3.87916e-12	-0.0985397	1.93958e-12	0.560259	0.0220934
RPL13A	0.220812	0.00761	1.31884e-156	0.259698	6.59418e-157	0.181926	0.00761
TAF1C	0.219345	0.0195791	0.0106901	0.015667	0.0195791	0.423024	0.00535939
ORAI3	0.218728	0.00252601	8.35709e-14	-0.0703209	4.17854e-14	0.507776	0.00252601
GTPBP10	0.217312	0.00111524	0.000113924	-0.00612101	5.69635e-05	0.440745	0.00111524
ZNF302	0.215506	0.0457696	0.050116	0.0296245	0.0253801	0.401387	0.0457696
NUP85	0.214246	0.00163161	1.86533e-08	-0.0307234	9.32664e-09	0.459215	0.00163161
CCDC8	0.211975	0.04213	5.70972e-06	-0.0462345	2.85486e-06	0.470185	0.04213
ODF2	0.204166	0.0412977	1.91441e-09	-0.0437903	9.57207e-10	0.452122	0.0412977
FOXK1	0.200652	0.00394602	3.16122e-09	-0.0353898	1.58061e-09	0.436693	0.00394602
NFKBIL1	0.198851	0.0369283	7.35277e-13	-0.0572294	3.67639e-13	0.454931	0.0369283
NACA	0.196118	0.0104898	3.08248e-75	0.204306	1.54124e-75	0.18793	0.0104898
RPL14	0.187474	0.0456338	2.05896e-75	0.197004	1.02948e-75	0.177945	0.0456338
MEIS2	0.186043	0.0230194	0.0276858	0.0112698	0.0230194	0.360817	0.0139401
AXL	0.184879	0.0373847	1.08686e-05	-0.0403309	5.43432e-06	0.410088	0.0373847
NPHP3	0.184496	0.0264547	2.29988e-07	-0.0366582	1.14994e-07	0.405651	0.0264547
SLC25A36	0.184253	0.0140147	5.50695e-07	-0.0607883	2.75348e-07	0.429295	0.0140147
LRRC75A	0.182195	0.0375808	4.47012e-06	-0.022836	2.23506e-06	0.387225	0.0375808
PDXDC1	0.180201	0.0411581	2.58122e-12	-0.0480767	1.29061e-12	0.408479	0.0411581
TCF20	0.17896	0.0167076	0.0114405	0.014568	0.0167076	0.343352	0.00573669
WWC2	0.17893	0.0302902	5.35779e-12	-0.0567436	2.6789e-12	0.414603	0.0302902
CAMK2G	0.174637	0.0356874	0.000573983	0.00168805	0.000287033	0.347587	0.0356874
EHMT1	0.17329	0.0323637	0.00317292	0.00696851	0.00158772	0.339612	0.0323637
CAMK2N1	0.17301	0.0139922	4.74434e-10	-0.0409027	2.37217e-10	0.386922	0.0139922
ZNF263	0.171806	0.0398485	3.19738e-05	-0.00785356	1.5987e-05	0.351466	0.0398485
SNX18	0.171356	0.000841067	4.92067e-13	-0.064097	2.46034e-13	0.406808	0.000841067
PABPC5	0.16422	0.00692124	0.00846413	0.00552359	0.00424106	0.322917	0.00692124
TYMP	0.150443	0.00289702	9.78862e-11	-0.0349459	4.89431e-11	0.335832	0.00289702
SVIL-AS1	0.148272	0.0108937	9.86356e-08	-0.0322942	4.93178e-08	0.328838	0.0108937
C6orf226	0.144571	0.0269402	1.43002e-11	-0.0576427	7.15009e-12	0.346786	0.0269402
AHSA2P	0.142885	0.0209129	4.2073e-10	-0.0415774	2.10365e-10	0.327348	0.0209129
TNFRSF19	0.139979	0.0147152	0.00106908	0.00576938	0.000534685	0.274188	0.0147152
RPL23	0.137945	0.0295629	1.37983e-21	0.11106	6.89913e-22	0.164829	0.0295629
EIF4A2	0.129135	0.0349287	0.00128552	0.0456953	0.000642966	0.212575	0.0349287
C5orf51	0.126904	0.0205835	0.000157103	-0.00422689	7.85546e-05	0.258035	0.0205835
MAP4K3	0.123819	0.042916	1.59094e-12	-0.0526202	7.95469e-13	0.300258	0.042916
RPS23	0.120049	0.0389394	2.93269e-31	0.12149	1.46634e-31	0.118609	0.0389394
MEIS1	0.118177	0.0365321	2.10267e-07	-0.109356	1.05134e-07	0.34571	0.0365321
ZNF449	0.114908	0.00201602	4.50472e-07	-0.0271171	2.25236e-07	0.256934	0.00201602
MALAT1	0.11431	0.0343886	0.000856486	-0.0242691	0.0343886	0.25289	0.000428335
SAMD1	0.113297	0.00463209	7.06705e-10	-0.0355269	3.53352e-10	0.262121	0.00463209
MDK	0.0969164	0.0288614	1.78523e-152	0.485466	8.92614e-153	-0.291633	0.0288614
UBALD1	0.0712835	0.0171819	1.91776e-16	-0.0755597	9.5888e-17	0.218127	0.0171819
RPS3A	0.0457147	0.0430688	2.09528e-143	0.257129	1.04764e-143	-0.1657	0.0430688
HSPE1	0.0372014	0.0446181	1.00395e-13	-0.137324	5.01977e-14	0.211727	0.0446181
AGO1	0.0229867	0.0385862	7.0062e-14	-0.0577011	3.5031e-14	0.103674	0.0385862
PAPSS1	0.0158086	0.0237485	6.72179e-49	0.380413	3.3609e-49	-0.348796	0.0237485
RPL17	0.0017109	0.0188292	1.40811e-21	0.150084	7.04053e-22	-0.146662	0.0188292
RRBP1	-0.0107449	0.0479446	1.41143e-06	-0.09358	7.05713e-07	0.0720903	0.0479446
CA11	-0.0130985	0.0186201	4.02943e-14	-0.16596	2.01472e-14	0.139764	0.0186201
FXYD6	-0.0416746	0.0336227	4.84634e-14	0.170867	2.42317e-14	-0.254216	0.0336227
ANXA7	-0.0419789	0.0341956	2.6232e-08	-0.0481369	1.3116e-08	-0.0358209	0.0341956
ATP5PO	-0.0441091	0.0217351	2.18859e-19	0.153967	1.09429e-19	-0.242185	0.0217351
PRDX2	-0.045152	0.00751083	3.12593e-57	0.271207	1.56296e-57	-0.361511	0.00751083
PSMA1	-0.0506082	0.0453042	1.22628e-08	0.122883	6.13142e-09	-0.224099	0.0453042
DECR1	-0.051254	0.0316399	6.64001e-08	0.125631	3.32001e-08	-0.228139	0.0316399
LYRM4	-0.061756	0.0463119	1.65705e-06	0.13946	8.28525e-07	-0.262972	0.0463119
THOC2	-0.0637453	0.0494714	1.65609e-05	-0.0181956	8.2805e-06	-0.109295	0.0494714
EIF3G	-0.0652758	0.0455947	6.55964e-10	0.140164	3.27982e-10	-0.270716	0.0455947
QDPR	-0.0714655	0.047034	0.00176545	0.155387	0.000883116	-0.298318	0.047034
EIF6	-0.0797001	0.0411073	0.0036774	-0.0291505	0.00184039	-0.13025	0.0411073
PABPC1	-0.0800279	0.0302334	2.21185e-11	0.0951083	1.10592e-11	-0.255164	0.0302334
SERINC5	-0.0891556	0.0439603	1.6086e-52	-0.414602	8.04301e-53	0.23629	0.0439603
ATP5PF	-0.0912138	0.0217507	0.00381084	0.0414384	0.0217507	-0.223866	0.00190724
SNRPD1	-0.0922834	0.043744	6.11512e-11	0.114388	3.05756e-11	-0.298954	0.043744
TUBB	-0.0924067	0.0231744	2.19961e-36	0.165979	1.0998e-36	-0.350792	0.0231744
EXOSC7	-0.096681	0.0463516	0.0847474	0.0252475	0.0463516	-0.21861	0.0433116
PRPF40A	-0.0971479	0.0273354	1.70918e-07	-0.0727988	8.54588e-08	-0.121497	0.0273354
TIAL1	-0.0972868	0.0307165	2.45441e-07	-0.0437281	1.22721e-07	-0.150846	0.0307165
FUS	-0.099005	0.0119373	2.43657e-08	0.110415	1.21828e-08	-0.308425	0.0119373
EFNB1	-0.105234	0.0284744	2.65348e-05	-0.18598	1.32675e-05	-0.0244881	0.0284744
C1orf54	-0.110336	0.0463224	0.00157733	0.0487445	0.000788979	-0.269416	0.0463224
PPT1	-0.110859	0.0414956	0.0704965	0.00835348	0.0358924	-0.230072	0.0414956
LUZP1	-0.111553	0.0479791	0.000140142	-0.0419291	7.00733e-05	-0.181177	0.0479791
ZFYVE16	-0.115595	0.0426687	0.0249131	0.0291919	0.0125351	-0.260383	0.0426687
THOC7	-0.116655	0.0386384	0.000988229	-0.00252637	0.000494237	-0.230784	0.0386384
GGCT	-0.118983	0.0111748	0.000978116	-0.0194271	0.000489178	-0.218539	0.0111748
ATP5F1E	-0.1217	0.0157417	8.34363e-07	0.0745342	4.17182e-07	-0.317934	0.0157417
DNAJC7	-0.122556	0.0249066	5.23913e-08	0.137646	2.61957e-08	-0.382758	0.0249066
LSM7	-0.127469	0.0195882	8.27892e-10	0.123222	4.13946e-10	-0.37816	0.0195882
SEC13	-0.128386	0.034535	7.14741e-07	-0.0531994	3.57371e-07	-0.203573	0.034535
MDFI	-0.129399	0.0233038	1.44894e-19	0.172737	7.24471e-20	-0.431534	0.0233038
HSD17B10	-0.129884	0.00137029	8.44209e-14	0.164495	4.22104e-14	-0.424262	0.00137029
POLR2I	-0.130559	0.0464892	3.42688e-08	-0.0859083	1.71344e-08	-0.175209	0.0464892
ANAPC16	-0.130921	0.0370501	1.32559e-07	-0.109232	6.62797e-08	-0.15261	0.0370501
UBE2D1	-0.13356	0.0481862	0.00652518	0.000961803	0.00326793	-0.268082	0.0481862
RUVBL1	-0.134585	0.038419	5.83222e-07	-0.0209231	2.91611e-07	-0.248247	0.038419
CGRRF1	-0.135114	0.0473655	0.0134941	0.0115359	0.00676996	-0.281764	0.0473655
OXA1L	-0.135959	0.0187596	3.51186e-09	0.151773	1.75593e-09	-0.42369	0.0187596
N4BP2	-0.138873	0.0481335	0.0657987	0.0208372	0.0334591	-0.298582	0.0481335
SNHG8	-0.145984	0.00750458	1.48106e-14	0.189093	7.40528e-15	-0.48106	0.00750458
MRPL11	-0.146167	0.0481787	0.00746743	0.0749321	0.00374071	-0.367266	0.0481787
SNAI1	-0.146613	0.0373902	0.000569985	0.0974858	0.000285033	-0.390711	0.0373902
SNRNP35	-0.146944	0.0376603	0.035027	0.017272	0.0176696	-0.311159	0.0376603
CCT5	-0.148114	0.0266734	1.62388e-06	-0.0720352	8.11938e-07	-0.224192	0.0266734
NKAPD1	-0.148618	0.0453789	0.000253253	-0.00167799	0.000126635	-0.295559	0.0453789
ZNF43	-0.148691	0.0347897	0.0513691	0.0250498	0.0260232	-0.322431	0.0347897
FXN	-0.149107	0.0401769	7.37471e-06	-0.00806222	3.68736e-06	-0.290153	0.0401769
NDUFB11	-0.151117	0.0205344	0.00121729	0.0622669	0.000608832	-0.364501	0.0205344
RNF168	-0.151812	0.0497896	1.49795e-05	-0.0100492	7.4898e-06	-0.293575	0.0497896
SMARCB1	-0.15237	0.0272414	0.0108051	0.0679414	0.00541722	-0.372681	0.0272414
NUDCD1	-0.153124	0.0393206	0.000351831	-0.0054529	0.000175931	-0.300795	0.0393206
PRDX5	-0.153796	0.0374572	9.98105e-08	-0.0892813	4.99052e-08	-0.218311	0.0374572
SCAF11	-0.155155	0.0260447	7.47761e-11	-0.0949003	3.73881e-11	-0.21541	0.0260447
HDGFL3	-0.157717	0.0330735	0.00290734	0.00802049	0.00145473	-0.323455	0.0330735
PRKDC	-0.159603	0.0462409	1.98101e-07	-0.0716473	9.90507e-08	-0.247559	0.0462409
ELOVL6	-0.160712	0.0350417	0.000298727	0.0125525	0.000149375	-0.333977	0.0350417
MRPL37	-0.16113	0.0294974	4.23342e-16	-0.0827123	2.11671e-16	-0.239548	0.0294974
PDIA6	-0.162025	0.0368409	0.0134474	-0.0332753	0.00674647	-0.290776	0.0368409
NDUFA8	-0.162038	0.0458137	2.5767e-05	-0.0493057	1.28836e-05	-0.274771	0.0458137
BMS1	-0.162647	0.0422414	0.0295891	0.0272479	0.0149056	-0.352542	0.0422414
ECSIT	-0.16275	0.045357	0.0193883	0.109263	0.045357	-0.434763	0.00974159
ASNA1	-0.16404	0.0238261	0.000277674	-0.0345017	0.000138847	-0.293579	0.0238261
POLR3D	-0.164329	0.0263993	0.0129986	0.0141277	0.00652054	-0.342785	0.0263993
DHX30	-0.164925	0.0294497	0.00102175	0.0047548	0.000511008	-0.334605	0.0294497
TAF12	-0.165077	0.0483759	7.7662e-05	-0.00714147	3.88317e-05	-0.323013	0.0483759
ISY1	-0.165178	0.0279841	0.0481195	0.0175035	0.0279841	-0.34786	0.0243564
ZBTB43	-0.165915	0.0283973	0.00428424	0.0132053	0.00214442	-0.345035	0.0283973
TMEM173	-0.166829	0.0431271	6.9924e-11	-0.0918287	3.4962e-11	-0.241829	0.0431271
TSEN15	-0.168392	0.0457043	1.13016e-08	-0.0506585	5.65079e-09	-0.286125	0.0457043
METTL3	-0.168567	0.0457043	4.52808e-09	-0.0396657	2.26404e-09	-0.297468	0.0457043
TNIP1	-0.168763	0.0382061	3.16125e-05	-0.0171001	1.58064e-05	-0.320426	0.0382061
SDCBP	-0.168963	0.0289362	0.0370998	-0.0221054	0.0187252	-0.31582	0.0289362
NUDT16L1	-0.168983	0.0240446	3.67089e-06	-0.0142817	1.83545e-06	-0.323685	0.0240446
ZNF326	-0.170744	0.0270479	0.000557654	-0.0133791	0.000278866	-0.328108	0.0270479
BIRC2	-0.170904	0.0401065	4.59896e-10	-0.0458957	2.29948e-10	-0.295913	0.0401065
SCAND1	-0.171286	0.0198557	6.86697e-05	-0.0861686	3.43355e-05	-0.256404	0.0198557
CEP162	-0.171312	0.0410511	2.18478e-06	-0.0270198	1.09239e-06	-0.315603	0.0410511
MMAB	-0.172726	0.0314385	5.79236e-08	-0.0265001	2.89618e-08	-0.318952	0.0314385
PTK7	-0.172918	0.0363284	1.51494e-05	-0.0192024	7.57473e-06	-0.326633	0.0363284
PIK3C2A	-0.173379	0.0345394	4.8088e-08	-0.0176587	2.4044e-08	-0.3291	0.0345394
COL6A2	-0.174065	0.0174644	0.0286193	-0.0234739	0.0144135	-0.324656	0.0174644
MORF4L2	-0.174843	0.0250765	5.21238e-10	-0.122772	2.60619e-10	-0.226915	0.0250765
UBE2F	-0.175153	0.0279865	0.000152517	-0.009304	7.62613e-05	-0.341003	0.0279865
LAGE3	-0.175193	0.0286049	0.0382802	-0.0160869	0.0193269	-0.334298	0.0286049
SLC35C2	-0.175843	0.0360675	2.21468e-07	-0.0274813	1.10734e-07	-0.324205	0.0360675
NUTF2	-0.176364	0.0407229	0.0714578	-0.0144466	0.0407229	-0.338281	0.0363911
HERC1	-0.176635	0.0350417	4.90167e-07	-0.0208564	2.45084e-07	-0.332413	0.0350417
RBX1	-0.176775	0.0136218	0.00378051	-0.0487464	0.00189205	-0.304803	0.0136218
ZNF24	-0.177621	0.0141693	0.0156557	0.0178602	0.00785871	-0.373102	0.0141693
KRR1	-0.177743	0.0409393	1.47429e-06	-0.0229116	7.37145e-07	-0.332574	0.0409393
UBE2A	-0.177899	0.0485537	1.8096e-05	-0.0479675	9.04803e-06	-0.30783	0.0485537
DCK	-0.178286	0.0330735	7.39465e-09	-0.0232768	3.69732e-09	-0.333295	0.0330735
MED8	-0.178834	0.0271818	7.37187e-07	-0.0263384	3.68594e-07	-0.33133	0.0271818
SDHA	-0.178939	0.0451844	3.39627e-12	-0.0633091	1.69813e-12	-0.294569	0.0451844
EBNA1BP2	-0.179738	0.0401278	3.53238e-15	-0.0774301	1.76619e-15	-0.282047	0.0401278
CENPX	-0.180356	0.0290723	0.00297782	-0.0517413	0.00149002	-0.308971	0.0290723
MTERF4	-0.18136	0.0294497	0.00123924	-0.0175929	0.000619814	-0.345128	0.0294497
CISD1	-0.182105	0.034526	3.91163e-10	-0.0616964	1.95581e-10	-0.302515	0.034526
KMT5B	-0.182469	0.046356	0.00366532	0.0125244	0.00183434	-0.377462	0.046356
FAM172A	-0.182825	0.0320932	1.05685e-06	-0.0220117	5.28424e-07	-0.343638	0.0320932
SNW1	-0.1833	0.0106722	0.00326583	0.00238982	0.00163425	-0.368989	0.0106722
UBE3A	-0.183544	0.0183353	3.60858e-09	-0.0689611	1.80429e-09	-0.298126	0.0183353
GNB4	-0.184685	0.037865	0.0124678	0.0163404	0.00625348	-0.385711	0.037865
RPN1	-0.185415	0.0371334	5.44991e-23	-0.135357	2.72495e-23	-0.235472	0.0371334
CCNG1	-0.185711	0.0356225	1.25504e-05	-0.0633039	6.27523e-06	-0.308117	0.0356225
USP8	-0.185853	0.0495762	1.12082e-05	-0.0283738	5.60412e-06	-0.343332	0.0495762
NBR1	-0.186734	0.0440994	1.21136e-12	-0.0662998	6.05681e-13	-0.307169	0.0440994
HOOK2	-0.186907	0.0226306	0.0174973	0.0175684	0.00878724	-0.391382	0.0226306
DCAF7	-0.189692	0.0256267	1.60282e-07	-0.0618627	8.01411e-08	-0.317521	0.0256267
KCNJ8	-0.189861	0.0384818	9.56304e-09	-0.0441446	4.78152e-09	-0.335577	0.0384818
BID	-0.191153	0.0431627	4.47559e-08	-0.047218	2.2378e-08	-0.335088	0.0431627
NUDT15	-0.191157	0.0363284	2.6267e-16	-0.0642172	1.31335e-16	-0.318096	0.0363284
DNAJB4	-0.191904	0.0240396	9.69394e-06	-0.0132875	4.84698e-06	-0.370521	0.0240396
KPNA4	-0.192136	0.0447347	3.71358e-15	-0.0881119	1.85679e-15	-0.29616	0.0447347
HM13	-0.192495	0.0206488	9.87054e-09	-0.0604098	4.93527e-09	-0.32458	0.0206488
SUPT4H1	-0.193276	0.0243636	4.41121e-06	-0.0744593	2.20561e-06	-0.312093	0.0243636
SGCE	-0.193514	0.0225868	6.65758e-08	-0.0345252	3.32879e-08	-0.352502	0.0225868
TCEA2	-0.195022	0.044416	9.68474e-13	-0.0964863	4.84237e-13	-0.293557	0.044416
CUTALP	-0.195866	0.0387595	8.10389e-14	-0.0681226	4.05195e-14	-0.32361	0.0387595
TOP1	-0.196013	0.00909558	1.36884e-06	-0.0512076	6.84419e-07	-0.340819	0.00909558
PPIL1	-0.196497	0.034075	1.07092e-09	-0.0421205	5.3546e-10	-0.350874	0.034075
TMEM14C	-0.196773	0.00857622	3.16914e-05	-0.0525105	1.58458e-05	-0.341036	0.00857622
ANKRD50	-0.19689	0.0281912	7.25401e-08	-0.041089	3.62701e-08	-0.352691	0.0281912
IRF2BP2	-0.198317	0.0465537	8.06117e-10	-0.0594398	4.03059e-10	-0.337194	0.0465537
OST4	-0.198334	0.0260673	7.0932e-46	-0.214382	3.5466e-46	-0.182285	0.0260673
VMA21	-0.198395	0.0298809	1.38103e-15	-0.067779	6.90514e-16	-0.329011	0.0298809
RPN2	-0.198455	0.0231805	7.54369e-12	-0.0800433	3.77185e-12	-0.316868	0.0231805
NUP62	-0.199815	0.0411471	3.45882e-10	-0.0511028	1.72941e-10	-0.348527	0.0411471
TSC22D3	-0.199917	0.0468311	4.81013e-11	-0.213453	2.40506e-11	-0.186381	0.0468311
PHF5A	-0.201498	0.00214069	8.56189e-07	0.131552	4.28095e-07	-0.534547	0.00214069
PRAF2	-0.201653	0.0389782	0.000189218	-0.043743	9.46137e-05	-0.359562	0.0389782
MRPL40	-0.202425	0.0139771	2.31895e-10	-0.0641741	1.15947e-10	-0.340676	0.0139771
MLST8	-0.203262	0.0245357	1.61814e-13	-0.0662364	8.09071e-14	-0.340287	0.0245357
HIBADH	-0.204352	0.0213343	6.41964e-09	-0.0421514	3.20982e-09	-0.366552	0.0213343
NDUFS5	-0.205103	0.00511293	0.000849116	-0.0541323	0.000424648	-0.356074	0.00511293
SEPT7	-0.205266	0.0199817	0.000516391	-0.0986323	0.000258229	-0.3119	0.0199817
ADPRHL2	-0.205547	0.0211773	3.32018e-10	-0.0526798	1.66009e-10	-0.358414	0.0211773
TRAPPC4	-0.20576	0.0468731	3.60199e-09	-0.056548	1.801e-09	-0.354972	0.0468731
RHBDD2	-0.206306	0.0214924	0.000139313	-0.02452	6.96591e-05	-0.388093	0.0214924
RABAC1	-0.208166	0.0185659	5.65042e-09	-0.08959	2.82521e-09	-0.326742	0.0185659
MICU2	-0.208487	0.0347075	1.57319e-12	-0.0648322	7.86595e-13	-0.352142	0.0347075
ADAMTS9	-0.209076	0.0318975	0.0169013	-0.0278105	0.00848666	-0.390342	0.0318975
RSRP1	-0.209215	0.0247326	6.77709e-07	-0.0831446	3.38854e-07	-0.335285	0.0247326
IGF2BP2	-0.209347	0.0145994	0.00345057	-0.0397945	0.00172678	-0.378899	0.0145994
PPP2CA	-0.212292	0.0137682	0.00909874	-0.0234198	0.00455977	-0.401164	0.0137682
NUDT1	-0.21256	0.0286049	8.05577e-13	-0.0946423	4.02789e-13	-0.330477	0.0286049
ZNF667-AS1	-0.213969	0.0317354	1.26382e-09	-0.0609343	6.31908e-10	-0.367003	0.0317354
MSRB1	-0.214625	0.0393206	1.21538e-16	-0.0928166	6.07688e-17	-0.336433	0.0393206
CKLF	-0.216113	0.0414111	4.5506e-27	-0.167052	2.2753e-27	-0.265173	0.0414111
PTPN11	-0.216128	0.0254512	2.04192e-15	-0.0690176	1.02096e-15	-0.363238	0.0254512
ROCK2	-0.217947	0.0342908	3.25936e-25	-0.11919	1.62968e-25	-0.316704	0.0342908
AASDHPPT	-0.218017	0.0355073	0.000757871	-0.0106642	0.000379007	-0.425369	0.0355073
RNF181	-0.219298	0.0335405	5.2152e-17	-0.162079	2.6076e-17	-0.276517	0.0335405
DKC1	-0.220893	0.0189973	7.03224e-07	-0.0239821	3.51612e-07	-0.417803	0.0189973
RAN	-0.221063	0.0173615	4.53097e-05	-0.0863417	2.26551e-05	-0.355785	0.0173615
DCP2	-0.221413	0.0225398	8.12813e-14	-0.0557069	4.06407e-14	-0.38712	0.0225398
SH3BGRL3	-0.221996	0.00456122	3.52495e-09	0.0686081	1.76247e-09	-0.512601	0.00456122
PGK1	-0.222015	0.0135029	1.06224e-09	-0.103205	5.3112e-10	-0.340825	0.0135029
FBXO5	-0.222281	0.039604	8.23008e-14	-0.0988806	4.11504e-14	-0.345681	0.039604
TXN	-0.222677	0.0468901	3.85784e-06	-0.0864253	1.92892e-06	-0.358928	0.0468901
PIN1	-0.223803	0.0482963	3.36513e-16	-0.139624	1.68256e-16	-0.307983	0.0482963
BUB3	-0.225547	0.0334786	2.21458e-10	-0.12883	1.10729e-10	-0.322264	0.0334786
IGF2BP3	-0.225584	0.0164473	2.93743e-08	-0.0419679	1.46872e-08	-0.409199	0.0164473
MINDY2	-0.226498	0.0238466	3.65989e-16	-0.0866761	1.82995e-16	-0.366321	0.0238466
PRDX1	-0.226988	0.00111958	0.00193233	0.0434081	0.000966631	-0.497384	0.00111958
ANAPC5	-0.230781	0.0312004	5.82842e-06	-0.0597217	2.91421e-06	-0.401841	0.0312004
UBE2R2	-0.231956	0.0163247	4.13565e-08	-0.0778713	2.06783e-08	-0.386041	0.0163247
C5orf24	-0.232141	0.0214621	1.7351e-06	-0.0680406	8.67549e-07	-0.396241	0.0214621
SKAP2	-0.232145	0.0365911	1.36381e-28	-0.1249	6.81907e-29	-0.339389	0.0365911
METTL5	-0.234041	0.00725156	1.76609e-05	-0.0269786	8.83049e-06	-0.441103	0.00725156
SEC22C	-0.234771	0.0258265	2.7375e-21	-0.108487	1.36875e-21	-0.361055	0.0258265
STK25	-0.235256	0.0183672	1.54674e-05	-0.0299597	7.73373e-06	-0.440551	0.0183672
HMGB3	-0.237971	0.019312	0.00677411	-0.00382045	0.00339281	-0.472122	0.019312
DNPH1	-0.238169	0.0264443	5.24065e-22	-0.189428	2.62033e-22	-0.286911	0.0264443
MRPS25	-0.23889	0.0120706	2.01381e-16	-0.0767305	1.0069e-16	-0.401049	0.0120706
LAMTOR5	-0.239765	0.0251029	9.05281e-11	-0.131324	4.52641e-11	-0.348207	0.0251029
JAM3	-0.241082	0.0267878	2.03522e-21	-0.130357	1.01761e-21	-0.351807	0.0267878
C19orf48	-0.242736	0.0274245	5.21149e-12	-0.092814	2.60575e-12	-0.392658	0.0274245
TIMP1	-0.242775	0.0364426	0.00103069	-0.085102	0.000515476	-0.400448	0.0364426
MTDH	-0.242841	0.00853381	5.28185e-15	-0.154096	2.64092e-15	-0.331585	0.00853381
TGFB1I1	-0.242873	0.00991494	2.53036e-20	-0.177969	1.26518e-20	-0.307776	0.00991494
ZDHHC4	-0.242879	0.0292806	9.66525e-15	-0.0926501	4.83263e-15	-0.393107	0.0292806
NDUFB2	-0.24531	0.0130088	1.11787e-10	-0.126188	5.58934e-11	-0.364432	0.0130088
CAP1	-0.2476	0.0486992	5.47629e-27	-0.228187	2.73814e-27	-0.267012	0.0486992
C1orf198	-0.249957	0.0267912	1.53397e-21	-0.122029	7.66986e-22	-0.377885	0.0267912
CENPW	-0.249966	0.0277153	1.69316e-34	-0.329465	8.46582e-35	-0.170467	0.0277153
AURKAIP1	-0.250851	0.00623534	6.45127e-28	-0.189248	3.22563e-28	-0.312455	0.00623534
ADAM10	-0.251021	0.01881	8.27201e-19	-0.109501	4.136e-19	-0.39254	0.01881
TMED4	-0.251886	0.0201441	1.58159e-15	-0.137638	7.90796e-16	-0.366135	0.0201441
NHP2	-0.252428	0.0100861	0.000140927	-0.0512146	7.04662e-05	-0.453642	0.0100861
ANXA5	-0.25346	0.0430179	5.63439e-12	-0.125809	2.81719e-12	-0.381112	0.0430179
PBDC1	-0.255197	0.0235087	0.00957917	0.0171059	0.0235087	-0.527501	0.00480111
BORCS7	-0.255835	0.028692	1.26929e-18	-0.141552	6.34647e-19	-0.370119	0.028692
EDNRA	-0.256512	0.0181266	0.00472072	-0.0485841	0.00236315	-0.464441	0.0181266
CLSPN	-0.256854	0.0337988	2.17387e-18	-0.113644	1.08694e-18	-0.400063	0.0337988
SYNE2	-0.257872	0.0292187	9.66836e-23	-0.155856	4.83418e-23	-0.359889	0.0292187
DRAM2	-0.260222	0.00894836	3.26655e-11	-0.0592765	1.63328e-11	-0.461167	0.00894836
EFNB2	-0.260898	0.0483901	1.52437e-28	-0.18092	7.62187e-29	-0.340876	0.0483901
SLC25A37	-0.261047	0.0350923	5.18625e-08	-0.0596155	2.59312e-08	-0.462478	0.0350923
XIAP	-0.26181	0.00996917	6.52446e-09	-0.0605938	3.26223e-09	-0.463025	0.00996917
C14orf119	-0.262055	0.0163423	1.03128e-08	-0.0662325	5.1564e-09	-0.457878	0.0163423
PFN2	-0.263415	0.0159652	6.52586e-06	-0.122512	3.26294e-06	-0.404318	0.0159652
HNRNPUL1	-0.263425	0.0109716	0.00100676	-0.0268815	0.000503507	-0.499968	0.0109716
MRPS5	-0.263818	0.00522121	0.00542208	0.00252662	0.00271473	-0.530162	0.00522121
IFNAR1	-0.264051	0.0241783	1.41123e-29	-0.153649	7.05613e-30	-0.374454	0.0241783
UQCRFS1	-0.264427	0.0265607	0.0136426	-0.0284625	0.0265607	-0.500392	0.00684472
NDUFA2	-0.264443	0.0274294	3.50523e-28	-0.199653	1.75261e-28	-0.329233	0.0274294
SERPINB6	-0.264534	0.0309729	2.16377e-22	-0.11671	1.08189e-22	-0.412358	0.0309729
MIF	-0.266583	0.00549482	1.04268e-07	-0.0820288	5.21339e-08	-0.451137	0.00549482
RHOA	-0.267551	0.0409237	1.19916e-22	-0.171533	5.99579e-23	-0.36357	0.0409237
BCLAF1	-0.268505	0.0152728	0.00208883	-0.00342532	0.0152728	-0.533584	0.00104496
CETN2	-0.269336	0.00828956	7.53572e-07	-0.078132	3.76786e-07	-0.46054	0.00828956
CENPK	-0.271548	0.0243564	7.92935e-26	-0.156393	3.96467e-26	-0.386703	0.0243564
GSN	-0.271759	0.0385353	7.01397e-05	-0.0747883	3.50705e-05	-0.468729	0.0385353
BMP4	-0.272249	0.0422452	8.27414e-31	-0.215682	4.13707e-31	-0.328816	0.0422452
NAA38	-0.274543	0.0215115	5.71943e-16	-0.162197	2.85972e-16	-0.386889	0.0215115
GMNN	-0.274885	0.0116195	7.75552e-13	-0.0948724	3.87776e-13	-0.454897	0.0116195
STOML2	-0.276365	0.00239143	6.09898e-07	-0.0768647	3.04949e-07	-0.475865	0.00239143
FDPS	-0.276927	0.0405101	3.15527e-16	-0.154417	1.57763e-16	-0.399436	0.0405101
TADA3	-0.27773	0.0139938	1.79094e-09	-0.0826834	8.9547e-10	-0.472777	0.0139938
DUSP6	-0.277912	0.0349603	1.2962e-20	-0.21756	6.48099e-21	-0.338265	0.0349603
MZT1	-0.280226	0.0447116	2.00277e-23	-0.203473	1.00139e-23	-0.35698	0.0447116
DCXR	-0.280485	0.0132218	4.2719e-13	-0.14753	2.13595e-13	-0.413439	0.0132218
CHMP2A	-0.280678	0.00713873	0.00403901	-0.0231841	0.00713873	-0.538172	0.00202155
EIF5A	-0.28184	0.00637713	2.26323e-14	-0.150755	1.13161e-14	-0.412925	0.00637713
PPP1CA	-0.28191	0.00839325	6.31781e-12	-0.12713	3.15891e-12	-0.43669	0.00839325
GNB1	-0.285809	0.0164473	1.52955e-29	-0.173115	7.64773e-30	-0.398503	0.0164473
HMGN3	-0.286239	0.0288384	3.34559e-17	-0.241943	1.67279e-17	-0.330534	0.0288384
SRI	-0.288486	0.00379621	1.9839e-08	-0.0988385	9.91948e-09	-0.478134	0.00379621
GDI2	-0.2893	6.21963e-05	8.20989e-16	0.180688	4.10495e-16	-0.759289	6.21963e-05
SEC11A	-0.28977	0.0104034	3.72719e-37	-0.212132	1.8636e-37	-0.367409	0.0104034
NFAT5	-0.293087	0.00771105	5.13513e-09	-0.0437515	2.56756e-09	-0.542423	0.00771105
TK1	-0.293598	0.0335553	6.0654e-36	-0.177542	3.0327e-36	-0.409653	0.0335553
WDR1	-0.295245	0.025339	4.03798e-44	-0.251071	2.01899e-44	-0.339419	0.025339
JUP	-0.295487	0.0283973	9.24082e-29	-0.208313	4.62041e-29	-0.382662	0.0283973
ROCK1	-0.295785	0.0115228	1.41843e-11	-0.0923321	7.09216e-12	-0.499239	0.0115228
PSME2	-0.29902	0.00434809	0.00409788	-0.0173318	0.00205104	-0.580708	0.00434809
JTB	-0.300956	0.0257067	3.46617e-40	-0.259411	1.73309e-40	-0.342501	0.0257067
MYDGF	-0.301342	0.00921148	9.81814e-25	-0.229544	4.90907e-25	-0.37314	0.00921148
ILK	-0.301501	0.00966014	7.82412e-36	-0.201386	3.91206e-36	-0.401616	0.00966014
ARPC3	-0.303355	0.011204	2.53729e-28	-0.225768	1.26865e-28	-0.380943	0.011204
SNX17	-0.303676	0.00321055	0.000280957	-0.0272805	0.000140488	-0.580071	0.00321055
NDUFA5	-0.303912	0.0260506	9.06289e-13	-0.147277	4.53145e-13	-0.460547	0.0260506
TPM4	-0.305575	0.0440419	2.963e-40	-0.3377	1.4815e-40	-0.27345	0.0440419
ENO1	-0.307498	0.00264289	7.45651e-07	-0.0785299	3.72826e-07	-0.536467	0.00264289
DYNC1LI2	-0.310741	0.00170516	5.27423e-10	-0.0670395	2.63711e-10	-0.554443	0.00170516
CAPZB	-0.311351	0.00462468	8.10893e-12	-0.117946	4.05446e-12	-0.504757	0.00462468
UTRN	-0.311459	0.00929591	1.53425e-17	-0.115931	7.67123e-18	-0.506987	0.00929591
MPC2	-0.311659	0.00939829	3.8709e-19	-0.171847	1.93545e-19	-0.451472	0.00939829
LPP	-0.312798	0.00731106	1.43155e-14	-0.0959465	7.15776e-15	-0.52965	0.00731106
WASF2	-0.31338	0.0206772	3.42447e-29	-0.240817	1.71223e-29	-0.385943	0.0206772
CYBA	-0.313502	0.0354439	6.55875e-09	-0.178872	3.27938e-09	-0.448132	0.0354439
DDT	-0.31352	0.00676128	3.26524e-21	-0.155188	1.63262e-21	-0.471852	0.00676128
CANX	-0.31592	0.0112062	8.52779e-19	-0.16714	4.2639e-19	-0.4647	0.0112062
IDH2	-0.316098	0.00146317	4.67295e-10	-0.131029	2.33648e-10	-0.501167	0.00146317
LSM3	-0.318962	0.00324044	6.11243e-25	-0.188939	3.05622e-25	-0.448986	0.00324044
TALDO1	-0.320891	0.0370716	0.000813002	-0.0109177	0.0370716	-0.630865	0.000406584
CDC42EP1	-0.321652	0.0346615	5.66087e-68	-0.314958	2.83043e-68	-0.328345	0.0346615
ITGB1BP1	-0.321779	0.0344284	3.88391e-41	-0.248007	1.94195e-41	-0.39555	0.0344284
LRRFIP1	-0.323186	0.0395642	3.34053e-34	-0.217245	1.67027e-34	-0.429127	0.0395642
DAZAP2	-0.326757	0.0137032	3.2793e-22	-0.170697	1.63965e-22	-0.482817	0.0137032
CD63	-0.326944	0.0178802	1.89206e-27	-0.293589	9.46029e-28	-0.360298	0.0178802
RAP1A	-0.328005	0.00376725	3.37868e-24	-0.119544	1.68934e-24	-0.536465	0.00376725
MYC	-0.330862	0.0229676	5.52972e-13	-0.0929987	2.76486e-13	-0.568726	0.0229676
SEPT11	-0.331709	0.00314226	1.29826e-30	-0.270242	6.49132e-31	-0.393176	0.00314226
ARID1A	-0.332875	0.00348549	1.47201e-12	-0.0827628	7.36004e-13	-0.582986	0.00348549
UBE2T	-0.335011	0.0166952	1.38797e-28	-0.197318	6.93984e-29	-0.472705	0.0166952
S100A11	-0.336489	0.0475056	6.54036e-51	-0.367361	3.27018e-51	-0.305616	0.0475056
CREM	-0.338443	0.0205409	4.11935e-29	-0.22172	2.05967e-29	-0.455166	0.0205409
RAC1	-0.353048	0.0052073	8.37544e-16	-0.161915	4.18772e-16	-0.544181	0.0052073
MYL6	-0.354298	0.0160234	2.85967e-46	-0.365636	1.42983e-46	-0.34296	0.0160234
P4HB	-0.355096	0.00628115	3.0142e-25	-0.198021	1.5071e-25	-0.512171	0.00628115
MYLK	-0.360622	0.0398988	1.12936e-60	-0.320901	5.64681e-61	-0.400342	0.0398988
RHOC	-0.362791	0.0168769	6.69685e-22	-0.257484	3.34842e-22	-0.468098	0.0168769
RTN4	-0.365402	0.0475777	4.08353e-55	-0.393009	2.04177e-55	-0.337794	0.0475777
ANP32E	-0.376137	0.00196607	5.24218e-07	-0.0846453	2.62109e-07	-0.667629	0.00196607
LMNA	-0.388445	0.0282002	8.40709e-41	-0.321149	4.20354e-41	-0.455741	0.0282002
PTTG1IP	-0.390855	0.00795507	2.82742e-24	-0.200512	1.41371e-24	-0.581199	0.00795507
SMC2	-0.392826	0.0120075	8.93243e-25	-0.176539	4.46621e-25	-0.609114	0.0120075
H2AFZ	-0.396348	0.0306285	1.3391e-11	-0.38731	6.69548e-12	-0.405386	0.0306285
TUBB2A	-0.406281	0.0165708	2.91379e-53	-0.348731	1.45689e-53	-0.46383	0.0165708
ATOX1	-0.415902	0.00209441	1.51462e-34	-0.269423	7.57312e-35	-0.562382	0.00209441
TUBB6	-0.418411	0.0224193	5.93268e-70	-0.433725	2.96634e-70	-0.403096	0.0224193
UQCR11	-0.427055	0.000311577	1.01139e-34	-0.221848	5.05695e-35	-0.632261	0.000311577
PFN1	-0.427869	0.000708695	1.5765e-62	-0.370503	7.88251e-63	-0.485235	0.000708695
COL4A1	-0.428956	0.0491612	8.42417e-110	-0.773152	4.21208e-110	-0.0847596	0.0491612
RAMP2	-0.43607	0.0226072	2.20317e-10	-0.33914	1.10159e-10	-0.533001	0.0226072
ANXA2	-0.436647	0.0236711	3.55694e-33	-0.411952	1.77847e-33	-0.461342	0.0236711
TJP1	-0.446756	0.0487806	2.16359e-78	-0.55574	1.0818e-78	-0.337772	0.0487806
PAX8	-0.466862	0.0211773	1.26375e-30	-0.317481	6.31873e-31	-0.616244	0.0211773
BGN	-0.467376	0.00585865	7.74894e-39	-0.328891	3.87447e-39	-0.60586	0.00585865
CAVIN3	-0.471124	0.039578	2.13618e-76	-0.453009	1.06809e-76	-0.489239	0.039578
TUBB4B	-0.473267	0.036654	6.98745e-54	-0.495826	3.49373e-54	-0.450709	0.036654
NUSAP1	-0.478089	0.034291	3.33659e-45	-0.467712	1.66829e-45	-0.488466	0.034291
SPARC	-0.493262	0.0104469	3.07023e-119	-0.69982	1.53512e-119	-0.286704	0.0104469
TCIM	-0.494777	0.0133223	5.60125e-28	-0.239678	2.80062e-28	-0.749877	0.0133223
MKI67	-0.52926	0.0333136	5.63558e-36	-0.530619	2.81779e-36	-0.527902	0.0333136
TUBA1B	-0.533664	0.0307318	3.37838e-55	-0.557991	1.68919e-55	-0.509336	0.0307318
VAMP5	-0.56276	0.0243561	2.45635e-96	-0.591611	1.22817e-96	-0.533909	0.0243561
PDLIM1	-0.583644	0.000892215	1.07582e-75	-0.362305	5.37912e-76	-0.804984	0.000892215
TCF21	-0.647287	0.0132507	1.32505e-38	-0.861569	6.62523e-39	-0.433005	0.0132507
ZEB2	-0.658231	0.000896136	3.44553e-115	-0.535901	1.72276e-115	-0.780562	0.000896136
CENPF	-0.842419	0.0110741	3.04953e-30	-0.742793	1.52476e-30	-0.942045	0.0110741

## Sheet: Cluster 4
Gene	MeanLogFC	MaxPVal	MinPVal	OrganoidLogFC	OrganoidPVal	LindstromLogFC	LindstromPVal		Top 30 De genes GO: Biological process
GNG11	2.40779	9.28831e-242	0	2.74303	0	2.07255	9.28831e-242		ID	Name	Source	pValue	FDR B&H	FDR B&Y	Bonferroni	Genes from Input	Genes in Annotation
EGFL7	2.28024	0	0	2.6368	0	1.92368	0		1	GO:0072358	cardiovascular system development		1.728e-09	1.44e-06	1.152e-05	2.881e-06	13	1058
CLDN5	2.14284	0	0	2.38086	0	1.90483	0		2	GO:0072359	circulatory system development		1.728e-09	1.44e-06	1.152e-05	2.881e-06	13	1058
PLVAP	2.09825	0	0	1.88894	0	2.30755	0		3	GO:0001525	angiogenesis		2.203e-08	1.164e-05	9.305e-05	3.672e-05	9	464
ESAM	1.97696	0	0	2.33319	0	1.62074	0		4	GO:0001568	blood vessel development		2.792e-08	1.164e-05	9.305e-05	4.655e-05	10	651
HLA-B	1.70129	1.70348e-246	0	1.61065	0	1.79193	1.70348e-246		5	GO:0001944	vasculature development		4.04e-08	1.347e-05	0.0001077	6.735e-05	10	677
S100A16	1.68595	9.95029e-230	0	1.68215	0	1.68976	9.95029e-230
ARHGAP29	1.66106	2.06808e-161	0	1.99684	0	1.32528	2.06808e-161
PRCP	1.65969	3.59814e-223	2.92663e-291	1.32632	1.46332e-291	1.99306	3.59814e-223
CAVIN2	1.65741	0	0	1.33447	0	1.98034	0
RAMP2	1.62102	4.78269e-200	0	1.47897	0	1.76306	4.78269e-200
TM4SF18	1.5919	0	0	1.64589	0	1.53792	0
CALM1	1.51806	9.67306e-95	0	1.9437	0	1.09241	9.67306e-95
ECSCR	1.51494	0	0	1.57923	0	1.45065	0
APLNR	1.50671	0	0	1.51348	0	1.49993	0
PLK2	1.4748	4.59196e-96	0	1.72354	0	1.22607	4.59196e-96
CAV1	1.46987	5.69784e-103	0	2.21672	0	0.723031	5.69784e-103
GYPC	1.46596	5.80235e-88	0	1.78492	0	1.147	5.80235e-88
CDH5	1.44456	0	0	1.6042	0	1.28491	0
ICAM2	1.42655	0	0	1.31111	0	1.54199	0
CD34	1.41709	6.52412e-217	0	1.58906	0	1.24512	6.52412e-217
FKBP1A	1.37222	2.86343e-103	0	1.57324	0	1.1712	2.86343e-103
CRIP2	1.33478	2.34751e-151	0	1.25576	0	1.41379	2.34751e-151
VAMP5	1.33302	8.70918e-201	1.17392e-235	0.904414	8.70918e-201	1.76162	5.86959e-236
COL4A1	1.32761	4.8584e-61	0	1.74493	0	0.910285	4.8584e-61
KDR	1.32089	4.19126e-245	0	1.44802	0	1.19377	4.19126e-245
TCIM	1.29756	1.26256e-166	0	1.09684	0	1.49828	1.26256e-166
PLXND1	1.2748	5.90451e-91	0	1.79149	0	0.758104	5.90451e-91
IL32	1.2723	1.33967e-225	0	0.946663	0	1.59793	1.33967e-225
FSCN1	1.26088	1.85704e-55	0	1.65884	0	0.862917	1.85704e-55
CD93	1.25914	4.05226e-228	0	1.37373	0	1.14455	4.05226e-228
NRP2	1.25453	9.89954e-135	3.77667e-145	1.15664	9.89954e-135	1.35242	1.88833e-145
ADGRL4	1.25058	6.38001e-242	0	1.38215	0	1.119	6.38001e-242
HLA-E	1.24438	1.22624e-144	0	1.11078	0	1.37798	1.22624e-144
NEAT1	1.24209	2.07515e-71	4.55133e-126	1.31112	2.27566e-126	1.17306	2.07515e-71
TCF4	1.23145	2.41167e-43	0	1.67889	0	0.784004	2.41167e-43
HSPG2	1.22879	3.23696e-176	0	1.20042	0	1.25716	3.23696e-176
CCDC85B	1.21731	9.44162e-119	0	1.26711	0	1.1675	9.44162e-119
MYCT1	1.19951	2.01508e-262	0	1.35782	0	1.0412	2.01508e-262
TIE1	1.19195	0	0	1.07879	0	1.30512	0
LXN	1.17366	1.0372e-96	0	1.28167	0	1.06565	1.0372e-96
RASGRP3	1.1582	2.4108e-144	0	1.50411	0	0.812287	2.4108e-144
CCND1	1.15321	2.82086e-61	1.71769e-282	1.4682	8.58847e-283	0.838219	2.82086e-61
MEF2C	1.13426	1.88529e-133	0	1.14461	0	1.12392	1.88529e-133
PCDH17	1.13026	1.45833e-165	2.06929e-187	0.906829	1.03464e-187	1.3537	1.45833e-165
HLA-C	1.12665	5.64598e-176	0	1.04132	0	1.21199	5.64598e-176
SH3BP5	1.10833	6.6065e-76	0	1.42548	0	0.791183	6.6065e-76
SPTBN1	1.10192	7.6691e-91	3.80244e-265	1.11087	1.90122e-265	1.09297	7.6691e-91
TMSB4X	1.08971	8.15945e-23	0	1.85346	0	0.325969	8.15945e-23
COL15A1	1.08167	7.02309e-156	0	1.34769	0	0.815653	7.02309e-156
TP53I11	1.06459	6.08941e-72	0	1.49994	0	0.629244	6.08941e-72
IGFBP3	1.03571	8.93144e-18	0	1.74626	0	0.325153	8.93144e-18
EMP1	1.03422	9.60422e-49	0	1.47602	0	0.592434	9.60422e-49
CDKN1A	1.02539	1.96101e-34	0	1.49744	0	0.553329	1.96101e-34
ANXA2	1.02084	2.20523e-107	9.74273e-219	0.951371	4.87137e-219	1.09031	2.20523e-107
EFNA1	1.01324	2.83615e-110	0	1.14472	0	0.881763	2.83615e-110
LAMA4	1.00401	2.00477e-45	0	1.27657	0	0.731437	2.00477e-45
KLF6	1.00262	8.25552e-24	3.56283e-284	1.46456	1.78141e-284	0.540681	8.25552e-24
ROBO4	1.00065	2.45353e-225	0	1.10497	0	0.896334	2.45353e-225
CALCRL	0.996784	8.14847e-114	0	0.957292	0	1.03628	8.14847e-114
HLX	0.996552	3.23163e-141	0	1.13802	0	0.855083	3.23163e-141
COL4A2	0.989272	1.71671e-30	5.13104e-269	1.35642	2.56552e-269	0.622129	1.71671e-30
TMSB10	0.98735	1.6657e-102	0	1.06387	0	0.910828	1.6657e-102
MSN	0.974553	1.66436e-74	4.67978e-284	0.993903	2.33989e-284	0.955204	1.66436e-74
AFAP1L1	0.971355	7.61302e-131	0	1.30021	0	0.642497	7.61302e-131
RNASE1	0.970601	2.43785e-270	1.03831e-293	0.475699	2.43785e-270	1.4655	5.19153e-294
BCL6B	0.965648	1.70207e-200	0	1.07837	0	0.852922	1.70207e-200
PHLDA1	0.93402	3.81643e-58	6.0687e-184	1.0392	3.03435e-184	0.82884	3.81643e-58
ELK3	0.924516	1.08213e-69	1.35691e-302	1.0236	6.78456e-303	0.825428	1.08213e-69
NOTCH4	0.915016	3.30683e-121	0	0.984045	0	0.845987	3.30683e-121
ADAM15	0.914429	1.21879e-119	0	0.991731	0	0.837127	1.21879e-119
ARHGDIB	0.912173	1.08102e-56	0	1.14475	0	0.679599	1.08102e-56
SOCS3	0.904101	4.78286e-74	0	0.866377	0	0.941824	4.78286e-74
UACA	0.902218	4.37139e-58	1.45728e-199	0.849644	7.28641e-200	0.954793	4.37139e-58
HHEX	0.891488	2.21894e-148	0	0.966247	0	0.81673	2.21894e-148
CLIC1	0.890287	3.56645e-56	2.31344e-228	0.919835	1.15672e-228	0.860739	3.56645e-56
JCAD	0.886946	5.70685e-87	0	1.0784	0	0.695492	5.70685e-87
PCAT19	0.884395	1.67015e-208	0	0.94862	0	0.82017	1.67015e-208
HYAL2	0.884099	6.16129e-72	3.28247e-166	0.874447	1.64124e-166	0.893752	6.16129e-72
MYL12A	0.88369	2.16887e-64	8.96424e-270	1.02523	4.48212e-270	0.742145	2.16887e-64
ADGRF5	0.875638	1.03561e-177	0	0.956576	0	0.794701	1.03561e-177
RHOC	0.86449	1.5937e-60	9.15875e-237	0.884263	4.57938e-237	0.844718	1.5937e-60
RAPGEF5	0.854576	2.28821e-115	0	0.772658	0	0.936493	2.28821e-115
DUSP6	0.850051	2.85866e-22	0	1.16134	0	0.53876	2.85866e-22
PCDH12	0.847879	3.51722e-108	0	1.19981	0	0.495945	3.51722e-108
ETS2	0.846918	1.75898e-59	0	1.06198	0	0.631859	1.75898e-59
GNAI2	0.845883	2.10114e-35	4.35195e-249	1.09239	2.17598e-249	0.599375	2.10114e-35
LIMS1	0.837013	1.19883e-07	0	1.32901	0	0.345016	1.19883e-07
SOX17	0.832667	4.13368e-90	0	1.20116	0	0.464173	4.13368e-90
KITLG	0.830545	1.02822e-78	0	1.03458	0	0.626507	1.02822e-78
SOX7	0.829076	6.04873e-210	0	0.604875	0	1.05328	6.04873e-210
FLT1	0.827577	5.52278e-159	0	0.930065	0	0.725089	5.52278e-159
S100A10	0.826882	9.56392e-106	1.28031e-105	0.606197	6.40157e-106	1.04757	9.56392e-106
CAVIN3	0.820753	5.34086e-34	4.5025e-181	0.931659	2.25125e-181	0.709847	5.34086e-34
WWTR1	0.817828	9.72666e-25	0	1.08851	0	0.547143	9.72666e-25
SULT1C4	0.814434	1.27223e-65	5.27953e-106	0.493575	1.27223e-65	1.13529	2.63977e-106
B2M	0.813881	6.99971e-54	2.56264e-143	0.338035	6.99971e-54	1.28973	1.28132e-143
PFN1	0.812388	7.74123e-53	9.50708e-278	0.957823	4.75354e-278	0.666952	7.74123e-53
THY1	0.808085	5.37325e-29	3.27824e-85	0.459	5.37325e-29	1.15717	1.63912e-85
CXorf36	0.802637	2.11421e-104	0	1.1156	0	0.489671	2.11421e-104
JUP	0.793832	2.84587e-51	0	0.882237	0	0.705426	2.84587e-51
TIMP3	0.769197	1.22617e-26	1.01409e-207	0.950543	5.07047e-208	0.587852	1.22617e-26
IPO11	0.768415	2.55274e-68	0	0.977303	0	0.559527	2.55274e-68
RPS27L	0.767227	0.03542	0	1.40417	0	0.130286	0.03542
MGST2	0.759977	3.15846e-30	1.32799e-270	0.943909	6.63996e-271	0.576045	3.15846e-30
GMFG	0.754554	3.97147e-199	1.33901e-220	0.291982	3.97147e-199	1.21713	6.69507e-221
THSD1	0.753445	4.90375e-76	0	1.09737	0	0.409516	4.90375e-76
HOMER3	0.748832	9.49237e-26	2.42914e-269	1.10157	1.21457e-269	0.396095	9.49237e-26
TPM3	0.746192	8.31671e-23	8.80451e-251	0.939127	4.40226e-251	0.553257	8.31671e-23
SH2D3C	0.74608	2.36202e-56	0	0.947845	0	0.544315	2.36202e-56
MAP4K4	0.743482	2.39793e-08	7.10102e-287	1.23408	3.55051e-287	0.252881	2.39793e-08
SMAD1	0.74026	1.18333e-30	0	0.929192	0	0.551328	1.18333e-30
SEC14L1	0.737661	2.24629e-11	7.40749e-295	1.09726	3.70375e-295	0.378067	2.24629e-11
SMAGP	0.736584	1.24544e-161	0	0.517708	0	0.95546	1.24544e-161
TUBB6	0.732618	7.59437e-16	5.20759e-305	1.04852	2.6038e-305	0.416718	7.59437e-16
ETS1	0.729527	1.23458e-37	0	0.899423	0	0.55963	1.23458e-37
TNFAIP8L1	0.728004	6.6243e-49	0	0.88132	0	0.574687	6.6243e-49
MYH9	0.72053	4.22349e-30	2.98507e-195	0.85796	1.49254e-195	0.583099	4.22349e-30
S100A6	0.720412	1.62177e-65	2.31718e-95	0.59162	1.15859e-95	0.849205	1.62177e-65
COTL1	0.719591	2.51909e-38	8.94416e-106	0.86598	4.47208e-106	0.573201	2.51909e-38
LMNA	0.716088	1.49575e-31	3.72695e-170	0.86628	1.86348e-170	0.565897	1.49575e-31
MYL6	0.712593	4.37227e-43	6.3449e-280	0.920592	3.17245e-280	0.504593	4.37227e-43
SLC12A2	0.709391	4.24459e-14	0	1.04402	0	0.374765	4.24459e-14
DYSF	0.704104	2.64098e-102	0	0.942535	0	0.465672	2.64098e-102
FAM107B	0.702025	2.84879e-22	0	0.959392	0	0.444659	2.84879e-22
GJA1	0.701553	1.24087e-29	1.68256e-255	0.766506	8.41278e-256	0.6366	1.24087e-29
VAT1	0.701229	6.22593e-48	6.77788e-233	0.806132	3.38894e-233	0.596325	6.22593e-48
EHD4	0.700879	6.30684e-45	0	0.892404	0	0.509353	6.30684e-45
LPAR6	0.699914	2.22412e-13	0	0.96354	0	0.436288	2.22412e-13
SVIP	0.694086	3.79848e-05	0	1.16591	0	0.222262	3.79848e-05
ARHGEF15	0.693023	1.79333e-133	0	0.797579	0	0.588468	1.79333e-133
PPM1F	0.691746	2.4558e-77	6.49759e-300	0.69019	3.2488e-300	0.693303	2.4558e-77
LUZP1	0.688676	5.85556e-42	3.77522e-112	0.584599	1.88761e-112	0.792753	5.85556e-42
EFNB2	0.686115	6.47084e-71	4.18497e-96	0.427447	6.47084e-71	0.944784	2.09248e-96
GIMAP4	0.684327	6.50775e-103	0	0.64618	0	0.722474	6.50775e-103
HLA-A	0.683574	3.83832e-23	9.58092e-100	0.184372	3.83832e-23	1.18278	4.79046e-100
UBTD1	0.680593	1.4145e-42	0	0.846937	0	0.514248	1.4145e-42
RGS3	0.675692	4.72657e-30	1.12197e-156	0.761294	5.60986e-157	0.59009	4.72657e-30
ARPC1B	0.67386	2.02109e-24	2.87312e-291	0.894255	1.43656e-291	0.453465	2.02109e-24
SNRK	0.673827	1.47441e-79	3.30652e-253	0.596245	1.65326e-253	0.751408	1.47441e-79
IGFBP4	0.673297	3.64797e-52	6.52596e-155	0.671337	3.26298e-155	0.675257	3.64797e-52
VASP	0.672437	9.90741e-17	8.57116e-270	0.907796	4.28558e-270	0.437078	9.90741e-17
NOSTRIN	0.662177	1.52912e-129	8.92421e-218	0.192543	1.52912e-129	1.13181	4.4621e-218
TGFBR2	0.65585	1.5798e-75	6.52252e-241	0.621277	3.26126e-241	0.690423	1.5798e-75
TACC1	0.653403	1.57618e-21	0	0.851684	0	0.455121	1.57618e-21
THBD	0.648891	2.64459e-109	5.59121e-185	0.300135	2.7956e-185	0.997646	2.64459e-109
CD200	0.64849	2.9885e-33	1.03863e-242	0.782182	5.19317e-243	0.514798	2.9885e-33
PEA15	0.648073	2.08042e-15	1.24167e-264	0.85748	6.20836e-265	0.438666	2.08042e-15
CDC37	0.640214	3.65729e-25	4.09728e-186	0.739073	2.04864e-186	0.541356	3.65729e-25
PTP4A3	0.636868	1.23539e-19	1.46275e-252	0.978789	7.31373e-253	0.294947	1.23539e-19
CAVIN1	0.636138	3.16645e-15	5.17485e-204	0.845798	2.58743e-204	0.426477	3.16645e-15
CAV2	0.633726	1.86125e-29	0	0.985272	0	0.28218	1.86125e-29
MCAM	0.632924	2.46178e-34	1.60851e-173	0.679865	8.04256e-174	0.585984	2.46178e-34
ICAM1	0.631692	1.01502e-150	2.34116e-180	0.144636	1.17058e-180	1.11875	1.01502e-150
PPP1R18	0.631551	2.71129e-10	0	0.952514	0	0.310588	2.71129e-10
PLEKHG1	0.62798	9.71181e-22	0	0.889788	0	0.366173	9.71181e-22
PTPRM	0.619461	1.21657e-43	0	0.794905	0	0.444018	1.21657e-43
A2M	0.619075	1.23841e-65	2.31224e-158	0.365416	1.15612e-158	0.872734	1.23841e-65
PMAIP1	0.614243	2.35023e-45	4.0147e-70	0.144728	2.35023e-45	1.08376	2.00735e-70
CYBA	0.611001	9.7817e-13	4.67667e-242	0.881147	2.33833e-242	0.340854	9.7817e-13
GPX1	0.610106	4.05725e-09	5.02269e-274	0.97171	2.51134e-274	0.248503	4.05725e-09
RTN4	0.610091	1.69938e-19	1.36642e-152	0.701867	6.83212e-153	0.518315	1.69938e-19
SNX3	0.608282	2.27098e-26	4.26503e-92	0.566907	2.13252e-92	0.649658	2.27098e-26
ITGA5	0.607844	8.81015e-16	0	0.961852	0	0.253836	8.81015e-16
FRMD4B	0.606004	4.09848e-55	1.35587e-126	0.498029	6.77934e-127	0.713979	4.09848e-55
RGS16	0.605253	5.36189e-12	0	0.92855	0	0.281956	5.36189e-12
BAX	0.604534	0.00606229	1.25603e-272	1.04138	6.28017e-273	0.167691	0.00606229
SPRY1	0.600808	1.48919e-20	2.47942e-74	0.598313	1.23971e-74	0.603302	1.48919e-20
RHOB	0.600425	1.9843e-16	1.25908e-158	0.700269	6.29542e-159	0.500581	1.9843e-16
PIM3	0.600163	8.74307e-19	8.59277e-260	0.952542	4.29638e-260	0.247783	8.74307e-19
EFCAB14	0.599311	0.000103968	5.69632e-210	1.03864	2.84816e-210	0.159979	0.000103968
GFM1	0.59371	0.000179014	3.5924e-265	1.02197	1.7962e-265	0.165447	0.000179014
YBX3	0.589243	1.14399e-11	1.3567e-183	0.895666	6.78348e-184	0.282819	1.14399e-11
HOXB7	0.58889	1.13611e-16	3.34307e-251	0.79922	1.67154e-251	0.37856	1.13611e-16
TFPI	0.587877	3.25842e-20	1.0088e-144	0.500208	5.044e-145	0.675545	3.25842e-20
ERG	0.587615	8.46202e-133	1.86856e-201	0.477974	9.34282e-202	0.697255	8.46202e-133
ARHGAP18	0.586962	2.03236e-29	6.99512e-246	0.571404	3.49756e-246	0.60252	2.03236e-29
MTSS1	0.586054	5.01009e-63	7.98917e-255	0.566468	3.99458e-255	0.60564	5.01009e-63
LIMCH1	0.585987	4.06072e-17	1.92221e-135	0.142425	4.06072e-17	1.02955	9.61104e-136
SGK1	0.584329	0.00377562	1.39637e-94	0.0162188	0.00377562	1.15244	6.98186e-95
ENG	0.582344	4.89845e-21	2.73548e-158	0.632786	1.36774e-158	0.531902	4.89845e-21
C1orf54	0.581912	4.50916e-21	6.36784e-89	0.671653	3.18392e-89	0.492171	4.50916e-21
POMP	0.580954	8.66434e-05	4.03811e-245	0.930713	2.01906e-245	0.231195	8.66434e-05
IER2	0.580331	0.0045764	1.91985e-196	1.01584	9.59924e-197	0.144821	0.0045764
BTG1	0.579831	9.74835e-09	8.9175e-146	0.826864	4.45875e-146	0.332797	9.74835e-09
CLEC14A	0.57982	8.52043e-135	1.76177e-299	0.306891	8.80885e-300	0.85275	8.52043e-135
UTRN	0.578739	1.19054e-17	1.16978e-202	0.683592	5.8489e-203	0.473887	1.19054e-17
MAST4	0.573767	8.25078e-11	0	0.826654	0	0.32088	8.25078e-11
SLC9A3R2	0.573326	1.48568e-13	4.11969e-99	0.0840486	1.48568e-13	1.0626	2.05984e-99
ZFP36L2	0.569867	9.83714e-13	1.59577e-117	0.792294	7.97885e-118	0.34744	9.83714e-13
HPGD	0.569565	1.6371e-27	0	0.690556	0	0.448573	1.6371e-27
PTPRB	0.568248	4.87126e-154	0	0.405265	0	0.731231	4.87126e-154
PALD1	0.565958	2.48652e-30	0	0.862123	0	0.269793	2.48652e-30
LMO2	0.565401	1.08151e-66	0	0.733375	0	0.397426	1.08151e-66
GUK1	0.564001	2.55644e-36	1.15111e-107	0.475302	5.75557e-108	0.6527	2.55644e-36
MYO10	0.557295	0.00224126	2.04706e-229	0.923275	1.02353e-229	0.191316	0.00224126
ACTB	0.555284	4.30679e-08	1.22925e-259	0.958166	6.14625e-260	0.152402	4.30679e-08
CFL1	0.554242	1.07227e-24	1.09503e-240	0.727879	5.47513e-241	0.380604	1.07227e-24
RPS6KA2	0.551299	1.73241e-56	0	0.630685	0	0.471912	1.73241e-56
MIDN	0.55109	4.18824e-17	9.66067e-130	0.670885	4.83033e-130	0.431295	4.18824e-17
MMRN2	0.550567	8.43561e-62	0	0.804451	0	0.296682	8.43561e-62
HECW2	0.550232	8.94229e-28	0	0.794315	0	0.30615	8.94229e-28
DOCK6	0.549812	2.58994e-32	0	0.751063	0	0.348562	2.58994e-32
TMEM50A	0.547264	2.06354e-13	5.39219e-157	0.674649	2.69609e-157	0.419878	2.06354e-13
TSPAN18	0.546504	4.77618e-47	0	0.748275	0	0.344734	4.77618e-47
RASIP1	0.546445	1.60405e-30	0	0.791407	0	0.301483	1.60405e-30
CMTM3	0.545363	1.00862e-28	8.58549e-138	0.659259	4.29275e-138	0.431467	1.00862e-28
MYO1B	0.544995	8.80595e-16	2.23616e-221	0.769297	1.11808e-221	0.320693	8.80595e-16
TMEM204	0.542406	9.18445e-37	3.78748e-84	0.420373	1.89374e-84	0.664438	9.18445e-37
SLC27A3	0.542162	1.67598e-19	0	0.780532	0	0.303791	1.67598e-19
UBE2J1	0.540173	8.67614e-23	3.17679e-96	0.528147	1.58839e-96	0.552199	8.67614e-23
LAMC1	0.537685	3.28593e-10	1.41523e-218	0.765031	7.07617e-219	0.310339	3.28593e-10
DGKZ	0.53754	1.52781e-44	1.08848e-195	0.583456	5.44242e-196	0.491624	1.52781e-44
CD81	0.536381	2.07784e-26	1.3909e-66	0.457539	6.95451e-67	0.615223	2.07784e-26
PLEKHA1	0.535317	1.37694e-08	2.86788e-223	0.776371	1.43394e-223	0.294263	1.37694e-08
YES1	0.533774	7.59665e-29	5.47547e-115	0.506258	2.73773e-115	0.56129	7.59665e-29
CD99	0.53255	0.0265604	1.00506e-251	0.967809	5.0253e-252	0.0972907	0.0265604
TAGLN2	0.5299	2.61464e-28	2.16363e-105	0.480146	1.08182e-105	0.579653	2.61464e-28
ZEB1	0.525975	3.35115e-21	1.16604e-147	0.567158	5.83018e-148	0.484793	3.35115e-21
PRKCH	0.524819	3.68041e-102	0	0.50067	0	0.548968	3.68041e-102
CSTB	0.522836	3.14252e-07	1.12981e-192	0.779691	5.64907e-193	0.265981	3.14252e-07
ENTPD1	0.520479	7.99529e-42	0	0.585089	0	0.455869	7.99529e-42
NOTCH1	0.519872	1.35603e-19	6.93229e-260	0.730489	3.46614e-260	0.309255	1.35603e-19
MYO6	0.518305	5.9322e-42	2.38847e-111	0.415999	1.19423e-111	0.620612	5.9322e-42
CDK17	0.517076	1.50967e-19	0	0.772206	0	0.261945	1.50967e-19
FXYD5	0.516207	9.71996e-47	8.21834e-185	0.514726	4.10917e-185	0.517688	9.71996e-47
CAP1	0.514015	3.2988e-06	5.43302e-174	0.757865	2.71651e-174	0.270164	3.2988e-06
IFI16	0.513732	1.2958e-12	2.54622e-135	0.643553	1.27311e-135	0.383911	1.2958e-12
HDAC7	0.50945	2.20285e-18	5.3003e-175	0.653294	2.65015e-175	0.365606	2.20285e-18
NUDT14	0.509221	1.16577e-30	2.0462e-127	0.60419	1.0231e-127	0.414252	1.16577e-30
SMTN	0.502244	4.5778e-12	4.54451e-233	0.671438	2.27225e-233	0.333049	4.5778e-12
RALA	0.500177	3.61921e-05	1.7262e-162	0.755829	8.63102e-163	0.244524	3.61921e-05
MYDGF	0.497987	0.000322127	1.91813e-185	0.823359	9.59066e-186	0.172615	0.000322127
DLC1	0.496285	7.02001e-26	9.10571e-40	0.234889	7.02001e-26	0.757681	4.55286e-40
RALB	0.495687	2.72343e-13	1.71388e-151	0.593559	8.56939e-152	0.397815	2.72343e-13
F2R	0.495314	2.67361e-21	5.68342e-81	0.462866	2.84171e-81	0.527762	2.67361e-21
PRKD2	0.494842	1.1029e-19	8.23145e-257	0.619476	4.11572e-257	0.370207	1.1029e-19
FLT4	0.493201	4.17597e-77	0	0.522758	0	0.463644	4.17597e-77
DEGS1	0.490663	0.000161828	9.31248e-197	0.755443	4.65624e-197	0.225884	0.000161828
EMCN	0.489803	9.57361e-21	5.17449e-127	0.51345	2.58725e-127	0.466156	9.57361e-21
DOCK9	0.489113	4.53113e-20	0	0.692734	0	0.285493	4.53113e-20
SLC2A3	0.488249	3.61492e-16	2.90903e-157	0.456272	1.45451e-157	0.520225	3.61492e-16
CLIC4	0.488105	8.48358e-27	1.12827e-65	0.435452	5.64137e-66	0.540758	8.48358e-27
CDC42EP2	0.486582	0.00214835	0	0.835417	0	0.137747	0.00214835
AP1S2	0.485724	7.19316e-42	1.9666e-122	0.392129	9.83302e-123	0.57932	7.19316e-42
AP2S1	0.4841	1.09892e-24	3.42838e-79	0.436025	1.71419e-79	0.532176	1.09892e-24
ARPC2	0.481916	4.87947e-13	2.35162e-176	0.646927	1.17581e-176	0.316906	4.87947e-13
ITGA6	0.481285	8.75096e-56	2.58675e-133	0.393097	1.29337e-133	0.569474	8.75096e-56
HSPB1	0.481262	1.85296e-35	3.72492e-55	0.439058	1.86246e-55	0.523465	1.85296e-35
CHRM3	0.480085	2.67182e-90	1.58348e-219	0.325615	7.91739e-220	0.634556	2.67182e-90
TNFRSF4	0.47922	2.91186e-78	0	0.433726	0	0.524715	2.91186e-78
CTHRC1	0.477649	4.51992e-09	8.48808e-98	0.559205	4.24404e-98	0.396093	4.51992e-09
CYYR1	0.477544	9.2887e-38	9.73101e-78	0.371444	4.86551e-78	0.583643	9.2887e-38
YWHAB	0.476905	9.83018e-09	9.1278e-146	0.657695	4.5639e-146	0.296115	9.83018e-09
PTTG1IP	0.476809	2.39552e-11	5.22215e-114	0.576669	2.61108e-114	0.376949	2.39552e-11
CREM	0.475024	0.000325998	3.45267e-146	0.789403	1.72633e-146	0.160644	0.000325998
NECAP2	0.473868	3.53283e-08	1.74092e-154	0.661815	8.70459e-155	0.28592	3.53283e-08
MAP1LC3B	0.471382	0.0127423	5.82917e-170	0.817168	2.91459e-170	0.125595	0.0127423
NPDC1	0.467328	1.09259e-24	3.38569e-163	0.651036	1.69285e-163	0.283621	1.09259e-24
TSPAN13	0.465782	6.65238e-51	9.49328e-161	0.404987	4.74664e-161	0.526576	6.65238e-51
TUBA1A	0.464094	0.0272163	2.02472e-172	0.769083	1.01236e-172	0.159104	0.0272163
CMTM7	0.463842	2.27241e-08	3.62377e-158	0.661009	1.81189e-158	0.266675	2.27241e-08
RGL2	0.463662	1.60883e-20	1.03621e-121	0.482452	5.18107e-122	0.444872	1.60883e-20
ARPC3	0.462474	1.22459e-12	3.45337e-130	0.592465	1.72668e-130	0.332483	1.22459e-12
CA2	0.461305	2.3802e-51	2.65285e-289	0.396552	1.32643e-289	0.526058	2.3802e-51
CD63	0.461187	3.87411e-05	6.44921e-193	0.791329	3.22461e-193	0.131045	3.87411e-05
ITSN2	0.461117	5.15554e-28	2.10698e-101	0.419159	1.05349e-101	0.503076	5.15554e-28
HBEGF	0.460808	1.57465e-54	1.04334e-224	0.25537	5.2167e-225	0.666246	1.57465e-54
DUSP1	0.457413	8.77788e-12	1.97629e-118	0.616564	9.88147e-119	0.298263	8.77788e-12
TMEM173	0.457131	4.94364e-17	4.54748e-96	0.470109	2.27374e-96	0.444152	4.94364e-17
ITGA2	0.455345	6.11709e-08	0	0.695626	0	0.215064	6.11709e-08
RAC1	0.45468	3.34181e-09	1.36809e-122	0.57461	6.84046e-123	0.334751	3.34181e-09
PKIG	0.454397	2.80745e-09	2.89215e-90	0.574926	1.44608e-90	0.333868	2.80745e-09
TSPAN15	0.450954	6.76328e-26	9.2547e-265	0.53902	4.62735e-265	0.362889	6.76328e-26
SOX11	0.450433	2.66422e-17	1.54329e-60	0.511557	7.71643e-61	0.389308	2.66422e-17
NOL4L	0.449613	0.000380564	2.24459e-198	0.732813	1.12229e-198	0.166414	0.000380564
SVIL	0.447964	9.77026e-17	1.52913e-106	0.541904	7.64563e-107	0.354024	9.77026e-17
SP100	0.447403	9.95914e-59	4.06602e-118	0.222177	2.03301e-118	0.672629	9.95914e-59
GSN	0.444161	7.10438e-18	6.24722e-66	0.408746	3.12361e-66	0.479576	7.10438e-18
MRPL52	0.443436	0.0162999	2.76556e-174	0.728199	1.38278e-174	0.158673	0.0162999
AFDN	0.441526	2.71485e-08	4.65099e-222	0.597522	2.3255e-222	0.285531	2.71485e-08
FLI1	0.441386	6.2452e-09	1.33227e-151	0.56785	6.66134e-152	0.314922	6.2452e-09
SQSTM1	0.438377	1.44761e-11	4.12222e-85	0.497377	2.06111e-85	0.379376	1.44761e-11
SH3BGRL3	0.437401	1.03112e-25	2.83863e-80	0.414887	1.41932e-80	0.459914	1.03112e-25
MARCKSL1	0.437114	3.69153e-06	6.33895e-149	0.573897	3.16948e-149	0.300332	3.69153e-06
YWHAH	0.436905	0.0114356	9.7391e-158	0.734423	4.86955e-158	0.139387	0.0114356
FCGRT	0.435989	1.9769e-19	1.83326e-65	0.42508	9.16631e-66	0.446899	1.9769e-19
CD40	0.435877	5.331e-87	0	0.378095	0	0.493658	5.331e-87
KTN1	0.435842	2.55726e-09	5.55501e-82	0.508742	2.77751e-82	0.362942	2.55726e-09
KANK3	0.434787	2.57521e-72	0	0.518871	0	0.350704	2.57521e-72
USP31	0.43464	5.72551e-45	4.03011e-288	0.48113	2.01506e-288	0.38815	5.72551e-45
ARPC5L	0.433187	1.44856e-07	8.52358e-105	0.539503	4.26179e-105	0.326871	1.44856e-07
FDPS	0.432475	4.33059e-10	2.08796e-97	0.510116	1.04398e-97	0.354834	4.33059e-10
IGFBP5	0.432437	3.44397e-47	4.05047e-140	-0.678314	3.44397e-47	1.54319	2.02524e-140
CEP68	0.428697	8.23366e-13	9.88583e-142	0.549797	4.94292e-142	0.307597	8.23366e-13
TNFRSF10D	0.428367	3.45877e-44	0	0.462056	0	0.394678	3.45877e-44
MOB4	0.428088	1.00212e-09	3.46497e-77	0.465521	1.73248e-77	0.390654	1.00212e-09
NOP10	0.426198	0.0019978	1.04707e-149	0.633233	5.23537e-150	0.219162	0.0019978
MAP3K11	0.425514	4.60826e-12	2.87413e-199	0.603982	1.43706e-199	0.247045	4.60826e-12
CARHSP1	0.425223	8.02589e-13	5.1309e-76	0.453444	2.56545e-76	0.397003	8.02589e-13
DAB2	0.422444	1.02091e-18	6.41556e-110	0.529613	3.20778e-110	0.315276	1.02091e-18
GNG2	0.422361	3.87854e-05	1.60517e-189	0.650005	8.02584e-190	0.194718	3.87854e-05
WASF2	0.421369	2.8013e-06	1.24499e-136	0.618489	6.22496e-137	0.224248	2.8013e-06
ACTR3	0.42086	0.0400664	7.78025e-154	0.707698	3.89013e-154	0.134021	0.0400664
SLC38A2	0.419722	4.1036e-10	1.79611e-29	0.178772	4.1036e-10	0.660671	8.98056e-30
RAB11A	0.417268	6.15258e-13	9.13654e-53	0.386136	4.56827e-53	0.4484	6.15258e-13
FOSL2	0.417115	1.13247e-31	3.07284e-289	0.379339	1.53642e-289	0.454892	1.13247e-31
GSTO1	0.416189	0.00300657	5.90036e-114	0.663914	2.95018e-114	0.168464	0.00300657
ADAMTS1	0.415949	3.65791e-09	4.40879e-53	-0.123323	3.65791e-09	0.955222	2.20439e-53
BAZ1A	0.415597	6.73766e-21	9.47018e-39	0.291826	4.73509e-39	0.539367	6.73766e-21
EIF1	0.412662	2.20135e-24	1.07437e-195	0.544726	5.37183e-196	0.280597	2.20135e-24
HAPLN1	0.412639	1.30973e-06	7.31817e-120	0.170346	1.30973e-06	0.654932	3.65908e-120
QKI	0.412322	7.93066e-12	1.14661e-77	0.462931	5.73304e-78	0.361712	7.93066e-12
TEK	0.411731	2.74503e-133	2.37244e-183	0.147455	1.18622e-183	0.676007	2.74503e-133
TAX1BP3	0.411724	0.000288595	1.25929e-130	0.627972	6.29643e-131	0.195476	0.000288595
JAM3	0.411319	0.00317559	1.30364e-219	0.65927	6.51822e-220	0.163368	0.00317559
NFIB	0.410533	6.07765e-08	1.36285e-42	0.0916401	6.07765e-08	0.729426	6.81423e-43
RCSD1	0.40892	3.63558e-21	0	0.464249	0	0.353591	3.63558e-21
RASAL2	0.408205	5.64136e-45	1.59666e-98	0.318837	7.98328e-99	0.497574	5.64136e-45
TNFAIP1	0.407912	1.88588e-18	1.32708e-130	0.417776	6.63538e-131	0.398049	1.88588e-18
PIEZO2	0.40752	1.14997e-38	1.63159e-61	0.24254	1.14997e-38	0.572501	8.15793e-62
MACF1	0.405238	4.00378e-05	1.372e-80	0.526002	6.85999e-81	0.284474	4.00378e-05
ITGB1	0.404674	3.39796e-05	3.88115e-113	0.562306	1.94058e-113	0.247041	3.39796e-05
BID	0.404317	5.02212e-26	8.57957e-136	0.367219	4.28978e-136	0.441416	5.02212e-26
PTPN12	0.403648	3.994e-10	1.91154e-119	0.513835	9.5577e-120	0.293461	3.994e-10
SLC38A1	0.403322	7.33368e-05	0	1.02094	0	-0.214298	7.33368e-05
APP	0.402756	1.05648e-16	1.43126e-63	0.436339	7.15631e-64	0.369173	1.05648e-16
CD74	0.400845	7.50175e-29	4.95843e-176	-0.18749	7.50175e-29	0.989179	2.47922e-176
OPTN	0.400453	5.02611e-23	5.9507e-116	0.435751	2.97535e-116	0.365156	5.02611e-23
CXCR4	0.400015	7.15602e-08	0	1.33888	0	-0.538851	7.15602e-08
SOS1	0.399036	2.46252e-12	1.0489e-54	0.35449	5.2445e-55	0.443582	2.46252e-12
ANKRD11	0.396696	7.27802e-05	3.06462e-68	0.521525	1.53231e-68	0.271867	7.27802e-05
ISG15	0.393331	6.15513e-26	1.36354e-30	0.249771	6.15513e-26	0.536891	6.81772e-31
JMJD1C	0.393252	1.5677e-14	1.14073e-54	0.422416	5.70366e-55	0.364087	1.5677e-14
NAV1	0.390401	1.39537e-07	2.03401e-106	0.54813	1.017e-106	0.232673	1.39537e-07
ARHGEF7	0.389062	9.16045e-09	1.42089e-136	0.495308	7.10447e-137	0.282816	9.16045e-09
PRRG3	0.389059	6.85629e-57	2.03987e-180	0.379231	1.01994e-180	0.398886	6.85629e-57
FAM198B	0.388827	7.0557e-16	1.10855e-116	0.475145	5.54277e-117	0.302509	7.0557e-16
IQGAP1	0.388821	7.41713e-07	5.11648e-163	0.55008	2.55824e-163	0.227562	7.41713e-07
MAP1B	0.387824	1.39012e-11	1.65461e-56	0.368656	8.27306e-57	0.406992	1.39012e-11
PPP2R2A	0.38717	4.41529e-06	7.67801e-80	0.475884	3.83901e-80	0.298455	4.41529e-06
KIT	0.386305	9.65557e-28	0	0.531326	0	0.241283	9.65557e-28
STIM2	0.385079	8.20082e-35	2.13393e-48	0.214679	8.20082e-35	0.555479	1.06697e-48
VASH1	0.384959	1.80456e-23	1.07418e-133	0.485053	5.37089e-134	0.284864	1.80456e-23
IL3RA	0.384856	9.81254e-68	1.51462e-288	0.251615	7.57309e-289	0.518096	9.81254e-68
RNF19A	0.384253	6.04236e-06	1.05943e-69	0.493327	5.29716e-70	0.275179	6.04236e-06
PTK2	0.382563	1.33188e-10	9.01532e-85	0.461247	4.50766e-85	0.303879	1.33188e-10
SHE	0.38239	1.56056e-69	0	0.353446	0	0.411334	1.56056e-69
LYN	0.381903	6.12279e-14	0	0.471194	0	0.292613	6.12279e-14
CFLAR	0.381609	4.16494e-13	1.59186e-73	0.385682	7.95931e-74	0.377535	4.16494e-13
TMEM219	0.381257	8.69444e-10	1.08017e-75	0.423679	5.40085e-76	0.338834	8.69444e-10
DDX5	0.38113	3.9384e-15	4.35646e-82	0.456756	2.17823e-82	0.305505	3.9384e-15
IL6ST	0.381128	0.00103621	1.58424e-38	0.0425066	0.00103621	0.719749	7.92118e-39
IFITM3	0.380187	4.96599e-22	5.49395e-77	0.367434	2.74697e-77	0.39294	4.96599e-22
CHD7	0.380154	1.21393e-11	2.20308e-130	0.468449	1.10154e-130	0.291859	1.21393e-11
TSPAN14	0.37955	5.84912e-15	1.77087e-59	0.351103	8.85434e-60	0.407998	5.84912e-15
SPRY4	0.378365	1.56301e-13	1.08155e-267	0.444774	5.40777e-268	0.311956	1.56301e-13
BCAP31	0.376574	0.000895413	1.74815e-99	0.528645	8.74073e-100	0.224502	0.000895413
APOLD1	0.376098	9.13787e-30	4.47931e-148	0.456543	2.23966e-148	0.295654	9.13787e-30
DGKH	0.375689	3.91672e-09	2.26638e-179	0.4927	1.13319e-179	0.258677	3.91672e-09
ACTR2	0.375478	0.00155927	2.29632e-118	0.569941	1.14816e-118	0.181015	0.00155927
PLXNA2	0.3735	5.94841e-15	2.33172e-134	0.493951	1.16586e-134	0.253048	5.94841e-15
PSMA7	0.373148	1.94658e-18	1.1836e-85	0.400944	5.91799e-86	0.345352	1.94658e-18
LRRC32	0.370634	6.36071e-38	1.3501e-50	0.0892516	6.36071e-38	0.652017	6.75051e-51
CAPN2	0.370107	3.22804e-15	2.88655e-51	0.371256	1.44328e-51	0.368958	3.22804e-15
SH2B3	0.368864	7.83883e-35	1.1554e-168	0.313146	5.77701e-169	0.424583	7.83883e-35
LYVE1	0.368568	4.93557e-33	7.89084e-243	0.35561	3.94542e-243	0.381525	4.93557e-33
GNB1	0.368528	5.42372e-11	1.22446e-61	0.398862	6.12229e-62	0.338194	5.42372e-11
ODF2L	0.367494	9.59368e-07	3.79556e-28	0.162332	9.59368e-07	0.572655	1.89778e-28
IFITM2	0.367428	2.62936e-09	1.13824e-78	0.456457	5.69122e-79	0.278399	2.62936e-09
NOVA2	0.367299	8.08389e-66	0	0.39593	0	0.338667	8.08389e-66
SH3GLB1	0.36507	4.28882e-06	1.57647e-90	0.498448	7.88237e-91	0.231691	4.28882e-06
RDX	0.362718	2.85231e-15	1.71487e-25	0.277131	8.57435e-26	0.448304	2.85231e-15
ARHGEF3	0.361956	7.64617e-58	2.31244e-72	0.185309	1.15622e-72	0.538604	7.64617e-58
RAB13	0.361788	1.6083e-09	6.46857e-19	0.209863	1.6083e-09	0.513713	3.23428e-19
PEAK1	0.357794	2.62398e-25	4.42168e-73	0.318161	2.21084e-73	0.397428	2.62398e-25
JAK1	0.357337	5.13974e-05	5.84367e-85	0.495979	2.92184e-85	0.218696	5.13974e-05
YWHAZ	0.357271	0.0179847	1.31298e-135	0.601628	6.56488e-136	0.112915	0.0179847
RHOJ	0.356642	1.40678e-25	1.26111e-82	0.355976	6.30553e-83	0.357307	1.40678e-25
MBNL2	0.355955	6.32303e-10	3.11785e-96	0.405835	1.55892e-96	0.306075	6.32303e-10
PKN1	0.355954	7.56468e-12	1.08717e-156	0.439157	5.43584e-157	0.27275	7.56468e-12
NID1	0.355698	0.000169731	1.72093e-115	0.495536	8.60465e-116	0.21586	0.000169731
RBP1	0.355547	4.8984e-07	2.24267e-95	0.488207	1.12133e-95	0.222887	4.8984e-07
TMBIM6	0.355121	0.00106426	7.45229e-113	0.556839	3.72615e-113	0.153402	0.00106426
CHST15	0.354999	2.07563e-09	0	0.499637	0	0.21036	2.07563e-09
ZFP36	0.354171	6.34293e-14	4.6002e-27	0.123852	6.34293e-14	0.58449	2.3001e-27
LYPLA1	0.353692	0.000180747	1.91227e-77	0.437364	9.56134e-78	0.27002	0.000180747
SNCG	0.352278	2.32642e-47	2.10478e-73	0.297038	2.32642e-47	0.407518	1.05239e-73
PDE8A	0.351054	1.03744e-23	5.07419e-150	0.363848	2.53709e-150	0.338259	1.03744e-23
NINJ1	0.348689	5.7384e-05	2.7385e-79	0.52739	1.36925e-79	0.169988	5.7384e-05
SNX9	0.348135	3.83732e-17	4.31906e-92	0.398588	2.15953e-92	0.297681	3.83732e-17
DDX3X	0.348067	1.02546e-13	6.01441e-36	0.309125	3.0072e-36	0.387009	1.02546e-13
CD83	0.345789	3.00763e-05	8.89529e-66	-0.0504042	3.00763e-05	0.741982	4.44764e-66
TSPO	0.345189	5.60769e-19	4.17235e-37	0.296012	2.08618e-37	0.394365	5.60769e-19
PROCR	0.345136	4.44143e-29	1.43795e-132	0.313526	7.18977e-133	0.376746	4.44143e-29
JUNB	0.345003	1.3993e-12	7.98588e-26	0.178781	1.3993e-12	0.511225	3.99294e-26
CARD8	0.344918	9.5514e-19	5.87547e-35	0.190285	9.5514e-19	0.49955	2.93773e-35
GGA1	0.344659	9.56168e-07	4.60093e-52	0.393478	2.30047e-52	0.29584	9.56168e-07
KLF3	0.343741	8.32151e-11	1.07143e-84	0.427991	5.35717e-85	0.259492	8.32151e-11
SIPA1L2	0.343631	1.95067e-05	2.29769e-125	0.511675	1.14884e-125	0.175588	1.95067e-05
ARHGEF12	0.34317	1.21428e-18	1.17076e-35	0.272013	5.85381e-36	0.414326	1.21428e-18
CTNND1	0.342104	5.33728e-05	1.96111e-71	0.435429	9.80554e-72	0.248779	5.33728e-05
ARPC4	0.342087	0.000434265	7.44039e-89	0.512195	3.72019e-89	0.171978	0.000434265
MYADM	0.341906	2.46979e-09	8.6611e-49	0.348889	4.33055e-49	0.334923	2.46979e-09
FN1	0.341816	1.70059e-25	8.00854e-60	-0.382885	1.70059e-25	1.06652	4.00427e-60
ADCY4	0.341359	1.01012e-54	2.16634e-117	0.342178	1.08317e-117	0.34054	1.01012e-54
CD109	0.340582	1.03066e-31	1.52998e-119	0.224002	7.6499e-120	0.457163	1.03066e-31
PTPRE	0.339963	2.62114e-15	1.34801e-277	0.419804	6.74006e-278	0.260123	2.62114e-15
ATOX1	0.337465	0.000159874	3.0956e-89	0.451107	1.5478e-89	0.223822	0.000159874
LPP	0.336001	0.000311868	4.83647e-67	0.421024	2.41824e-67	0.250979	0.000311868
PXN	0.33581	3.4554e-16	8.56097e-136	0.379615	4.28049e-136	0.292005	3.4554e-16
GATA2	0.335703	2.79082e-15	4.87371e-242	0.382903	2.43685e-242	0.288503	2.79082e-15
ABL2	0.335064	0.0255146	1.88499e-162	0.530239	9.42496e-163	0.13989	0.0255146
MEF2A	0.33395	1.91283e-18	6.33118e-22	0.218851	3.16559e-22	0.44905	1.91283e-18
PGM2L1	0.333818	7.51736e-06	7.26723e-143	0.495012	3.63362e-143	0.172623	7.51736e-06
PLAT	0.333581	5.28734e-13	4.21819e-32	-0.122374	5.28734e-13	0.789536	2.10909e-32
GRAP	0.333129	9.78894e-51	0	0.294373	0	0.371885	9.78894e-51
RHOA	0.332615	2.50385e-16	4.37345e-58	0.306181	2.18672e-58	0.359049	2.50385e-16
PARVB	0.332016	4.79539e-32	2.57219e-91	0.365199	1.2861e-91	0.298833	4.79539e-32
CLEC2B	0.33173	1.82652e-80	4.79945e-165	0.147879	2.39973e-165	0.515582	1.82652e-80
CKLF	0.331649	5.38301e-06	4.74735e-59	0.393319	2.37368e-59	0.269979	5.38301e-06
ELF1	0.331516	4.15038e-17	1.39572e-92	0.322272	6.97862e-93	0.340761	4.15038e-17
FOXO1	0.331064	8.24157e-22	1.01717e-307	0.403929	5.08586e-308	0.2582	8.24157e-22
ECE1	0.330932	1.19492e-51	6.18224e-84	0.223222	3.09112e-84	0.438642	1.19492e-51
LRRFIP1	0.330749	6.60358e-09	1.66401e-59	0.361069	8.32006e-60	0.300429	6.60358e-09
AK1	0.329614	0.00274609	2.98621e-80	0.487828	1.49311e-80	0.171399	0.00274609
ST3GAL1	0.329522	2.3293e-16	1.15593e-36	0.234879	5.77964e-37	0.424164	2.3293e-16
ZNF281	0.32918	2.4837e-12	1.33045e-25	0.25681	6.65223e-26	0.401549	2.4837e-12
FAM13C	0.326403	3.23016e-56	1.99199e-78	0.153895	3.23016e-56	0.498912	9.95997e-79
DPYSL2	0.326388	3.47652e-08	1.32591e-49	0.364387	6.62953e-50	0.28839	3.47652e-08
AHNAK	0.323522	4.81576e-05	5.44202e-83	0.455529	2.72101e-83	0.191515	4.81576e-05
NFKBIA	0.323206	1.27682e-05	1.4831e-21	0.109766	1.27682e-05	0.536647	7.41548e-22
PPFIBP1	0.323197	6.87361e-07	1.55132e-44	0.333767	7.7566e-45	0.312627	6.87361e-07
GIMAP1	0.323171	2.64099e-59	6.99891e-266	0.230637	3.49946e-266	0.415705	2.64099e-59
RAB5C	0.322338	4.05558e-05	2.11141e-66	0.416411	1.0557e-66	0.228264	4.05558e-05
LAMTOR2	0.321572	0.00235121	9.95481e-75	0.447219	4.97741e-75	0.195925	0.00235121
HOXB6	0.320565	0.00759938	3.23662e-198	0.765717	1.61831e-198	-0.124587	0.00759938
SPARC	0.319995	0.00453979	1.01839e-156	0.772628	5.09195e-157	-0.132639	0.00453979
GIMAP6	0.319366	1.90711e-98	4.41971e-192	0.148385	2.20986e-192	0.490346	1.90711e-98
RAB6A	0.317571	0.00465745	2.4413e-86	0.472781	1.22065e-86	0.162362	0.00465745
ZC3HAV1	0.317429	2.10337e-29	1.08321e-150	0.225322	5.41603e-151	0.409535	2.10337e-29
PPP1R15A	0.316345	0.006312	1.11987e-117	0.644738	5.59937e-118	-0.0120477	0.006312
KLHL5	0.316102	2.52242e-25	3.61051e-70	0.316463	1.80526e-70	0.315741	2.52242e-25
RBPMS	0.315458	4.48723e-08	2.01329e-88	0.368614	1.00665e-88	0.262302	4.48723e-08
ATP11A	0.314994	2.70768e-20	6.66372e-97	0.325854	3.33186e-97	0.304134	2.70768e-20
AES	0.314665	0.000248621	6.72925e-74	0.443922	3.36463e-74	0.185408	0.000248621
CTTN	0.314514	4.63096e-06	1.87038e-35	0.378147	9.35192e-36	0.250881	4.63096e-06
BTBD3	0.314375	6.83219e-16	1.0161e-34	0.136159	6.83219e-16	0.492591	5.08049e-35
MYL12B	0.313696	0.00623045	2.89735e-83	0.514275	1.44868e-83	0.113118	0.00623045
MPZL1	0.312394	1.83284e-05	6.18555e-57	0.386503	3.09278e-57	0.238286	1.83284e-05
HES1	0.31235	1.23426e-05	2.1384e-29	0.387726	1.0692e-29	0.236973	1.23426e-05
PICALM	0.31169	0.00228561	5.37145e-64	0.38191	2.68573e-64	0.24147	0.00228561
ELMO1	0.311302	3.49719e-35	0	0.32004	0	0.302564	3.49719e-35
EIF4G2	0.31084	0.00101121	1.09837e-114	0.484197	5.49183e-115	0.137483	0.00101121
OSTF1	0.306025	5.59264e-15	3.30559e-80	0.276748	1.6528e-80	0.335302	5.59264e-15
BCL10	0.305762	0.00718077	2.72047e-110	0.439843	1.36024e-110	0.171681	0.00718077
FGD5	0.302848	4.60685e-35	4.26812e-196	0.317792	2.13406e-196	0.287904	4.60685e-35
RPS19BP1	0.302742	0.013772	6.04701e-93	0.470625	3.02351e-93	0.134858	0.013772
CRMP1	0.302601	2.46294e-06	2.8231e-90	0.389452	1.41155e-90	0.21575	2.46294e-06
GFOD2	0.301272	1.1743e-06	4.28576e-79	0.358761	2.14288e-79	0.243783	1.1743e-06
NRN1	0.300883	3.37132e-55	9.98542e-80	0.157114	3.37132e-55	0.444651	4.99271e-80
IFRD1	0.300791	2.17284e-05	4.86801e-68	0.38714	2.43401e-68	0.214443	2.17284e-05
KIAA0355	0.300433	7.05764e-10	2.8726e-59	0.310685	1.4363e-59	0.290181	7.05764e-10
BNIP2	0.297211	0.00821385	4.0772e-91	0.452037	2.0386e-91	0.142384	0.00821385
DNAJB6	0.297166	2.25562e-10	8.15063e-30	0.266441	4.07532e-30	0.327891	2.25562e-10
CDC42BPB	0.296757	2.22812e-11	9.95904e-49	0.30904	4.97952e-49	0.284474	2.22812e-11
MT-ND2	0.296528	7.85585e-05	3.89271e-86	0.497799	1.94636e-86	0.0952572	7.85585e-05
PLA2G4C	0.295725	1.63813e-59	1.08038e-202	0.242807	5.4019e-203	0.348643	1.63813e-59
SHISA5	0.295137	0.0282132	2.3148e-74	0.45509	1.1574e-74	0.135185	0.0282132
VAMP3	0.294008	4.83825e-05	1.3773e-65	0.370097	6.88652e-66	0.217918	4.83825e-05
IER5	0.293918	2.75813e-15	2.80675e-93	0.246327	1.40338e-93	0.34151	2.75813e-15
MTDH	0.29309	2.94764e-06	1.44267e-36	0.31004	7.21334e-37	0.27614	2.94764e-06
TFPI2	0.292184	9.57554e-30	1.14361e-37	0.205223	5.71803e-38	0.379145	9.57554e-30
GNB2	0.291439	5.90649e-05	5.39007e-47	0.323731	2.69503e-47	0.259147	5.90649e-05
MAPRE2	0.291197	2.5443e-17	3.09969e-68	0.268515	1.54985e-68	0.313879	2.5443e-17
TNFRSF1A	0.290315	1.70782e-05	4.20219e-29	0.341771	2.10109e-29	0.238859	1.70782e-05
NDUFA8	0.289887	1.39641e-07	2.90585e-31	0.274194	1.45292e-31	0.30558	1.39641e-07
SPTAN1	0.289522	1.17319e-06	2.09942e-42	0.297344	1.04971e-42	0.2817	1.17319e-06
DDX21	0.28909	6.13853e-05	1.10149e-35	0.293812	5.50744e-36	0.284368	6.13853e-05
GRN	0.28841	0.0103015	3.02839e-65	0.429345	1.51419e-65	0.147475	0.0103015
SSH2	0.287782	2.73578e-12	6.41123e-86	0.346329	3.20562e-86	0.229234	2.73578e-12
JUND	0.286699	4.3274e-09	1.09339e-19	0.239833	5.46694e-20	0.333566	4.3274e-09
FYN	0.286589	3.92137e-08	2.75557e-46	0.307512	1.37779e-46	0.265667	3.92137e-08
DYNC1LI2	0.286492	0.0304823	3.13628e-79	0.466541	1.56814e-79	0.106443	0.0304823
SLC41A1	0.284192	1.64108e-18	4.83756e-39	0.188301	2.41878e-39	0.380084	1.64108e-18
SEC62	0.283791	0.0237127	5.47139e-68	0.404556	2.73569e-68	0.163025	0.0237127
IDH2	0.283526	4.33062e-08	5.57991e-26	0.240368	2.78995e-26	0.326685	4.33062e-08
SERPINB6	0.28295	3.7736e-11	1.60439e-18	0.205624	8.02193e-19	0.360277	3.7736e-11
SH3GL1	0.282848	4.57213e-10	4.18103e-46	0.281605	2.09051e-46	0.28409	4.57213e-10
ERICH1	0.282648	4.90973e-05	1.30445e-64	0.378596	6.52226e-65	0.186701	4.90973e-05
BAG3	0.282431	6.9437e-12	8.14937e-53	0.218784	4.07469e-53	0.346077	6.9437e-12
SHC1	0.281225	2.92106e-08	9.66472e-50	0.359749	4.83236e-50	0.2027	2.92106e-08
FAM129B	0.281064	1.66572e-09	4.3468e-85	0.333583	2.1734e-85	0.228545	1.66572e-09
DUSP5	0.280012	1.1501e-44	5.86245e-154	0.136576	2.93122e-154	0.423448	1.1501e-44
NPR1	0.279562	4.42413e-41	2.05936e-41	0.156503	1.02968e-41	0.402621	4.42413e-41
BCAP29	0.279554	7.24541e-05	1.16681e-39	0.291054	5.83407e-40	0.268054	7.24541e-05
SELENON	0.279505	2.00737e-14	5.59123e-61	0.307886	2.79561e-61	0.251124	2.00737e-14
HERPUD1	0.278929	6.32504e-08	1.78918e-44	0.348648	8.94591e-45	0.209209	6.32504e-08
NAA38	0.277828	7.27954e-11	2.33277e-20	0.201456	1.16639e-20	0.354199	7.27954e-11
HOTAIRM1	0.277555	9.05599e-07	1.78988e-62	0.268922	8.94942e-63	0.286187	9.05599e-07
HEG1	0.276429	2.87242e-22	5.90771e-58	0.158974	2.95386e-58	0.393885	2.87242e-22
SERTAD1	0.275431	9.74446e-08	1.23184e-44	0.250603	6.1592e-45	0.300258	9.74446e-08
ROCK2	0.274374	4.59177e-07	1.0371e-37	0.274244	5.18549e-38	0.274503	4.59177e-07
RAB10	0.273782	0.0257595	6.43148e-60	0.408065	3.21574e-60	0.139498	0.0257595
URM1	0.272651	0.000447128	2.33246e-47	0.333078	1.16623e-47	0.212225	0.000447128
STOM	0.272625	0.000273031	6.64576e-19	0.0426584	0.000273031	0.502592	3.32288e-19
SWAP70	0.272582	5.5267e-08	1.02648e-82	0.298864	5.1324e-83	0.2463	5.5267e-08
FNBP1L	0.272246	0.0415915	3.89674e-63	0.405254	1.94837e-63	0.139237	0.0415915
MRPL17	0.271635	8.10236e-05	9.20186e-51	0.350207	4.60093e-51	0.193062	8.10236e-05
SMIM12	0.271502	0.00754491	1.99442e-66	0.408506	9.97211e-67	0.134498	0.00754491
VPS37B	0.27145	0.00101714	4.79863e-98	0.367646	2.39932e-98	0.175254	0.00101714
CCNY	0.271433	2.36646e-11	5.81636e-30	0.231406	2.90818e-30	0.31146	2.36646e-11
EPAS1	0.271416	3.23643e-16	4.50591e-84	0.196783	2.25295e-84	0.346048	3.23643e-16
STAP2	0.271063	1.81049e-34	1.28726e-91	0.248922	6.43629e-92	0.293204	1.81049e-34
CASP4	0.270668	1.955e-25	8.00402e-60	0.105895	4.00201e-60	0.435442	1.955e-25
RAP1B	0.270483	2.73202e-07	3.83012e-40	0.299503	1.91506e-40	0.241463	2.73202e-07
CHST12	0.27019	3.47276e-07	2.21042e-36	0.273865	1.10521e-36	0.266515	3.47276e-07
RB1	0.269514	1.90081e-06	8.31065e-84	0.342203	4.15532e-84	0.196824	1.90081e-06
ADAM10	0.269357	0.0227227	3.30467e-81	0.411613	1.65234e-81	0.127102	0.0227227
MGST3	0.269197	1.63338e-07	2.07829e-20	0.207281	1.03914e-20	0.331113	1.63338e-07
DNAJA1	0.268692	5.99415e-13	2.46712e-27	0.244627	1.23356e-27	0.292757	5.99415e-13
KLF10	0.267676	1.90779e-05	2.90282e-43	0.265158	1.45141e-43	0.270194	1.90779e-05
CD55	0.267634	6.84223e-14	9.83024e-33	0.0905166	4.91512e-33	0.444751	6.84223e-14
IVNS1ABP	0.267568	2.2733e-05	2.30487e-25	0.266271	1.15243e-25	0.268865	2.2733e-05
LRCH1	0.266529	1.12356e-06	3.72403e-80	0.306657	1.86201e-80	0.226401	1.12356e-06
ABI3	0.266432	3.47169e-44	2.62333e-82	0.138685	1.31167e-82	0.39418	3.47169e-44
TEX264	0.266033	0.000461355	1.79469e-55	0.323921	8.97345e-56	0.208145	0.000461355
NOS3	0.265871	9.80064e-44	4.48611e-99	0.218653	2.24305e-99	0.313089	9.80064e-44
SIGIRR	0.265676	1.00631e-05	2.0458e-26	0.254088	1.0229e-26	0.277264	1.00631e-05
MED10	0.265005	0.00436413	1.90599e-54	0.364225	9.52993e-55	0.165786	0.00436413
PLEC	0.263688	5.7677e-09	3.00785e-37	0.285547	1.50392e-37	0.24183	5.7677e-09
RND3	0.262217	1.46516e-06	3.85841e-10	0.240842	1.92921e-10	0.283592	1.46516e-06
ZFAND5	0.262037	3.53773e-06	5.34168e-25	0.286845	2.67084e-25	0.237229	3.53773e-06
RNF181	0.261727	0.0124882	3.44123e-44	0.336281	1.72061e-44	0.187173	0.0124882
EIF2B2	0.261604	0.0170807	1.9093e-87	0.430117	9.54648e-88	0.093091	0.0170807
H2AFZ	0.261392	4.83498e-09	2.25e-78	0.345096	1.125e-78	0.177687	4.83498e-09
TIMP1	0.260355	1.18241e-07	3.55341e-37	0.308151	1.77671e-37	0.212559	1.18241e-07
NTAN1	0.260262	0.0258269	3.75262e-71	0.413334	1.87631e-71	0.10719	0.0258269
ASAP1	0.259876	1.10302e-06	8.81824e-20	0.101299	1.10302e-06	0.418452	4.40912e-20
SYPL1	0.259869	9.45257e-05	3.37225e-47	0.3	1.68612e-47	0.219739	9.45257e-05
NR3C1	0.259105	6.27622e-13	3.00261e-16	0.150093	1.50131e-16	0.368118	6.27622e-13
CSGALNACT1	0.259063	2.72198e-28	7.39527e-122	0.204761	3.69763e-122	0.313364	2.72198e-28
CSNK1A1	0.258993	0.0463414	1.54597e-65	0.425189	7.72986e-66	0.0927963	0.0463414
PHLDB1	0.258975	3.11836e-09	1.77032e-28	0.221226	8.85162e-29	0.296725	3.11836e-09
GNG5	0.25889	0.000114416	3.17282e-75	0.354931	1.58641e-75	0.162848	0.000114416
NCKAP1	0.258462	3.3606e-13	8.58145e-26	0.23195	4.29073e-26	0.284975	3.3606e-13
PARP14	0.258458	2.71288e-15	2.25715e-37	0.166062	1.12857e-37	0.350854	2.71288e-15
AGRN	0.25829	8.95423e-14	1.48166e-18	0.132608	8.95423e-14	0.383971	7.4083e-19
ASCC3	0.25797	0.0132351	3.96944e-53	0.340736	1.98472e-53	0.175203	0.0132351
MAGI1	0.257846	1.89731e-07	1.66498e-69	0.347782	8.32489e-70	0.167911	1.89731e-07
MAPK1	0.257431	3.91474e-06	1.51547e-46	0.293709	7.57736e-47	0.221153	3.91474e-06
SPTSSA	0.257131	0.0017164	1.38549e-47	0.311387	6.92743e-48	0.202876	0.0017164
CD9	0.256758	1.69343e-07	1.39184e-13	0.151546	6.95922e-14	0.361969	1.69343e-07
ATP1B3	0.256334	1.18664e-11	2.21494e-12	0.157247	1.18664e-11	0.355421	1.10747e-12
NEDD9	0.256296	5.75372e-14	5.87004e-17	0.115452	2.93502e-17	0.39714	5.75372e-14
BCAR1	0.256197	8.0394e-08	3.04674e-30	0.258686	1.52337e-30	0.253708	8.0394e-08
APLP2	0.255477	0.00278688	7.5428e-147	0.678585	3.7714e-147	-0.16763	0.00278688
CTTNBP2NL	0.255211	6.60652e-05	3.04699e-43	0.287233	1.5235e-43	0.223189	6.60652e-05
RABAC1	0.255164	7.9899e-06	1.39592e-33	0.268026	6.9796e-34	0.242303	7.9899e-06
SLC25A37	0.254409	1.15042e-08	9.44165e-14	0.232674	4.72082e-14	0.276143	1.15042e-08
SH3BP2	0.254239	6.57545e-13	1.45396e-62	0.255891	7.26978e-63	0.252586	6.57545e-13
CASKIN2	0.252871	2.61792e-24	2.43313e-40	0.159727	1.21657e-40	0.346014	2.61792e-24
ACOT9	0.252717	0.0141105	1.59339e-88	0.390065	7.96696e-89	0.115368	0.0141105
SASH1	0.252616	1.84166e-09	2.35861e-74	0.282761	1.1793e-74	0.222472	1.84166e-09
RAB7A	0.252573	0.0126953	1.08068e-57	0.376396	5.40339e-58	0.128749	0.0126953
PMEPA1	0.252001	2.93405e-08	3.65761e-58	0.240175	1.82881e-58	0.263827	2.93405e-08
GADD45GIP1	0.250898	0.000519619	7.69881e-41	0.278145	3.84941e-41	0.223652	0.000519619
TXNDC17	0.250844	0.00227435	5.17938e-37	0.34107	2.58969e-37	0.160617	0.00227435
RBMS1	0.250626	0.0220678	5.62308e-51	0.36907	2.81154e-51	0.132182	0.0220678
ASAP2	0.249828	5.54549e-17	2.81142e-69	0.232588	1.40571e-69	0.267068	5.54549e-17
SOCS2	0.249422	1.6629e-08	4.02814e-21	0.186867	2.01407e-21	0.311977	1.6629e-08
CRK	0.248962	5.8925e-05	4.58375e-33	0.260241	2.29188e-33	0.237682	5.8925e-05
SESTD1	0.248949	2.39702e-05	3.75259e-39	0.299068	1.8763e-39	0.198829	2.39702e-05
SCAND1	0.248825	0.00252899	6.24141e-45	0.301644	3.12071e-45	0.196005	0.00252899
DDAH2	0.247389	0.00323641	9.44688e-55	0.353652	4.72344e-55	0.141127	0.00323641
NOL7	0.246689	0.0235411	2.40769e-40	0.331932	1.20385e-40	0.161446	0.0235411
SERINC3	0.245379	0.000739503	5.53335e-57	0.314132	2.76668e-57	0.176625	0.000739503
IFNAR1	0.245206	0.0003879	1.45084e-56	0.274121	7.25421e-57	0.216291	0.0003879
TAOK2	0.24485	3.20603e-13	6.978e-62	0.284385	3.489e-62	0.205315	3.20603e-13
INKA1	0.243771	0.00165194	2.34214e-45	0.330168	1.17107e-45	0.157375	0.00165194
TJP2	0.243651	1.00418e-08	2.40556e-181	0.290251	1.20278e-181	0.197051	1.00418e-08
GIT1	0.243467	2.09448e-09	5.75894e-83	0.278607	2.87947e-83	0.208327	2.09448e-09
RAP1A	0.242978	2.14555e-08	4.64495e-15	0.156735	2.32248e-15	0.32922	2.14555e-08
ADRM1	0.242342	0.00051313	1.25075e-28	0.286227	6.25374e-29	0.198458	0.00051313
EIF4A1	0.241824	3.28717e-07	2.98305e-42	0.313773	1.49152e-42	0.169876	3.28717e-07
TGFB1	0.241673	1.32222e-11	1.77487e-76	0.245006	8.87433e-77	0.23834	1.32222e-11
POLR2L	0.241502	0.0451997	7.47515e-56	0.351783	3.73757e-56	0.131221	0.0451997
LIMK2	0.239812	3.56098e-06	2.72035e-88	0.329192	1.36018e-88	0.150431	3.56098e-06
TRIOBP	0.239501	1.28418e-07	6.79104e-41	0.297456	3.39552e-41	0.181546	1.28418e-07
YBX1	0.239423	0.00324084	3.04421e-69	0.290779	1.52211e-69	0.188066	0.00324084
RASSF1	0.238356	0.0133133	7.86274e-98	0.386683	3.93137e-98	0.0900294	0.0133133
RHOG	0.237972	0.04068	9.79074e-82	0.400035	4.89537e-82	0.0759088	0.04068
ARID4B	0.237646	2.13341e-08	1.93909e-08	0.180185	9.69547e-09	0.295106	2.13341e-08
GLS	0.237316	1.26659e-07	6.05418e-45	0.231171	3.02709e-45	0.24346	1.26659e-07
TMEM109	0.236866	1.67246e-06	1.13564e-28	0.213838	5.67819e-29	0.259894	1.67246e-06
MAP4K5	0.235605	1.05089e-08	3.12083e-13	0.175293	1.56041e-13	0.295917	1.05089e-08
ITM2A	0.234892	7.47102e-30	9.68669e-58	0.217745	4.84335e-58	0.25204	7.47102e-30
WARS	0.234087	1.26281e-11	1.41528e-18	0.156411	7.07642e-19	0.311763	1.26281e-11
NES	0.233278	1.63089e-07	1.3562e-11	0.150259	1.63089e-07	0.316297	6.781e-12
ARGLU1	0.233048	2.3896e-07	2.1155e-11	0.2318	1.05775e-11	0.234295	2.3896e-07
NUMB	0.232269	1.58103e-06	5.03141e-25	0.197549	2.51571e-25	0.266989	1.58103e-06
C1QTNF3	0.232018	1.78634e-08	4.18647e-48	-0.123038	1.78634e-08	0.587073	2.09323e-48
MECP2	0.231384	8.76367e-06	1.84009e-33	0.278408	9.20045e-34	0.18436	8.76367e-06
TRIM24	0.230471	0.00276159	2.36503e-55	0.318755	1.18251e-55	0.142188	0.00276159
LMBR1L	0.230379	0.0285904	1.46487e-71	0.363372	7.32437e-72	0.0973858	0.0285904
FZD4	0.230249	0.00171573	1.74262e-114	0.3388	8.71309e-115	0.121698	0.00171573
RGS12	0.229984	2.02903e-06	6.86327e-23	0.226147	3.43164e-23	0.233822	2.02903e-06
CAPNS1	0.229006	2.99096e-05	3.36096e-26	0.273722	1.68048e-26	0.184289	2.99096e-05
SDCBP	0.22869	8.32818e-22	2.12693e-31	-0.198701	8.32818e-22	0.656082	1.06346e-31
RNF7	0.228604	4.8748e-09	2.60341e-15	0.162466	1.3017e-15	0.294742	4.8748e-09
UBE2D3	0.228539	5.29662e-05	1.22042e-35	0.254795	6.10208e-36	0.202282	5.29662e-05
IRF2	0.228511	7.78217e-17	1.01886e-20	0.133342	5.0943e-21	0.323679	7.78217e-17
RPS6KA3	0.2284	1.52915e-10	4.67334e-43	0.215354	2.33667e-43	0.241447	1.52915e-10
ARHGEF1	0.227525	0.000194207	1.44448e-53	0.274401	7.22241e-54	0.180648	0.000194207
SIRT2	0.22731	0.000163983	4.46377e-13	0.0835663	0.000163983	0.371053	2.23188e-13
MPRIP	0.22517	0.000559185	6.85324e-42	0.28764	3.42662e-42	0.1627	0.000559185
SELENOW	0.224892	0.00127655	3.08993e-122	0.613478	1.54496e-122	-0.163693	0.00127655
ERBIN	0.223824	1.13291e-09	2.40795e-14	0.189391	1.20397e-14	0.258257	1.13291e-09
[truncated: 1,675 more rows]

## Sheet: Cluster 5
Gene	MeanLogFC	MaxPVal	MinPVal	OrganoidLogFC	OrganoidPVal	LindstromLogFC	LindstromPVal		Top 30 De genes GO: Biological process
[truncated: 2,030 more rows]

[truncated: 10 more sheets: Cluster 6, Cluster 7, Cluster 8, Cluster 9, Cluster 10, Cluster 11, Cluster 12, Cluster 13, Cluster 14, Cluster 15]
