# Supplementary material for: Single-cell analysis reveals congruence between kidney organoids and human fetal kidney
Source: Genome Med. 2019 Jan 23;11:3. doi: 10.1186/s13073-019-0615-0 (PMC6345028; doi:10.1186/s13073-019-0615-0)
Supplement: Supplementary file 6 — Differential expression analysis for combined clusters. Results from differential expression analysis for organoid and hFK cells within combined clusters. (XLSX 2893 kb) [file 13073_2019_615_MOESM6_ESM.xlsx]

## Sheet: Title and Legend
Additional file 6: Differential expression analysis for combined clusters. Results from differential expression testing within each cluster after removal of the sample-enriched signature. DE genes presented in table 1 represent results from this file with absolute log fold change greater than 0.8 and adjusted p value < 0.05.

## Sheet: Cluster 0
Gene	LogFC	pVal
CHST2	0.758248	6.90992e-168
NRK	0.87557	2.7418e-160
MRPL45	0.511379	2.52432e-156
LINC01116	0.634543	1.84998e-155
ACTG1	-0.483686	1.80992e-153
PDCD2	0.554209	2.26755e-151
RPS3A	0.384298	1.03941e-148
SEC22B	0.525054	7.45688e-147
CXXC5	0.650552	7.33685e-144
NCOA4	0.495504	9.78033e-144
RPL27A	0.415704	2.42423e-143
LINC00632	0.593301	5.77201e-143
RPS3	0.386252	2.16498e-141
COTL1	0.67853	2.06834e-139
LIMCH1	0.628909	1.15644e-134
FTL	0.654263	8.2217e-130
NENF	0.46364	6.73346e-129
GABARAP	0.474694	2.10941e-128
RPL23A	0.368339	1.0064e-127
RPS2	0.429647	7.16542e-125
TRIL	0.525591	1.9644e-124
RAMMET	0.492777	2.66005e-124
RPL35	0.457636	3.04627e-124
IGDCC3	0.581071	1.64316e-122
SRSF8	0.440678	1.91133e-122
GRINA	0.457655	3.12199e-121
NUTM2B-AS1	0.449872	6.05097e-120
RPL32	0.305545	3.15171e-118
GLRX5	0.429811	4.25316e-118
RPL29	0.390662	6.6651e-118
MT-CO3	0.53474	4.40219e-117
BAG1	0.414991	1.0344e-114
BLOC1S4	0.400908	1.03325e-113
PKIB	0.424047	3.90788e-113
MIR503HG	0.644481	1.02989e-112
FAM215B	0.411858	1.2576e-112
RPS19	0.307952	1.81599e-112
PNMA1	0.491743	6.98723e-111
SF3A2	0.405548	1.54689e-110
DDX52	0.381342	3.0781e-109
HIST3H2A	0.419594	8.59519e-108
MLEC	0.460516	1.27082e-106
CTNNBIP1	0.39793	3.45482e-106
NAV3	0.53761	1.00293e-105
INAFM1	0.39914	1.01197e-104
P3H4	0.427565	1.0139e-104
JPH4	0.42098	1.31581e-104
TSC22D4	0.485826	2.74004e-104
MT-ND4	0.525436	1.43238e-103
RBM15B	0.342671	1.74142e-103
H1FX	0.383237	1.29579e-101
SOX6	0.452646	1.42745e-101
BRI3	0.395741	1.19534e-100
TSR3	0.351361	2.66585e-100
HEBP2	0.400404	7.88118e-100
CTDNEP1	0.386246	2.96626e-99
UCHL1	0.473783	4.09467e-99
BIN1	0.447067	1.15879e-98
FDX1	0.419055	1.88649e-98
SUMO2	0.494015	1.90177e-98
WIPI2	0.381306	9.06606e-98
S1PR2	0.378867	9.9036e-98
ALKBH5	0.362925	1.72807e-97
GDF11	0.383876	2.19461e-97
PLEKHO1	0.455402	2.3578e-97
HNRNPAB	0.453497	5.09425e-97
RPL28	0.309119	5.16938e-97
HOXA9	0.675914	5.29684e-97
SHARPIN	0.37774	3.77334e-96
RPS24	0.302264	4.56584e-96
RNF115	0.335177	6.32671e-96
ELAVL1	0.400343	8.61969e-96
CLEC11A	0.48348	1.44927e-95
RPL8	0.321536	2.67434e-95
TPGS1	0.332631	2.71714e-95
RPS15	0.300045	7.49737e-95
EFNA5	0.498278	8.89042e-95
RASL12	0.35711	2.28308e-94
NREP	0.725784	3.24656e-94
A1BG	0.352815	5.39192e-94
NLRP1	0.417404	1.79184e-93
ZCCHC3	0.32478	4.02075e-93
COPRS	0.33947	1.1374e-92
TRIOBP	0.392809	3.75349e-92
NR2F1-AS1	0.340139	9.98606e-92
EVA1B	0.359007	2.92095e-91
ARF6	0.348163	3.34408e-91
FAM173A	0.321629	3.39287e-91
IFNGR2	0.37507	3.81574e-91
LIX1L	0.306202	8.45398e-91
TAF15	0.308851	8.45399e-91
PCAT7	0.323645	2.34905e-90
DCP1A	0.324121	7.12563e-90
UQCC2	0.497781	7.51548e-90
GNAI2	0.396225	1.12872e-89
NPM1	0.385733	1.6713e-89
ARMC10	0.328485	2.87128e-89
RDH14	0.303413	3.35597e-89
PAIP1	0.341056	5.1363e-89
PTPRA	0.343008	1.86283e-88
NPDC1	0.350201	1.8896e-88
GNB2	0.423838	2.75937e-88
HDHD5	0.314882	4.67148e-88
DPPA4	0.323767	1.32877e-86
OAF	0.435919	3.48726e-86
PPP4R3B	0.306939	9.89167e-86
BCL7C	0.369806	1.02134e-85
PGP	0.291719	4.42053e-85
DNAJC1	0.328958	1.67584e-84
MRPL30	0.280319	2.73122e-84
RAB5IF	0.342086	3.30332e-84
SMARCD3	0.337225	6.2561e-84
PABPN1	0.430708	8.84796e-84
TCEA2	0.390176	4.06042e-83
ADAMTS6	0.450521	4.79267e-83
MAP7D1	0.321036	6.22915e-83
AIF1	0.420157	6.79531e-83
EEF1G	0.279286	7.35459e-83
PTGES2	0.325519	1.21299e-82
NT5DC2	0.345766	1.40846e-82
H2AFV	0.424534	1.63886e-82
LSM12	0.286752	3.90596e-82
ZNF503	0.544025	4.46576e-82
TCAF1	0.34035	5.45035e-82
SSBP4	0.425746	9.21476e-82
AKIRIN1	0.378948	1.12789e-81
SET	0.583491	2.60153e-81
DAP	0.348832	2.67419e-81
LINC00467	0.290628	3.57512e-81
MAZ	0.343696	4.30424e-81
RPS11	-0.337698	3.05736e-80
DUSP15	0.289168	1.06533e-79
GABPB1	0.332161	1.87334e-79
TMEM203	0.262672	2.69841e-79
UBE2L3	0.451552	3.44384e-79
YBX3	0.291846	4.03677e-79
SURF1	0.328616	8.21994e-79
KLHDC2	0.350705	1.72125e-78
CRABP2	0.57529	2.9117e-78
CAPN2	0.335898	4.05592e-78
WASHC1	0.286046	1.46617e-77
MMP24OS	0.268908	2.05502e-77
PIGX	0.282868	2.10596e-77
SHC1	0.32814	2.82485e-77
ZNF84	0.271978	4.12779e-77
RPS15A	0.247124	5.26091e-77
MTX1	0.289878	7.36547e-77
MCUR1	0.279128	1.06959e-76
ZSCAN16-AS1	0.301316	2.16767e-76
CDK16	0.299369	2.69024e-76
ZNF771	0.281611	2.8605e-76
RPL18A	0.268079	5.81077e-76
GSTT2B	0.261112	9.15284e-76
DEXI	0.273277	1.21206e-75
MRPL41	0.407842	2.15801e-75
NDUFA7	0.296012	3.58377e-75
STARD7	0.328542	5.23955e-75
CAPNS1	0.318656	5.97393e-75
CCDC85B	0.364626	9.11796e-75
ATN1	0.282239	9.2645e-75
ABHD17A	0.262826	2.11862e-74
PTPMT1	0.309967	2.61062e-74
PDLIM5	0.296492	3.00294e-74
ACTR1B	0.284793	3.44778e-74
RAC3	0.307991	5.21064e-74
ARF5	0.403882	8.25216e-74
SNCG	0.287541	1.1734e-73
TIMM23	0.256476	1.56839e-73
RAMP2	0.493124	1.75042e-73
SERF2	0.370893	2.22134e-73
MRPL52	0.38551	3.16689e-73
SOCS1	0.294618	1.04619e-72
CIZ1	0.313003	1.27265e-72
WDR86	0.272523	1.30926e-72
RPS16	-0.274718	1.64938e-72
MALAT1	-0.3963	3.79998e-72
MEOX2	0.335498	4.04761e-72
ZNF467	0.281301	4.28454e-72
TAF10	0.247993	4.45246e-72
SSNA1	0.343511	5.94745e-72
FOXP1	0.398617	6.4293e-72
TBCA	0.515793	6.55733e-72
NR2F6	0.252797	6.57163e-72
TMEM256	0.426922	1.01555e-71
GFER	0.26002	1.37612e-71
XRCC1	0.293435	3.75348e-71
TRPS1	0.323587	4.48832e-71
DGCR6L	0.35002	5.28963e-71
KCNE5	0.360725	6.71767e-71
SPG21	0.33712	8.62377e-71
FAM184B	0.283505	9.25498e-71
CCZ1	0.284524	9.33459e-71
SRSF10	0.361097	1.46793e-70
S100A10	0.512442	1.18535e-69
ARL5A	0.383354	2.4636e-69
PSMD9	0.285968	3.16767e-69
C19orf24	0.260596	3.51394e-69
NBPF19	0.239676	4.25729e-69
AP1S1	0.290858	4.98844e-69
RPL10	0.22498	5.08898e-69
LRRC4C	0.393653	6.21739e-69
FKBP8	0.439599	8.69031e-69
NFIB	0.479309	9.25286e-69
LINC00685	0.339119	2.17613e-68
SAC3D1	0.241089	4.1059e-68
ARL6IP4	0.473007	6.02239e-68
SMIM30	0.306949	1.66794e-67
ZFHX3	0.346211	2.44773e-67
NDUFB1	0.401776	4.54317e-67
C1orf54	0.366005	5.7349e-67
MZT2A	0.380161	6.62808e-67
PCSK1N	0.421404	6.74614e-67
RCC1L	0.233453	6.74615e-67
RNF10	0.281379	1.03827e-66
SEPT6	0.409302	1.86563e-66
NAA60	0.240763	2.22227e-66
R3HDM2	0.244882	2.43233e-66
FBLN1	0.373443	2.49179e-66
RPS23	0.239476	2.80228e-66
RPL14	0.270373	3.01169e-66
NUDT14	0.282903	3.17902e-66
ARID3A	0.322502	4.30701e-66
VAMP5	0.39723	4.31732e-66
BAX	0.30179	4.51602e-66
RAP1B	0.322953	4.72237e-66
COX6B1	0.451161	5.0648e-66
HOXD9	0.292186	5.11649e-66
SDC1	0.248003	6.01096e-66
SEMA6A	0.429278	7.39175e-66
SNHG7	0.358222	8.74752e-66
CYTL1	0.307181	1.27715e-65
SESN3	0.415838	1.48293e-65
PTP4A3	0.229664	2.19904e-65
MAP1LC3A	0.320046	2.40292e-65
DEAF1	0.236856	2.56232e-65
RAP2C	0.305647	2.84589e-65
BOP1	0.23063	3.81011e-65
C12orf49	0.223472	3.99542e-65
GRAMD1A	0.24819	4.11004e-65
TMEM183A	0.285592	5.09659e-65
SYNRG	0.213629	1.04182e-64
CWC25	0.226622	1.04183e-64
ZYX	0.291357	1.29032e-64
TPT1-AS1	0.25782	1.40286e-64
AES	0.284087	2.41961e-64
REPIN1	0.251847	2.72459e-64
DHRS4-AS1	0.23098	2.84582e-64
SRGAP2B	0.22041	2.84582e-64
STK19	0.234877	6.1279e-64
MT-ND1	0.403809	7.15987e-64
PHYHIPL	0.285795	7.90061e-64
NHLRC3	0.26071	8.16588e-64
CERCAM	0.277692	8.91982e-64
CLIC1	0.482794	1.09497e-63
FAHD2A	0.226426	1.39657e-63
BMP5	0.34662	2.12207e-63
ATP5MC2	0.343893	2.68975e-63
UBA52	0.290371	3.16202e-63
AK1	0.331813	3.84307e-63
CCBE1	-0.8182	4.26576e-63
CASP8AP2	0.220864	5.76478e-63
EMILIN1	0.321764	1.35488e-62
SLC9A3R1	0.264702	1.96538e-62
TLE1	0.398317	2.04379e-62
SPSB4	0.218464	2.3048e-62
RNF145	0.265819	2.65118e-62
S100A13	0.428572	3.18262e-62
GPM6B	0.315185	3.54004e-62
SLC5A7	0.317994	4.26208e-62
M6PR	0.252605	4.42889e-62
ABT1	0.255316	4.62596e-62
RASSF8-AS1	0.24577	5.40316e-62
ATP5MPL	0.405196	9.74966e-62
CITED2	0.301961	1.07849e-61
MAF	0.299461	1.09194e-61
NOL12	0.209361	1.15712e-61
NHSL2	0.207636	1.2128e-61
PAXX	0.245007	1.22564e-61
TNFRSF19	0.270313	1.5502e-61
POLR2I	0.33692	5.24584e-61
SIGMAR1	0.257162	5.85398e-61
RHOBTB3	0.379396	6.78018e-61
SRGAP2C	0.214382	8.50305e-61
CD99	0.420801	8.50759e-61
TMX4	0.288359	1.02465e-60
FAM50A	0.22141	1.43069e-60
RPS6KB2	0.309423	1.48859e-60
DYNLL1	-0.49162	1.77385e-60
SLBP	0.235628	3.02003e-60
CHP1	0.277965	3.15256e-60
EMC8	0.21538	3.28453e-60
MGST2	0.230254	3.76321e-60
AP1S2	0.254391	3.79349e-60
PODXL2	0.247572	3.94289e-60
PBX2	0.253334	5.08157e-60
MEIS3	0.26648	5.40542e-60
PTEN	0.270093	6.08028e-60
TIMM17B	0.313811	6.36873e-60
PRSS12	0.301102	6.57273e-60
APOPT1	0.288032	7.64442e-60
ZNF444	0.216067	8.67903e-60
TPD52L1	0.329484	1.11475e-59
STMN2	0.892404	1.30097e-59
TUSC1	0.229775	1.33084e-59
TRAF4	0.278167	1.46481e-59
DCXR	0.282436	1.7602e-59
DES	0.283046	1.97277e-59
BNIP3	0.308314	2.19095e-59
SMS	0.446093	3.03841e-59
NOTCH3	0.297751	3.20681e-59
THOC3	0.223945	3.84334e-59
MIR181A1HG	0.22621	4.03921e-59
ISG15	0.357578	4.58599e-59
SCAMP4	0.228229	6.55089e-59
TRIM28	0.273995	6.98346e-59
RPS12	0.21491	7.40609e-59
PIP4K2B	0.203039	1.2229e-58
NBPF14	0.209388	1.2229e-58
FADS1	0.254431	1.54333e-58
HSF1	0.242652	1.75183e-58
RPL35A	0.238656	1.79637e-58
TUSC2	0.228633	3.20926e-58
CCDC85A	0.270414	3.29338e-58
MGAT4C	0.280527	3.62745e-58
IGF2BP1	0.251069	3.64512e-58
ITM2B	-0.642272	5.12331e-58
CRELD2	0.250531	8.91705e-58
SMIM4	0.235569	9.51464e-58
EDIL3	0.283638	1.22133e-57
MSX1	0.277651	1.28254e-57
MAPKAPK5	0.230301	1.57883e-57
C1orf122	0.377777	1.73258e-57
BRD9	0.222448	2.88488e-57
PHLDA1	0.327342	3.89468e-57
AAK1	0.249884	5.75466e-57
HOXA7	0.307377	5.93716e-57
TUBA1A	-0.564183	6.62935e-57
PSIP1	0.286019	7.08189e-57
PRDX5	0.432826	7.12943e-57
EYA1	0.253379	7.6522e-57
C5orf17	0.182857	8.76243e-57
SLC25A39	0.293863	8.87301e-57
CRLS1	0.214419	1.17462e-56
SS18	0.25802	1.92746e-56
GAPDH	0.330791	2.62528e-56
ROBO1	0.299231	2.75742e-56
ZSCAN26	0.191138	4.59603e-56
SLC5A3	0.208976	4.59603e-56
CTTNBP2	0.245183	4.61902e-56
NYNRIN	0.227598	5.78835e-56
TMUB1	0.189677	6.99345e-56
DCTN5	0.229356	7.27494e-56
SLC25A23	0.185607	9.09497e-56
PSENEN	0.261981	1.18964e-55
GPX1	0.375556	1.24163e-55
CHMP4B	0.232637	1.33887e-55
C2orf74	0.187743	1.42435e-55
IGFBP4	0.258781	1.66864e-55
FAM3C	0.27665	1.79371e-55
SEPT9	0.337115	2.49462e-55
SMIM19	0.251709	2.52594e-55
C18orf32	0.231986	3.06346e-55
IGFBP2	0.211927	3.13496e-55
KIZ	0.195102	3.2904e-55
FZD2	0.226219	4.45599e-55
LYPLA2	0.225654	4.47305e-55
ERVK3-1	0.197457	8.79092e-55
MT-CYB	0.349051	1.05662e-54
ARRDC3	0.304975	1.25575e-54
SNHG8	0.43465	1.82615e-54
THAP11	0.209371	2.60106e-54
COL13A1	0.233329	2.81735e-54
ZNF414	0.183232	3.15458e-54
MIR99AHG	0.240921	3.20948e-54
XXYLT1	0.211639	3.35989e-54
RHEB	0.359628	3.4981e-54
SNF8	0.316365	3.57153e-54
SLC35E2B	0.211899	5.3747e-54
PTOV1	0.24937	9.40554e-54
TXNL4A	0.232639	1.06323e-53
SERPINF1	0.226559	1.12497e-53
CALM1	-0.738723	1.1444e-53
PRR13	0.246071	1.3662e-53
MLLT1	0.186202	1.66652e-53
PABPC4	0.235012	1.76093e-53
P3H1	0.220679	2.74781e-53
C20orf27	0.313861	3.41059e-53
BOC	0.251697	6.20986e-53
UBE2R2	0.228448	6.50742e-53
ZNF462	0.250944	8.02191e-53
FOXO3	0.23592	8.29239e-53
AIDA	0.205232	1.04758e-52
RPL31	0.247095	1.11019e-52
PSPC1	0.259582	1.14687e-52
UBE2Q2	0.212203	1.17607e-52
CCNQ	0.185375	1.17902e-52
CHCHD5	0.267774	1.57999e-52
SNRPA	0.278697	2.49016e-52
LAMP1	0.215483	2.49481e-52
GAS1	0.254555	2.85015e-52
ICE1	0.209013	4.62873e-52
SMIM3	0.176709	8.30842e-52
RFXAP	0.178343	8.83716e-52
THAP12	0.217391	9.39152e-52
GATD1	0.226531	1.06219e-51
ATPAF1	0.169505	1.30325e-51
GLUD1	0.207548	1.31518e-51
PRAF2	0.262293	1.55991e-51
FJX1	0.234589	1.9176e-51
BAMBI	0.249012	2.11437e-51
TEAD2	0.289173	2.19022e-51
POLR2J2	0.196233	2.20231e-51
OTUD7B	0.169929	2.20231e-51
BMF	0.205699	2.89308e-51
TMEM141	0.243441	3.46415e-51
YWHAE	0.40341	4.04637e-51
UBE2S	0.199362	4.07771e-51
HHLA3	0.202126	4.20572e-51
MAP4K4	0.214625	4.50765e-51
FARP1	0.283151	5.09346e-51
ZFAND5	0.255932	5.43439e-51
MT-ND6	0.293447	5.91641e-51
TMEM248	0.20314	6.16584e-51
LRRTM3	0.235307	6.62039e-51
LGALS1	-0.44277	9.88784e-51
MPST	0.271911	1.01969e-50
RPL26L1	0.25657	1.17876e-50
ANKLE2	0.206768	1.22313e-50
TBX2	0.285074	1.22412e-50
AMOT	0.23711	1.37721e-50
CYFIP1	0.177592	1.54285e-50
RERE	0.22248	1.83446e-50
OXLD1	0.232256	2.46645e-50
TPM2	-0.53992	3.30489e-50
NAXE	0.239091	3.56741e-50
GPX4	0.388878	3.71364e-50
SDHAF1	0.186023	4.14613e-50
TSHZ2	0.354421	4.47008e-50
NDUFA4	-0.388136	5.41581e-50
E2F4	0.174982	5.57608e-50
WAC-AS1	0.195067	5.6515e-50
COG8	0.196188	5.79436e-50
CBWD1	0.214133	6.13086e-50
C2orf68	0.196925	7.53457e-50
EBLN3P	0.180248	1.07665e-49
ZNF280B	0.169046	1.07665e-49
CKS2	-0.917725	1.08668e-49
FNIP1	0.167867	1.10846e-49
IGLON5	0.179129	1.12948e-49
BEX2	0.23982	1.17972e-49
HNRNPD	0.323727	1.18673e-49
RPL7L1	0.272212	1.32529e-49
SCNM1	0.205242	1.65288e-49
EPHB6	0.236382	1.66889e-49
MT2A	0.259364	1.68954e-49
CNPY2	0.329086	2.28723e-49
VPS26B	0.172749	2.40746e-49
SSBP3	0.262027	2.49696e-49
LETM1	0.200841	3.34419e-49
GPSM3	0.182168	4.36727e-49
G6PC3	0.216792	4.62829e-49
MXD4	0.206525	6.20519e-49
POM121C	0.182044	7.48403e-49
AMZ2	0.175065	9.22784e-49
VAMP2	0.305344	9.54422e-49
NINJ1	0.202345	1.02201e-48
UBL5	0.4073	1.29091e-48
ARHGEF40	0.183259	1.41367e-48
TNNI1	0.207519	1.46136e-48
VAT1	0.187626	1.54546e-48
ZDHHC7	0.176256	1.56238e-48
DACH1	0.210196	1.97031e-48
BASP1	0.337982	3.50559e-48
SENP5	0.189117	3.70965e-48
EBF2	0.209532	4.4726e-48
LAGE3	0.211496	5.679e-48
BLOC1S2	0.186412	7.07439e-48
HOMER3	0.202006	7.25281e-48
RTN4	0.295282	7.80111e-48
PEG10	0.342724	8.70776e-48
AXL	0.19965	8.71751e-48
WDR11	0.195552	8.73544e-48
ERGIC1	0.187589	8.89967e-48
KHSRP	0.201875	1.10143e-47
GTPBP6	0.160331	1.18943e-47
GOLM1	0.238097	1.32445e-47
MLLT11	0.360367	1.42231e-47
SELENOH	0.379764	1.79338e-47
ZNF385A	0.161179	1.9912e-47
ZNF431	0.184843	2.22495e-47
BCL7B	0.155046	2.54366e-47
CXXC4	0.197361	2.75085e-47
EFEMP1	0.251279	3.14477e-47
THNSL2	0.165873	3.42614e-47
SULF1	0.24206	3.98675e-47
GLI4	0.173237	4.4047e-47
SLFN5	0.227621	4.81168e-47
PALLD	0.294334	4.96649e-47
TTC19	0.177826	5.27172e-47
PDGFRB	0.300942	5.76583e-47
TIMM8B	0.311881	6.87195e-47
KRT8	0.270528	6.91963e-47
TMEM134	0.208687	6.92513e-47
RPL3	0.171371	7.15514e-47
C12orf75	0.296706	7.35544e-47
GTF2H2	0.170644	7.54902e-47
FAM210B	0.187396	9.06634e-47
TMEM129	0.17267	9.39888e-47
KLHL5	0.172035	9.43463e-47
ASAP1	0.19433	9.80874e-47
EIF4EBP2	0.182091	9.86947e-47
OSBPL1A	0.216803	9.90889e-47
HOXB9	0.194822	1.01693e-46
MSX2	0.178816	1.06793e-46
CDC34	0.187442	1.09471e-46
SFRP2	0.698705	1.18301e-46
PPIF	0.168867	1.18543e-46
AAMDC	0.231947	1.24661e-46
PARVB	0.168235	1.29113e-46
CRNDE	0.204727	1.73675e-46
MYL9	-0.584094	2.06831e-46
TMEM219	0.266012	2.16254e-46
CKAP4	0.250705	2.19075e-46
RNF126	0.20376	2.58773e-46
TTYH3	0.217951	2.65072e-46
C16orf72	0.190967	3.08398e-46
MRPL34	0.238478	3.09821e-46
VPS4A	0.176338	3.25634e-46
IFI44L	0.265077	3.58124e-46
PEG3	-0.643692	3.62591e-46
MAT2A	0.187705	3.71855e-46
PNKP	0.184208	4.32069e-46
ASGR1	0.189341	4.39632e-46
C17orf58	0.182832	4.4807e-46
SVBP	0.2811	5.3467e-46
GFOD1	0.170458	6.69743e-46
STK16	0.185663	1.06085e-45
CBWD5	0.163047	1.06528e-45
ZNF358	0.175023	1.22287e-45
CBFB	0.233756	1.33283e-45
AGO2	0.169525	1.51115e-45
NDUFB7	0.363296	1.53889e-45
WFDC1	0.167888	1.68109e-45
BCAT1	0.179	1.81933e-45
BRD7	0.188549	1.8641e-45
SLC2A4RG	0.183205	2.07489e-45
STRBP	0.180513	2.32367e-45
RALY	0.278766	2.61949e-45
FAM118A	0.169709	3.49996e-45
SOX12	0.179358	3.71721e-45
TCF3	0.171935	4.00813e-45
MCRS1	0.186851	4.1055e-45
JAG1	0.193163	4.11854e-45
FRMD6-AS1	0.163308	4.39184e-45
LRRC61	0.178235	4.40295e-45
HNRNPA1L2	0.289168	5.65363e-45
CPE	0.375313	5.88474e-45
ACTB	-0.27539	6.13752e-45
PXMP2	0.185532	6.90483e-45
ZFP36L2	0.244154	9.61597e-45
MEX3B	0.230449	1.13398e-44
RNF130	0.151761	1.17531e-44
GSTM5	-0.562351	1.47703e-44
AFG3L2	0.181128	1.56627e-44
DDHD1	0.182555	1.90062e-44
TMEM259	0.192542	1.96447e-44
MGST1	0.192166	2.00294e-44
GMDS	0.197996	2.06077e-44
NDUFS6	0.30124	2.13863e-44
C19orf53	0.34868	2.5342e-44
CREG1	0.148139	2.62026e-44
NDUFS8	0.265871	2.8049e-44
KLF3	0.19778	3.12658e-44
UBLCP1	0.182514	3.29281e-44
NADK	0.157318	3.64361e-44
MLF2	0.299466	4.17212e-44
ZNF821	0.170597	5.60504e-44
AP2B1	0.196624	7.01263e-44
MLLT6	0.149122	7.78627e-44
P3H3	0.140065	7.78627e-44
PLEKHA3	0.150616	8.74622e-44
RETREG2	0.15153	9.64009e-44
ADCY4	0.166803	9.98001e-44
EFNA3	0.164895	1.08007e-43
GSTK1	0.218845	1.24538e-43
PTH1R	0.164903	1.40334e-43
HYAL2	0.194887	1.59352e-43
FOXS1	0.29481	1.61672e-43
COX7B	0.354936	1.92531e-43
COL26A1	0.164234	2.02643e-43
GUK1	0.340482	2.02979e-43
COP1	0.161989	2.17241e-43
NDUFC1	0.247426	2.47538e-43
TRAPPC2L	0.235605	2.81887e-43
BAZ1B	0.202377	3.01277e-43
EI24	0.241516	3.48295e-43
CLMP	0.254742	3.73654e-43
ROR2	0.202638	4.31417e-43
ADGRL1	0.177624	5.8248e-43
CHTF8	0.163473	6.47303e-43
POLR2A	0.156302	7.14938e-43
PTPN13	0.184771	7.26337e-43
C17orf49	0.156795	7.27438e-43
CBX3	0.313502	7.79974e-43
YIPF2	0.168947	8.47214e-43
ZNF516	0.169681	9.97556e-43
FOXN3	0.199511	1.04485e-42
HEY1	0.184016	1.11481e-42
FIBP	0.250028	1.1158e-42
KCNH2	0.179643	1.11916e-42
LRRC4B	0.174243	1.13698e-42
MRPS15	0.219831	1.16074e-42
NTAN1	0.176061	1.26586e-42
SPRY1	0.248191	1.34569e-42
MAPT	0.205534	1.43727e-42
NGRN	0.15087	1.58347e-42
HSPB6	0.176032	1.58753e-42
CNTFR	0.183173	1.72283e-42
ST20	0.155621	1.90446e-42
LAMTOR2	0.206095	1.90848e-42
SNAPIN	0.191062	2.05051e-42
GTF3A	0.20077	2.50375e-42
SH3GL1	0.167362	2.56134e-42
ST3GAL2	0.176884	2.91679e-42
TLNRD1	0.153352	3.15569e-42
GRSF1	0.181163	3.55778e-42
AHDC1	0.169311	4.5242e-42
TAF9B	0.188467	5.20026e-42
ADNP	0.190386	5.20217e-42
EIF4E	0.209991	5.28524e-42
SAMD11	0.219072	5.941e-42
NDUFS5	0.333695	6.41157e-42
CBR4	0.171328	7.42561e-42
C12orf76	0.156657	9.18124e-42
TMEM145	0.148461	9.20949e-42
JRK	0.144275	9.20949e-42
EIF4EBP1	0.201472	1.00456e-41
ZNHIT1	0.277718	1.08685e-41
PCDHB2	0.158145	1.41209e-41
PIAS2	0.15668	1.53167e-41
SLC36A4	0.165892	1.9479e-41
HYI	0.16836	2.14231e-41
FAM89B	0.171528	2.15907e-41
UBXN8	0.151696	2.38555e-41
ANKRD36B	0.143449	2.38555e-41
AATF	0.145216	2.38555e-41
LMNB1	0.209872	2.93842e-41
ECI1	0.135294	3.24262e-41
KRTCAP2	0.209475	3.33276e-41
MSRB2	0.155689	3.6777e-41
NDUFA2	0.256522	3.94445e-41
PHF23	0.15202	4.62769e-41
GALNT11	0.177084	5.86372e-41
FHL3	0.175804	5.91991e-41
LINC02303	0.27533	6.17356e-41
SPPL2B	0.1486	6.17356e-41
HINT2	0.153161	6.74888e-41
DDA1	0.167598	7.16389e-41
RRP36	0.152455	7.74462e-41
HSD11B1L	0.153448	7.82246e-41
GSPT1	0.162565	8.00624e-41
LRRC47	0.176259	1.01028e-40
MOCS2	0.301445	1.17876e-40
DHRS3	-0.648098	1.21513e-40
RNF11	0.14855	1.53145e-40
COX7C	0.306316	1.55659e-40
RPL4	0.223165	1.57884e-40
PPP6R2	0.161306	1.71977e-40
KCNS3	0.196404	1.81075e-40
HMG20B	0.189859	1.87447e-40
PCNX4	0.181588	2.04224e-40
SNHG19	0.166655	2.55092e-40
TMEM189	0.168411	2.6142e-40
MOSPD3	0.169188	2.85951e-40
OLFM2	0.1574	4.91976e-40
MMP16	0.188676	5.01211e-40
LINC01089	0.160297	5.09249e-40
PLAC1	0.171662	5.1471e-40
PCBP4	0.167596	5.15144e-40
CNOT9	0.162546	5.2405e-40
SLC1A3	0.178167	5.53461e-40
IMPA2	0.15884	5.66348e-40
STRADB	0.159334	6.48839e-40
PTGFRN	0.155819	6.67963e-40
FAM198B	0.178838	7.18282e-40
IFITM3	-0.404108	7.25052e-40
UNC5C	0.17639	7.38153e-40
RAB5B	0.180361	8.8699e-40
CHPF	0.169459	9.4993e-40
ZNF703	0.18976	1.03016e-39
EIF5AL1	0.175289	1.14419e-39
GLMP	0.151525	1.18078e-39
TMED7	0.165265	1.26163e-39
CTDSP2	0.166526	1.4169e-39
SRP14	0.265698	1.42621e-39
RNF167	0.129129	1.60344e-39
CLEC2D	0.154807	1.63665e-39
SYNC	0.143744	1.63739e-39
ERCC1	0.174875	1.64709e-39
ERG28	0.181858	1.77631e-39
NDUFV3	0.168171	1.81627e-39
LAYN	0.166738	1.94281e-39
RNPEP	0.152537	2.09661e-39
NET1	0.161305	2.48762e-39
ARHGEF3	0.174203	2.51907e-39
SEMA5A	0.23497	2.52759e-39
ZFAND3	0.136586	2.63843e-39
UHRF1	0.15107	2.74326e-39
EXOG	0.141396	2.99525e-39
PTPRS	0.224094	3.00868e-39
CMTM7	0.139182	3.08759e-39
CALM2	-0.368001	3.29061e-39
UBN1	0.145136	3.58797e-39
SEMA6D	0.170671	4.37549e-39
DNPH1	0.223749	4.53438e-39
DCAF8	0.153535	4.57699e-39
MID1	0.178971	4.7708e-39
ERI3	0.147852	6.23216e-39
CDKN2AIPNL	0.170644	6.38776e-39
CD276	0.201805	7.49685e-39
CYHR1	0.145155	7.92349e-39
EIF2AK4	0.17663	8.32637e-39
RALBP1	0.1644	9.17568e-39
ARRDC4	0.157878	9.26824e-39
MIDN	0.135442	9.7543e-39
LENG8	0.139045	9.81272e-39
ATP5IF1	0.311768	1.12526e-38
ELP5	0.154537	1.14989e-38
PTPRG	0.179906	1.21583e-38
TWF1	0.142271	1.39844e-38
THEM4	0.141364	1.47273e-38
SLC25A33	0.134909	1.81336e-38
ZNF26	0.142844	1.81849e-38
RASL10B	0.128925	1.81849e-38
ANKRD13D	0.141925	1.92565e-38
PUDP	0.14321	2.00909e-38
NCBP2-AS2	0.152455	2.63819e-38
SKIDA1	0.157291	2.72867e-38
RBX1	0.320688	2.87313e-38
NDUFS2	0.177743	3.07877e-38
ANKRD54	0.153436	3.13806e-38
PPP4C	0.235567	3.56356e-38
FAAP20	0.25925	3.58371e-38
SLC50A1	0.156296	4.08709e-38
CTTN	0.211534	4.26125e-38
EMD	0.143882	4.29362e-38
MALL	0.129629	4.67554e-38
LGR5	0.152212	4.67554e-38
C7orf50	0.198239	4.9111e-38
APLP1	0.139859	5.15539e-38
NOP10	0.311017	5.29313e-38
SAMD1	0.14832	6.46603e-38
AKT1S1	0.151521	6.92854e-38
NEK6	0.142893	8.05497e-38
SNHG25	0.162886	8.23332e-38
ENDOV	0.128985	8.6708e-38
CDIPT	0.145671	9.12326e-38
HCFC1R1	0.156401	9.72078e-38
CROCC	0.150181	1.06074e-37
SNN	0.144244	1.15858e-37
SORBS3	0.153022	1.29937e-37
RPS13	-0.186701	1.36372e-37
FEZ1	0.177892	1.41691e-37
ELOF1	0.180267	1.99537e-37
HGSNAT	0.157027	2.20567e-37
SRGAP1	0.217721	2.42499e-37
LRRN3	0.223561	2.89305e-37
FRG1	0.175928	3.01028e-37
FOXC2	0.13114	3.0823e-37
HINT1	0.269545	3.56077e-37
RPS27A	-0.164716	3.574e-37
NUS1	0.139838	3.58441e-37
HDGF	0.138211	3.72398e-37
FKBP5	0.156727	3.78912e-37
FGFBP3	0.148876	4.01876e-37
MRPS18C	0.194087	4.18392e-37
TRIM56	0.143152	4.32813e-37
GATAD1	0.13708	4.55422e-37
PDGFRA	0.373219	5.70904e-37
RNF135	0.12277	6.54052e-37
LINC00869	0.122439	7.90311e-37
CDH15	0.153852	8.59901e-37
TCEA1	0.205831	1.00022e-36
TCEAL9	-0.568424	1.03178e-36
GPX3	0.14773	1.06733e-36
NUCKS1	-0.4473	1.08208e-36
SLIT2	0.200167	1.10087e-36
PRRT3	0.130103	1.32302e-36
TWIST1	0.173395	1.33618e-36
LINC00667	0.132892	1.5693e-36
PPP1R14B	0.151113	1.58005e-36
KDM6B	0.145461	1.59025e-36
SPATA20	0.135704	1.80415e-36
ADAM19	0.130935	1.82495e-36
TMEM185A	0.116304	2.02453e-36
ZNF397	0.170035	2.04278e-36
ZNF672	0.13588	2.14565e-36
MAP4K2	0.146297	2.33203e-36
LBH	-0.822034	2.74866e-36
GNG5	0.329124	3.33232e-36
SLC16A1-AS1	0.121409	3.50962e-36
NAA38	0.206558	3.821e-36
WIPI1	0.141747	4.10055e-36
KDM1A	0.160342	4.16576e-36
SMYD2	0.147714	4.55755e-36
MRPL2	0.152779	5.30361e-36
ADAR	0.161212	5.80294e-36
CES2	0.132452	6.04948e-36
CTXN1	0.118863	6.90698e-36
ST5	0.148263	7.39266e-36
POP7	0.140054	7.42092e-36
ZNF362	0.135341	7.709e-36
IFI27L1	0.132099	7.89665e-36
KHDC1	0.118646	9.03679e-36
LRFN5	0.157357	9.89252e-36
CAPG	0.168824	1.00771e-35
ARF1	-0.488937	1.16046e-35
UBALD1	0.160988	1.16995e-35
MFGE8	0.163493	1.27247e-35
THTPA	0.129374	1.32492e-35
ACOT2	0.124211	1.32958e-35
NTS	0.378737	1.33812e-35
LSM4	0.276917	1.34622e-35
MIB2	0.134925	1.44761e-35
ANKRD45	0.172478	1.56064e-35
PANK2	0.121702	1.69615e-35
SMIM29	0.132117	1.97239e-35
BCL11A	0.142584	2.26949e-35
CTNNAL1	0.109888	2.55134e-35
TOP2B	0.17139	2.95062e-35
PAFAH1B2	0.141548	3.18034e-35
ING2	0.146505	3.21543e-35
UQCRHL	0.120345	3.3848e-35
DLEU2	0.126493	3.3848e-35
SLC25A1	0.127934	3.47158e-35
CST3	0.223795	3.61609e-35
TMEM258	0.29171	3.6744e-35
SMIM12	0.120135	4.63451e-35
RPL15	0.138728	5.20531e-35
MTA1	0.139756	5.30764e-35
COX17	0.133976	5.49788e-35
SFPQ	0.294137	6.23148e-35
DLL3	0.132488	6.3694e-35
FAM32A	0.218458	6.56362e-35
SCD	0.168749	6.6609e-35
ASXL3	0.138529	6.87309e-35
OXA1L	0.246112	7.19538e-35
SLC35F6	0.131994	7.4364e-35
RNF5	0.12711	7.71845e-35
HNRNPL	0.136201	8.11773e-35
SHKBP1	0.158044	8.17605e-35
SLIT3	0.17541	8.46503e-35
PRR7	0.114317	8.63935e-35
NUDT8	0.113366	8.63936e-35
SPATC1L	0.0943789	1.05894e-34
PRKACA	0.141172	1.13596e-34
UQCRQ	0.325164	1.2399e-34
PCIF1	0.135874	1.25232e-34
TULP4	0.115267	1.27704e-34
CHMP4A	0.116283	1.28213e-34
ETFB	0.145012	1.3824e-34
CTCF	0.135628	1.47598e-34
TECR	0.144229	1.61475e-34
ILF3-DT	0.152271	1.66147e-34
RBM4	0.138241	1.66278e-34
LRRC37B	0.130074	1.68543e-34
SERTAD4-AS1	0.170158	1.71975e-34
S100A4	0.150952	1.84546e-34
ERV3-1	0.130029	1.95856e-34
TBC1D1	0.158339	2.04823e-34
GNAL	0.130253	2.06935e-34
PPP1R3E	0.123221	2.07157e-34
PLPP1	-0.611292	2.13283e-34
KCP	0.129676	2.20312e-34
FADS2	0.145207	2.25446e-34
NQO1	0.146534	2.44095e-34
LBHD1	-0.467603	2.49634e-34
ITGB1	0.248437	2.52119e-34
ZNF579	0.113829	2.52279e-34
DDX5	-0.404068	2.60929e-34
NOL4L	0.124678	2.78162e-34
NMT1	0.137766	3.26433e-34
APOC1	0.136395	3.97965e-34
PHLDA3	0.131469	4.06483e-34
TP53I13	0.121301	4.09079e-34
LTBP4	0.162843	4.19251e-34
RAD23B	0.103253	4.35866e-34
RAB40B	0.125265	4.46651e-34
DHFR	0.125392	5.17851e-34
STMP1	0.22675	5.79584e-34
RAB11B-AS1	0.140729	5.80198e-34
CHID1	0.141225	5.85794e-34
C9orf16	0.270976	6.11842e-34
OBSL1	0.147049	6.20609e-34
UBAP2L	0.140244	6.38436e-34
MIEN1	0.115685	6.51132e-34
DSP	0.169305	6.7219e-34
MYL12A	-0.420866	7.44213e-34
SIPA1L2	0.172199	7.62957e-34
CSNK1G3	0.128406	7.67118e-34
PIP5K1C	0.136983	7.99197e-34
TP53TG1	0.14582	8.71702e-34
MARVELD1	0.139265	9.27439e-34
AGRN	0.167327	1.06169e-33
BCHE	0.136629	1.15258e-33
UPF3A	0.157514	1.17098e-33
MARK4	0.119618	1.31835e-33
TIMM23B	0.108863	1.42884e-33
TIMM10	0.141413	1.44166e-33
DGKZ	0.128116	1.57876e-33
GOLGA8B	0.118417	1.6009e-33
RNF181	0.155829	1.60447e-33
TRAPPC3	0.140056	1.6323e-33
R3HDM4	0.119763	1.67503e-33
COX8A	0.311141	1.68735e-33
RCC2	0.13189	1.69452e-33
C3orf58	0.174416	1.80778e-33
NSMCE3	0.124207	1.90949e-33
NIPSNAP2	0.130723	1.90976e-33
TSHZ1	0.129184	1.91041e-33
SHISA5	0.117703	2.05222e-33
ANTXR1	0.154836	2.13699e-33
ZNF423	0.115177	2.24158e-33
ZNF322	0.118375	2.30356e-33
RPL11	0.14012	2.31803e-33
FIS1	0.192588	2.38512e-33
MAD2L2	0.157455	2.43098e-33
CS	0.0964623	2.61636e-33
GPI	0.125607	2.73342e-33
AMOTL2	-0.580929	2.76453e-33
KLC1	0.14291	3.06454e-33
EIF1AX	0.238425	3.23546e-33
LPCAT4	0.124308	3.53837e-33
LZTS2	0.120293	3.5517e-33
NDUFA4L2	0.391392	3.65998e-33
CEP104	0.120918	4.00145e-33
EMP3	0.214688	4.11289e-33
TIMM22	0.120381	4.19561e-33
TRAPPC6A	0.108123	4.31418e-33
CCDC167	0.137193	4.36747e-33
IRF2BP1	0.11987	4.43922e-33
SRSF6	0.164831	4.88099e-33
YAP1	0.148402	4.96128e-33
TRO	0.130705	5.43224e-33
CDK11B	0.118673	6.22347e-33
ARSG	0.117799	6.54626e-33
SRM	0.118194	7.65806e-33
TMEM97	0.157759	7.96202e-33
GEMIN7	0.118394	8.09924e-33
RABL6	0.138277	8.80009e-33
ACAP3	0.118741	8.89731e-33
FNDC4	0.110704	9.07477e-33
TM9SF3	0.108393	9.09095e-33
DUSP14	0.111793	9.23366e-33
USF2	0.104443	9.72999e-33
PHACTR1	0.145077	9.75827e-33
SLC12A5	0.120505	1.04039e-32
PIN4	0.144571	1.06654e-32
NUDT3	0.127814	1.09912e-32
TARBP1	0.116273	1.12436e-32
TFDP1	0.1091	1.14577e-32
EXOSC4	0.123414	1.28792e-32
SLC25A11	0.144361	1.35763e-32
TYRO3	0.140512	1.72011e-32
PDXK	0.122565	1.72754e-32
KIAA0232	0.122258	1.76551e-32
DPYSL2	0.124298	1.78015e-32
CCDC58	0.127815	1.80288e-32
ANAPC15	0.132547	2.0674e-32
NT5C3B	0.167909	2.21704e-32
MYO19	0.1084	2.34417e-32
TWIST2	0.106321	2.34417e-32
LRRC23	0.110261	2.38099e-32
SUMF2	0.124701	2.61077e-32
ISCU	0.192983	2.61978e-32
WTAP	0.056528	2.62717e-32
ATF6B	0.122933	2.67902e-32
NDUFB3	0.173782	2.74476e-32
THEM6	0.117153	2.76792e-32
NDUFB4	0.23889	2.83429e-32
ACTA2	-0.673184	2.84414e-32
SRSF3	-0.345736	2.95457e-32
RPUSD3	0.113052	3.02626e-32
CYP2R1	0.110448	3.44463e-32
C19orf70	0.176182	3.80939e-32
E2F6	0.120872	4.01525e-32
NCKAP1	0.100197	5.00385e-32
YPEL3	0.11329	5.04036e-32
C11orf1	0.113434	5.50607e-32
PDZRN3	0.14413	5.53617e-32
AGPAT1	0.0828841	5.80929e-32
WASHC2A	0.120719	5.94468e-32
RGS10	0.209598	5.96489e-32
FAM96A	0.125392	6.08234e-32
TM7SF3	0.108645	6.15685e-32
CMPK1	0.118317	6.3155e-32
GMPPB	0.107957	6.71323e-32
CHRAC1	0.119597	6.7898e-32
CA10	0.177859	6.79151e-32
ATOX1	0.254396	6.92824e-32
MXRA5	0.154647	6.93826e-32
PSMA6	0.124091	7.48118e-32
MINOS1	0.227375	7.64056e-32
COPS9	0.243072	7.97094e-32
BAIAP2-DT	0.120766	8.28186e-32
SSR4	0.282575	8.9644e-32
SCAF1	0.109125	8.97134e-32
NRSN2	0.123708	9.42859e-32
RNF166	0.107625	9.87391e-32
RAD23A	0.166387	1.19664e-31
PSMA2	0.266705	1.24565e-31
ZNF428	0.286824	1.29531e-31
MYL6B	0.260059	1.37143e-31
HEY2	0.128824	1.50685e-31
ANAPC16	0.242083	1.60085e-31
CCNG2	0.111749	1.60883e-31
GATC	0.129041	1.71454e-31
PRRT2	0.105132	1.77657e-31
PIN1	0.165827	1.7809e-31
TNIP2	0.114077	1.85038e-31
COX5B	0.27309	1.98997e-31
AMDHD2	0.111353	2.06839e-31
CAST	0.109865	2.07211e-31
PDPR	0.108614	2.7509e-31
SORD	0.137036	2.75731e-31
RBM26	0.130179	2.95347e-31
RNF26	0.0934057	3.44262e-31
LINC01006	0.119975	3.81537e-31
HLA-DMA	0.129342	3.81636e-31
CSRNP1	-0.493196	4.47036e-31
TGFB1I1	-0.650182	4.7342e-31
DZIP1	0.110745	4.74926e-31
NAT14	0.102755	4.76765e-31
C19orf12	0.0891299	4.88084e-31
ANGPT1	-0.774807	5.30371e-31
PITPNB	0.138034	5.48043e-31
SPEG	0.118058	5.82101e-31
METTL22	0.110331	6.1567e-31
MAGI2	0.126577	6.23701e-31
MSI1	0.11313	6.4376e-31
NPLOC4	0.123471	6.47727e-31
EIF2AK1	0.107832	6.56314e-31
CDC42BPA	0.105914	6.63973e-31
SUGP2	0.127075	7.31846e-31
ATXN2L	0.119074	7.46677e-31
PAN3	0.122956	7.57325e-31
ZNF785	0.106439	7.59702e-31
SLC25A13	0.114245	7.62137e-31
ZNF639	0.118989	8.02661e-31
PAXBP1	0.112806	8.19663e-31
NEFL	0.195572	9.65212e-31
DLX2	0.137314	9.65212e-31
CASC10	0.115722	1.00322e-30
EXOSC6	0.111377	1.10105e-30
PPP6R1	0.113636	1.11602e-30
TMCO3	0.10779	1.13532e-30
PRDM6	0.147231	1.1466e-30
FAH	0.121298	1.14787e-30
LRRN1	0.125287	1.18917e-30
TSPAN5	0.10738	1.37809e-30
KDELR2	0.230681	1.42409e-30
TCEAL3	0.102247	1.43775e-30
GID8	0.118702	1.45324e-30
CHD4	0.197322	1.56063e-30
ICMT	0.107257	1.60771e-30
PPM1G	0.128344	1.66202e-30
HOMER1	0.11327	1.7439e-30
ZDHHC20	0.109144	1.86105e-30
LCMT1	0.11806	1.89711e-30
NF2	0.0836508	2.15862e-30
FAM110B	0.145921	2.28406e-30
MTRF1L	0.126564	2.29523e-30
UBAC1	0.119925	2.40239e-30
TMEM120A	0.108555	2.43966e-30
SULF2	0.0995742	2.6013e-30
PTGDS	0.154625	2.79555e-30
ZNF146	0.0939283	2.86744e-30
ZNF32	0.117221	3.16979e-30
EPSTI1	0.177272	3.44068e-30
DHCR24	0.132052	3.50762e-30
ZBTB8OS	0.0911551	3.65753e-30
INKA1	0.148857	3.75336e-30
IGF2-AS	0.108094	3.78289e-30
FAM207A	0.116636	4.1438e-30
MRPS7	0.105232	4.17236e-30
PRKG1	0.137066	4.29819e-30
GADD45GIP1	0.289488	4.44128e-30
HOXD3	0.117571	4.68316e-30
INPP5F	0.101005	4.74186e-30
ZNF652	0.0732212	4.89847e-30
CNOT7	0.133914	5.36537e-30
PEX10	0.0919719	5.63325e-30
NBPF12	0.105205	6.1611e-30
TMEM121	0.102034	6.1611e-30
HRAS	0.100397	6.17382e-30
IMP3	0.10281	6.39888e-30
NRXN2	0.113892	6.44652e-30
PTPRF	0.103179	6.9111e-30
DHX32	0.110297	7.00094e-30
GPT2	0.0970173	9.73496e-30
DUSP7	0.113531	1.04142e-29
ATAD3A	0.110054	1.0811e-29
PTPN9	0.120742	1.09186e-29
NECTIN3	0.0988687	1.09752e-29
FDX2	0.122741	1.13323e-29
WDR18	0.119877	1.16288e-29
FXYD5	0.0983959	1.22366e-29
MTCH2	0.116728	1.29477e-29
GTF2IRD2	0.131198	1.41958e-29
HIF3A	0.149385	1.4706e-29
TIMM29	0.106985	1.47798e-29
CHKB	0.112794	1.52689e-29
MLX	0.113495	1.58982e-29
UBL4A	0.110683	1.65335e-29
USP5	0.12893	1.6648e-29
RPS4X	0.145932	1.74777e-29
SPINK5	0.105842	1.85815e-29
ALDOA	0.284861	1.86067e-29
SLC27A3	0.138468	1.88847e-29
PRRC2A	0.106038	1.92341e-29
COQ8B	0.099774	1.96502e-29
RSAD1	0.122414	2.0031e-29
EIF3B	0.0977682	2.0536e-29
MMP11	0.150229	2.1772e-29
TAF11	0.11388	2.22942e-29
MAVS	0.115592	2.23046e-29
TMEM250	0.10442	2.27201e-29
MT-ND2	0.268809	2.45409e-29
MTMR9	0.0973594	2.61975e-29
RBPMS2	0.0974032	2.67878e-29
BAK1	0.107807	2.97219e-29
ORAI2	0.0936252	3.05773e-29
SNX10	0.104559	3.19531e-29
TENM3	0.113665	3.2878e-29
TUBB2B	0.243563	3.51478e-29
CCM2	0.10168	3.6623e-29
TMEM132A	0.101754	3.78051e-29
EIF4A3	0.120052	3.97543e-29
DUSP2	0.10871	3.98877e-29
CBX2	0.119602	4.05331e-29
DLG5	0.12017	4.14214e-29
EFR3B	0.109036	4.38769e-29
ACAA1	0.110843	4.53237e-29
PITPNA	0.109563	4.68866e-29
UBL3	0.0912828	4.71171e-29
TRAPPC12	0.107631	4.89491e-29
FBXW5	0.0853578	4.99767e-29
FAM133B	0.112687	5.00247e-29
CIC	0.105251	5.03379e-29
SMARCD1	0.090955	5.07366e-29
FDFT1	0.164627	5.24943e-29
TP53BP1	0.097374	5.33914e-29
SPHK1	0.114794	5.98119e-29
TNFRSF21	0.131847	5.98924e-29
BCAR1	0.0897023	6.73307e-29
SEPHS2	-0.409281	6.83617e-29
STARD10	0.105774	6.87626e-29
PLSCR1	-0.603304	7.79521e-29
SLC2A8	0.112134	7.80805e-29
MYCBP2	0.136322	7.85266e-29
MFSD3	0.106514	8.33472e-29
MTMR4	0.0772252	8.42056e-29
LRP12	0.118223	8.48314e-29
MECP2	0.0846147	8.8618e-29
NME3	0.0930591	8.88214e-29
SMARCD2	0.0996296	9.01731e-29
USB1	0.10552	9.68906e-29
TRPM3	0.165581	9.80371e-29
TYMS	0.140771	1.01881e-28
PMVK	0.0787265	1.06652e-28
CAPRIN1	0.135317	1.07658e-28
PLCB4	0.120016	1.10431e-28
TBL1X	0.121888	1.12164e-28
SCAF4	0.110773	1.23491e-28
CCDC3	0.132958	1.27901e-28
MRPS17	0.0853604	1.3047e-28
GNB1	0.0914779	1.32917e-28
ECH1	0.145261	1.37306e-28
LINC00665	0.0829857	1.41383e-28
PRRC2B	0.113517	1.45814e-28
FKBP9	0.0898471	1.61436e-28
AGBL5	0.0950083	1.63072e-28
DNAJC4	0.0791371	1.70333e-28
ATP6V1F	0.229846	1.78507e-28
MYO9B	0.108383	1.81609e-28
IST1	0.0892091	1.93342e-28
RPLP2	0.165756	1.94428e-28
RPSA	0.18404	2.04917e-28
RAB5C	0.175774	2.05528e-28
RRP15	0.100927	2.12336e-28
MAFG-DT	0.0972424	2.12648e-28
GPR137	0.118963	2.13087e-28
SBK1	0.0992777	2.132e-28
HTR2B	-0.454534	2.14631e-28
KAZALD1	0.129865	2.22075e-28
C11orf68	0.111316	2.23565e-28
AGTR1	0.266791	2.28198e-28
DCHS1	0.122256	2.35262e-28
ATG4D	0.0980148	2.36681e-28
MED24	0.100688	2.69719e-28
CHD7	0.082748	2.7031e-28
PPIC	0.153303	2.72117e-28
CEP126	0.0928949	2.74173e-28
UBE2L6	0.0880444	2.79658e-28
C1orf53	0.112483	2.81713e-28
QPRT	-0.528668	2.91873e-28
EPHA3	0.104186	3.02208e-28
RHOC	0.267083	3.16197e-28
MAP2	0.120386	3.42609e-28
LIMD2	0.174046	3.45244e-28
TCEAL5	0.110374	3.58316e-28
GPC1	0.0981652	3.93564e-28
POLDIP2	0.107978	3.96497e-28
HDDC2	0.202088	4.16204e-28
CBX5	0.170192	4.31129e-28
AP2S1	0.250808	4.43944e-28
SCRN1	0.108929	4.54792e-28
FOXK1	0.105401	4.58186e-28
CUTA	0.252897	4.79355e-28
KDSR	0.0961639	4.81348e-28
ZNF511	0.107752	5.29315e-28
INTS6	0.0990814	5.37871e-28
COL5A1	0.139087	5.64585e-28
NKD2	0.134043	5.85905e-28
ST6GALNAC6	0.117704	6.10534e-28
MRPL57	0.13232	6.22355e-28
LTBP3	0.113175	6.29972e-28
ZNF224	0.0853948	6.59795e-28
STRN4	0.0963315	7.09173e-28
WDR73	0.109962	7.83463e-28
C5orf30	0.123617	7.88652e-28
PBX3	0.161882	9.15343e-28
EXOC3-AS1	0.10269	1.00151e-27
ROBO2	-0.617195	1.01375e-27
ZNF134	0.115265	1.049e-27
SNRNP25	0.103385	1.12833e-27
MBD5	0.0997639	1.1472e-27
CDC42BPB	0.0980531	1.22321e-27
TGFB2	0.178928	1.23947e-27
ST6GALNAC4	0.0876839	1.24809e-27
MEGF6	0.126294	1.25007e-27
ZFP14	0.0885054	1.2698e-27
SNHG9	0.112218	1.27716e-27
ZMAT3	0.113933	1.3813e-27
TMCC3	0.103244	1.40916e-27
SAMD14	0.120711	1.45625e-27
MT-ATP6	0.290134	1.48395e-27
DAZAP1	0.102547	1.49525e-27
METRN	0.0944393	1.5133e-27
SMCHD1	0.096106	1.52801e-27
SNRPE	0.238476	1.54779e-27
GSK3A	0.0973408	1.57615e-27
CHCHD7	0.0963318	1.61818e-27
ITGA5	0.119618	1.6364e-27
COX6C	0.254483	1.72311e-27
SMPD4	0.102764	1.80183e-27
VASH1	0.103604	1.96873e-27
TRAF7	0.0850305	2.03494e-27
MMAB	0.123686	2.05564e-27
FHIT	0.0909138	2.26922e-27
RBPMS	0.0951005	2.31545e-27
LTBP1	0.121392	2.32528e-27
SVIL	0.0939747	2.32539e-27
CTDSP1	0.0853776	2.39008e-27
TOMM7	0.27329	2.46268e-27
LAPTM4B	0.091437	2.53509e-27
BCL2L12	0.079446	2.88059e-27
RHBDD2	0.118846	2.93852e-27
C6orf62	0.0906998	3.1117e-27
XKR8	0.0951103	3.18866e-27
ZNF7	0.0907202	3.23723e-27
ZKSCAN1	0.149356	3.25981e-27
ZNF302	0.0610317	3.33347e-27
ACTR1A	0.0994694	3.39611e-27
LINC01197	0.0811387	3.46929e-27
ARL16	0.126699	3.62492e-27
RAD9A	0.0989859	3.79319e-27
BDNF	0.135047	3.86431e-27
PHC1	0.111383	3.93408e-27
UBE2J2	0.0992175	3.99461e-27
HMGB1	0.311301	4.08439e-27
ESRRA	0.0886802	4.21909e-27
MTDH	0.176471	4.34511e-27
SLC7A8	0.0866322	4.41437e-27
ADAMTS10	0.112665	4.51707e-27
CWC15	0.137279	4.64794e-27
ELK3	0.0829664	4.70411e-27
HDDC3	0.0938371	5.10038e-27
ARIH1	0.104868	5.18341e-27
EHMT2	0.0869106	5.31425e-27
C21orf2	0.0861736	5.43119e-27
HNRNPUL1	0.148136	5.44026e-27
LSM10	0.0947253	5.7788e-27
HOXD8	0.144841	5.89303e-27
PPFIA1	0.113882	5.89369e-27
ARHGEF12	0.111671	5.95452e-27
FMNL3	0.113703	6.24255e-27
CD81	0.132812	6.30419e-27
MTSS1L	0.104951	6.67945e-27
CAMTA1	0.162752	6.97009e-27
IRF2BPL	0.0502067	7.01283e-27
DDX39A	0.100738	7.25122e-27
COPZ2	0.108525	7.84854e-27
SNHG18	0.116107	8.03998e-27
NECAB3	0.097336	8.08633e-27
KLHDC3	0.0827691	9.01482e-27
RRAS2	0.0993895	9.53346e-27
HDGFL3	0.0980693	9.77032e-27
POMGNT1	0.10454	1.00205e-26
LINGO1	0.0890672	1.04931e-26
ARF3	0.0864585	1.10842e-26
RPL9	0.158718	1.11298e-26
KTN1	0.132712	1.12163e-26
PSMC3	0.136297	1.15903e-26
RAB3IL1	0.097595	1.16415e-26
PQBP1	0.100296	1.22229e-26
ZNF48	0.0995732	1.22921e-26
SH3BGRL	-0.460055	1.33796e-26
CLTA	0.253779	1.39084e-26
POMGNT2	0.0864237	1.41072e-26
FAM98C	0.0903164	1.42875e-26
DPM3	0.110758	1.44124e-26
COMMD4	0.0802636	1.4788e-26
CAVIN1	-0.54307	1.50279e-26
TMEM184B	0.117467	1.54017e-26
CTGF	-0.535845	1.54979e-26
CISD2	0.093757	1.56446e-26
XPNPEP3	0.0628551	1.62893e-26
TADA3	0.0924732	1.71617e-26
SH3BGR	0.134512	1.7371e-26
SPATA33	0.111108	1.80494e-26
H2AFY2	0.131873	1.85228e-26
KCTD20	0.094297	1.90295e-26
PAXIP1-AS1	0.0898548	2.04296e-26
OPTN	0.100816	2.08339e-26
ATP2B4	0.116646	2.09811e-26
ATP1B2	0.080004	2.2666e-26
SUMO1	0.236318	2.62438e-26
PTGES	0.0911523	2.64671e-26
MAP3K11	0.100087	2.69352e-26
FAM45A	0.0820573	2.73066e-26
P4HTM	0.0951361	2.811e-26
UROS	0.118274	2.8659e-26
CORO1B	0.0959867	3.04561e-26
PCBD1	0.0843385	3.27253e-26
TYMP	0.0805258	3.31222e-26
CBFA2T2	0.0906589	3.39809e-26
PPCS	0.0813453	3.43895e-26
ATMIN	0.0999751	3.47575e-26
HIST2H2BE	-0.638724	3.49955e-26
DPF2	0.087948	3.52518e-26
CNTN4	-0.472799	3.63141e-26
LGALS3	0.144686	3.63318e-26
EGR3	-0.40107	3.63842e-26
C17orf97	0.0894174	3.66586e-26
PTGER2	0.120021	3.68645e-26
THRA	0.0683974	3.91805e-26
POLR2D	0.0830374	4.03718e-26
C15orf40	0.0968769	4.20524e-26
SERINC5	0.14475	4.33184e-26
ZNF706	0.162616	4.37944e-26
NRGN	0.103486	4.39798e-26
CHAMP1	0.102578	4.61169e-26
ANXA2	-0.523459	4.83323e-26
SIGLEC11	-0.401447	5.41909e-26
PTDSS2	0.088965	5.58644e-26
DKK1	0.642117	5.72443e-26
SLC39A3	0.0761181	5.83298e-26
MSANTD3	0.082409	5.85295e-26
TUBGCP4	0.0758879	5.89126e-26
ERBIN	0.077264	6.13641e-26
RAP2B	0.0953977	6.38053e-26
FAT3	0.111441	6.52453e-26
TUBG2	0.0951517	6.71162e-26
RRP1B	0.110705	6.75913e-26
RPLP0	0.159911	6.89188e-26
USP42	0.0938015	7.19141e-26
PPIH	0.0824556	8.1656e-26
STARD4-AS1	0.126146	8.38349e-26
MMP23B	0.127397	8.91735e-26
GALNT1	0.0673157	9.3928e-26
CPS1	0.0981262	9.47187e-26
TOR2A	0.0911276	9.97955e-26
SRRM2	0.178135	9.98446e-26
B3GAT2	0.098914	1.02621e-25
CSAD	0.0800784	1.09322e-25
SIMC1	0.101922	1.11464e-25
CASP2	0.0975677	1.11504e-25
ZNF521	0.11353	1.16091e-25
DUOX1	0.101454	1.19994e-25
NSUN5	0.0787149	1.2229e-25
BBC3	0.0939865	1.25095e-25
BPHL	0.0995422	1.28565e-25
DYNC1I1	0.106689	1.32854e-25
RGCC	0.20008	1.36326e-25
R3HCC1	0.100244	1.42212e-25
FYN	0.101436	1.46946e-25
LMNB2	0.0968368	1.48098e-25
SMIM8	0.0778057	1.48243e-25
FABP4	-0.638646	1.49918e-25
ZSWIM7	0.0898094	1.53372e-25
PLCB1	0.0894481	1.55305e-25
MT-ND4L	0.0774145	1.58489e-25
ZNF688	0.0825156	1.59719e-25
DNM1	0.100962	1.61802e-25
DCTN1	0.0998545	1.62302e-25
CIB2	0.089578	1.76167e-25
C15orf61	0.0695204	1.8275e-25
ATP5F1A	-0.363134	1.92345e-25
ZNF738	0.0873697	1.94215e-25
RHOU	0.11313	1.95013e-25
DMAC1	0.120169	2.00519e-25
DDX6	0.0757712	2.03191e-25
CCDC102A	0.0970212	2.19936e-25
DHRSX	0.0820347	2.25798e-25
CARMN	0.11797	2.2702e-25
PHLDB1	0.0925883	2.44716e-25
PNKD	0.157412	2.4533e-25
TUBB	0.278524	2.5584e-25
UBE2E3	0.283586	2.6394e-25
SLC4A7	0.125044	2.72481e-25
OTUB1	0.0603119	2.81893e-25
PMS2	0.0700964	2.88146e-25
CFL1	0.253857	3.20468e-25
PPIL3	0.0567408	3.26719e-25
TRIR	0.228816	3.35821e-25
SDC2	-0.518809	3.39829e-25
WDR5	0.109436	3.44956e-25
ITGA11	0.0981884	3.52133e-25
REPS1	0.0970538	3.79043e-25
SDHC	0.110083	3.84764e-25
MBTPS1	0.0747413	3.87691e-25
NBEAL1	0.130107	3.88505e-25
RAB6A	0.106476	3.9605e-25
ABHD12	0.0934331	3.97263e-25
CCND3	0.0941542	4.1603e-25
OPN3	0.0891896	4.16684e-25
FBXL20	0.104821	4.1717e-25
PPM1A	0.108794	4.4009e-25
RPL39L	0.0900485	4.51085e-25
TSPYL1	0.135798	4.7404e-25
FRZB	0.254508	4.86869e-25
GEMIN6	0.0667383	5.29469e-25
GATAD2A	0.0781622	5.31649e-25
FBXL15	0.0753979	5.32255e-25
CTBP1	0.0808509	5.44962e-25
BEX1	0.192114	5.77932e-25
CNRIP1	0.091073	5.98498e-25
SF3B3	0.07026	6.00848e-25
ENOX2	0.114198	6.05893e-25
CDK2AP1	0.0954195	6.16426e-25
ATP13A2	0.0950575	6.23939e-25
ETV2	0.0903411	6.39518e-25
CD27-AS1	-0.339693	6.41407e-25
MARK3	0.0754444	6.74048e-25
TLN2	0.0836156	6.74914e-25
MYL5	0.0947979	7.05623e-25
PDGFC	0.103221	7.5827e-25
WRB	0.0775265	8.28249e-25
GPRC5C	0.0986094	8.61874e-25
EDNRB	-0.550694	8.99982e-25
LYRM2	0.0663302	9.22768e-25
RPL13A	0.103527	9.26575e-25
SLC48A1	0.0963602	9.77201e-25
CEBPZOS	0.0504671	9.92356e-25
VAMP8	0.096052	9.92799e-25
TMEM179B	0.0851818	1.03411e-24
IDS	0.0703642	1.06934e-24
PLEC	0.0913918	1.08389e-24
NRIP1	0.0934629	1.12297e-24
NDUFB8	0.206809	1.14799e-24
DAB2IP	0.0952096	1.19468e-24
ZNF3	0.0555578	1.21538e-24
NQO2	0.0966147	1.23026e-24
STT3B	0.10032	1.23913e-24
NEO1	0.0990758	1.30478e-24
NABP1	0.079194	1.34842e-24
FGFR2	0.107765	1.37401e-24
SLC16A9	0.0959907	1.50385e-24
APOO	0.095527	1.52281e-24
LYPLA1	0.0813707	1.54152e-24
RMND5A	0.0692828	1.60246e-24
MMD	0.0852468	1.66548e-24
EMB	0.100475	1.74767e-24
TSPAN17	0.090113	1.75801e-24
TOMM5	0.0687194	1.85721e-24
ZNF606	0.0816028	1.86713e-24
HDAC9	0.0938563	1.91019e-24
TRNAU1AP	0.087231	1.91344e-24
GOLPH3	0.101162	1.93567e-24
SDCBP2	0.101192	1.94829e-24
REXO1	0.0966992	1.95666e-24
DYRK1B	0.11493	1.98291e-24
WDR6	0.10815	2.03358e-24
FAHD2B	0.100794	2.1806e-24
SLC25A5	0.255751	2.22418e-24
DCAF12	0.0705017	2.25832e-24
MACROD1	0.0783216	2.27834e-24
RUNDC1	0.0866257	2.28386e-24
ARHGDIB	0.130083	2.45266e-24
PIM3	0.0899058	2.47782e-24
DNASE1	0.0705026	2.51783e-24
GLIPR2	0.120848	2.56692e-24
ANXA1	0.20067	2.62843e-24
GPBP1L1	0.0619918	2.65921e-24
EXOC7	0.0946221	2.70939e-24
COA3	0.0817319	2.7393e-24
KIAA1217	-0.444768	2.75141e-24
NSD1	0.0774616	2.78388e-24
POLR2F	0.158161	2.80917e-24
POLE3	0.0756096	2.86629e-24
CPSF1	0.101828	2.9124e-24
PTK2	0.0640812	3.09008e-24
LAMA2	-0.407502	3.19987e-24
DYNLRB1	0.183622	3.42173e-24
ZNF608	0.0849117	3.56455e-24
YBEY	0.0875571	3.56933e-24
RFXANK	0.117554	3.57171e-24
GALT	0.0697882	3.91032e-24
MIF4GD	0.0857099	4.1403e-24
YPEL1	0.0962389	4.29676e-24
NOSIP	0.123201	4.32261e-24
FERMT2	-0.614692	4.36058e-24
PRELID2	0.0929895	4.64274e-24
RNF24	0.116309	4.77493e-24
RB1	0.0684904	4.82269e-24
CCDC12	0.0835187	4.96504e-24
MORC2	0.101101	5.03653e-24
MUC20-OT1	0.0694694	5.38191e-24
ZFAS1	0.253336	6.04642e-24
LUC7L3	-0.450786	6.08578e-24
SNX18	0.0951156	6.13871e-24
TSEN15	0.0794147	6.33994e-24
ABCA1	0.108003	6.91624e-24
CYP20A1	0.0924313	6.93682e-24
RRP7A	0.0813203	7.04213e-24
FXYD6	0.116827	7.11278e-24
RNASEH2B	0.09847	7.11427e-24
WDR54	0.080151	7.14559e-24
MRC2	0.0774633	7.42671e-24
ZFYVE9	0.0912087	7.59518e-24
PHB2	0.203553	7.70375e-24
RNF170	0.0777093	8.26936e-24
CSNK2A2	0.0887282	8.32755e-24
UBE2D4	0.0696211	8.33278e-24
CARS2	0.0922179	8.36988e-24
RNF175	0.0838711	8.39462e-24
DERA	0.0727528	8.4879e-24
RPL18	0.135204	8.88581e-24
PPP1R14A	0.093632	9.17161e-24
ZFAND2B	0.0842697	9.3609e-24
MPG	0.0976276	9.50321e-24
MGRN1	0.0925567	9.55449e-24
IFI44	0.135959	1.02533e-23
MYEF2	0.0980126	1.12296e-23
CCDC106	0.0858496	1.1449e-23
PRKAG1	0.0903813	1.18183e-23
KIAA2013	0.0777773	1.18958e-23
PACS2	0.0878824	1.19181e-23
EHMT1	0.07055	1.20099e-23
OR2A1-AS1	0.0926029	1.2425e-23
RBM23	0.0446935	1.24764e-23
POLR3H	0.0876871	1.27113e-23
MRPS16	0.0908193	1.29187e-23
PDCD7	0.0732895	1.30088e-23
LINC00649	0.0938588	1.31955e-23
CALCOCO1	0.0630598	1.38645e-23
ANK3	0.0719986	1.39346e-23
LLGL1	0.0995677	1.46339e-23
ARHGAP28	0.091639	1.49011e-23
MRPL54	0.0955346	1.5421e-23
TBX2-AS1	0.092265	1.58641e-23
SDSL	0.0960619	1.61307e-23
SRPX	-0.428065	1.61858e-23
PRMT6	0.0977539	1.63353e-23
MTF2	0.0751087	1.64659e-23
NIFK-AS1	0.0487244	1.65784e-23
USE1	0.0864804	1.66582e-23
GPC2	0.103299	1.73338e-23
MRPL23	0.0768794	1.75534e-23
CARM1	0.0935887	1.90498e-23
FEM1A	0.0844276	1.95236e-23
IPO5	0.0793116	1.95708e-23
OTUD6B-AS1	0.0536832	1.96323e-23
PINK1	0.0826283	1.97611e-23
DSE	0.0990659	2.12006e-23
SLC10A3	0.0857628	2.15495e-23
OLA1	0.0857317	2.1616e-23
SKI	0.0878503	2.20084e-23
ASXL1	0.0746318	2.31369e-23
CDV3	0.0774913	2.38609e-23
JMJD8	0.077166	2.39171e-23
WASHC2C	0.096366	2.44361e-23
COX14	0.0399911	2.50315e-23
JAGN1	0.0594228	2.53907e-23
SPSB2	0.0818188	2.54024e-23
TMEM14B	0.105529	2.62421e-23
MRPS33	0.0733117	2.70407e-23
THAP7	0.0298206	2.84993e-23
CHMP2A	0.101124	3.00914e-23
DAZAP2	0.0789991	3.04849e-23
MRPS34	0.0919161	3.12259e-23
GPR161	0.0960517	3.14232e-23
RARB	-0.473498	3.20055e-23
PRDX4	0.129396	3.26776e-23
KMT5C	0.082492	3.27604e-23
CDH2	0.0780304	3.48865e-23
GLI3	0.0561805	3.52119e-23
ZC3H7A	0.0735522	3.5494e-23
PREP	0.0914715	3.77619e-23
C20orf96	0.081499	3.86738e-23
COLGALT1	0.0833377	3.96273e-23
SCUBE3	0.0931347	3.96492e-23
FXYD1	0.0872258	3.97795e-23
TFPT	0.101704	4.02454e-23
MSRB3	0.124795	4.1252e-23
RBMS2	0.0860579	4.24076e-23
INPP4B	0.093248	4.26148e-23
HERPUD2	0.0723107	4.31464e-23
CDC42EP3	-0.777525	4.41661e-23
ZNF581	0.0541034	4.49357e-23
EID2	0.0688043	4.51041e-23
EPHB4	0.0943602	4.51738e-23
ABHD17B	0.0907225	4.76257e-23
BLVRB	0.058257	4.88834e-23
FBLN2	0.0973033	4.90656e-23
CCDC124	0.101177	5.11712e-23
C11orf71	0.0830884	5.17327e-23
NMRAL1	0.0494926	5.18356e-23
MRGBP	0.0880975	5.63843e-23
JARID2	0.0846557	5.68216e-23
EIF3J	0.0696129	5.71011e-23
PLEKHH2	-0.537248	5.87598e-23
INPPL1	0.105401	6.13548e-23
BAP1	0.0933415	6.14663e-23
PSMD10	0.0819116	6.52241e-23
MRPL11	0.138177	6.6284e-23
KCNMB4	0.0971225	6.80574e-23
RPP25	0.0869066	6.93802e-23
GPR137B	0.0896201	6.98802e-23
REEP3	0.0757188	7.55451e-23
ERBB2	0.0962431	7.56497e-23
SURF2	0.0721599	7.8911e-23
MEX3A	0.0837742	7.92844e-23
TRIM11	0.0863521	8.13828e-23
ZNF263	0.0832614	8.90522e-23
MRFAP1L1	0.0762018	9.15539e-23
SDK2	0.0660901	9.20832e-23
ZBTB45	0.0814484	9.68791e-23
TMEM60	0.0244555	9.71346e-23
VAMP3	0.061126	9.87994e-23
PFDN6	0.048625	9.89287e-23
HOXA11	0.0970158	1.1585e-22
GAMT	0.0643523	1.17767e-22
TRAPPC2	0.0752205	1.18986e-22
SLC39A10	0.0493942	1.20694e-22
ORAI3	0.0840755	1.25266e-22
CNPY3	0.031754	1.25993e-22
SIGIRR	0.0847603	1.27259e-22
RABL2B	0.0788387	1.27966e-22
TRIM8	0.0875824	1.29027e-22
GBA2	0.0793581	1.29554e-22
TRAM2-AS1	0.0833802	1.30722e-22
RP9	0.0732307	1.3172e-22
GLRX	0.0900289	1.33883e-22
IL17RC	0.0832338	1.36619e-22
VOPP1	0.0768485	1.44937e-22
AKT3	0.0682668	1.55682e-22
LRMDA	0.0930282	1.58693e-22
ATP5F1EP2	0.115581	1.59768e-22
MBD3	0.103477	1.60283e-22
PPP1CB	0.0768738	1.62629e-22
CKLF	0.0739204	1.65036e-22
DEDD	0.0698187	1.69422e-22
AURKAIP1	0.147552	1.70715e-22
MRPL33	0.0887579	1.72489e-22
UNC5B	0.0919764	1.75593e-22
ZNF33B	0.0557282	1.82446e-22
PPP1R9B	0.0840693	1.92826e-22
TRIAP1	0.059501	2.0585e-22
USP22	0.0787472	2.08358e-22
FAM213B	0.0971753	2.17612e-22
OCIAD2	0.0749222	2.31352e-22
SUPT4H1	0.165812	2.43347e-22
APBA2	0.0613891	2.44557e-22
ADGRA2	0.0874788	2.47444e-22
FMOD	-0.40803	2.53747e-22
SPATS2L	0.0570327	2.57128e-22
ARL4D	-0.436586	2.58887e-22
TFPI	0.0828469	2.67787e-22
MAPKAPK3	0.0845909	2.72137e-22
SMIM27	0.0681778	2.76748e-22
COA1	0.0639999	2.87272e-22
GPR108	0.075282	2.93065e-22
NPY1R	0.161481	2.98272e-22
PIAS1	0.0657843	3.12059e-22
TRPT1	0.0487531	3.33113e-22
COX6A1P2	-0.307337	3.4139e-22
DPYSL3	0.0850752	3.43318e-22
RNF185	0.0905353	3.43469e-22
ATXN3	0.0794019	3.46597e-22
UBL7	0.0981168	3.56671e-22
ATP13A1	0.0821281	3.57751e-22
RTL8A	0.0697548	3.60218e-22
NSD2	0.0787117	3.84619e-22
ARAF	0.0852137	3.88136e-22
RNF139	0.0687231	4.09321e-22
ABRACL	0.0649494	4.15933e-22
AP3D1	0.0602092	4.16928e-22
CREB5	0.127724	4.21132e-22
PKP4	0.0871634	4.48062e-22
UNK	0.0754659	4.67122e-22
KIAA1143	0.0460401	4.79428e-22
VAC14	0.0684173	4.82225e-22
SETD9	0.0871402	4.8749e-22
APOBEC3C	0.067037	4.88489e-22
AGAP3	0.0922206	5.17629e-22
KDM2B	0.068908	5.22449e-22
OGG1	0.0700275	5.23953e-22
MAP2K1	0.081016	5.28579e-22
CPSF4	0.0645269	5.47303e-22
PPP1R37	0.0823377	5.52394e-22
LINC02381	-0.470716	5.6422e-22
SYMPK	0.0642024	5.6802e-22
CARHSP1	0.0764853	6.65291e-22
TSPYL2	-0.585418	6.77701e-22
ABHD14A	0.0885155	6.79289e-22
NUDCD2	0.0433452	6.83176e-22
IRAK1	0.0871696	6.84529e-22
PDXDC1	0.0844312	7.23991e-22
SIPA1L1	0.0938583	7.39759e-22
KHNYN	0.0782295	7.56592e-22
COPS7B	0.057611	7.58357e-22
DNAJC9	0.0712475	7.74996e-22
BLOC1S1	0.163506	8.28746e-22
VSIG10L	0.085152	8.46675e-22
AGPAT2	0.0622462	8.48481e-22
UBE2J1	0.0429585	8.50095e-22
SNX9	0.0880938	8.79397e-22
RPL10A	-0.131091	9.02585e-22
MORC2-AS1	0.0869933	9.22609e-22
ABRAXAS1	0.0688174	9.51769e-22
SMAD9	0.0823181	9.59958e-22
NDUFV1	0.0763007	9.63506e-22
SYNDIG1	0.106925	9.76743e-22
HAGH	0.0744218	1.04157e-21
ENAH	0.0576946	1.06194e-21
WIZ	0.0551837	1.10389e-21
POLD2	0.0702883	1.11214e-21
PRELID3B	0.0614635	1.1324e-21
COL11A1	0.11596	1.14564e-21
AP2A2	0.0702476	1.1911e-21
ERF	0.0688791	1.19324e-21
MICU3	0.084357	1.20575e-21
MSL1	0.0612765	1.21156e-21
SLC44A2	0.0672033	1.23116e-21
MAX	0.0679504	1.30991e-21
DNMT3A	0.0770411	1.32318e-21
STK40	0.0743997	1.35419e-21
HMGB3	0.146125	1.44047e-21
RTL8B	0.0668549	1.46783e-21
MEMO1	0.0655907	1.49108e-21
PARL	0.0427276	1.49996e-21
MRPS26	0.080003	1.50657e-21
SNX7	0.0796759	1.56983e-21
PTP4A2	0.0547693	1.63548e-21
FAP	-0.391847	1.6716e-21
DNAJC30	0.0343633	1.7101e-21
ZNF213-AS1	0.073024	1.749e-21
ZNF605	0.0752286	1.75326e-21
TMEM59	-0.51188	1.76048e-21
SRA1	0.0810647	1.76666e-21
C7orf26	0.069471	1.80822e-21
ZNF426	0.0470325	1.94932e-21
LPCAT1	0.0802159	2.0636e-21
TMEM80	0.0519613	2.07254e-21
CHSY1	0.0802032	2.15327e-21
DNAJC11	0.0726339	2.19464e-21
SHF	0.0797307	2.24129e-21
LAMTOR3	0.064641	2.24561e-21
SYNGR1	0.0440358	2.25119e-21
TBC1D7	0.0799849	2.29532e-21
CYB5D2	0.0823361	2.39819e-21
VPS53	0.0699315	2.44064e-21
MSRA	0.0810654	2.56642e-21
TRIM65	0.0804715	2.60368e-21
ARHGDIA	0.111692	2.65631e-21
COX11	0.0184556	2.67106e-21
DPCD	0.039741	2.78717e-21
PREB	0.0613296	3.06088e-21
RMND5B	0.0682014	3.07738e-21
JMJD6	-0.460264	3.13655e-21
RNF149	0.0806757	3.23189e-21
NEDD8	0.220447	3.51548e-21
HOXB3	0.0642026	3.5748e-21
BTBD3	0.0992405	3.6088e-21
GIGYF1	0.0485558	3.66983e-21
SACS	0.0841821	3.67319e-21
MORF4L1	-0.292886	3.72165e-21
PTRH1	0.0835407	3.76193e-21
LRP3	0.0860129	3.77505e-21
RASSF8	0.0815683	3.98011e-21
PRDX2	0.204409	3.98996e-21
AKIP1	0.0718359	4.00235e-21
TPD52L2	0.0766279	4.07283e-21
MRPL28	0.0747058	4.13425e-21
C1orf216	0.0609909	4.18832e-21
TMEM33	0.0461926	4.20176e-21
PHETA1	0.0873518	4.27992e-21
SYNGAP1	0.0733955	4.33953e-21
PRKAA1	0.0857197	4.34927e-21
SMIM1	0.0613559	4.46789e-21
DOHH	0.0859294	4.66628e-21
GTF2H2C	0.0730301	4.69591e-21
SELENOM	0.105922	4.77966e-21
ASPSCR1	0.0882481	4.84002e-21
MAPK7	0.0933294	4.92172e-21
YDJC	0.0582171	4.94907e-21
CBWD2	0.0633134	4.98067e-21
MOCS3	0.0955733	5.03287e-21
STIM2	0.0904694	5.27241e-21
SGPL1	0.0518688	5.32678e-21
BSG	0.130019	5.51154e-21
ARRDC1-AS1	0.0747929	5.52579e-21
NUTM2A-AS1	0.0731438	5.97589e-21
HOXD4	0.086505	6.1271e-21
SRP9	0.216218	6.27726e-21
NRM	0.0536147	6.59644e-21
TSEN54	0.0840656	6.87555e-21
ZNF544	0.0777098	7.00588e-21
LSM7	0.187462	7.03518e-21
MRPS18A	0.0733376	7.054e-21
ASPN	-0.463469	7.17753e-21
PPP2R5E	0.0346196	7.26816e-21
CFI	-0.293977	7.56064e-21
SLC25A29	0.0664214	7.59476e-21
PCED1A	0.0535765	7.59933e-21
CCDC74A	0.0777133	7.73221e-21
PALM	0.0749344	7.88707e-21
SUPT5H	0.0500865	7.93675e-21
ZNF664	0.0648934	8.53641e-21
CLTC	0.0400472	8.88422e-21
CCDC34	0.0653658	9.44144e-21
TNFSF12	0.071575	1.02295e-20
ISOC2	0.0519035	1.03613e-20
LYRM9	0.0463953	1.05193e-20
SHMT2	0.0436986	1.07078e-20
ACLY	0.0682098	1.08949e-20
GVQW3	0.0660858	1.09165e-20
IFIT3	0.0793592	1.0925e-20
RGS12	0.0447913	1.12659e-20
TPM4	-0.315755	1.1624e-20
RPL12	0.151603	1.18429e-20
MKKS	0.0478579	1.18789e-20
RNF187	0.0740842	1.18962e-20
PPP1R16A	0.0731701	1.23708e-20
FAM219B	0.0569835	1.29227e-20
PRKAR1B	0.0625341	1.29892e-20
VPS8	0.0644943	1.3167e-20
ADH1B	-0.359895	1.33666e-20
TBC1D16	0.0457132	1.40326e-20
HILPDA	0.0597061	1.50607e-20
VEGFB	0.0647637	1.51023e-20
ATG12	0.0544219	1.51464e-20
SCMH1	0.0524758	1.53346e-20
NDUFV2	0.116925	1.68614e-20
HIGD2A	0.168225	1.71714e-20
PROSER3	0.0766754	1.72726e-20
EEF2	0.164844	1.81594e-20
HHAT	0.0822778	1.92911e-20
DTX3	0.0570628	1.93508e-20
RAB22A	0.0568211	2.134e-20
LINC02001	0.0455655	2.15358e-20
LRRC57	0.0800474	2.17793e-20
RITA1	0.0723114	2.36679e-20
TSC2	0.0763106	2.45134e-20
CERK	0.0709491	2.46927e-20
TP53	0.0574336	2.47362e-20
SMDT1	-0.452727	2.4774e-20
TANC1	0.0525649	2.58092e-20
HPS1	0.0383069	2.7059e-20
COL4A5	0.0677781	2.93045e-20
UQCC3	0.0430149	2.94298e-20
NORAD	0.0858246	2.94662e-20
ASB6	0.077682	2.97208e-20
TTPAL	0.0748686	2.97909e-20
FAM57A	0.0751168	3.09199e-20
LINC01355	0.067973	3.1613e-20
ANKS1A	0.0732861	3.19409e-20
CTBP1-DT	0.0747296	3.20059e-20
MCMBP	0.0640244	3.25332e-20
RC3H1	0.0418334	3.29871e-20
SPOCK3	0.14555	3.33814e-20
PHACTR3	0.114645	3.43382e-20
MOB3A	0.0560702	3.53219e-20
CTBP2	0.0420474	3.57006e-20
ELMOD3	0.0416032	3.58805e-20
RHNO1	0.0680916	3.61264e-20
DOK4	0.0852058	3.64166e-20
MAP2K2	0.064723	3.80118e-20
TMEM107	0.0623514	3.81426e-20
ANGPTL1	0.106193	3.86573e-20
MAP2K4	0.0832049	3.89586e-20
MSRB1	0.0275031	4.09888e-20
MEAF6	0.0800019	4.35714e-20
BBIP1	0.0234736	4.41014e-20
RNF4	0.0560059	4.41339e-20
LRRC20	0.0407632	4.42753e-20
WDFY2	0.0676105	4.67892e-20
ARL6IP5	0.0620653	4.71102e-20
ABHD11	0.0707383	4.77972e-20
ODF2L	0.0615298	4.97004e-20
CDKN2D	0.0742264	5.01696e-20
CBX6	0.100373	5.19753e-20
ANKRD6	0.0703212	5.21897e-20
BRWD1	0.062491	5.3245e-20
TCF7L1	0.0422889	5.44339e-20
TMEM19	0.0680567	5.94583e-20
MFSD11	0.0640409	6.03252e-20
LRIG3	0.0577248	6.03406e-20
NACC1	0.071231	6.14564e-20
B4GALT7	0.0563382	6.16409e-20
HERC2	0.0149911	6.27213e-20
NFATC4	0.0576784	6.43671e-20
NXT2	0.0544566	6.49094e-20
CRTC3	0.0625587	6.5127e-20
SNAPC5	0.0320094	7.37125e-20
COA7	0.0677388	7.50681e-20
SCO2	0.0658452	7.58778e-20
TMEM69	0.0348446	7.65857e-20
NRIP2	0.064863	7.79401e-20
SCAF8	0.0791501	8.04066e-20
PTMA	-0.165214	8.10609e-20
ZMYM3	0.0767671	8.13932e-20
TBC1D4	0.0985695	8.65754e-20
IDH2	0.0990196	8.78581e-20
STAT6	0.0856643	8.83372e-20
FAM122A	0.0468611	9.4365e-20
SMG1	0.064779	9.46056e-20
TPRA1	0.0712849	9.69667e-20
CD63	-0.276036	1.02524e-19
HTATSF1	0.0583845	1.03772e-19
IGDCC4	0.0491712	1.03873e-19
TNRC6A	0.0321795	1.06315e-19
NSD3	0.0633267	1.07308e-19
INPP4A	0.0807084	1.15237e-19
ITGB3BP	0.0723616	1.16065e-19
HOXB6	0.0494817	1.17858e-19
RFX2	0.0622884	1.19367e-19
GSTM4	0.0499852	1.25468e-19
NIN	0.063242	1.28204e-19
DUT	0.108378	1.29911e-19
MLST8	0.0502189	1.3247e-19
MSN	0.0618881	1.35824e-19
ZNF667-AS1	0.0307137	1.36394e-19
TARSL2	0.0758718	1.37572e-19
MATN2	-0.595049	1.38003e-19
HDAC7	0.0615655	1.40789e-19
B3GNT9	0.0749768	1.41316e-19
HDAC2	-0.476252	1.42026e-19
SMAD4	0.0521128	1.43955e-19
FLAD1	0.0606595	1.47859e-19
STAG2	0.0449453	1.51366e-19
THYN1	0.0411737	1.66788e-19
SH3BP2	0.0631238	1.68005e-19
EBP	0.0481336	1.70107e-19
TRAF3IP1	0.0683104	1.70181e-19
SMG7	0.0660796	1.72169e-19
CCDC28B	0.0516833	1.76064e-19
CLASP1	0.061207	1.76401e-19
POP4	0.041351	1.8528e-19
TNPO3	0.0598691	1.91143e-19
DICER1	0.0180902	1.92491e-19
AHCY	0.123305	1.93777e-19
WNT5A	0.0666377	2.02055e-19
SYK	0.100245	2.02919e-19
RPS5	-0.135437	2.0593e-19
FAM234A	0.0286388	2.08386e-19
CREBL2	0.0631432	2.09907e-19
PRCC	0.0263021	2.21343e-19
MRPS18B	0.056602	2.37296e-19
ZNF12	0.0507073	2.47006e-19
DGCR8	0.0739308	2.48371e-19
MKNK2	0.0785022	2.52168e-19
PDE9A	0.0615886	2.63436e-19
MCM3AP	0.0575982	2.71227e-19
CENPBD1	0.0564454	2.71229e-19
RNPS1	0.137794	2.71837e-19
RANGRF	0.0213274	2.72939e-19
LIMK1	0.0723688	2.73371e-19
RAB11B	0.0846583	2.79751e-19
ZNF445	0.0608795	2.86346e-19
ZCCHC24	0.0809912	2.86859e-19
MSANTD2	0.0637816	2.88863e-19
RRAS	0.0456542	3.0603e-19
THAP5	0.0317634	3.08257e-19
RPL6	0.115084	3.12567e-19
NKAPD1	0.0107552	3.16471e-19
KIF3B	0.0787601	3.30665e-19
[truncated: 4,439 more rows]

## Sheet: Cluster 1
Gene	LogFC	pVal
COL1A1	-2.04129	1.56995e-123
RPL27A	0.813752	1.44283e-118
PRELP	-1.22206	2.86913e-114
RPS2	0.857611	4.29642e-112
RPS19	0.683527	1.03052e-111
RPS3	0.733088	2.87428e-109
RPL32	0.616105	2.59959e-103
RPL28	0.674543	3.46917e-102
SERPINI1	-2.17851	2.23723e-101
RPL14	0.68984	8.22776e-101
RPL10	0.590197	7.53237e-98
RPS3A	0.601923	1.43459e-97
RPL23A	0.648245	1.43755e-95
RPL29	0.641481	4.20828e-95
S100A10	-1.96211	2.9698e-94
RPL35	0.689577	2.85235e-93
RPS15A	0.564314	3.47522e-91
RPL3	0.541973	3.54476e-90
MFAP5	-1.53891	6.216e-90
RPS15	0.560656	1.64115e-89
PDGFRL	-1.21361	3.499e-88
NPM1	0.744893	2.16871e-84
RPS12	0.541585	5.78216e-84
RPS7	0.563606	3.00244e-83
RPRM	-1.24237	1.0546e-82
RPS24	0.548548	2.06932e-82
RPS14	0.482755	9.76944e-82
SPON2	-1.25219	4.7506e-81
ATP5MC2	0.790395	6.982e-79
RPS23	0.49438	3.53716e-78
OGN	-1.30421	1.18438e-77
RPL11	0.453643	4.41853e-77
RPL15	0.468606	7.28603e-77
RPL35A	0.503008	6.67577e-76
RPL18A	0.541142	2.21499e-75
MALAT1	-0.622565	2.61945e-75
ASPN	-1.59593	5.91944e-75
RPL31	0.525401	1.70913e-73
ANXA2	-1.1882	1.341e-72
SLC25A6	0.665282	9.78521e-72
RPL4	0.550926	1.31918e-71
RPL13A	0.40896	4.32977e-71
S100A6	-1.50004	4.83916e-71
ITM2B	-1.35482	6.43261e-69
RPLP2	0.476455	8.65863e-69
CFL1	0.711848	1.73011e-68
OMD	-0.838333	3.2848e-68
COL14A1	-1.52766	4.70116e-67
RPS9	0.439781	1.20972e-66
PALLD	0.885436	2.10638e-66
RPL18	0.444009	4.96016e-66
PAMR1	-1.01171	1.35319e-65
ANXA1	-1.81021	1.56132e-65
LGALS3BP	-1.06607	4.63007e-65
RPL6	0.435582	9.76018e-64
CNTN4	-0.933682	1.88746e-63
EMP1	-1.22087	3.39227e-63
SUMO2	0.593554	8.32635e-62
PLEKHO1	0.696793	1.01744e-60
PI16	-0.946675	2.64078e-59
UBA52	0.518281	8.90696e-59
WNT2B	-1.02018	2.45975e-58
TENT5A	-0.872851	5.77918e-58
RPL19	0.381676	6.21673e-58
GSTM5	-0.663171	7.6548e-58
ADD3	-1.25487	1.25597e-57
RPLP0	0.459125	3.22608e-57
RPL12	0.470071	6.64809e-57
CD63	-0.912451	9.44415e-57
RPL13	0.363833	5.77167e-56
RPS4X	0.401315	1.74782e-54
FAP	-0.825952	2.54117e-54
SRPX	-1.34201	3.57913e-54
SET	0.730334	3.73262e-54
MLLT11	0.749361	5.89185e-54
RPL9	0.38357	9.03737e-54
SSBP4	0.645575	9.39217e-54
RPS6	0.366469	3.91217e-53
ARL4D	-1.12134	1.88651e-52
RPL30	0.392675	2.66012e-52
VSIR	-0.615121	5.667e-52
DYNLL1	-0.726241	7.35831e-52
PEG3	-0.708765	2.30009e-51
DKK2	-0.974332	3.99942e-51
C1S	-0.996935	4.76704e-51
SERPINF1	-1.38932	1.03377e-50
AKIRIN1	0.560688	2.29394e-50
RPL27	0.394283	3.26644e-50
RPL8	0.37624	7.00931e-50
COX6B1	0.611598	8.35354e-49
ATP5MPL	0.604582	1.09775e-48
SELENOH	0.659394	1.4959e-48
PMP22	-1.28798	1.54653e-48
BASP1	0.692999	2.29213e-48
ISG15	0.604597	3.32498e-48
PDCD2	0.538957	3.39658e-48
EDNRA	0.646882	3.58441e-48
LINC00632	0.559518	9.30845e-48
EIF3E	0.546763	7.95809e-47
CALM2	-0.675535	1.38959e-46
RAMMET	0.523019	5.56624e-46
PRSS35	-1.17289	1.21631e-45
ZFHX3	0.600426	1.38728e-45
TRIL	0.66337	1.47957e-45
GNB2	0.538252	3.08105e-45
FMOD	-0.863284	3.64955e-45
CXXC5	0.602944	6.83278e-45
C1R	-1.11375	2.49885e-44
TPPP3	-0.97886	3.63468e-44
MRPL45	0.532782	3.72336e-44
EMILIN1	0.563153	7.93082e-44
ENAH	0.564499	1.14898e-43
SNRPE	0.587138	2.41627e-43
MYL6B	0.592718	9.01246e-43
CCDC80	-1.09377	1.31242e-42
MT-CO3	0.345322	1.66111e-42
RPL23	0.382821	2.01225e-42
PKIB	0.563453	2.51696e-42
MRGPRF	-0.542122	3.16267e-42
COL6A2	-0.962985	3.39431e-42
LINC01133	-0.583849	3.47984e-42
CD27-AS1	-0.468653	4.43199e-42
NENF	0.455027	7.15564e-42
SCARA5	-0.784979	1.27482e-41
CTNNBIP1	0.503594	2.82029e-41
CHST2	0.725697	3.40781e-41
CTSH	-0.656316	1.05755e-40
PLPP3	-1.136	1.21868e-40
C1orf122	0.546196	1.79475e-40
ZYX	0.470466	2.55948e-40
MT-ND1	0.462288	2.88661e-40
HOXD9	0.543208	5.46445e-40
FARP1	0.474422	7.23624e-40
GAP43	-0.854973	8.49422e-40
RPL5	0.347381	1.05625e-39
DAP	0.482206	1.14044e-39
GPRC5A	-0.523563	1.86995e-39
H2AFY2	0.500093	2.87936e-39
UQCC2	0.485423	2.97158e-39
SNRPA	0.447188	3.28715e-39
RPL7A	0.320461	4.45888e-39
RPS18	0.267314	4.56046e-39
SPARCL1	-1.13047	4.97308e-39
TEAD2	0.478202	9.62126e-39
HNRNPAB	0.498833	1.02316e-38
NCOA4	0.477878	1.10287e-38
RPSA	0.378101	1.29277e-38
ZNF503	0.569339	1.47363e-38
CSRNP1	-0.69165	1.59287e-38
RPL24	0.339023	1.61723e-38
GPX4	0.54406	1.65828e-38
HNRNPA1L2	0.485255	2.16872e-38
FTL	0.459515	3.62647e-38
C1QTNF2	-0.924892	4.10263e-38
SEC22B	0.485468	6.20342e-38
UBE2L3	0.457635	6.84568e-38
LMNA	-1.26207	8.3555e-38
LIMD2	0.427807	1.19765e-37
GPX1	0.463245	1.2339e-37
FAAP20	0.430633	1.26689e-37
FHL3	0.448546	1.69168e-37
TCF4	0.46641	3.1414e-37
NDUFS5	0.514304	3.2283e-37
AHNAK	-1.1841	3.67287e-37
TLE1	0.481534	6.57358e-37
BIN1	0.367665	6.70878e-37
CFH	-0.850026	8.80106e-37
PXMP2	0.432617	1.56059e-36
EVA1B	0.43336	1.64564e-36
PLAC9	-1.31105	1.99722e-36
SMARCD3	0.437136	1.99761e-36
FKBP8	0.447152	2.53252e-36
SF3A2	0.447164	3.08622e-36
PABPC1	0.495382	3.7754e-36
RPLP1	0.291395	4.2744e-36
CCDC85B	0.386049	4.62227e-36
SPG21	0.39867	6.21664e-36
PLSCR4	-0.548736	7.95702e-36
SFPQ	0.484572	8.1375e-36
SMS	0.553092	8.69408e-36
PCDH18	0.487525	9.01332e-36
SHARPIN	0.395138	9.33745e-36
NOV	-1.02703	9.95915e-36
OSR2	-0.70994	1.02604e-35
BAG1	0.429297	1.18516e-35
GAS2	0.586703	3.8917e-35
MRPS15	0.401436	5.06338e-35
ARL6IP4	0.491358	5.25684e-35
MZT2A	0.439845	5.60587e-35
RAB5IF	0.393267	6.64795e-35
GABARAP	0.389909	7.67664e-35
TUBA1A	-0.724946	7.97118e-35
SOCS1	0.48338	8.43464e-35
NUTM2B-AS1	0.434072	1.33459e-34
KCNE5	0.556871	1.33459e-34
PDPN	-0.605339	1.63443e-34
ELAVL1	0.371066	1.95458e-34
BCL7C	0.424037	2.05821e-34
PTMA	0.34918	4.01818e-34
SNHG7	0.390603	4.20855e-34
HEBP2	0.407352	4.7654e-34
INKA1	0.379129	5.5341e-34
PLAT	-0.912562	5.85637e-34
UPF3A	0.348776	6.84805e-34
TIMM17B	0.37965	7.08583e-34
SMOC2	-1.14944	7.6056e-34
LBHD1	-0.360639	7.68808e-34
GABPB1	0.401601	8.98015e-34
GNG5	0.524819	1.14459e-33
NLRP1	0.408967	1.30612e-33
BLOC1S4	0.399882	1.70934e-33
PAIP1	0.361677	1.97875e-33
MLEC	0.380957	1.99461e-33
TRPS1	0.453512	2.61268e-33
MDK	0.518637	2.6822e-33
TSR3	0.394473	2.72408e-33
PROCR	-1.03447	3.69698e-33
MRPL52	0.418103	3.87886e-33
NT5C3B	0.406205	4.10422e-33
MEOX2	0.527513	7.06249e-33
KLHDC2	0.383973	9.34426e-33
DKK1	1.21989	1.07401e-32
HDHD5	0.325751	2.66398e-32
SNF8	0.407332	2.77643e-32
STARD7	0.373017	3.09642e-32
HNRNPD	0.39826	3.13086e-32
RAMP2	0.448402	3.17586e-32
TMEM183A	0.346888	3.53754e-32
MEX3A	0.381233	3.55164e-32
DHRS3	-0.801432	3.90629e-32
RPS6KB2	0.332474	3.9937e-32
HIGD2A	0.46175	4.12296e-32
HMGB3	0.373052	4.47733e-32
C19orf53	0.44409	4.5865e-32
TCAF1	0.386524	4.80233e-32
COTL1	0.441936	5.13477e-32
DCXR	0.345757	5.55913e-32
TIMM10	0.352725	7.18139e-32
TCEA2	0.328989	7.48515e-32
UBXN1	0.405483	7.90972e-32
FAM215B	0.397142	8.23947e-32
LGALS3	-1.02061	9.41699e-32
DGCR6L	0.363248	9.91127e-32
ARF1	-0.820963	1.00004e-31
RRBP1	-0.876708	1.05409e-31
ATP5MG	0.415194	1.4245e-31
PPP1R1B	-0.523439	1.69795e-31
LYPLA1	0.368041	1.79637e-31
RAB13	0.482783	1.98782e-31
SRSF8	0.385665	2.01965e-31
NUPR1	-0.955012	2.0596e-31
WIPI2	0.357024	2.32697e-31
TRIOBP	0.349093	2.79168e-31
NT5DC2	0.368745	2.92821e-31
HOXA9	0.609057	2.93377e-31
ROBO1	0.507161	3.595e-31
SNRPD1	0.46968	4.76421e-31
SEPT9	0.381975	4.90403e-31
EI24	0.373871	9.40647e-31
DDX52	0.373261	1.19457e-30
FIBP	0.319809	1.22785e-30
P3H4	0.326313	1.4197e-30
COX6A1P2	-0.289691	1.50381e-30
SELENOP	-0.9976	1.92113e-30
ITGB1	0.392516	2.11651e-30
IGF1	-1.34265	2.66538e-30
GLRX5	0.364169	2.69156e-30
SLC25A39	0.304934	3.57359e-30
SRGAP1	0.36347	4.12849e-30
MAP7D1	0.374333	4.21798e-30
ALCAM	-1.14653	4.48692e-30
KLK6	-0.423675	5.20363e-30
PDGFRB	0.32138	5.27227e-30
CAMTA1	0.379618	5.5788e-30
NPDC1	0.386092	7.07141e-30
HSF1	0.332059	7.99546e-30
RAP2C	0.391493	8.59375e-30
C1orf54	0.302484	9.66004e-30
LINC01116	0.391825	1.04943e-29
ARHGEF40	0.311057	1.15414e-29
IGF2BP1	0.363266	1.17152e-29
SMIM11A	-0.37747	1.1754e-29
ATOX1	0.422572	1.19975e-29
H2AFV	0.347148	1.23379e-29
AIF1	0.375365	1.27983e-29
COX8A	0.422117	2.93982e-29
FBN1	-1.13349	3.10732e-29
AMOT	0.398886	3.47035e-29
TAF15	0.363464	3.92808e-29
SEMA3C	-0.893708	4.00023e-29
DNAJC1	0.362293	4.63203e-29
LINC00685	0.342116	5.76133e-29
COPRS	0.313685	6.44182e-29
ARID3A	0.351724	7.78662e-29
SRSF10	0.328949	9.45157e-29
ADAMTSL4	-0.431497	1.04501e-28
TIMM8B	0.329813	1.04928e-28
SNAI2	0.416587	1.37424e-28
F10	-0.871741	1.99081e-28
ZCCHC3	0.368637	2.70377e-28
RHEB	0.3163	2.86857e-28
FOXN3	0.338039	2.88886e-28
ARF5	0.333889	2.91819e-28
AP1S1	0.297622	2.94127e-28
UBE2E3	0.517935	3.78983e-28
PNMA1	0.341768	4.11734e-28
NEDD8	0.433036	4.27338e-28
CD34	-0.559055	4.53683e-28
RNF10	0.309495	4.74125e-28
LSM12	0.338179	5.11431e-28
CBX3	0.366225	5.21941e-28
RASL11B	0.478669	6.21485e-28
APOPT1	0.308731	6.32298e-28
FLNA	0.3832	7.06946e-28
SLC25A5	0.441202	7.10733e-28
H1FX	0.359674	9.3164e-28
DKK3	-0.906174	9.43938e-28
A1BG	0.359861	9.6542e-28
PLP1	-0.669521	1.28033e-27
CAPNS1	0.327611	1.28634e-27
SCD	0.376273	1.40059e-27
ZNHIT1	0.345357	1.65627e-27
RBM15B	0.32584	1.81461e-27
RPS20	0.28847	2.10867e-27
CHCHD5	0.302005	2.27106e-27
EGFL6	-0.969222	2.74428e-27
TRIM28	0.328683	2.90736e-27
RNF207	-0.48567	2.92924e-27
PAFAH1B3	0.35577	3.31795e-27
SNCG	0.42837	3.4039e-27
LIX1L	0.326925	3.4039e-27
PABPN1	0.286927	3.73198e-27
ZNF771	0.353103	3.98226e-27
ARL5A	0.349264	4.06633e-27
FOXP1	0.403598	4.92751e-27
EMC8	0.284808	5.86438e-27
EFNA5	0.500088	5.89371e-27
S1PR2	0.368626	6.36753e-27
TIMP1	-0.892632	6.76419e-27
PPP4R3B	0.344911	7.841e-27
NUCB2	-0.95918	7.96822e-27
RAD23B	0.246003	8.31002e-27
PTGES2	0.322532	9.1286e-27
TMSB15A	0.384943	9.29427e-27
PCBP1-AS1	-0.277189	9.57662e-27
TEN1	-0.341195	9.57662e-27
GRINA	0.275721	1.04735e-26
EIF4E	0.242547	1.19478e-26
GNAI2	0.283565	1.20581e-26
CIZ1	0.281153	1.22934e-26
PTPMT1	0.280101	1.3761e-26
ATN1	0.327716	1.59202e-26
LIMCH1	0.402766	1.63226e-26
BCAR1	0.311769	1.70669e-26
ERI3	0.266018	2.28099e-26
PTPRG	0.353617	2.33855e-26
RACK1	0.2576	2.52581e-26
KLF5	-0.468132	2.62335e-26
DUSP15	0.327992	2.71644e-26
ABT1	0.291872	3.27799e-26
RNF115	0.327094	3.33794e-26
HIST3H2A	0.363486	4.1004e-26
IDH2	0.334921	4.24638e-26
SSBP3	0.218685	4.59037e-26
OLA1	0.253521	4.60929e-26
IFNGR2	0.256638	5.00832e-26
BEX3	0.359352	5.12085e-26
DEXI	0.304174	5.74643e-26
SFRP4	-0.460636	6.97731e-26
CMTM7	0.30894	7.7495e-26
PID1	-0.494124	8.32534e-26
TRAPPC2L	0.299926	8.81795e-26
GDF11	0.353678	9.30919e-26
SOX4	0.569488	9.88203e-26
RPL26L1	0.285065	1.09316e-25
OXA1L	0.369384	1.09403e-25
PTPRA	0.291582	1.16398e-25
EIF3F	0.368606	1.18121e-25
VIM	0.515365	1.24203e-25
LGI1	-0.552954	1.52741e-25
CTDNEP1	0.277089	1.5291e-25
MRPS18C	0.269988	1.59611e-25
MAP4K4	0.294349	1.69662e-25
UQCRQ	0.404606	1.8566e-25
PHB2	0.350419	1.85816e-25
CHD4	0.335054	2.03449e-25
BAX	0.262342	2.22016e-25
MCUR1	0.283792	2.34691e-25
ALKBH5	0.287633	2.64922e-25
NSD3	0.326447	2.71067e-25
PCBP4	0.278367	2.7945e-25
RFXANK	0.298838	2.8981e-25
FAU	0.281887	2.90408e-25
TMEM256	0.291037	2.91064e-25
IGDCC3	0.385163	3.11259e-25
FZD2	0.287944	3.93126e-25
NPM3	0.282683	3.9922e-25
MRPL47	0.177861	4.69743e-25
FAM184B	0.296127	5.28445e-25
LSM7	0.405271	5.70132e-25
RALY	0.314171	5.70147e-25
ARF6	0.271883	5.83449e-25
WAC-AS1	0.312265	6.88931e-25
SFRP2	-1.89919	7.3281e-25
FAM118A	0.312955	7.76826e-25
CCZ1	0.258548	8.42664e-25
SAMD11	0.354084	8.85749e-25
LAGE3	0.296138	9.9268e-25
TUBA1B	-0.564571	1.0232e-24
PGP	0.302439	1.02661e-24
FAM173A	0.302326	1.02783e-24
UBE2R2	0.241863	1.0438e-24
NOP10	0.358591	1.09985e-24
CDKN2AIPNL	0.281846	1.21978e-24
CLMP	0.316136	1.23142e-24
FAM32A	0.253479	1.24352e-24
ARMC10	0.310858	1.28563e-24
PAFAH1B2	0.268894	1.35429e-24
PHF23	0.28069	1.36545e-24
POLR2I	0.257738	1.37046e-24
MRPL33	0.280882	1.49989e-24
ENTPD2	-0.320544	1.55671e-24
SERPING1	-1.00526	1.71338e-24
PRDX5	0.407018	2.24584e-24
PCAT7	0.308944	2.35839e-24
RBM4	0.206264	2.51041e-24
SCNM1	0.25644	2.57812e-24
CEBPD	-0.422209	2.62263e-24
RBBP4	0.270115	2.64429e-24
TSC22D4	0.215007	2.7371e-24
GAS1	0.305322	2.88829e-24
ELOF1	0.212498	3.04558e-24
LYPLA2	0.306308	3.33757e-24
CFD	-0.497707	3.71862e-24
CBFB	0.275913	4.42523e-24
BMP5	0.410297	4.92473e-24
DPP4	-0.349384	5.05373e-24
TRAF4	0.288193	5.0709e-24
RBMX	0.422891	5.59417e-24
SLC25A1	0.270908	5.74656e-24
SEPHS2	-0.414016	6.25412e-24
TUSC1	0.281353	7.79503e-24
MAPKAPK5	0.270414	8.48778e-24
NDUFS2	0.222582	8.58792e-24
CDK16	0.287024	9.93067e-24
NCBP2-AS2	0.183564	9.96235e-24
LSM4	0.305386	1.13553e-23
PCBP2	0.380667	1.35465e-23
CLTA	0.410059	1.39585e-23
DDX6	0.265807	1.47115e-23
NBEAL1	0.300094	1.65419e-23
DCP1A	0.290856	1.71165e-23
P4HB	-0.703465	1.86636e-23
COX7B	0.378981	1.96114e-23
VCL	0.27701	2.09637e-23
GFER	0.281526	2.13638e-23
MRPL2	0.218192	2.1393e-23
DDA1	0.197355	2.17654e-23
SENP5	0.285366	2.30985e-23
MAP1LC3A	0.245833	2.46151e-23
HDGFL3	0.258624	2.6426e-23
NPR3	0.471219	2.71637e-23
MRPL30	0.298226	3.08473e-23
NR2F1-AS1	0.315842	3.08473e-23
NDUFB1	0.268156	3.41107e-23
USP34	0.201127	3.5749e-23
TXNL4A	0.26803	3.6086e-23
F2R	0.333614	3.73043e-23
MRPL9	0.221513	4.37763e-23
RDH14	0.249972	4.5472e-23
SSNA1	0.218438	4.59143e-23
UBL5	0.403781	4.77748e-23
DZIP1	0.225438	4.94841e-23
MLF2	0.33423	5.15798e-23
TRIR	0.372684	5.16279e-23
DPPA4	0.321562	5.71384e-23
CRELD2	0.256881	6.41899e-23
TOMM22	0.303398	6.46058e-23
MT-ND4	0.278566	6.97589e-23
VPS4A	0.225427	7.40672e-23
BMP4	0.44041	7.41042e-23
WASHC1	0.298116	8.18601e-23
MAD2L2	0.256855	8.54152e-23
SIX1	0.425986	8.743e-23
SERTAD4-AS1	0.299558	9.8756e-23
GJA1	-0.808092	1.00766e-22
MRPL11	0.209691	1.03928e-22
GADD45GIP1	0.41248	1.14203e-22
RBM3	0.38903	1.17663e-22
EEF1G	0.278391	1.17977e-22
ZFAS1	0.380769	1.36056e-22
SURF1	0.192406	1.5151e-22
CDH2	0.33131	1.5709e-22
RASSF2	-0.377032	1.58995e-22
RAB2A	-0.791293	1.77011e-22
ELN	-1.00288	1.79046e-22
SLBP	0.272718	1.81034e-22
TMEM97	0.259624	1.94172e-22
ECM2	-0.351433	2.11293e-22
MAZ	0.244277	2.13327e-22
PTH1R	0.266949	2.19233e-22
NUTF2	0.262624	2.23581e-22
IL33	-0.424831	2.24188e-22
SMAD9	0.238553	2.32624e-22
RNF145	0.234125	2.36873e-22
KDELR3	-0.878826	2.46359e-22
AHCY	0.279351	2.63097e-22
PTOV1	0.255567	2.64846e-22
TATDN1	0.168602	2.84336e-22
PRR13	0.182318	2.91984e-22
MEIS3	0.253883	3.07873e-22
CSRP2	0.339015	3.28003e-22
CCBE1	-0.617863	3.40926e-22
MYCBP2	0.23754	3.95841e-22
NOTCH3	0.238491	4.05427e-22
AFF3	0.241875	4.13124e-22
LYRM4	0.175815	4.40953e-22
OLFM2	0.312286	4.65881e-22
TAF10	0.266363	4.65882e-22
SEPT6	0.249508	4.70629e-22
ELK3	0.268748	5.44865e-22
NDUFS6	0.297145	5.64857e-22
PPP4C	0.214891	6.06863e-22
JPT1	0.308346	6.20957e-22
PBX2	0.262503	6.2441e-22
FLI1	0.310217	7.22439e-22
TES	0.324151	8.14981e-22
H1F0	0.339008	9.26665e-22
SESN3	0.28887	9.71292e-22
NAXE	0.177329	9.86553e-22
SNRPF	0.337918	1.08209e-21
C9orf16	0.333586	1.15218e-21
KRT19	-0.465667	1.19647e-21
TIMM23	0.273458	1.21221e-21
FDFT1	0.275245	1.23756e-21
JAK1	0.20917	1.25987e-21
TRIM44	0.251317	1.26084e-21
AAMDC	0.218569	1.31151e-21
TBCA	0.383147	1.40398e-21
PGRMC1	-0.687884	1.44049e-21
ZNF581	0.265335	1.60564e-21
ZNF821	0.245144	2.1849e-21
FAM89B	0.250489	2.20862e-21
PSMA2	0.355281	2.35003e-21
GTF3A	0.222189	2.39533e-21
SERTAD4	0.281236	2.46885e-21
ZNF467	0.268153	2.52852e-21
TPGS1	0.276174	2.60363e-21
DGUOK	0.218873	2.81657e-21
TMEM134	0.210369	2.89388e-21
ST6GALNAC6	0.231303	3.18444e-21
PDLIM7	0.420282	3.22506e-21
RNF11	0.221518	3.24369e-21
SEMA5A	0.236232	3.54458e-21
NDUFB8	0.30023	3.98655e-21
RHOBTB3	0.254026	4.79571e-21
ANAPC15	0.260936	4.89101e-21
GSPT1	0.201685	4.92937e-21
RPS5	0.208318	5.39307e-21
HHLA3	0.236005	5.4954e-21
MRPL41	0.210163	5.97524e-21
TMEM203	0.228782	6.35665e-21
UTP11	0.18706	6.81378e-21
PSPC1	0.244204	6.84748e-21
AES	0.235995	8.15883e-21
P4HA2	-0.610529	8.25294e-21
ZNF511	0.171857	8.68925e-21
YBX3	0.238739	9.02993e-21
GNB1	0.221862	9.57862e-21
COX5B	0.375448	1.23164e-20
NDUFB2	0.325681	1.23278e-20
RAP1B	0.214229	1.26463e-20
COX7C	0.324077	1.28287e-20
FGF10	-0.346455	1.28763e-20
PTEN	0.241248	1.33641e-20
NAA60	0.24683	1.4139e-20
GRAMD1A	0.246391	1.41449e-20
SMARCC1	0.232573	1.54286e-20
USP22	0.177758	1.58096e-20
LRRN3	0.408744	1.74511e-20
INAFM1	0.258656	1.74932e-20
AHNAK2	-0.441909	1.79645e-20
ZNF362	0.237675	1.86885e-20
LRRN1	0.366769	1.93166e-20
CTBP2	0.219437	1.98466e-20
NPY1R	0.426732	2.00553e-20
ZNF738	0.256165	2.00694e-20
CTSL	-0.963057	2.14614e-20
ITM2C	0.336937	2.18691e-20
COPS9	0.339384	2.22831e-20
BTF3	0.258558	2.35099e-20
CTDSP2	0.173904	2.35584e-20
NOL12	0.252091	2.46856e-20
FDX1	0.176329	2.61557e-20
NUCKS1	-0.594205	2.64008e-20
VAMP5	0.232325	2.64077e-20
TGFB2	0.304002	2.6894e-20
PLPP1	-0.832181	3.1231e-20
KHSRP	0.221996	3.15165e-20
KDM1A	0.212944	3.37424e-20
RAB31	0.208138	3.3806e-20
OAF	0.227388	3.38922e-20
THSD7A	0.414797	3.48451e-20
PDGFRA	0.340837	3.77157e-20
PHF20L1	0.212723	4.05054e-20
ABHD17A	0.237569	4.78326e-20
MTX1	0.258138	5.14309e-20
GPM6B	0.232529	5.18715e-20
NKAIN4	-0.614751	5.41057e-20
PRDM6	0.371176	5.9273e-20
TLNRD1	0.260163	6.24126e-20
CUEDC2	0.154432	7.03989e-20
AK1	0.179585	7.31638e-20
THUMPD3-AS1	0.170665	7.56072e-20
UNC119	0.168999	7.59868e-20
AAK1	0.194823	7.9913e-20
SDHAF1	0.243752	8.14835e-20
AP1S2	0.272051	8.20613e-20
CENPX	0.220212	8.24721e-20
NDUFA7	0.232839	9.47776e-20
CCDC124	0.186321	1.03195e-19
ZSCAN16-AS1	0.217619	1.03469e-19
SAC3D1	0.210051	1.07866e-19
TMUB1	0.238608	1.08535e-19
SRGAP2B	0.256393	1.08536e-19
PRSS12	0.307015	1.10208e-19
NR2F1	-0.779839	1.12861e-19
BRI3	0.259578	1.15496e-19
TPRKB	0.177164	1.18176e-19
XRCC1	0.231108	1.21741e-19
UBAP2L	0.203423	1.35791e-19
STMP1	0.264898	1.37192e-19
PODXL2	0.262352	1.40161e-19
HAAO	0.227878	1.51246e-19
THOC3	0.229798	1.52574e-19
SRGAP2C	0.247361	1.56745e-19
TRMT112	0.315628	1.60754e-19
PIN4	0.234714	1.62111e-19
RAB11B	0.22458	1.63155e-19
ZFPM2	-0.351814	1.97786e-19
ZC3HAV1	-0.28587	2.04012e-19
ADAMTS6	0.303446	2.04603e-19
ELP5	0.168006	2.0658e-19
TULP4	0.205586	2.2107e-19
FAM50A	0.244856	2.21657e-19
EIF4EBP2	0.20049	2.21863e-19
CUX1	0.221594	2.34542e-19
BAZ1B	0.197895	2.36495e-19
SGCG	-0.449857	2.36928e-19
ZNF608	0.20338	2.60462e-19
GFRA2	-0.503778	2.87339e-19
FOXO3	0.191042	2.89578e-19
RTL8A	0.173654	3.10116e-19
MMP24OS	0.207991	3.10843e-19
GSTT2B	0.25554	3.25877e-19
OXLD1	0.172103	3.31905e-19
ISLR	-0.893706	3.47223e-19
KTN1	0.19193	3.5942e-19
SDCBP	-0.793365	4.39322e-19
NUDT14	0.220831	4.69541e-19
M6PR	0.18189	4.73538e-19
VDAC2	0.236835	4.76822e-19
PIGX	0.178104	4.96235e-19
MOCS2	0.198697	5.25607e-19
TMEM59	-0.819442	5.53712e-19
SYNRG	0.244038	5.62659e-19
REPIN1	0.20298	5.64184e-19
IGF2BP3	0.123215	5.66463e-19
ARHGDIA	0.210681	5.78151e-19
ZNF462	0.203446	5.83325e-19
EDIL3	0.245635	5.869e-19
NDUFB7	0.312369	6.52653e-19
HOMER3	0.18291	6.57435e-19
MINOS1	0.274768	6.66857e-19
HNRNPUL1	0.210101	6.80146e-19
BNIP3	0.212534	6.9212e-19
TUSC2	0.194016	7.29563e-19
PITPNB	0.205246	7.4533e-19
JPH4	0.24876	8.36686e-19
PBX3	0.260847	8.60582e-19
SRRM2	0.233308	8.64562e-19
LYRM2	0.185786	9.1492e-19
SIGIRR	0.178569	9.16548e-19
TMEM219	0.189167	9.3377e-19
VASN	-0.694569	9.34024e-19
ADAR	0.174411	9.74184e-19
HMG20B	0.13919	1.09795e-18
UBE2S	0.243513	1.13966e-18
ZNF84	0.249607	1.1612e-18
MATN2	-0.705506	1.22123e-18
LGR5	0.313059	1.39087e-18
ZNF431	0.239262	1.48474e-18
MGP	-0.619955	1.55832e-18
RAB5B	0.118194	1.69628e-18
COL12A1	-0.857614	1.75437e-18
WTAP	0.122471	1.75857e-18
DSEL	-0.85068	1.76806e-18
YY1	0.160736	1.8618e-18
COL6A3	0.28394	1.94704e-18
BCAT1	0.215446	2.15117e-18
PSMD9	0.175845	2.26976e-18
LAYN	0.23676	2.28002e-18
SNCAIP	0.254715	2.33381e-18
C12orf49	0.236321	2.38647e-18
PABPC4	0.168026	2.45814e-18
PKIG	0.179693	2.4601e-18
NDUFS8	0.237411	2.57584e-18
RPL10A	0.1764	2.6189e-18
EMD	0.184781	2.74741e-18
FRG1	0.167554	2.84322e-18
DACT3	0.156283	2.85174e-18
GTPBP6	0.217878	2.91059e-18
REST	0.153875	2.92333e-18
HEBP1	0.108384	3.18944e-18
SLC25A33	0.214418	3.20589e-18
EIF3H	0.308687	3.26474e-18
MRPL34	0.163447	3.39473e-18
NME1	0.246015	3.4851e-18
GNAS	0.252598	3.50449e-18
LAMP1	0.205176	3.60281e-18
NDUFA2	0.21081	3.61736e-18
CD151	-0.844664	3.61918e-18
CDC42BPA	0.181725	3.70661e-18
TPT1-AS1	0.196681	3.78547e-18
TRAPPC6A	0.221455	4.19712e-18
COL13A1	0.295363	4.53358e-18
RAB38	-0.651801	4.7116e-18
RPS13	0.189649	4.79797e-18
RPL7L1	0.116957	5.14551e-18
LETM1	0.215579	5.23162e-18
TKT	0.258057	5.3688e-18
AKT1S1	0.149649	5.52717e-18
LY6E	-0.936829	5.56343e-18
PCNX4	0.182279	5.79943e-18
FGFBP3	0.254069	5.83836e-18
KLF4	-0.459763	5.9488e-18
SS18	0.205266	6.04481e-18
ACTN1	0.287282	6.10505e-18
EIF3K	0.288627	6.19401e-18
TM9SF3	0.102802	6.31648e-18
NDUFB4	0.264071	6.39156e-18
GATD1	0.192452	6.7485e-18
COP1	0.206374	7.02272e-18
BCL2L12	0.210412	7.4663e-18
R3HDM2	0.19912	7.49682e-18
UNC5B	0.185221	7.97213e-18
ZNF32	0.164655	8.01565e-18
TAGLN2	-0.571093	8.05824e-18
EEF2	0.262541	8.07555e-18
MRPS33	0.173151	8.35128e-18
CCDC167	0.0831026	8.40441e-18
ZNF703	0.224241	8.44997e-18
MRPL21	0.174799	8.47628e-18
ST13	0.314293	9.73409e-18
OAT	-0.764307	9.94047e-18
BOP1	0.232426	9.95571e-18
RNF130	0.166349	1.02109e-17
OSBPL1A	0.12697	1.03192e-17
COL4A2	0.218295	1.04144e-17
RERE	0.163818	1.04618e-17
TTC19	0.151055	1.1348e-17
TNFRSF19	0.28341	1.18749e-17
CWC15	0.153981	1.21982e-17
CROCC	0.206764	1.22519e-17
IFI44	0.24689	1.26122e-17
TTYH3	0.186626	1.26269e-17
HOPX	0.33527	1.30093e-17
NDUFA4	0.294558	1.32627e-17
CASP8AP2	0.236051	1.41918e-17
MOSPD3	0.166811	1.50697e-17
EIF4B	0.233617	1.62508e-17
SHC1	0.134407	1.69534e-17
SMIM8	0.171419	1.70619e-17
STK19	0.207036	1.74054e-17
SLC50A1	0.182538	1.76854e-17
CHMP4B	0.144785	1.79079e-17
SNHG8	0.279374	1.83295e-17
ZSWIM7	0.126986	1.86821e-17
SMARCA4	0.14087	1.97846e-17
S100A16	-0.774766	2.04381e-17
PSIP1	0.138493	2.04814e-17
C20orf27	0.170683	2.07619e-17
EFNA3	0.224753	2.13073e-17
MARVELD1	0.163844	2.2521e-17
GLUD1	0.164933	2.28247e-17
EIF2S2	0.246863	2.30546e-17
CNOT7	0.143797	2.38234e-17
ABRACL	0.203319	2.39943e-17
CXXC4	0.252067	2.41079e-17
PDZRN3	0.254344	2.43622e-17
POLR2F	0.195345	2.4575e-17
AGO2	0.167946	2.48085e-17
ERGIC1	0.154433	2.59732e-17
UROS	0.115997	2.65782e-17
GPSM3	0.224344	2.87506e-17
SNRPB	0.222236	2.99926e-17
FLRT2	0.230369	3.02706e-17
GALT	0.154673	3.12146e-17
CCPG1	-0.663192	3.16335e-17
MRPS16	0.134091	3.20802e-17
CITED2	0.261745	3.27035e-17
OTUB1	0.113504	3.3764e-17
LRRC47	0.208406	3.4525e-17
EIF5AL1	0.189014	3.5509e-17
C16orf72	0.182219	3.59816e-17
UBE2Q2	0.16348	3.66206e-17
PAM	0.242473	3.91257e-17
PQBP1	0.155632	3.9689e-17
HSPA2	-0.601751	4.12903e-17
XXYLT1	0.200228	4.23535e-17
RAB4A	0.173852	4.23888e-17
SETD5	0.150449	4.28032e-17
SMAD2	0.160985	4.44893e-17
TPM4	0.340359	4.52664e-17
PRRC2B	0.137564	4.5825e-17
C18orf32	0.220429	4.69447e-17
SND1	0.177622	4.72506e-17
NDUFV3	0.131066	4.79264e-17
RASL12	0.188114	4.97123e-17
NAA38	0.184881	5.53407e-17
ADNP	0.173995	5.62383e-17
NREP	0.303439	5.65142e-17
ANXA3	-0.314786	5.6933e-17
NIPSNAP2	0.111099	5.74816e-17
SLC5A3	0.220247	5.80097e-17
CCNQ	0.201547	5.80097e-17
SUMO1	0.280397	5.89459e-17
RBFOX2	0.176111	5.9797e-17
CTTN	0.155233	6.21741e-17
TRO	0.179907	6.83672e-17
ZNF414	0.20589	6.90941e-17
DEAF1	0.184371	7.14793e-17
HIGD1A	0.162947	7.3195e-17
LZTS2	0.204652	7.32649e-17
POLR2J2	0.229768	8.22758e-17
NBPF19	0.214855	8.22759e-17
DNMT3A	0.175307	8.8504e-17
PHACTR3	0.240224	9.03466e-17
ZNF428	0.275613	9.1112e-17
LSM10	0.153346	9.44985e-17
MAT2A	0.163964	9.5023e-17
SLC35E2B	0.149626	9.51021e-17
P3H1	0.170056	9.58074e-17
PPP6R2	0.224434	9.69443e-17
NEO1	0.199144	9.71926e-17
BRD7	0.192689	1.01772e-16
PLEKHA3	0.198477	1.19846e-16
C12orf75	0.474251	1.23525e-16
NET1	0.224746	1.24322e-16
MRPL28	0.174413	1.24724e-16
SMARCD1	0.148423	1.29055e-16
ADGRL1	0.191154	1.31063e-16
ZNF516	0.1464	1.34233e-16
PTK2	0.179304	1.41095e-16
SOX12	0.21666	1.42694e-16
TCF12	0.129487	1.47339e-16
G6PC3	0.219561	1.53902e-16
HSD17B10	0.20108	1.56092e-16
SDC1	0.209777	1.62866e-16
MLLT1	0.210141	1.65012e-16
ARL16	0.138417	1.65357e-16
TMX4	0.208923	1.81209e-16
MEX3B	0.191486	1.82962e-16
CHP1	0.180601	1.8515e-16
RCC1L	0.20924	1.96249e-16
C5orf17	0.212448	1.96249e-16
TMEM141	0.120795	1.99829e-16
NAV3	0.249015	2.03955e-16
LSM1	0.103119	2.08993e-16
ORAI2	0.193073	2.1012e-16
TMEM248	0.151414	2.16106e-16
DDAH2	-0.561442	2.27434e-16
ZDHHC7	0.192804	2.31163e-16
CSNK1G3	0.183618	2.34833e-16
MEF2C	0.293402	2.36504e-16
POLE4	0.0879045	2.36981e-16
C19orf12	0.128852	2.38051e-16
NYNRIN	0.177493	2.53993e-16
ACTR1B	0.13271	2.61654e-16
EPB41L4A-AS1	0.104055	2.66015e-16
PCSK1N	0.37275	2.77374e-16
BRD9	0.189098	2.8041e-16
DSE	0.212667	2.88707e-16
CYP20A1	0.105269	2.89514e-16
RGS3	0.148987	2.94807e-16
YWHAE	0.287804	3.17324e-16
PARVB	0.20362	3.21304e-16
FAHD2A	0.157064	3.21369e-16
ZNF423	0.203114	3.21561e-16
SMIM19	0.0894827	3.273e-16
WFDC1	0.242455	3.29636e-16
DHRS4-AS1	0.210997	3.29636e-16
IGLON5	0.206337	3.29636e-16
STOML2	0.19588	3.33359e-16
MRPL54	0.154295	3.59643e-16
PARL	0.154269	3.6934e-16
IL13RA1	0.153875	4.03662e-16
SDHC	0.15216	4.12256e-16
WDR11	0.187177	4.21383e-16
HPGD	-0.401405	4.25196e-16
PFDN5	0.253919	4.31239e-16
SRM	0.203035	4.32555e-16
FAM217B	0.119376	4.34067e-16
PPIF	0.20703	4.52784e-16
DPH5	0.110419	4.7337e-16
RAC3	0.148135	4.83497e-16
TDG	0.128653	4.97878e-16
E2F4	0.142316	5.04073e-16
THAP12	0.160701	5.12761e-16
RHOA	-0.464349	5.29535e-16
HDDC2	0.194086	5.33461e-16
RNF24	0.126713	5.52688e-16
DLG5	0.196295	5.55577e-16
ICE1	0.164499	5.5965e-16
HSD11B1L	0.195183	5.64053e-16
LRRC4C	0.241629	5.96059e-16
POLDIP2	0.121345	5.96457e-16
ZC3H7A	0.169904	6.11062e-16
DCTN5	0.158358	6.16713e-16
FOXS1	0.281179	6.49541e-16
ST3GAL2	0.169823	6.73523e-16
CYTL1	0.209762	6.82239e-16
BRMS1	0.191472	6.97461e-16
DMAC2	0.100901	7.11409e-16
NHP2	0.202948	7.14055e-16
SNHG18	0.140701	7.29006e-16
ASGR1	0.187147	7.4099e-16
RBM26	0.17349	7.50037e-16
ARHGDIB	0.24455	7.68385e-16
KDM6B	0.162604	8.21099e-16
NAA10	0.136275	8.31862e-16
SYMPK	0.147886	8.56766e-16
THSD4	-0.552246	8.89544e-16
THYN1	0.130266	8.96958e-16
TMED7	0.179001	9.17103e-16
CBR4	0.109833	9.19747e-16
RARB	-0.505613	9.93259e-16
ANPEP	-0.322073	9.94573e-16
ACAT2	0.218587	1.05654e-15
HNRNPA3	0.2975	1.0659e-15
PLBD1	-0.559812	1.06719e-15
MTF2	0.0745783	1.0768e-15
DACH1	0.248798	1.09605e-15
CRLS1	0.167773	1.10237e-15
FSTL1	-0.596839	1.11702e-15
EHMT2	0.0909395	1.12499e-15
MLST8	0.114394	1.14465e-15
MIDN	0.163307	1.19215e-15
SNHG9	0.191195	1.21132e-15
SETD2	0.0918021	1.21367e-15
PAN3	0.19603	1.24286e-15
KATNBL1	0.0373254	1.24614e-15
ZFAND5	0.139057	1.26223e-15
HNRNPL	0.19553	1.27402e-15
AUTS2	0.206615	1.27809e-15
TWIST2	0.230253	1.29115e-15
DNASE1	0.153056	1.39191e-15
ACTG2	0.761266	1.54157e-15
MSRB2	0.125145	1.56396e-15
CPED1	0.201748	1.61389e-15
HMGB1	0.271738	1.61406e-15
ADGRA2	0.141522	1.66366e-15
CARMN	0.221663	1.73408e-15
LRRC61	0.175331	1.78603e-15
CCDC85A	0.236565	1.82755e-15
PTGFRN	0.163181	1.85278e-15
IQGAP2	0.223954	1.87876e-15
ERBIN	0.160381	1.87992e-15
MRPL51	0.258897	1.91031e-15
THAP11	0.128654	1.91362e-15
CDK8	0.166593	1.9291e-15
RAD23A	0.140253	2.15078e-15
AP2B1	0.0951114	2.16669e-15
EIF3J	0.166674	2.20412e-15
CNPY2	0.1476	2.25146e-15
SHMT2	0.13012	2.26568e-15
RNF126	0.160218	2.28019e-15
TPD52L2	0.0998957	2.43941e-15
NUS1	0.192819	2.50905e-15
TOP2B	0.127901	2.55998e-15
EBLN3P	0.198018	2.56667e-15
ERVK3-1	0.203938	2.56668e-15
UQCRH	0.259087	2.71982e-15
PPP3CA	0.125322	2.75056e-15
EPHA7	0.216151	2.76641e-15
PIAS1	0.160708	2.77162e-15
FKBP5	0.160192	2.7886e-15
MFGE8	-0.875827	2.97582e-15
BLCAP	0.0812825	3.13208e-15
FAM133B	0.104738	3.13263e-15
CBWD5	0.151654	3.13611e-15
PRDX2	0.234878	3.18193e-15
PEX10	0.147814	3.3671e-15
STX10	0.090544	3.39001e-15
SLC25A26	0.148294	3.44143e-15
ASNA1	0.0991559	3.55732e-15
COMMD7	0.0971292	3.66896e-15
TCEA1	0.167321	3.71799e-15
LINC00667	0.090982	3.8554e-15
CORO1B	0.0933255	4.03929e-15
KLHL8	0.2199	4.06622e-15
SDF2L1	0.167432	4.16557e-15
PIP4K2B	0.201428	4.2642e-15
CD59	-0.816309	4.27912e-15
CIB2	0.196513	4.30718e-15
RARRES2	-0.829061	4.37499e-15
PSMB4	0.0981658	4.50664e-15
AIDA	0.159122	4.56546e-15
NTHL1	0.103111	5.03971e-15
CYFIP1	0.200874	5.04799e-15
ACTR1A	0.104328	5.07317e-15
ADIPOR1	0.0941779	5.16643e-15
DDX39A	0.143096	5.56041e-15
FAM89A	0.188101	5.72768e-15
LDHB	0.255285	5.83826e-15
MRPS17	0.165411	6.11238e-15
ST20	0.170338	6.16703e-15
RAB6A	0.0702172	6.40437e-15
MCRS1	0.0840736	6.48125e-15
KIF3B	0.183362	6.79601e-15
LCMT1	0.0528951	6.80968e-15
SNAPIN	0.0593926	6.82684e-15
GFOD1	0.206011	7.03182e-15
NHSL2	0.187552	7.19704e-15
CCDC58	0.155079	7.3108e-15
ZC2HC1A	-0.814007	7.46935e-15
FNIP1	0.166741	7.67801e-15
RABL6	0.149388	8.67383e-15
ATXN2L	0.177837	8.91863e-15
NTMT1	0.145845	9.12301e-15
UCHL1	0.170644	9.51166e-15
BTBD7	0.0752946	9.70488e-15
LRPPRC	0.161701	1.04339e-14
FAM96A	0.0842146	1.06107e-14
GTF2H2	0.152483	1.11735e-14
KLC1	0.13691	1.11896e-14
AP2S1	0.219571	1.14156e-14
ANKRD13D	0.187259	1.15288e-14
POLR2M	0.122185	1.17948e-14
HOXA10	0.341537	1.19443e-14
UBE2J2	0.127129	1.20851e-14
SLC25A23	0.155269	1.22231e-14
MAP3K7	0.176502	1.23497e-14
WDYHV1	0.123368	1.25278e-14
SESTD1	0.126937	1.32519e-14
PSENEN	0.0664086	1.35829e-14
FADS1	0.148757	1.36181e-14
SURF2	0.150672	1.38741e-14
NDUFV1	0.0591589	1.43627e-14
LAMA4	-0.954687	1.45956e-14
ZNF521	0.16749	1.48956e-14
MRPL23	0.0594512	1.56487e-14
PUDP	0.1555	1.5651e-14
DCTPP1	0.0909535	1.58611e-14
KLF2	-0.387567	1.58671e-14
UBE2G1	0.118548	1.62195e-14
PEX2	0.0858804	1.63937e-14
HERC2	0.111006	1.71137e-14
CLEC11A	0.111359	1.71576e-14
KRT8	0.243396	1.71846e-14
SLC7A11	0.328298	1.72787e-14
PHLDB2	0.186322	1.76482e-14
UBLCP1	0.158006	1.879e-14
SUPT4H1	0.151024	1.88243e-14
CCND3	0.116358	1.88861e-14
FAT1	0.20242	1.89405e-14
DLX2	0.238393	1.92022e-14
NUTM2A-AS1	0.158406	1.93152e-14
EXOSC4	0.158641	1.94587e-14
ARL1	-0.705852	2.00493e-14
TMEM189	0.150698	2.05806e-14
ERV3-1	0.138417	2.06616e-14
BZW1	0.164007	2.20803e-14
CISD2	0.0948905	2.22942e-14
FNDC4	0.166554	2.34865e-14
TWIST1	0.160791	2.4061e-14
CBX2	0.192377	2.65783e-14
NADK	0.184068	2.69642e-14
CDKN1A	-0.535145	2.71525e-14
UBN1	0.131917	2.73922e-14
USB1	0.130452	2.84017e-14
SUZ12	0.151716	2.85534e-14
MRPL10	0.0783185	2.87684e-14
PHLDA1	0.23877	2.92168e-14
PANK2	0.132323	2.98193e-14
ERCC1	0.053162	3.04879e-14
MED28	0.129287	3.10266e-14
THEM4	0.136438	3.11686e-14
STRADB	0.166716	3.19781e-14
NR2F6	0.163718	3.20451e-14
LINC01089	0.168786	3.2247e-14
SLC25A11	0.079108	3.25022e-14
RPUSD3	0.129653	3.32985e-14
VAMP2	0.115066	3.33433e-14
HOXA7	0.210005	3.35261e-14
PHYHIPL	0.222114	3.35395e-14
TMEM204	0.139438	3.4368e-14
RBM23	0.0417575	3.44574e-14
ING2	0.163987	3.54329e-14
PPP1R14B	0.185816	3.75356e-14
MYH9	0.142088	3.9095e-14
GEMIN7	0.136315	3.95476e-14
OSBPL9	0.155378	3.97633e-14
CDA	0.207441	4.07692e-14
C2orf40	-0.658819	4.11418e-14
KLHDC8B	0.129976	4.13465e-14
PDLIM1	0.261622	4.15203e-14
C2orf68	0.172973	4.34773e-14
EPHA3	0.248631	4.44489e-14
ECH1	0.0819961	4.44988e-14
ACOT2	0.170347	4.55216e-14
CHRAC1	0.0867965	4.61179e-14
C19orf24	0.143758	4.80244e-14
MTCH2	0.0745485	4.83007e-14
NUDT3	0.0950503	4.87001e-14
CNOT9	0.123774	4.87875e-14
ARL4A	-0.770142	4.94702e-14
STK16	0.0849291	4.99254e-14
RNF175	0.144208	5.0784e-14
BCL2L1	0.125211	5.5589e-14
DHX30	0.144113	5.78326e-14
DLL3	0.156027	5.97763e-14
TTPAL	0.173694	6.0621e-14
PPM1G	0.070691	6.16483e-14
PGD	0.052808	6.22976e-14
PIAS2	0.150111	6.34274e-14
PTP4A3	0.143691	6.41028e-14
DCHS1	0.153595	6.69735e-14
CEBPZOS	0.0370896	6.74307e-14
GREM1	0.274453	7.27148e-14
QARS	0.169462	7.29908e-14
UNC5C	0.177284	7.39841e-14
PAXX	0.0793828	7.43832e-14
FDX2	0.107367	7.47618e-14
ZNF444	0.162636	7.53975e-14
ZNF652	0.0843067	7.75813e-14
CST3	-0.814747	7.84852e-14
DDT	0.0997849	7.88465e-14
TMEM258	0.228066	8.13972e-14
SNRPD2	0.248006	8.29088e-14
FAM114A1	-0.722312	8.29706e-14
BCL7B	0.146949	8.30229e-14
GSTK1	0.11892	8.48542e-14
COL26A1	0.197784	8.57364e-14
DHX9	0.112147	8.71835e-14
RHOJ	0.162727	8.73784e-14
PTPN13	0.116218	8.88382e-14
LRRC28	0.159402	9.22121e-14
FMC1	0.103612	9.32597e-14
TJP2	-0.368042	9.77331e-14
LHFPL6	-0.944883	9.85744e-14
NTAN1	0.0775315	1.00653e-13
ZBTB8OS	0.107222	1.03396e-13
NKIRAS2	0.108045	1.05924e-13
FDPS	0.0647019	1.06424e-13
NUDT5	0.0785801	1.16187e-13
C5orf24	0.057441	1.16495e-13
CHMP4A	0.0620308	1.21194e-13
MAPKAPK3	0.137094	1.23993e-13
RP9	0.14105	1.24856e-13
TCF3	0.0724751	1.28542e-13
IDI1	0.195975	1.2892e-13
TFDP2	0.0365248	1.2944e-13
ZKSCAN1	0.11459	1.31784e-13
FXYD6	0.0751017	1.33889e-13
PLEKHH2	-0.570149	1.34674e-13
DPYSL4	0.131923	1.357e-13
DECR1	0.0501424	1.3586e-13
ACTR2	0.0450013	1.36845e-13
DNAJC15	0.0630497	1.40186e-13
DLX1	0.192397	1.40343e-13
HOMER1	0.174016	1.41544e-13
AGBL5	0.144615	1.42625e-13
EHMT1	0.136618	1.43017e-13
COPS7B	0.121969	1.45348e-13
NDUFB3	0.101557	1.46821e-13
CBWD1	0.0913439	1.5326e-13
SRP9	0.254175	1.53625e-13
KCNH2	0.180844	1.54228e-13
EPM2AIP1	0.0892285	1.54854e-13
BEX1	0.251227	1.55193e-13
MSRB1	0.0997313	1.63417e-13
NIPA2	0.0572231	1.64206e-13
LRRC37B	0.139159	1.68275e-13
SEMA6A	0.175246	1.69267e-13
NF2	0.119658	1.70931e-13
OTUD6B-AS1	0.0125518	1.70944e-13
SRSF6	0.0645591	1.74298e-13
NEK6	0.145282	1.76408e-13
RTN4	0.155362	1.79814e-13
TCF7L2	0.109306	1.87637e-13
USP5	0.134764	1.87876e-13
CDCA7	0.21521	1.88318e-13
NKD2	0.219449	1.94705e-13
EIF1AX	0.153937	1.96281e-13
AFF2	0.172014	1.98373e-13
MIB2	0.161943	2.00054e-13
COMMD4	0.0909503	2.00487e-13
KLHL5	0.161471	2.02094e-13
C15orf61	0.116107	2.07555e-13
POLR2J	0.137507	2.1019e-13
GADD45G	-0.38053	2.19923e-13
MGRN1	0.167237	2.26149e-13
GLI4	0.168967	2.29256e-13
CWC25	0.182099	2.29256e-13
AGPAT1	0.0480914	2.32278e-13
SNHG19	0.188386	2.40412e-13
SNRPC	0.155197	2.52091e-13
NT5C	0.0411563	2.59028e-13
RAB40B	0.0654925	2.5904e-13
TNNI1	0.193623	2.64805e-13
ZNF26	0.169119	2.69877e-13
LEPR	-0.338986	2.78782e-13
RCC2	0.174722	2.8158e-13
DDAH1	0.176951	2.96442e-13
OBSL1	0.108974	3.02862e-13
MIR181A1HG	0.145496	3.04184e-13
ZNF358	0.166322	3.05132e-13
SNRNP25	0.158636	3.15042e-13
POLD2	0.0774284	3.19071e-13
HIKESHI	0.0764784	3.19782e-13
UQCRFS1	0.130576	3.22353e-13
DAZAP1	0.142702	3.23854e-13
TPM3	0.0589906	3.25038e-13
PDZRN4	0.170843	3.28257e-13
PIN1	0.0853797	3.31966e-13
MED24	0.173234	3.34439e-13
RNF26	0.0910975	3.59466e-13
YPEL3	0.163831	3.70178e-13
NBPF14	0.168848	3.7373e-13
SF3B3	0.109043	3.81124e-13
NCBP2	0.0662252	3.81359e-13
TTC28	0.0499231	3.82721e-13
PSMD4	0.08888	3.92722e-13
TFDP1	0.144884	3.94096e-13
C12orf10	0.0787329	3.96512e-13
MTMR4	0.130804	4.08039e-13
FAM210B	0.130843	4.14057e-13
NOL4L	0.0943126	4.29651e-13
PRKAR2A	0.0935769	4.35945e-13
LRFN5	0.181687	4.53616e-13
ANKLE2	0.103157	4.64897e-13
MTRF1L	0.154019	4.6508e-13
TBL1X	0.167979	4.69244e-13
IPO9	0.0563761	4.77206e-13
AZI2	0.0881471	4.79045e-13
FMNL3	0.15793	4.98518e-13
ZSCAN26	0.173008	5.17078e-13
CDC42EP2	-0.513713	5.22724e-13
TRAPPC3	0.0871933	5.24958e-13
ATP5S	0.0676092	5.3541e-13
GSTZ1	0.144124	5.40335e-13
DES	0.208265	5.44673e-13
EMC6	-0.0091702	5.5802e-13
CARM1	0.140013	5.60991e-13
ARID1A	0.0590124	5.74557e-13
ASXL3	0.159979	5.85188e-13
NDUFC1	0.110963	5.90054e-13
BAG6	0.0913423	5.94447e-13
OTUD7B	0.170087	6.08007e-13
CLEC2D	0.165226	6.19772e-13
CDK11B	0.11562	6.29289e-13
TSHZ2	0.137062	6.475e-13
PPIH	0.102298	6.62089e-13
MMAB	0.113076	6.66099e-13
KIAA1143	0.116005	6.82484e-13
AKAP8L	0.102474	7.0766e-13
NDUFS3	0.069555	7.24757e-13
CDC34	0.153671	7.36321e-13
CD47	-0.522892	7.40463e-13
SLC16A9	0.1616	7.41689e-13
APLP2	-0.778831	7.47916e-13
PSMB6	0.144556	7.51528e-13
UBR5	0.13865	7.76448e-13
CHAMP1	0.153468	7.87319e-13
GOLPH3	0.114758	7.88018e-13
MLX	0.0721037	8.01009e-13
ATP6V1F	0.229743	8.05585e-13
KCNMB1	0.194083	8.09611e-13
SIGMAR1	0.119662	8.35088e-13
PPP2R5E	0.0825977	8.38542e-13
GPI	0.134114	8.40989e-13
HYAL2	0.0416119	8.69653e-13
CD276	0.0907142	8.71466e-13
ARHGAP24	0.169767	8.73404e-13
BOLA3	0.0865492	8.79424e-13
UBE2F	0.0603941	8.89921e-13
SHKBP1	0.0675855	8.90253e-13
EID1	-0.340961	8.93004e-13
FRZB	0.260833	8.9526e-13
SCAF4	0.0839782	9.48795e-13
ANP32A	0.0112257	9.74777e-13
SNHG25	0.174713	9.87137e-13
SMIM3	0.15105	9.87137e-13
SNRPA1	0.0767444	1.00805e-12
ZNF593	0.0729898	1.01177e-12
CAPRIN1	0.0407939	1.01274e-12
CSRNP3	0.117894	1.03698e-12
RPS16	0.162165	1.03808e-12
NGRN	0.0879711	1.0759e-12
PHF5A	0.0645518	1.07758e-12
ANAPC16	0.16421	1.08085e-12
THNSL2	0.156081	1.09496e-12
SORD	0.146628	1.09829e-12
SLC4A7	0.124918	1.10562e-12
POLR2D	0.129963	1.18989e-12
MT-ND6	0.0991191	1.27672e-12
CTCF	0.104648	1.28962e-12
VPS26B	0.14045	1.31106e-12
SZRD1	0.0907764	1.34381e-12
ZNF280B	0.160105	1.36208e-12
C17orf49	0.164553	1.38091e-12
SLC36A4	0.129276	1.39034e-12
ZFAND3	0.0864025	1.40732e-12
ASF1A	0.0647081	1.41546e-12
HDGF	0.120959	1.43338e-12
PHC1	0.166241	1.4454e-12
GOLM1	0.0305433	1.44699e-12
GTF2E2	0.109597	1.47943e-12
EIF3B	0.0953584	1.5073e-12
CYHR1	0.00878996	1.53929e-12
EIF3L	0.257675	1.54974e-12
SCUBE3	0.185694	1.56313e-12
XIAP	0.00991566	1.59482e-12
SPPL2B	0.164503	1.59945e-12
POP7	0.0733489	1.60214e-12
RRP36	0.150116	1.60433e-12
BMS1	0.0889623	1.63874e-12
PLEKHG2	0.155731	1.64618e-12
MSL1	0.0938289	1.68194e-12
CTNNBL1	0.0398763	1.68401e-12
KXD1	0.07802	1.70068e-12
DPYSL2	0.0247269	1.71824e-12
TLE4	0.138304	1.73854e-12
LARP1	0.0392585	1.81778e-12
SEC61G	0.257274	1.83742e-12
P3H3	0.159281	1.87777e-12
DNAJC19	0.0670234	1.89739e-12
CS	0.0981044	1.92559e-12
MACROD1	0.152864	1.93162e-12
YAP1	0.0925983	1.93318e-12
SOX6	0.189317	1.94432e-12
NMT1	0.0779154	1.98219e-12
MINDY2	-0.546914	2.01569e-12
ZNF426	0.110526	2.02131e-12
EEF1B2	0.206054	2.03439e-12
ITGB3BP	0.0896992	2.08157e-12
SAMD1	0.139619	2.08718e-12
OAZ2	0.124783	2.12295e-12
ELMSAN1	0.0843645	2.14496e-12
CRNDE	0.182858	2.17406e-12
SMCR5	0.159758	2.17514e-12
GPR108	0.116301	2.18329e-12
ZNF827	0.133714	2.18662e-12
WDR86	0.168579	2.20403e-12
GPT2	0.165286	2.20403e-12
C2orf74	0.159713	2.2194e-12
CEP104	0.142643	2.24201e-12
HRAS	0.159284	2.24789e-12
ARHGEF12	0.0594871	2.25323e-12
PLSCR1	-0.494609	2.31041e-12
MIEN1	0.100162	2.31485e-12
SEMA3A	0.128668	2.32731e-12
NOSIP	0.0359293	2.36745e-12
DDX5	-0.359148	2.41788e-12
ERF	0.133309	2.46074e-12
CYTOR	0.180182	2.52993e-12
AP3D1	0.117966	2.5613e-12
CHMP3	0.00127554	2.6113e-12
EBF1	0.130744	2.61586e-12
SLFN5	0.0895474	2.64081e-12
MRGBP	0.124698	2.66979e-12
SRP19	0.0299807	2.7086e-12
APBA2	0.133056	2.80863e-12
GMPS	0.0479938	2.88379e-12
COA1	-0.00428253	2.93418e-12
IGFBP2	0.163938	2.98484e-12
DENR	0.0363936	2.99817e-12
MAPKAP1	0.078549	3.01626e-12
SMIM12	0.0324093	3.04378e-12
IFI44L	0.248654	3.05015e-12
C19orf25	0.0431346	3.11294e-12
PPP1R11	0.0712835	3.19357e-12
BZW2	0.0573273	3.20712e-12
COA3	0.113178	3.26486e-12
LRP12	0.126018	3.365e-12
RBPMS	0.0515745	3.54385e-12
TMEM185A	0.15468	3.55932e-12
PRPF8	0.0634362	3.56721e-12
LAPTM4B	0.113335	3.57434e-12
DYNLL2	0.128804	3.57901e-12
EEF1D	0.190798	3.62011e-12
FAM104B	0.107214	3.63103e-12
RANGRF	0.11932	3.72445e-12
MID1	0.153535	3.79247e-12
RETREG2	0.147044	3.85639e-12
UQCRB	0.237828	3.87512e-12
PPP1R14A	0.114531	4.04521e-12
TYRO3	0.151346	4.11505e-12
BCL11A	0.163134	4.1404e-12
CCDC102A	0.156692	4.2112e-12
DGKZ	0.155802	4.2112e-12
STARD3NL	0.0661236	4.23068e-12
PRRC2A	0.0496925	4.23391e-12
TADA3	0.0378241	4.26807e-12
SLC30A7	0.0804447	4.28461e-12
INTS6	0.124894	4.30276e-12
VPS51	0.0399725	4.42383e-12
MSRB3	0.0648787	4.49284e-12
MAP4K2	0.115138	4.58321e-12
C12orf43	0.061314	4.59518e-12
GATAD2A	0.143287	4.6234e-12
TXNDC15	-0.72417	4.63428e-12
ANP32B	0.235507	4.6403e-12
TMEM259	0.0478889	4.68712e-12
NDUFV2	0.152803	4.72845e-12
QKI	0.054476	4.73976e-12
FBH1	0.093661	4.75692e-12
PFDN1	0.105198	4.76918e-12
UBE2L6	0.0511832	4.78299e-12
MEIS1	0.210967	4.83125e-12
NONO	0.23823	4.87738e-12
SPHK1	0.180015	4.89389e-12
ANKRD36B	0.172641	4.89389e-12
GPR82	0.161352	4.99168e-12
SAMM50	0.102487	5.0284e-12
TIMM22	0.0513443	5.08358e-12
LRPAP1	-0.753804	5.16936e-12
AHDC1	0.105891	5.20338e-12
BRD4	0.0372436	5.22151e-12
MRPS18B	0.0423977	5.28298e-12
BPHL	0.0619778	5.3194e-12
PCYT2	0.138914	5.42998e-12
COX19	0.111622	5.44434e-12
ANKRD11	0.0536622	5.48056e-12
FAM110B	0.0837577	5.53075e-12
MRPS12	0.0208622	5.54325e-12
MRPS11	0.0158816	5.56981e-12
CC2D2A	0.102376	5.6382e-12
EP400	0.0857645	5.65296e-12
EXOC7	0.0069098	5.68092e-12
ARRDC3	0.0965255	5.70378e-12
TRMT1	0.106143	5.72786e-12
PPIL3	0.111466	5.73243e-12
POM121C	0.148719	5.73662e-12
MTA1	0.130484	5.76721e-12
ITGA5	0.0955972	5.86241e-12
NOL9	0.148225	5.87369e-12
CALU	-0.669954	5.95392e-12
CAVIN1	-0.625175	6.03213e-12
ECI1	0.116855	6.05911e-12
ZNF397	0.0669213	6.18192e-12
TSPAN4	-0.708921	6.33919e-12
RBMX2	0.0835495	6.37555e-12
FUBP3	0.0754002	6.47066e-12
DEF8	0.0867234	6.50965e-12
ZNF3	0.0618965	6.55505e-12
DDHD1	0.102402	6.61187e-12
NSMCE3	0.136815	6.64392e-12
SPATA20	0.0461215	6.68904e-12
SLC12A5	0.147193	6.72299e-12
THAP4	0.118362	6.80257e-12
DNPH1	0.0177627	6.83844e-12
ATPAF1	0.155578	6.85366e-12
HOXD8	0.158321	7.09313e-12
EBP	0.094101	7.11604e-12
TSC2	0.122823	7.14983e-12
TCF7L1	-0.00445472	7.15e-12
TUBGCP4	0.084646	7.16991e-12
COX20	0.0627186	7.26875e-12
RFXAP	0.152124	7.39556e-12
TGFB1I1	0.08816	7.46232e-12
HTATSF1	0.0300072	7.49729e-12
RNF168	0.104021	7.56369e-12
MECP2	0.0864854	7.62741e-12
FAM213B	0.0934298	7.69391e-12
WNT5A	0.183564	8.04675e-12
FAT3	0.184172	8.10596e-12
SPAG7	0.0921894	8.1583e-12
EIF2AK4	0.0450308	8.18313e-12
TWF1	0.0530721	8.34979e-12
CAPN2	0.0206838	8.37298e-12
TMEM14B	0.0685871	8.44361e-12
MRPS7	0.0286954	8.64719e-12
TGIF2	0.074453	8.68419e-12
LINC02001	0.121333	8.80031e-12
C12orf76	0.006802	8.8151e-12
STT3B	0.0618159	8.86318e-12
RRP7A	0.0471502	8.92142e-12
GALNT11	0.0532557	8.92507e-12
C6orf62	0.0571221	8.94521e-12
HEY1	0.186221	9.04274e-12
NFIA	-0.720711	9.07686e-12
ROR2	0.118021	9.19584e-12
PDE7B	0.180602	9.46539e-12
COG8	0.127598	9.46936e-12
SHISA4	0.120492	9.56616e-12
AURKAIP1	0.139142	9.57613e-12
ZNF322	0.0831022	9.68994e-12
PTPRK	0.159612	1.00489e-11
HCFC1	0.13122	1.0354e-11
C12orf73	0.114614	1.03608e-11
CUTA	0.213238	1.04168e-11
TP53TG1	0.077695	1.06509e-11
NHLRC3	0.0107868	1.07445e-11
CD2BP2	0.0434526	1.08982e-11
TPD52L1	0.168415	1.13143e-11
HGSNAT	0.0607806	1.14388e-11
COL4A1	0.156649	1.17565e-11
NFKBIZ	-0.467903	1.18619e-11
AFG3L2	0.096618	1.19532e-11
GRSF1	0.0650685	1.21061e-11
HIF3A	0.0206545	1.22374e-11
PCDHB2	0.142233	1.23686e-11
POLR2A	0.0404232	1.23877e-11
BMF	0.141398	1.26203e-11
TAF11	0.0314244	1.26466e-11
LINC00467	0.152406	1.26545e-11
GLTP	0.0760929	1.26648e-11
SPIN1	0.0594863	1.27668e-11
BMPR1A	0.0434605	1.28331e-11
BCL9	0.12336	1.29304e-11
SAMD14	0.100945	1.29892e-11
TMEM101	0.0543366	1.31831e-11
UBE2V2	0.0183509	1.34085e-11
SARS	0.0449538	1.34281e-11
PRKD3	0.0674634	1.3489e-11
MAPK1	0.0806771	1.3526e-11
RRP1B	0.0985485	1.35454e-11
SMCHD1	0.0304285	1.36713e-11
PINK1	0.12187	1.37594e-11
DYNLRB1	0.0651845	1.37658e-11
SUMO3	0.0631438	1.40571e-11
PCSK7	0.0689692	1.46631e-11
APOC1	0.122386	1.52786e-11
PNKP	0.0678931	1.53267e-11
PIGBOS1	0.0587514	1.56578e-11
RTKN	0.0719064	1.60792e-11
MED6	0.0259277	1.65494e-11
CNPY3	0.0208579	1.6651e-11
EYA1	0.148132	1.67374e-11
HOXD3	0.145397	1.67564e-11
G6PD	0.0970277	1.67951e-11
DBI	0.139863	1.7003e-11
RHNO1	0.088201	1.74844e-11
RNF167	0.0806418	1.76957e-11
TXNDC17	0.0135207	1.77361e-11
LPCAT4	0.13923	1.84449e-11
RPS8	0.135171	1.88373e-11
C1orf216	0.0712413	1.9347e-11
ST5	0.0332919	1.97883e-11
PDE5A	-0.510956	1.99882e-11
GPNMB	-0.375833	2.00997e-11
ACAA1	0.128049	2.01067e-11
EIF2S3	0.0717254	2.05058e-11
DPYD	-0.339532	2.07803e-11
ATAD3A	0.132926	2.08474e-11
NDUFB11	0.211521	2.08619e-11
MIR4435-2HG	0.135015	2.10406e-11
CDC42EP3	-0.671111	2.1096e-11
DDR2	0.0296945	2.13096e-11
CTBP1	0.110453	2.15255e-11
AGRN	0.127414	2.17373e-11
MPST	0.0577995	2.1739e-11
GCAT	0.113705	2.18748e-11
IGF2BP2	0.0856349	2.20301e-11
POLE3	0.0770707	2.2223e-11
C12orf45	0.084702	2.22603e-11
SKIDA1	0.112169	2.28563e-11
KCNQ1OT1	-0.433608	2.3107e-11
P4HA1	-0.559002	2.31602e-11
UHRF1	0.178438	2.37372e-11
MALL	0.158091	2.37372e-11
TRPT1	0.0648442	2.41939e-11
VCAN	0.00864525	2.45405e-11
CYREN	0.0777894	2.45747e-11
WASF2	-0.569825	2.45937e-11
PWAR6	0.13832	2.49528e-11
TMEM129	0.111309	2.54071e-11
PFN2	0.290903	2.54993e-11
ZNF618	0.0885856	2.58565e-11
TLN2	0.0709864	2.62233e-11
APOO	0.0862024	2.66867e-11
MTDH	0.0830038	2.71127e-11
PEX19	0.0473901	2.72057e-11
NIN	0.103915	2.74038e-11
GID8	0.0563743	2.75241e-11
RRAS2	0.114454	2.76244e-11
DYM	0.0912372	2.81798e-11
TBX3	0.200382	2.8382e-11
DIXDC1	0.0657561	2.87437e-11
PIP5K1C	0.131339	2.90013e-11
EPHB4	0.101677	2.90025e-11
METTL5	0.0499322	2.90612e-11
MIR503HG	0.156766	2.9638e-11
CCNG2	0.0737111	3.04276e-11
ZNF672	0.137434	3.19224e-11
NOG	0.193617	3.24686e-11
UFC1	0.103616	3.2604e-11
ZNF146	-0.00135516	3.27374e-11
USE1	0.0587114	3.31654e-11
CBX5	0.0928797	3.39139e-11
PRPF6	0.0412602	3.39582e-11
IFT52	-0.054817	3.44018e-11
FAM207A	0.0260461	3.47294e-11
TMCO3	0.0152376	3.47376e-11
TMEM223	0.0454893	3.48686e-11
COL25A1	0.130881	3.51528e-11
CNIH1	0.0652339	3.54241e-11
COQ4	0.0272343	3.55717e-11
USP46	0.0396214	3.63139e-11
RASSF8-AS1	0.0742084	3.68352e-11
ZNF706	0.0945872	3.69129e-11
GPC2	0.127719	3.75105e-11
RNF166	0.137101	3.79614e-11
SH3BGR	0.212352	3.79614e-11
KIZ	0.145618	3.79614e-11
SMG1	0.0692144	3.80493e-11
CDK2AP1	0.139848	3.80812e-11
KDM2B	0.110257	3.82239e-11
PRMT6	0.0945537	3.83357e-11
BIRC6	0.0733576	3.85394e-11
WDR18	0.0451813	3.85941e-11
ARF3	0.0606771	3.90676e-11
HDGFL2	0.0383854	4.00242e-11
POLR2H	0.00690974	4.00429e-11
SMIM30	0.0403808	4.04021e-11
CRYL1	-0.504567	4.07654e-11
HMCN1	0.137719	4.11176e-11
TOMM20	0.135209	4.13599e-11
PPM1A	0.123953	4.15146e-11
EXOSC1	0.0753287	4.15382e-11
RRP15	0.0750188	4.17534e-11
ACTG1	0.166892	4.23739e-11
ZNF639	0.0974844	4.32696e-11
R3HCC1	0.068819	4.34978e-11
TCERG1	0.057331	4.38848e-11
OPN3	0.134123	4.42261e-11
ANKRD45	0.202515	4.42565e-11
TARBP2	0.0667872	4.51428e-11
SCAMP4	0.0915803	4.53545e-11
PHACTR1	0.170287	4.53823e-11
TP53	0.0921119	4.5468e-11
DNAJC30	0.0590286	4.58424e-11
CIC	0.129343	4.67572e-11
TFAP4	0.130368	4.76054e-11
PCIF1	0.0750225	4.77242e-11
SART1	0.116533	4.98217e-11
MKL2	0.117914	4.99236e-11
WDR1	0.050929	5.08337e-11
PSMA3	0.0483944	5.128e-11
HSCB	0.0507815	5.1521e-11
ITGA11	0.181526	5.1859e-11
TBX2	0.159528	5.1859e-11
NUDT8	0.151001	5.1859e-11
EIF2AK1	0.00315348	5.20073e-11
NCK1	0.0690951	5.24042e-11
DNAJC17	0.0618623	5.26376e-11
PDXK	0.115038	5.37551e-11
DCAF8	0.0362645	5.39246e-11
KPNA4	0.080689	5.3975e-11
BAMBI	0.138377	5.47057e-11
CSNK1E	0.00809636	5.50421e-11
SAV1	0.1016	5.62924e-11
RMND1	0.089087	5.82642e-11
IDH3B	0.0394361	6.08011e-11
ADAMTS10	0.14111	6.12151e-11
RPL39L	0.0834578	6.16347e-11
NXT2	0.0958645	6.35814e-11
C11orf74	0.0383009	6.39032e-11
REPS1	0.125575	6.42593e-11
TIMM13	0.170216	6.46416e-11
PRR3	0.0765679	6.49464e-11
FAM198B	0.149496	6.57394e-11
SEC62	-0.497637	6.61249e-11
SF3B4	0.0448408	7.00851e-11
MLLT6	0.148152	7.07848e-11
GTF2H5	0.067974	7.1447e-11
ZNF385A	0.135209	7.14831e-11
NDUFAF4	0.0803455	7.32769e-11
SMIM29	0.0765678	7.36304e-11
HYI	0.0960317	7.3792e-11
HNRNPUL2	0.106309	7.40538e-11
PTX3	0.14916	7.45462e-11
BAP1	0.125864	7.47368e-11
ID4	0.113947	7.50234e-11
SLC35B1	0.02952	7.55419e-11
MRPL14	0.125871	7.61203e-11
MRPL22	0.0462865	7.78238e-11
UBALD1	0.118308	7.82564e-11
PTRHD1	0.0378065	7.87824e-11
ICMT	0.131664	8.07293e-11
MRPS34	0.0391427	8.07549e-11
LAMTOR4	0.127608	8.08487e-11
FBXW5	0.00576795	8.14528e-11
LEF1	0.145998	8.21963e-11
HGF	0.217965	8.34663e-11
COX6C	0.200175	8.60962e-11
C7orf50	0.0912779	8.78911e-11
FXN	0.0251217	8.79994e-11
ZNF224	0.0806556	8.81746e-11
PRAF2	0.018491	8.83128e-11
INPP5F	0.102435	9.08148e-11
TOR2A	0.0594356	9.20501e-11
CACHD1	0.109603	9.25016e-11
CMPK1	0.0432171	9.25897e-11
HNRNPH2	0.081387	9.29313e-11
THRA	-0.0385938	9.49652e-11
ATP5PD	0.0575254	9.49919e-11
TIMM29	0.129811	9.50644e-11
TOMM7	0.224813	9.60937e-11
SSSCA1	0.090279	9.62129e-11
METTL22	0.102398	9.64746e-11
WT1-AS	-0.367321	9.69376e-11
DHCR24	0.0563845	9.71979e-11
ZCCHC10	0.0441174	9.72185e-11
PSMD14	0.0247637	9.80012e-11
PAXBP1	0.0669445	9.96231e-11
ZNRD1	-0.0341093	1.0016e-10
GALNT1	0.102578	1.00223e-10
HDAC5	0.0976038	1.01786e-10
CSNK2A2	0.115863	1.02383e-10
CCDC97	0.106514	1.02629e-10
ZFP36L2	0.108687	1.03169e-10
RMND5A	0.11418	1.04222e-10
MRPS25	0.0506051	1.04783e-10
PPP2R3C	0.0463302	1.05243e-10
IREB2	0.0343635	1.05703e-10
BIVM	0.0445494	1.06153e-10
MPV17	0.032553	1.10872e-10
CDK9	0.102459	1.12071e-10
CASC10	0.0548825	1.14675e-10
CACNA1G	0.125487	1.14821e-10
PIR	0.107834	1.15071e-10
STMN2	0.562467	1.15431e-10
AMZ2	0.0623973	1.15906e-10
EMP3	-0.55998	1.22784e-10
MUS81	0.0628876	1.2421e-10
NRSN2	0.0878078	1.24458e-10
MAPKAPK5-AS1	0.0650492	1.28193e-10
EPB41	0.0859171	1.29054e-10
SETD9	0.118098	1.30401e-10
RARA	0.04272	1.3286e-10
ROCK2	0.0776798	1.33922e-10
EXOSC6	0.0802752	1.35001e-10
SMIM4	0.101178	1.37607e-10
KCTD15	0.0888506	1.37612e-10
BOC	0.0227905	1.38908e-10
MACF1	0.0556872	1.41403e-10
ASAP1	0.0399387	1.45603e-10
FASN	0.037686	1.47244e-10
RHOBTB1	0.100438	1.49124e-10
S1PR3	0.0815209	1.50147e-10
TMEM11	0.00864306	1.50211e-10
NABP2	0.0214449	1.50753e-10
CAMK2D	0.0825632	1.51573e-10
FBXO7	-0.00106852	1.51729e-10
PSMB7	0.189719	1.5374e-10
MRPL40	0.0359501	1.5488e-10
KIAA1217	-0.398203	1.57217e-10
DBN1	0.0425725	1.58845e-10
CDV3	0.0757834	1.58987e-10
ALDOA	0.161585	1.61039e-10
TMEM184B	0.117248	1.69734e-10
HSPB7	0.165019	1.69808e-10
POMGNT1	0.0636546	1.71952e-10
ARID1B	0.0555966	1.74345e-10
NDUFAF6	0.106048	1.76086e-10
DNAJC4	0.0228312	1.76138e-10
SCRN1	0.0941631	1.76865e-10
TRIM33	0.0370259	1.78945e-10
NECAB3	0.128987	1.79105e-10
THTPA	0.129543	1.79106e-10
UQCRC2	0.0319384	1.81224e-10
ELMOD1	0.17002	1.83385e-10
UBL4A	0.0592219	1.83445e-10
NUBP2	0.000565762	1.8763e-10
IRF2BPL	-0.0747547	1.9183e-10
EGFR	0.111988	1.96066e-10
TMEM132A	0.117169	2.05677e-10
MIB1	0.0948096	2.0721e-10
NBPF12	0.13409	2.08924e-10
COMMD6	0.192152	2.09667e-10
TMEM216	0.0469833	2.09931e-10
HOXA5	0.0986563	2.10065e-10
C16orf87	0.0469434	2.12432e-10
TFPT	0.0870305	2.14242e-10
DYRK1B	0.112375	2.22844e-10
TANC1	0.123675	2.25509e-10
BAK1	0.108384	2.25874e-10
NFATC4	0.103735	2.26212e-10
TXNDC9	0.0496167	2.2988e-10
PRRT3	0.125173	2.35068e-10
DCBLD2	0.0807256	2.37569e-10
SSFA2	0.0472584	2.37878e-10
SLIT2	0.0106025	2.40537e-10
AP5M1	0.074179	2.41826e-10
KAZALD1	0.100034	2.4187e-10
PSMG1	0.0500835	2.42067e-10
GMPPB	0.132101	2.43657e-10
STRN4	0.0938499	2.45778e-10
CARS2	0.107531	2.45819e-10
PTPN9	0.0720775	2.45931e-10
PAXIP1-AS1	0.100778	2.52486e-10
ZNF677	-0.0193675	2.53672e-10
FAM49B	0.0849908	2.56081e-10
YKT6	0.0922405	2.56635e-10
BCL7A	0.0715085	2.59295e-10
UBAC1	0.0852301	2.62309e-10
ZC4H2	0.123849	2.6298e-10
ABHD12	0.130624	2.63893e-10
PITPNA-AS1	0.0788883	2.69558e-10
ZC3H18	0.0285915	2.7116e-10
MRPL35	0.064918	2.72437e-10
CNOT3	0.0940979	2.73209e-10
HAX1	0.0154898	2.7916e-10
HMGN3	0.194909	2.79737e-10
RTL10	0.111171	2.80103e-10
ARHGEF9	0.0903677	2.80753e-10
E2F3	0.12534	2.82396e-10
DUSP14	0.121125	2.84107e-10
GAPDH	0.162719	2.84739e-10
TSEN54	0.0872806	2.8576e-10
MKKS	-0.0169575	2.89366e-10
KIF26B	0.134641	2.90739e-10
LYRM7	0.0550199	2.93614e-10
RAB30-AS1	0.0544729	2.97752e-10
ZBED1	0.114376	2.99897e-10
CD164	-0.602469	3.019e-10
RANBP1	0.157035	3.02927e-10
RNPS1	0.0334045	3.03994e-10
NRIP1	0.0689329	3.05381e-10
LSM14A	-0.012582	3.07223e-10
NELFE	-0.0234267	3.07684e-10
BACH2	0.125795	3.08045e-10
YIPF2	0.0775808	3.09999e-10
ATMIN	0.100988	3.16025e-10
ZNF785	0.0932251	3.20576e-10
POMGNT2	0.0949303	3.2112e-10
DHRSX	0.106964	3.22288e-10
PCGF6	0.0929238	3.23145e-10
HKR1	0.117069	3.2337e-10
EMC10	0.0356927	3.27457e-10
TRIAP1	-0.0119711	3.28848e-10
DNM1L	0.0378763	3.29217e-10
ATP13A2	0.129195	3.31203e-10
LINC00869	0.125079	3.31203e-10
NAE1	0.044084	3.31522e-10
MRPL27	0.0426118	3.3339e-10
TSTA3	0.0325543	3.42288e-10
ATF7	0.0966189	3.43318e-10
MCMBP	0.0876567	3.44588e-10
CCDC106	0.082967	3.46014e-10
PRCC	0.0333346	3.49455e-10
SUMF2	-0.0307143	3.50924e-10
TRIM56	0.0739979	3.52678e-10
NRDE2	0.0953638	3.56171e-10
GNPDA1	0.0403347	3.61268e-10
MCTS1	0.0414171	3.62722e-10
NSD1	0.0170471	3.72514e-10
SNAP47	0.0274414	3.73372e-10
SNRNP200	0.0331507	3.75434e-10
ACAP3	0.102934	3.75872e-10
IMP3	-0.0198784	3.81576e-10
PRPF38A	0.0237233	3.81897e-10
RBMXL1	0.00504806	3.82134e-10
MAPK1IP1L	-0.00909865	3.8332e-10
NDUFA6	0.111178	3.91344e-10
SMPD4	0.0903426	3.92745e-10
GTF2IRD2	0.117187	3.98315e-10
GBA2	0.0869834	3.98842e-10
REXO1	0.109766	4.16879e-10
ISCU	0.0236031	4.30211e-10
RPUSD1	0.115959	4.34192e-10
BLOC1S1	0.0868235	4.37987e-10
HSPA12B	0.125688	4.40088e-10
DAZAP2	-0.0390701	4.44968e-10
LINC01184	0.0746461	4.4592e-10
PRKAG1	0.0258471	4.46367e-10
RPP25L	0.088249	4.48294e-10
HMGCR	0.0720083	4.49066e-10
WASHC2C	0.123556	4.61204e-10
MEMO1	0.100817	4.64272e-10
CIRBP	0.185183	4.67508e-10
UBE2H	-0.0445192	4.79265e-10
MCM3AP	0.093116	4.82184e-10
CDC42BPB	0.0805327	4.8524e-10
LMCD1	0.0365553	4.87986e-10
RPS27A	0.125234	4.98618e-10
IFT43	-0.0194269	4.99147e-10
ITGA4	0.11031	4.99503e-10
LMNB1	0.106647	4.99814e-10
R3HDM1	0.0690358	5.0027e-10
SLC35A4	-0.00388118	5.04415e-10
SNAP29	0.0488513	5.08646e-10
CPSF4	0.0609184	5.15175e-10
GSE1	0.0902575	5.19402e-10
EVL	0.0655046	5.1955e-10
CCNB1IP1	0.0718481	5.29506e-10
RBX1	0.146096	5.34663e-10
NCKAP1	0.0285736	5.34933e-10
VRK3	0.0428925	5.38578e-10
PMF1	-0.0169934	5.38844e-10
HUWE1	0.0718686	5.40931e-10
MVB12A	-0.0196817	5.4157e-10
FAHD2B	0.0560191	5.42282e-10
TSEN15	0.0760467	5.50679e-10
SPATS2	-0.0084297	5.61109e-10
TENM3	0.127396	5.63118e-10
RAB1A	-0.6244	5.63996e-10
CCT8	0.0285357	5.67885e-10
MPRIP	0.0617999	5.69525e-10
DNM1	0.12992	5.79946e-10
CCDC28B	-0.0152828	5.89171e-10
GGA1	0.0613057	5.89991e-10
COX7A2	0.191165	5.9167e-10
DMAC1	0.0409849	5.93431e-10
CACNA1C	0.122421	6.02784e-10
ZFHX4-AS1	0.17507	6.10468e-10
TBX15	0.1555	6.10468e-10
TMEM145	0.140322	6.10468e-10
PCDH17	0.115408	6.14944e-10
MRPS2	0.00320497	6.25458e-10
BRWD1	0.0349677	6.30578e-10
CDH15	0.142204	6.35e-10
UXT	0.0454043	6.35955e-10
RNPEP	0.102069	6.38343e-10
SORBS3	-0.00451749	6.40417e-10
RAB32	0.0751302	6.46537e-10
RALYL	-0.435009	6.47765e-10
ZNF48	0.0930802	6.55724e-10
MARK3	-0.0202237	6.62962e-10
JARID2	0.0602829	6.68665e-10
MXD4	0.0255188	6.72742e-10
SIAH1	0.0620734	6.78364e-10
GMDS	0.153051	6.90396e-10
C8orf58	0.0858344	6.97663e-10
ACACA	0.125321	7.10945e-10
RC3H1	0.10614	7.20801e-10
EXT1	0.0704043	7.23965e-10
USP42	0.0769516	7.44199e-10
PRKAA1	0.0924075	7.67743e-10
ABRAXAS1	0.0477177	7.80067e-10
IRF2BP1	0.118155	7.92693e-10
TNPO3	0.0777286	7.99839e-10
QRSL1	0.065183	8.10741e-10
NEIL2	0.0612036	8.17218e-10
MRPS18A	0.0235227	8.24463e-10
NAV1	0.0924922	8.27656e-10
EMB	0.134217	8.27794e-10
TIMM23B	0.124755	8.27794e-10
GTF3C6	0.0312029	8.29263e-10
SNRNP27	-0.0293867	8.34673e-10
PDE3A	0.106419	8.41426e-10
KCTD20	0.0283055	8.42971e-10
PRKAR1A	0.103677	8.43043e-10
PYM1	0.0530449	8.44967e-10
FAM228B	0.092855	8.45459e-10
MORC2-AS1	0.122026	8.62923e-10
CMC2	-0.0368302	8.67619e-10
FAM189B	0.00382417	8.73072e-10
RAD9A	0.08332	8.73316e-10
C20orf96	0.0422141	8.73504e-10
UNK	0.0896011	8.88335e-10
ASCC2	0.0307078	9.00452e-10
LYRM9	0.01935	9.16146e-10
SYDE1	0.0612071	9.21826e-10
PHACTR4	0.0618325	9.26335e-10
AMDHD2	0.0861194	9.33282e-10
CCDC50	0.0693459	9.45099e-10
BAZ2A	0.0144491	9.50557e-10
LINC00665	0.0674298	9.5399e-10
HOXB7	0.125233	9.54764e-10
FIS1	0.103099	9.59878e-10
SEPHS1	0.0692971	9.63511e-10
LTBP3	0.0529511	9.81405e-10
RTL8B	0.0387654	1.00132e-09
CCDC12	-0.0092975	1.00853e-09
MYO10	0.0638552	1.01717e-09
CHCHD6	0.0592819	1.02129e-09
ZNF606	0.096424	1.02512e-09
RFLNB	0.146179	1.0269e-09
ACLY	0.106974	1.03714e-09
CDC37	0.0162883	1.04243e-09
XKR8	0.119517	1.04691e-09
CASP6	0.0548179	1.05238e-09
DCTN1	0.027846	1.05908e-09
FAM98B	0.101978	1.05924e-09
ENDOV	-0.0111861	1.06646e-09
SMIM26	0.0512179	1.07123e-09
MAP3K11	0.0869479	1.09493e-09
SNRNP70	0.0329253	1.10634e-09
ZMAT3	0.111696	1.11028e-09
DVL3	0.0783014	1.11141e-09
IKBKG	0.124115	1.12159e-09
EYA4	0.0913739	1.12948e-09
GATC	0.100828	1.13594e-09
SLC9A3R1	0.0837052	1.1361e-09
DNAJC11	0.126546	1.14663e-09
[truncated: 4,528 more rows]

## Sheet: Cluster 2
Gene	LogFC	pVal
CPM	-0.889768	7.09945e-65
FTL	0.863499	4.485e-61
ITGA8	-1.06122	7.73531e-53
RPL27A	0.457175	2.32863e-52
SSBP4	0.81645	2.17398e-46
RPL29	0.431636	5.24448e-43
SERF2	0.54679	2.59196e-42
RPS2	0.457755	1.37528e-41
LINC00632	0.703292	6.88266e-41
RPL23A	0.384125	8.52219e-41
RPL28	0.398998	1.02922e-40
RPS3	0.415085	6.12654e-40
PNMA1	0.704295	1.11004e-39
PTMA	-0.441442	4.24602e-39
RAPGEF5	-0.78228	4.1645e-37
COX6A1P2	-0.382935	9.30111e-37
DYNLL1	-0.712657	9.85519e-37
GNB2	0.599467	5.38507e-36
CD27-AS1	-0.311835	2.21821e-35
PEG3	-0.483987	2.21821e-35
LBHD1	-0.383463	3.96608e-35
CHST2	0.743032	6.40492e-35
MLEC	0.601544	1.12816e-34
RPL14	0.360235	2.44308e-34
LINC01116	0.595838	4.56205e-34
RPL35	0.39655	1.201e-33
TSHZ2	0.621002	1.9182e-33
MT-ND4	0.447402	4.64016e-33
TUBA1B	-0.823878	6.95225e-33
SEPHS2	-0.488406	1.16952e-32
TEN1	-0.300976	1.24417e-32
RPL31	0.364649	1.24459e-32
RPL35A	0.305353	2.45713e-32
PDCD2	0.563369	8.33282e-32
MT-CO3	0.410255	2.72408e-31
BIN1	0.545224	2.72639e-31
NRK	0.708563	3.13497e-31
RPS15A	0.304881	4.84321e-31
NCOA4	0.520513	8.70648e-31
COTL1	0.587192	1.66147e-30
FOXP1	0.63355	6.19024e-30
PTPRC	-0.368621	1.26293e-29
NLRP1	0.509181	1.87409e-29
SRSF8	0.525025	2.00518e-29
DDX5	-0.61101	2.00955e-29
RPL32	0.295968	3.10268e-29
TUBA1A	-0.853627	3.17294e-29
AIF1	0.600656	3.18863e-29
MIR503HG	0.712759	3.20803e-29
MRPL45	0.501975	3.57732e-29
SET	0.554494	3.84393e-29
NENF	0.491049	7.30868e-29
GABARAP	0.44672	2.08767e-28
GNAI2	0.492865	3.38571e-28
TCEA2	0.422899	5.46494e-28
RPS11	-0.35762	7.15806e-28
C1orf122	0.559874	1.03119e-27
RPS12	0.293255	1.11474e-27
CKAP4	0.507733	1.15816e-27
CD99	0.567368	1.16685e-27
ZNF385D	-0.736227	1.38755e-27
GRINA	0.501656	1.3987e-27
TENT5A	-0.547686	2.05346e-27
RPS3A	0.28499	3.55463e-27
MEIS3	0.51138	5.79168e-27
WIPI2	0.491804	5.81601e-27
RPS19	0.284693	7.03388e-27
RHOBTB3	0.519993	1.75882e-26
SNHG7	0.512706	1.83754e-26
ADAMTS6	0.633548	2.21284e-26
ACTG1	-0.416316	2.7816e-26
ATP5MPL	0.503522	3.02365e-26
CLEC11A	0.448077	3.22037e-26
TIMM8B	0.512769	3.67457e-26
TLE1	0.588637	4.00555e-26
PAIP1	0.438765	5.91335e-26
EVA1B	0.446836	7.97446e-26
PLEKHO1	0.459558	8.61314e-26
MRPL52	0.492489	1.99974e-25
SMARCD3	0.455993	3.50869e-25
NUTM2B-AS1	0.422792	4.3625e-25
AMOTL2	-0.529387	6.3729e-25
CERCAM	0.42919	7.26265e-25
SEC22B	0.451896	8.82443e-25
ALKBH5	0.426979	1.0191e-24
HOXA9	0.54888	1.26167e-24
ZSCAN16-AS1	0.401099	1.68491e-24
SYT10	-0.382063	1.97665e-24
GSTM5	-0.390516	2.03284e-24
FDX1	0.426605	2.29758e-24
SESN3	0.44201	2.89345e-24
SULF1	0.727216	3.67819e-24
PDGFRA	0.562339	4.50331e-24
RAMMET	0.407157	5.02153e-24
TRIOBP	0.413631	5.58413e-24
PALLD	0.438786	5.91087e-24
NFIB	0.482487	6.34757e-24
GLRX5	0.434552	7.8002e-24
RPS23	0.269961	7.9323e-24
NPM1	0.368327	8.701e-24
SLA	-0.395307	9.26259e-24
MZT2A	0.372507	1.07073e-23
CAPNS1	0.386859	1.1115e-23
DGCR6L	0.414565	1.141e-23
BRI3	0.418716	1.1513e-23
OAF	0.464236	1.1614e-23
PDLIM1	-1.10767	1.34695e-23
NPDC1	0.449625	1.366e-23
PTPRA	0.450732	1.68851e-23
GOLM1	0.502951	1.91784e-23
MLF2	0.475916	2.42415e-23
SHARPIN	0.402098	3.23937e-23
BMP5	0.527714	5.29504e-23
BEX2	0.495556	5.53557e-23
NDUFB7	0.489327	5.72637e-23
NR2F1-AS1	0.442386	7.67505e-23
SPG21	0.42809	8.17293e-23
UBE2L3	0.437475	9.14496e-23
BASP1	0.47317	9.3522e-23
COL5A1	0.423167	1.42101e-22
CNPY2	0.422591	2.03882e-22
TBCA	0.483991	2.19573e-22
ARL5A	0.421823	2.2046e-22
COPRS	0.374524	2.33051e-22
JPH4	0.434311	3.06578e-22
RPL11	0.230254	3.10798e-22
RPS24	0.261107	3.1273e-22
C19orf53	0.484448	3.46214e-22
TIMM17B	0.361114	3.57726e-22
H1FX	0.435545	3.67733e-22
ID1	-1.12828	3.86019e-22
UCHL1	0.469105	4.7958e-22
NREP	0.520667	5.94989e-22
HEBP2	0.3774	5.97553e-22
RPL18A	0.27736	6.44699e-22
ISG15	0.422205	6.65657e-22
PTPMT1	0.355611	7.00833e-22
TMEM256	0.462155	8.82852e-22
RARB	-0.397015	1.2389e-21
FOXN3	0.400676	1.58667e-21
SF3A2	0.393417	1.70455e-21
LINC00685	0.401639	1.82317e-21
DSP	0.658493	1.95025e-21
RASL11A	-0.273351	2.35015e-21
MAZ	0.372896	2.36311e-21
PABPN1	0.341852	2.57209e-21
MOCS2	0.375223	2.80643e-21
NHLRC3	0.367291	4.04322e-21
IFNGR2	0.383157	5.46284e-21
COX6B1	0.419491	6.65899e-21
NME3	0.335776	6.78403e-21
TSC22D4	0.396636	7.01517e-21
INAFM1	0.390568	8.27972e-21
GABPB1	0.34236	9.41366e-21
RAMP2	0.42957	9.86155e-21
CDK16	0.356419	1.1625e-20
SNHG8	0.47433	1.41877e-20
BLOC1S4	0.354952	1.52779e-20
KLHDC2	0.372889	1.78499e-20
CXXC5	0.467221	1.81883e-20
RASSF9	-0.349656	1.87169e-20
PBX2	0.366839	1.99147e-20
ELOF1	0.334371	2.19009e-20
ATP5F1A	-0.516158	2.32905e-20
SMIM30	0.31913	3.09288e-20
RALBP1	0.340963	3.14746e-20
CHCHD5	0.349912	3.23313e-20
BCL7C	0.346	3.38937e-20
RPS6KB2	0.342936	3.51396e-20
RERGL	-0.486545	3.5187e-20
STARD7	0.344636	3.93559e-20
RPL8	0.240732	3.98108e-20
RPL10	0.222496	3.99515e-20
IFI27L1	0.381397	4.25521e-20
NDUFB1	0.362336	4.55739e-20
UQCC2	0.413189	5.5779e-20
GDF11	0.400169	5.82905e-20
RAP2C	0.345151	6.90958e-20
FHL3	0.353466	7.39493e-20
NOP10	0.437984	7.95329e-20
TCAF1	0.389079	7.98357e-20
TMEM134	0.344828	8.16834e-20
CTNNBIP1	0.32925	8.27059e-20
PAFAH1B2	0.3584	8.97836e-20
DES	0.475781	9.55741e-20
HIST3H2A	0.39418	9.55741e-20
KHSRP	0.338176	1.07931e-19
S100A13	0.445107	1.19095e-19
FAM215B	0.362268	1.3052e-19
CITED2	0.479981	1.46988e-19
PTGES2	0.338507	1.53493e-19
ZNF503	0.482166	1.77684e-19
LIX1L	0.342267	1.78059e-19
ARID3A	0.368835	1.94872e-19
CREB5	0.461815	1.95366e-19
SPARCL1	-0.772165	1.99851e-19
APOPT1	0.320571	2.12529e-19
AAK1	0.359644	2.17069e-19
PBX3	0.483976	2.22402e-19
TSR3	0.299933	2.37183e-19
RPL9	0.251332	2.42462e-19
DDX52	0.359489	2.42659e-19
PRDM6	0.475054	2.42659e-19
CCDC85B	0.370636	2.5523e-19
TOMM7	0.41431	2.67227e-19
AP1S1	0.346303	2.76094e-19
RNF115	0.343084	2.83169e-19
ARL6IP4	0.429454	2.95449e-19
ACTB	-0.353595	4.09624e-19
UBL5	0.446616	4.11478e-19
DPPA4	0.354815	4.33383e-19
PDLIM4	0.331466	4.73183e-19
LAGE3	0.307692	4.79209e-19
AAMDC	0.314672	5.05387e-19
REN	-3.12021	5.45717e-19
BEX1	0.640893	5.58591e-19
GRAMD1A	0.291677	5.92757e-19
DAP	0.308719	6.13073e-19
COX7B	0.463249	6.33551e-19
SAMD11	0.375043	6.6119e-19
FAM173A	0.310216	6.80765e-19
NAV3	0.430104	7.20576e-19
PSMD9	0.313345	7.57262e-19
RAP1B	0.371409	7.73747e-19
TPD52L1	0.424033	7.73907e-19
M6PR	0.3362	7.9117e-19
SLBP	0.338431	9.02809e-19
RBM15B	0.343279	1.12318e-18
NDUFV3	0.304134	1.15699e-18
TAF15	0.331718	1.30733e-18
SNCG	0.462338	1.38763e-18
CIZ1	0.306737	1.49914e-18
LSM12	0.324883	1.52128e-18
SHC1	0.346064	1.56817e-18
HYAL2	0.334675	1.59217e-18
UBE2E3	0.389183	2.10954e-18
PPP4R3B	0.325212	2.39344e-18
UBA52	0.295389	2.41749e-18
TPGS1	0.364482	2.78232e-18
ELAVL1	0.286707	2.79573e-18
PKIB	0.33136	3.12572e-18
RPS15	0.258541	3.42888e-18
EMC8	0.31634	3.57959e-18
NUDT14	0.332063	4.26156e-18
DCXR	0.37289	4.83597e-18
ARF5	0.352749	5.19777e-18
AMOT	0.436331	5.55919e-18
STMP1	0.335414	6.57101e-18
ARL6IP5	0.37142	7.30293e-18
MAP7D1	0.302021	7.49248e-18
FAM198B	0.377631	7.93283e-18
CSRNP1	-0.52202	7.94105e-18
CDKN2AIPNL	0.260648	7.98985e-18
MEIS1	0.409668	8.84934e-18
SURF1	0.317898	9.37736e-18
CNTN4	-0.388913	9.74912e-18
TMEM141	0.280495	9.85547e-18
CCZ1	0.260623	1.07495e-17
RDH14	0.315656	1.07507e-17
MGAT4C	0.388993	1.11305e-17
ARL4D	-0.417806	1.16962e-17
ATN1	0.345017	1.19129e-17
MAF	0.401042	1.241e-17
PRDX5	0.403249	1.27259e-17
SLC25A39	0.309427	1.28411e-17
BNIP3	0.339856	1.47942e-17
ITM2B	-0.599497	1.49468e-17
BAG1	0.307486	1.68511e-17
LAMP1	0.300406	1.74302e-17
FNIP1	0.323653	1.7846e-17
ACTR1B	0.265172	2.03226e-17
ENG	-1.04414	2.09828e-17
RAB5IF	0.277287	2.14332e-17
SMIM19	0.298402	2.29793e-17
TUSC1	0.320133	2.31104e-17
ARF6	0.302484	2.37151e-17
ARMC10	0.297418	2.46364e-17
DNAJC1	0.305633	2.56735e-17
MRPL41	0.33554	2.60579e-17
SVBP	0.327281	2.84384e-17
ZYX	0.337506	2.86615e-17
P3H4	0.312686	2.87355e-17
HNRNPAB	0.337323	2.90698e-17
MMP24OS	0.286894	2.90776e-17
DUSP15	0.311333	2.9911e-17
CTDNEP1	0.262147	3.1217e-17
PCBD1	0.329499	3.12837e-17
IGF2BP1	0.333253	3.21357e-17
UPF3A	0.300633	3.24206e-17
PSPC1	0.3237	3.26049e-17
CD276	0.351313	3.27368e-17
TMEM219	0.298609	3.59002e-17
NDUFS5	0.388305	3.78323e-17
CAPN2	0.263542	3.88348e-17
TPM3	0.312669	4.06927e-17
CBFB	0.312918	4.25629e-17
HOXD9	0.319717	4.77438e-17
NCBP2-AS2	0.271824	5.23815e-17
RHEB	0.278287	6.28473e-17
FAM184B	0.256058	6.70927e-17
ROBO1	0.341873	6.81662e-17
S100A6	0.267805	6.99765e-17
FKBP8	0.331861	7.68267e-17
RPS16	-0.229313	7.70432e-17
HSPB6	0.334803	7.7663e-17
IMP3	0.275658	9.42417e-17
FMOD	-0.345425	9.85258e-17
HIF3A	0.255039	1.05054e-16
SMS	0.401442	1.08719e-16
PXMP2	0.290244	1.1195e-16
JMJD6	-0.549224	1.13501e-16
ADAR	0.24646	1.20635e-16
C19orf70	0.314768	1.23096e-16
C1orf54	0.355613	1.26186e-16
SRSF3	-0.43178	1.30325e-16
TPT1-AS1	0.285855	1.38003e-16
OXA1L	0.301114	1.44408e-16
MYL12A	-0.638913	1.44596e-16
AKIRIN1	0.210947	1.4555e-16
PRR13	0.259591	1.52137e-16
VAMP2	0.347579	1.54952e-16
A1BG	0.304826	1.66432e-16
PIGX	0.272416	1.92768e-16
MRPL57	0.287701	1.92889e-16
NDUFA7	0.287742	2.16709e-16
PGP	0.300596	2.26983e-16
YBX3	0.281659	2.3002e-16
CYHR1	0.295762	2.33496e-16
KRTCAP2	0.246037	2.36492e-16
ABHD17A	0.31649	2.43189e-16
SLC9A3R1	0.302359	2.90074e-16
MCAM	-0.806027	3.05125e-16
LDHB	-0.411538	3.09926e-16
FAAP20	0.308764	3.14992e-16
GPX4	0.357977	3.44994e-16
PCAT7	0.3023	3.4829e-16
EIF2AK4	0.274589	3.68004e-16
EMILIN1	0.348911	3.79508e-16
C12orf75	0.434438	3.79632e-16
PAXX	0.301225	3.93185e-16
C19orf24	0.305613	4.13929e-16
HTR2B	-0.445147	4.40986e-16
ZCCHC3	0.30418	4.62797e-16
SLC5A7	0.450596	5.56049e-16
PRRT2	0.312346	5.82166e-16
ARRDC3	0.344509	6.01348e-16
STK16	0.24738	6.04861e-16
ZEB1	-0.568847	6.09786e-16
PCSK1N	0.589429	7.07614e-16
RPL13A	0.167473	7.21677e-16
MINOS1	0.362026	7.264e-16
FOXO3	0.260376	7.42078e-16
TRAPPC2L	0.326171	7.66581e-16
XRCC1	0.277881	7.79858e-16
LGALS1	-0.646281	8.24171e-16
NT5DC2	0.29225	8.4617e-16
SCAMP4	0.284686	8.76694e-16
MRPS18C	0.281649	8.81698e-16
NAXE	0.280457	9.59314e-16
EI24	0.312472	9.68774e-16
ERI3	0.287318	9.79739e-16
SUMO2	0.300708	1.01048e-15
HDHD5	0.301836	1.08181e-15
SELENOH	0.373927	1.11947e-15
PIAS2	0.274272	1.15993e-15
MIR181A1HG	0.346495	1.22479e-15
ATF6B	0.220776	1.27971e-15
MYL6B	0.354874	1.29594e-15
HINT1	0.363746	1.30924e-15
TMEM203	0.273422	1.36308e-15
C9orf16	0.344771	1.41687e-15
SSNA1	0.24461	1.47218e-15
TRPS1	0.28837	1.47889e-15
LRRTM3	0.342821	1.74798e-15
SSBP3	0.253002	1.77865e-15
SMAD9	0.30552	1.84643e-15
CHP1	0.30242	1.86753e-15
MIR99AHG	0.331799	2.04459e-15
RPL15	0.179421	2.1925e-15
CRELD2	0.247351	2.28274e-15
R3HDM2	0.272706	2.47117e-15
ADGRL1	0.264703	2.68495e-15
RNF130	0.198205	2.82493e-15
ZFAS1	0.337437	2.89006e-15
ZNF32	0.228584	2.93866e-15
UQCRQ	0.387056	3.11944e-15
PSIP1	0.271791	3.17928e-15
FAM50A	0.263507	3.25322e-15
DEXI	0.236572	3.51079e-15
RNF11	0.23236	3.58237e-15
GFER	0.279249	3.60878e-15
HOXA7	0.263103	3.6585e-15
MCUR1	0.226563	4.29215e-15
ICE1	0.239942	4.31536e-15
KDELR2	0.344751	4.40747e-15
RTN4	0.302397	4.75407e-15
VASN	-0.636268	4.81126e-15
EDIL3	0.299842	4.9686e-15
MRPL34	0.166321	5.06608e-15
GALNT11	0.256722	5.14428e-15
FAM210B	0.26853	5.26817e-15
TIMM23	0.267418	5.72997e-15
GGA1	0.253933	5.77158e-15
TMEM248	0.289416	5.85807e-15
SNF8	0.310073	6.25752e-15
ZNF771	0.271242	6.44445e-15
SEMA5A	0.333962	6.46247e-15
HHLA3	0.256223	6.60668e-15
PDLIM7	0.411952	7.09535e-15
CCNG2	0.241622	7.30546e-15
C7orf50	0.264683	7.48522e-15
SMIM4	0.264875	7.49141e-15
WASHC1	0.280614	7.54338e-15
DEAF1	0.228986	7.89426e-15
SCNM1	0.272022	8.01594e-15
GUK1	0.377272	8.08614e-15
ENDOV	0.230374	8.80701e-15
PSENEN	0.230922	9.35974e-15
GADD45GIP1	0.361473	1.07067e-14
MXD4	0.291542	1.20803e-14
ZNHIT1	0.318758	1.24292e-14
PPIC	0.172702	1.27585e-14
CD81	0.269165	1.28096e-14
RNF207	-0.293422	1.33028e-14
HNRNPA1L2	0.296219	1.419e-14
PTOV1	0.240954	1.51554e-14
SLIT3	0.262829	1.5168e-14
TMEM183A	0.220762	1.53194e-14
ANKLE2	0.233768	1.59001e-14
UBE2R2	0.267267	1.61426e-14
GLMP	0.242997	1.6353e-14
MRPL30	0.255486	1.71175e-14
MRPL54	0.198174	1.7248e-14
BAX	0.197174	1.80628e-14
SNAPIN	0.205857	1.82219e-14
FAM32A	0.241608	1.89124e-14
MAPKAPK5	0.247944	1.94422e-14
FIBP	0.253159	1.98392e-14
SOX6	0.283521	2.14544e-14
ELP5	0.166187	2.23332e-14
RPL18	0.180497	2.283e-14
PDLIM5	0.30371	2.29745e-14
RNF145	0.254462	2.3176e-14
MARVELD1	0.273815	2.37072e-14
GSTT2B	0.277478	2.57073e-14
IGDCC3	0.292731	2.57755e-14
PABPC4	0.227046	2.7201e-14
KRT8	0.357019	2.86555e-14
HOXC9	0.27795	2.89351e-14
LINC00667	0.194445	2.89628e-14
LINC00467	0.288238	2.94262e-14
ZNF84	0.265681	2.94262e-14
KCNH2	0.283943	3.66365e-14
SYNRG	0.25761	3.85299e-14
C16orf72	0.237144	3.99464e-14
HIGD1A	0.402684	4.01517e-14
RETREG2	0.265382	4.02534e-14
SRSF10	0.242234	4.14311e-14
SLC35E2B	0.269558	4.27495e-14
RBM4	0.234716	4.3679e-14
DCTN5	0.235256	4.71418e-14
CLIC1	0.369015	5.51357e-14
ZFP36L2	0.288871	5.54574e-14
CHMP4B	0.244235	5.82979e-14
PRAF2	0.269545	6.04465e-14
PTGER4	0.37855	6.0834e-14
DCP1A	0.268515	6.58824e-14
RNF126	0.252127	6.70731e-14
FRG1	0.169703	6.89305e-14
NYNRIN	0.237542	7.50172e-14
OSBPL1A	0.279939	7.6558e-14
CRABP2	0.242676	8.04201e-14
GTF3A	0.272753	8.10524e-14
RPS4X	0.194213	8.40282e-14
GJA4	-0.482629	8.42538e-14
TPM2	-0.511171	8.52519e-14
KLF3	0.263992	9.0802e-14
H2AFV	0.254248	9.61231e-14
CDC34	0.259591	9.93212e-14
TAF10	0.246388	1.02307e-13
NINJ1	0.184866	1.13884e-13
GRSF1	0.206641	1.16298e-13
KDM1A	0.270671	1.17344e-13
DPH5	0.181646	1.17356e-13
S100A10	0.322445	1.20087e-13
RNF10	0.225188	1.20549e-13
MDK	-0.365835	1.26552e-13
EEF1G	0.230533	1.2856e-13
CCND1	-0.838235	1.31878e-13
THRA	0.193277	1.33357e-13
WDR11	0.218654	1.37229e-13
HSF1	0.172168	1.39811e-13
HOXB9	0.300336	1.42156e-13
SRRM2	0.272866	1.42637e-13
HDLBP	0.208294	1.43758e-13
OXLD1	0.238105	1.48903e-13
TRAPPC6A	0.226442	1.5055e-13
ISYNA1	-0.718296	1.71321e-13
TRIM28	0.274884	1.75886e-13
NIPSNAP2	0.185775	1.94326e-13
RNF170	0.236771	1.99941e-13
MSRB2	0.269449	2.15066e-13
ATP6V1F	0.315474	2.39462e-13
CALM1	-0.560308	2.46836e-13
RASL12	0.298887	2.50813e-13
ARHGEF40	0.208329	2.58164e-13
TRIM44	0.192433	2.61821e-13
FAM89B	0.239362	2.66561e-13
ENAH	0.215283	2.97418e-13
THAP12	0.206382	3.01203e-13
SUMF2	0.22692	3.23143e-13
PEG10	0.288333	3.46996e-13
EFNA3	0.252195	3.55626e-13
WAC-AS1	0.231174	3.68443e-13
TIMM10	0.257068	3.70054e-13
THEM4	0.250445	3.96067e-13
NTAN1	0.23092	3.97899e-13
AFG3L2	0.24082	4.08798e-13
ANXA1	0.443256	4.09571e-13
HGSNAT	0.189729	4.1366e-13
TRAF4	0.102444	4.3918e-13
MRPL2	0.169775	4.54238e-13
PTEN	0.228901	4.6786e-13
SRGAP2C	0.252526	4.77364e-13
PLAC1	0.296433	4.77364e-13
BAMBI	0.301616	4.90521e-13
DNPH1	0.2497	4.91107e-13
AGO2	0.24378	4.97484e-13
BLOC1S2	0.174406	5.02486e-13
PHYHIPL	0.346035	5.25493e-13
PLD3	0.279336	5.60535e-13
UBE2L6	0.181636	5.63952e-13
COL16A1	0.275688	5.9024e-13
CALM3	0.263963	5.96752e-13
RNF167	0.216877	6.04168e-13
BGN	-0.765082	6.47236e-13
FAHD2A	0.203279	6.48119e-13
CD63	-0.467763	6.51831e-13
SAT2	0.259399	6.52103e-13
G6PC3	0.22977	6.56832e-13
UBE2S	0.237225	7.05234e-13
SRSF6	0.199537	7.0567e-13
CDH7	-0.423639	7.07165e-13
DZIP1	0.218431	7.08379e-13
WDR6	0.222933	7.3761e-13
UROS	0.186306	7.42039e-13
TLNRD1	0.24848	7.71402e-13
TMEM167A	0.165855	7.78569e-13
NDUFA2	0.228602	7.8064e-13
PHF23	0.188259	7.86966e-13
HDDC2	0.237792	7.90397e-13
S1PR2	0.26119	8.02867e-13
ATXN2L	0.208638	8.26882e-13
RAD23B	0.138442	8.4448e-13
TTYH3	0.177409	8.60942e-13
YIPF2	0.228563	8.89029e-13
RASSF8-AS1	0.249135	8.90775e-13
SELENOP	0.241227	9.00867e-13
NOTCH3	0.236758	9.18879e-13
NCKAP1	0.205655	9.2356e-13
TMUB1	0.237811	1.03989e-12
GPX1	0.279225	1.06866e-12
SMIM8	0.188977	1.10119e-12
COX8A	0.321991	1.11767e-12
PRMT2	0.221159	1.16295e-12
TP53TG1	0.219176	1.24404e-12
ID4	0.290814	1.29667e-12
AIDA	0.215155	1.30008e-12
ZNF467	0.241558	1.37234e-12
MIEN1	0.147335	1.42266e-12
GTF2IRD2	0.230633	1.48244e-12
VAT1	0.179899	1.49381e-12
LRRC47	0.233123	1.55599e-12
TMEM59	-0.568684	1.65276e-12
SOCS1	0.270228	1.6731e-12
POLR2I	0.200457	1.68081e-12
TMEM258	0.316169	1.68669e-12
NUCKS1	-0.560495	1.75362e-12
RPL26L1	0.210258	1.81161e-12
ELMOD1	0.317547	1.97804e-12
EIF4E	0.204954	2.00383e-12
NHSL2	0.233759	2.02598e-12
ERBIN	0.154247	2.05795e-12
GATD1	0.253527	2.0596e-12
LTBP3	0.175599	2.06339e-12
TMEM129	0.224714	2.11925e-12
SMIM3	0.227579	2.24808e-12
SNHG18	0.206088	2.33581e-12
CTDSP1	0.18124	2.36535e-12
RAB40B	0.204415	2.38922e-12
LTBP4	0.150553	2.64745e-12
MKKS	0.179904	2.72428e-12
DCAF8	0.247163	2.77346e-12
PCNX4	0.194483	2.81607e-12
SDHC	0.18689	2.90401e-12
LCMT1	0.198279	2.91853e-12
TEAD2	0.139186	3.00084e-12
SRPX	-0.390441	3.1009e-12
LYPLA2	0.199679	3.20581e-12
THAP11	0.211177	3.23311e-12
GSTK1	0.192989	3.28326e-12
GAS1	0.301908	3.30118e-12
PPIL3	0.2256	3.32169e-12
AMZ2	0.168904	3.37977e-12
VPS4A	0.223971	3.39728e-12
IGFBP4	0.215979	3.43902e-12
STK19	0.16977	3.52229e-12
NR2F6	0.232747	3.56409e-12
CCDC12	0.112614	3.86976e-12
KCNJ8	-0.696192	4.1843e-12
TXNL4A	0.148351	4.23731e-12
ZNF444	0.221937	4.27301e-12
CNN3	-0.467967	4.28629e-12
SIGMAR1	0.193658	4.47904e-12
NRXN1	0.346859	4.58447e-12
CBR4	0.154729	4.64255e-12
NDUFS6	0.238092	4.64493e-12
TYRO3	0.213707	5.70765e-12
LYRM2	0.169616	5.73456e-12
GSPT1	0.225201	5.89619e-12
OBSL1	0.220837	5.92227e-12
POP7	0.170599	6.47587e-12
DDHD1	0.256918	6.54866e-12
NDUFC1	0.212672	6.60668e-12
SAR1A	0.243342	6.84802e-12
COX20	0.189158	7.02382e-12
TUSC2	0.194961	7.03485e-12
EBLN3P	0.22167	7.0459e-12
MPST	0.174172	7.09155e-12
MTX1	0.21039	7.16129e-12
MAP4K4	0.170058	7.18764e-12
CHD4	0.248781	7.64832e-12
SOX12	0.238792	7.76035e-12
DPM3	0.176253	7.95478e-12
CCDC85A	0.274799	7.99122e-12
CYTL1	0.232308	8.05127e-12
SELENOM	0.148096	8.22587e-12
HIGD2A	0.302658	8.26856e-12
CLTA	0.277168	8.28202e-12
TMED7	0.234922	8.81104e-12
COA1	0.160162	9.01483e-12
RCC1L	0.223824	9.06152e-12
FZD2	0.233924	9.06152e-12
DEK	-0.689792	9.51779e-12
POLR2A	0.177342	9.57924e-12
RAC3	0.210173	9.64456e-12
SFPQ	0.245197	1.00543e-11
RNF181	0.215302	1.00803e-11
TRIL	0.242525	1.02731e-11
BOP1	0.220781	1.02731e-11
SAMD1	0.214133	1.05192e-11
SH3GL1	0.213323	1.13616e-11
AP1S2	0.166106	1.13961e-11
KLHDC3	0.17949	1.1889e-11
SEMA6D	0.275903	1.20771e-11
SND1	0.142862	1.2326e-11
HOXC8	0.182615	1.2514e-11
RBM23	0.181126	1.2565e-11
LENG8	0.17572	1.28846e-11
PLAGL1	0.200533	1.29343e-11
MMP11	0.269723	1.29815e-11
C2orf74	0.203726	1.31957e-11
SRGAP2B	0.22583	1.31957e-11
SPSB4	0.221204	1.31957e-11
RPL3	0.162667	1.34561e-11
HDGF	0.150331	1.34835e-11
MUC20-OT1	0.0888082	1.38511e-11
ZNF423	0.201786	1.43709e-11
ING2	0.183289	1.51759e-11
ZFAND3	0.170494	1.54464e-11
MCRS1	0.225	1.54866e-11
BOC	0.266457	1.55975e-11
YWHAE	0.267237	1.56814e-11
TSC2	0.152557	1.57011e-11
RPL4	0.209663	1.59638e-11
FDX2	0.190421	1.60989e-11
C2orf68	0.219404	1.66455e-11
MLLT1	0.22089	1.69361e-11
YPEL3	0.210008	1.73996e-11
P3H1	0.206033	1.83295e-11
GMDS	0.204876	1.84994e-11
LYRM9	0.186085	1.99568e-11
C18orf32	0.215812	2.02381e-11
MME	0.282304	2.0608e-11
SGIP1	0.298221	2.10825e-11
ERVK3-1	0.204452	2.17192e-11
DHRS4-AS1	0.212607	2.17192e-11
WISP1	-0.310544	2.1835e-11
CHID1	0.167152	2.23954e-11
FXYD1	0.252541	2.28191e-11
PPP6R2	0.212471	2.32129e-11
TPT1	-0.189477	2.32365e-11
SUPT4H1	0.216271	2.33256e-11
AXL	0.207119	2.34657e-11
INKA1	0.156445	2.45459e-11
EIF2AK1	0.189558	2.48886e-11
RPL7L1	0.180935	2.55095e-11
LETM1	0.230211	2.64689e-11
NORAD	0.190427	2.70572e-11
DGKB	0.202616	2.82808e-11
PLXNA2	0.242535	2.85394e-11
CBWD1	0.179032	3.05215e-11
MT-ND4L	0.136971	3.06472e-11
LSM4	0.234097	3.20476e-11
LAMTOR2	0.138894	3.21424e-11
TNNI1	0.236628	3.29412e-11
SNHG9	0.188906	3.35764e-11
ST5	0.161877	3.35857e-11
ADH1B	-0.34009	3.35933e-11
NAA60	0.195499	3.38248e-11
CHPF	0.204236	3.42441e-11
MRPS12	0.187181	3.43088e-11
ISCU	0.226232	3.43195e-11
KIF1B	0.195107	3.44281e-11
SMIM12	0.157519	3.47432e-11
IRF2BPL	0.173131	3.67546e-11
AKT1S1	0.149021	3.71177e-11
MLLT11	0.213832	3.72238e-11
HHAT	0.243358	3.76357e-11
NSD1	0.146822	3.83888e-11
SAC3D1	0.176921	3.94255e-11
ABT1	0.11703	4.03373e-11
THNSL2	0.224033	4.07857e-11
ADNP	0.109858	4.24198e-11
CEBPZOS	0.139367	4.58907e-11
CRLS1	0.136696	4.6754e-11
RPS27A	-0.171509	4.74889e-11
GPR137	0.18193	4.80996e-11
ASGR1	0.200633	4.87982e-11
PELI1	-0.587433	4.9692e-11
BMF	0.219242	5.01805e-11
SLC5A3	0.216718	5.1547e-11
RAD23A	0.17556	5.3163e-11
EIF1AX	0.150925	5.3322e-11
MTA1	0.221581	5.34647e-11
TCEA1	0.168326	5.35789e-11
CXXC4	0.217481	5.48905e-11
BTF3	-0.247115	5.53778e-11
BLVRB	0.137791	5.65453e-11
GNG5	0.313897	5.68577e-11
POLR2F	0.205295	5.80812e-11
SLC25A23	0.201223	5.82747e-11
CTDSP2	0.165333	5.92138e-11
TBC1D1	0.234174	5.92687e-11
SLC26A7	0.541606	6.02129e-11
VCAN	0.181656	6.06792e-11
HOXB6	0.183479	6.16292e-11
COPS9	0.246049	6.19608e-11
CDH11	0.222674	6.21983e-11
SHISA5	0.0937822	6.44438e-11
GPC1	0.234523	6.63647e-11
ZNF146	0.161744	6.79156e-11
UBN1	0.174104	7.00292e-11
MRC2	0.198433	7.07929e-11
GTPBP6	0.172908	7.14574e-11
LINC02001	0.145068	7.30165e-11
ZDHHC7	0.191769	7.3112e-11
TMEM126B	0.186343	7.31231e-11
MRPL11	0.18947	8.14074e-11
NOL12	0.204655	8.41002e-11
ACAP3	0.216969	8.45537e-11
MT-CYB	0.180963	8.50103e-11
ZNF431	0.185387	8.67176e-11
MAT2A	0.156439	9.11982e-11
ITGA11	0.255418	9.64975e-11
PIAS1	0.150801	9.81158e-11
RHOU	0.204505	9.8574e-11
DDT	0.233311	9.8669e-11
USF2	0.206472	9.98854e-11
RPL22L1	0.299901	1.01469e-10
CA11	0.114679	1.01801e-10
PDZRN3	0.179582	1.03039e-10
NFIC	0.113339	1.06006e-10
CASP8AP2	0.19251	1.07296e-10
STT3B	0.17261	1.07497e-10
SFRP1	0.38617	1.20708e-10
SNRNP27	0.144229	1.21156e-10
ZNF688	0.152503	1.25439e-10
TP53I13	0.174151	1.26107e-10
RPL27	0.186829	1.2698e-10
MLX	0.201124	1.2835e-10
WFDC1	0.235205	1.29864e-10
GEMIN7	0.124753	1.34386e-10
RAB5B	0.188707	1.34478e-10
CTTN	0.128907	1.34971e-10
PIP4K2B	0.215196	1.36781e-10
ZNF385A	0.199595	1.36781e-10
TMEM179B	0.135562	1.38327e-10
C12orf49	0.208423	1.39419e-10
PCIF1	0.194415	1.39605e-10
REPS1	0.188502	1.40178e-10
HNRNPUL1	0.176521	1.4042e-10
C15orf40	0.144584	1.49414e-10
HPS1	0.156403	1.49945e-10
SLFN5	0.173414	1.51799e-10
NUDT3	0.124487	1.5427e-10
ZNF362	0.170525	1.55216e-10
MARK4	0.186207	1.56037e-10
TTC3	0.279201	1.56083e-10
FKBP2	0.175002	1.5811e-10
ZNF703	0.158971	1.58136e-10
CROCC	0.173701	1.60714e-10
MRPL55	0.143801	1.62572e-10
AMDHD2	0.201727	1.6413e-10
POLR3H	0.0663238	1.69947e-10
C22orf39	0.156698	1.75777e-10
MOSPD3	0.155186	1.7949e-10
SS18	0.120622	1.83016e-10
RAB11B	0.13698	1.92264e-10
CYFIP1	0.211607	1.9659e-10
LSM10	0.136672	2.00075e-10
CDV3	0.192141	2.08391e-10
NT5C	0.138966	2.09238e-10
TTC19	0.124845	2.13531e-10
MAD2L2	0.155435	2.1585e-10
CDC42BPB	0.197032	2.16571e-10
BEND5	0.178356	2.18977e-10
BEX3	0.309034	2.19164e-10
HSD11B1L	0.182967	2.20956e-10
PTPRS	0.212905	2.24375e-10
PIEZO2	0.219412	2.26959e-10
CBX3	0.179814	2.30731e-10
CALCOCO1	0.115617	2.42366e-10
C19orf12	0.160223	2.43771e-10
CSNK1G3	0.17786	2.4685e-10
BLOC1S1	0.252462	2.47223e-10
MRPS11	0.121595	2.47506e-10
FAM118A	0.197805	2.49376e-10
TIMM13	0.236223	2.54795e-10
AHDC1	0.186135	2.57453e-10
DUSP2	0.284512	2.6877e-10
UQCRB	0.222006	2.77043e-10
SNRPA	0.144703	2.78076e-10
AP3D1	0.166469	2.83636e-10
ZNF3	0.178453	2.85796e-10
KCNIP4	-0.200234	2.94216e-10
MSL1	0.170685	2.96576e-10
PLSCR1	-0.503013	2.97465e-10
CBX6	0.0949	2.97619e-10
TERF1	-0.714343	3.01877e-10
PRRC2A	0.163345	3.05934e-10
PLEC	0.20306	3.09538e-10
CCDC167	0.179092	3.20912e-10
C5orf24	0.144033	3.22571e-10
COX7C	0.259732	3.2446e-10
ERV3-1	0.174569	3.30549e-10
SCUBE3	0.222352	3.33649e-10
MTCH2	0.125967	3.35631e-10
VAMP3	0.131298	3.42138e-10
GID8	0.144705	3.49686e-10
GNB1	0.143625	3.54352e-10
TM9SF3	0.15019	3.70442e-10
IST1	0.151702	3.74832e-10
FBXL15	0.120176	3.78514e-10
USP8	0.16558	3.83487e-10
NUBP2	0.127823	3.8752e-10
SRP14	0.216735	3.90003e-10
SERPINF1	0.132023	3.91557e-10
UBALD1	0.179872	3.98713e-10
DDX6	0.104542	3.98893e-10
C6orf62	0.100192	4.09624e-10
HTATSF1	0.153302	4.26968e-10
VPS26B	0.176063	4.30258e-10
SCAF4	0.155255	4.34543e-10
TCEAL3	0.162637	4.45867e-10
PDXDC1	0.18132	4.64068e-10
UBE2G1	0.163822	4.66603e-10
NAT14	0.175267	4.69441e-10
CTBP1	0.176517	4.70117e-10
C15orf61	0.16865	4.92345e-10
POLR3GL	0.0852807	5.03204e-10
PRRC2B	0.0988707	5.10667e-10
STMN2	0.716977	5.12829e-10
REPIN1	0.167823	5.14889e-10
CALM2	-0.297569	5.31979e-10
TWF1	0.14734	5.40265e-10
PPM1A	0.110367	5.52053e-10
NDUFS2	0.186417	5.57948e-10
ZNF414	0.177766	5.7622e-10
MBTPS1	0.113531	6.19963e-10
PALM	0.201614	6.33787e-10
PDXK	0.137493	6.49051e-10
CUTA	0.286686	6.58255e-10
HOXA10	0.274954	6.62701e-10
POLDIP2	0.123348	6.64378e-10
ASAP1	0.193389	6.7347e-10
STRN3	0.153117	6.7862e-10
EIF5AL1	0.174349	6.85166e-10
DNAJC19	0.20709	6.92664e-10
AES	0.10202	7.09192e-10
TSC22D3	0.12794	7.10507e-10
AHCY	0.200423	7.11013e-10
SLC50A1	0.163172	7.42966e-10
PAG1	-0.403483	7.62115e-10
SEPT6	0.189088	7.82909e-10
PHLDA1	0.14527	7.92384e-10
EMC6	0.103131	8.14671e-10
FAM217B	0.173073	8.27384e-10
PITHD1	0.172691	8.33715e-10
SOD3	0.44595	8.40716e-10
NRSN2	0.186307	8.53258e-10
EFNA5	0.213707	8.67327e-10
AGPAT1	0.152774	8.68225e-10
CUTALP	0.117926	8.72955e-10
LYPLA1	0.140808	8.73654e-10
STX7	0.153288	9.01165e-10
MTIF3	0.17263	9.04745e-10
TRO	0.162462	9.0571e-10
HCFC1R1	0.0974995	9.11338e-10
GLI4	0.178261	9.27998e-10
TULP4	0.169238	9.35126e-10
TIMM22	0.125193	9.41794e-10
MT-ND1	0.224931	9.56149e-10
MAPK10	-0.422305	9.66385e-10
WDR13	0.134373	9.73616e-10
PAFAH1B3	0.239592	9.81822e-10
CCND3	0.177048	9.85595e-10
RBMX2	0.168527	9.85689e-10
TAF11	0.107937	9.86626e-10
C5orf17	0.195015	9.91379e-10
MRPS7	0.0768955	1.00443e-09
FAM45A	0.119124	1.01593e-09
POM121C	0.184826	1.04428e-09
MAP1A	0.168452	1.06391e-09
METTL26	0.157342	1.09353e-09
HOMER3	0.156066	1.09611e-09
CSAD	0.107921	1.09645e-09
TNRC6A	0.134057	1.10061e-09
TBC1D16	0.157243	1.11926e-09
PODXL2	0.189349	1.12405e-09
PRRT3	0.161731	1.15051e-09
FLRT2	0.226314	1.15149e-09
NBPF19	0.171987	1.17491e-09
NDUFS8	0.234071	1.18994e-09
LARP1	0.161888	1.191e-09
FBLN1	0.156416	1.20573e-09
TTC14	0.0584278	1.24599e-09
RTL8A	0.155859	1.24853e-09
KIF3B	0.174679	1.25055e-09
CTTNBP2	0.156844	1.26447e-09
HNRNPD	0.152882	1.26554e-09
HMG20B	0.115336	1.26942e-09
FKBP9	0.1517	1.29845e-09
ZNF462	0.145686	1.32952e-09
PINK1	0.156771	1.33055e-09
PLAG1	0.116447	1.34862e-09
NADK	0.175315	1.35311e-09
UBL3	0.168461	1.37547e-09
NUDCD2	0.0706111	1.39906e-09
CCS	0.111583	1.42399e-09
ATP6V1G1	0.254627	1.43849e-09
GTF2H2	0.112644	1.45516e-09
MRPS26	0.154974	1.50704e-09
COX5B	0.255032	1.52841e-09
PNKP	0.106189	1.55976e-09
C1orf53	0.200191	1.57715e-09
PMVK	0.136956	1.60778e-09
RNF26	0.103298	1.61613e-09
OSBPL9	0.226281	1.62835e-09
MTFR1L	0.105864	1.6371e-09
ZFHX3	0.184658	1.63839e-09
BAZ1B	0.116121	1.65895e-09
ANKRD37	-0.260263	1.66128e-09
ADAMTS16	0.216402	1.67143e-09
POMGNT1	0.180625	1.68805e-09
TMEM259	0.171572	1.72231e-09
TRIAP1	0.151497	1.76914e-09
ST3GAL2	0.155263	1.77901e-09
PHLDA3	0.180112	1.8056e-09
FRMD6-AS1	0.191985	1.87912e-09
SYMPK	0.125677	1.92449e-09
ATP5IF1	0.219052	1.93736e-09
SDC1	0.198433	1.93937e-09
CCT4	-0.47666	1.96609e-09
CISD2	0.116184	1.96693e-09
RALY	0.193138	1.97793e-09
ATOX1	0.210235	1.98762e-09
RPAIN	0.124377	1.98816e-09
GPS1	0.10862	1.99654e-09
TOR2A	0.199095	2.01427e-09
DPM2	0.102738	2.02975e-09
LINC01089	0.172439	2.06847e-09
EXOC7	0.111453	2.08393e-09
DYNLRB1	0.203545	2.1234e-09
TP53BP1	0.150238	2.13151e-09
CBWD5	0.167979	2.1368e-09
COX14	0.0583488	2.1439e-09
GOLGA8B	0.188876	2.17214e-09
ANTXR1	0.151912	2.2361e-09
RPP25	0.181424	2.29731e-09
MORF4L1	-0.300114	2.30869e-09
IDS	0.117811	2.36573e-09
TFPT	0.171457	2.43104e-09
FHIT	0.146576	2.45231e-09
GPI	0.157106	2.5846e-09
RNASEH2B	0.181858	2.64371e-09
PAN3	0.126405	2.65173e-09
ROR2	0.157953	2.67751e-09
SDHAF1	0.134968	2.68199e-09
SHKBP1	0.148431	2.68473e-09
PEBP1	-0.341346	2.73071e-09
FYTTD1	0.0811582	2.73954e-09
NEK9	0.170438	2.78168e-09
MAP3K2	0.161774	2.78288e-09
SNHG25	0.172157	2.82058e-09
EIF4A3	0.132602	2.85048e-09
CKS2	-0.72586	2.87005e-09
ST20	0.143086	2.87566e-09
HTRA1	0.206911	2.90243e-09
MALAT1	-0.267553	2.90808e-09
RHOC	0.249426	2.94233e-09
USE1	0.11207	2.9433e-09
POLR2J2	0.18031	2.99654e-09
CREG1	0.161971	3.02623e-09
NEK6	0.145137	3.0304e-09
PRKACA	0.193278	3.08125e-09
MAPKAP1	0.097768	3.26475e-09
FAM162A	0.136561	3.35011e-09
MEX3B	0.155075	3.3977e-09
TSHZ1	0.12388	3.46481e-09
SLC25A1	0.126232	3.46678e-09
CLEC2D	0.175206	3.48106e-09
WTAP	0.0383876	3.52695e-09
ACTN1	-0.56838	3.58759e-09
SELENBP1	0.0253894	3.59104e-09
TRMT112	0.229039	3.65024e-09
SLC30A7	0.148718	3.73087e-09
ZSCAN26	0.173699	3.77987e-09
E2F4	0.121659	3.78483e-09
RPS9	0.138963	3.80253e-09
C6orf120	0.137788	3.87331e-09
FASTK	0.0772193	3.99457e-09
RNF135	0.174519	4.11723e-09
CAST	0.102045	4.13079e-09
HEBP1	0.0398108	4.19969e-09
SLC36A4	0.123699	4.22066e-09
CCNQ	0.161499	4.24411e-09
SEC61G	0.256602	4.41169e-09
HERPUD2	0.163433	4.43892e-09
WNK1	0.0788507	4.46724e-09
SIGIRR	0.173592	4.46956e-09
XXYLT1	0.1154	4.59205e-09
LZTS2	0.149495	4.61536e-09
PKIG	0.158458	4.64403e-09
TCF3	0.129363	4.68431e-09
RRP36	0.163558	4.7645e-09
PEX10	0.139762	4.7831e-09
NDUFV1	0.113526	4.79458e-09
NOL4L	0.159355	4.81236e-09
IGF2BP3	0.119619	4.87494e-09
PLEKHA3	0.118185	4.94492e-09
PPM1G	0.0546823	5.01247e-09
RAN	-0.381881	5.06658e-09
TBX3	-0.470635	5.08154e-09
CCDC115	0.109412	5.08258e-09
COA5	0.0790402	5.13778e-09
ZCCHC24	0.150644	5.17245e-09
MYCBP2	0.143208	5.28915e-09
MRPS34	0.176418	5.32753e-09
MAX	0.126523	5.35088e-09
RERE	0.112947	5.36048e-09
CCDC71	0.149065	5.42268e-09
LIMCH1	0.205541	5.51028e-09
MRPS17	0.121854	5.51363e-09
TRAPPC2	0.136134	5.67012e-09
LAMTOR3	0.0920966	5.69087e-09
TMEM189	0.152496	5.78217e-09
CST3	0.184121	5.80406e-09
NFU1	0.100049	5.81681e-09
PKD1	0.172924	5.81725e-09
MYL5	0.163725	5.96534e-09
FAM96A	0.102387	5.97212e-09
TARBP1	0.174716	5.98813e-09
KIZ	0.163022	6.00128e-09
CWC25	0.175718	6.00128e-09
NBPF14	0.167672	6.00128e-09
ATP5MC2	0.182144	6.02539e-09
RPS20	-0.147967	6.03034e-09
NFATC4	0.153858	6.03815e-09
DERA	0.14565	6.12932e-09
MAP1LC3A	0.122567	6.20064e-09
FAHD2B	0.142529	6.22258e-09
ZNF445	0.110578	6.33431e-09
BABAM1	0.125993	6.56769e-09
FAM229B	0.106726	6.56899e-09
PPP4C	0.211807	6.59948e-09
AKR1A1	0.123941	6.63325e-09
AATF	0.163354	6.73349e-09
MEOX2	0.229462	6.91023e-09
MAP3K11	0.142291	6.91403e-09
PUDP	0.159477	6.92402e-09
SEZ6L2	0.145026	6.98652e-09
CAPG	0.172741	7.34189e-09
ORAI3	0.101894	7.48045e-09
RPRD1A	0.153903	7.51481e-09
PPP1R14B	0.167042	7.52029e-09
TMEM138	0.0950571	7.52846e-09
TMEM185A	0.164194	7.55369e-09
MMP2	0.140611	7.85979e-09
EMD	0.0307909	7.98423e-09
C3orf58	0.237433	8.1218e-09
COMMD7	0.110955	8.30195e-09
MAVS	0.159052	8.31825e-09
PTPN13	0.159501	8.38311e-09
GRIN2A	0.209432	8.47227e-09
ZNF26	0.177306	8.47227e-09
ZNF358	0.126389	8.57445e-09
MECOM	-0.599483	8.72558e-09
CHCHD1	0.142635	8.81292e-09
ATXN10	-0.571925	8.86021e-09
KIAA1143	0.1475	9.05986e-09
ST6GALNAC6	0.140071	9.2426e-09
YWHAZ	0.18579	9.46549e-09
FRZB	-0.735363	9.57115e-09
GOLGA8A	0.191041	9.58042e-09
MTERF2	0.0999702	9.97398e-09
GLUD1	0.0918131	1.02162e-08
FLNA	0.191982	1.02325e-08
ZNF516	0.076733	1.02943e-08
DCUN1D1	0.121567	1.04142e-08
TIMM29	0.147139	1.04306e-08
PRADC1	0.157515	1.04423e-08
H1F0	0.144354	1.04832e-08
EIF4EBP1	0.115685	1.0544e-08
STARD10	0.144646	1.05456e-08
CNRIP1	0.104698	1.0575e-08
PSMA2	0.232626	1.05909e-08
ZNF280B	0.162161	1.06524e-08
FAM208A	0.100757	1.07443e-08
NRIP1	0.167182	1.08259e-08
TSPYL1	0.0874859	1.08503e-08
THYN1	0.107571	1.09601e-08
CHRAC1	0.0928337	1.10463e-08
ST6GAL2	0.155819	1.10943e-08
EID1	-0.297841	1.13086e-08
HERC2	0.0503433	1.14788e-08
SNHG19	0.134742	1.16029e-08
ARHGEF3	0.186283	1.17032e-08
SPIN1	0.107061	1.17134e-08
IER3IP1	0.104366	1.17409e-08
FN1	-0.661606	1.17707e-08
RNF5	0.118633	1.20598e-08
CHPF2	0.117688	1.21943e-08
EIF4EBP2	0.102215	1.21972e-08
MARK3	0.0441986	1.22089e-08
IL13RA1	0.136489	1.22398e-08
PPP1R11	0.0897827	1.22639e-08
FAM3C	0.119952	1.25829e-08
KCTD20	0.115511	1.28115e-08
PHLDB3	-0.197178	1.29361e-08
RNPEP	0.146903	1.29911e-08
OLA1	0.116746	1.30547e-08
ACAA1	0.113829	1.31541e-08
FZD7	0.178229	1.32756e-08
THTPA	0.148252	1.33842e-08
TBL1X	0.137846	1.35592e-08
INPP5F	0.0870113	1.40143e-08
LRP1	0.149002	1.41018e-08
S100A4	0.171296	1.42447e-08
ZNF134	0.170578	1.42524e-08
BCHE	0.181901	1.43131e-08
HDAC2	-0.522156	1.46606e-08
BECN1	0.160593	1.46614e-08
C11orf68	0.150094	1.47642e-08
PRELID2	0.176987	1.47642e-08
NRG1	0.194034	1.49985e-08
ANKRD36B	0.170232	1.49985e-08
ITGB1BP1	0.0762916	1.51198e-08
CDK11B	0.129163	1.52198e-08
MRPL51	0.17113	1.52551e-08
DNAJC15	0.159865	1.53797e-08
C12orf73	0.1178	1.54368e-08
IFT52	0.14281	1.58426e-08
RSAD1	0.132021	1.58536e-08
TCEAL9	-0.432629	1.59079e-08
LAMTOR1	0.213803	1.64583e-08
DHRSX	0.133378	1.65431e-08
P4HTM	0.156553	1.68045e-08
CCDC106	0.0513764	1.69442e-08
PTGFRN	0.0965916	1.698e-08
NUAK1	0.163098	1.76744e-08
ZNF581	0.0951336	1.78067e-08
MT-ND6	0.107062	1.79632e-08
RGS10	0.264923	1.80154e-08
TIMP2	0.136092	1.80466e-08
PCBP2	0.23994	1.81915e-08
AKAP8L	0.120641	1.82425e-08
LPCAT4	0.160595	1.84745e-08
NT5C3B	0.146012	1.84789e-08
DYRK1B	0.153409	1.85513e-08
CDIPT	0.115111	1.89242e-08
TMEM60	0.05758	1.89768e-08
TXN2	0.170881	1.9048e-08
GEM	-0.421098	1.90515e-08
ACOT2	0.153103	1.9068e-08
LAMA2	-0.202715	1.91042e-08
ZNF521	0.155679	1.92844e-08
THY1	-0.715149	1.93478e-08
RFXAP	0.167332	1.97492e-08
COQ4	0.0758565	2.00459e-08
TGFB1I1	-0.67203	2.01213e-08
KHDC1	0.15893	2.02083e-08
WDR45	0.102809	2.02405e-08
ZNF652	0.0816731	2.03249e-08
PCSK7	0.0656383	2.0519e-08
RMND5A	0.137131	2.06866e-08
NGRN	0.123276	2.0726e-08
EXOG	0.124548	2.10028e-08
PTCHD1	0.196816	2.10843e-08
MID1	0.180951	2.10995e-08
SCMH1	0.136423	2.12403e-08
B4GALT7	0.0970279	2.13133e-08
RTL8C	0.152148	2.14427e-08
ARHGEF12	0.135825	2.14734e-08
RPUSD3	0.131528	2.16898e-08
CASC10	0.157297	2.16907e-08
RBBP6	0.101045	2.19099e-08
MTRF1L	0.143637	2.25064e-08
COL1A1	0.124946	2.25622e-08
TTC37	0.118509	2.26623e-08
PCYOX1	0.101082	2.28803e-08
DLEU2	0.173246	2.36108e-08
DAZAP2	0.00840472	2.36454e-08
ANKRD54	0.153724	2.36896e-08
USP22	0.10551	2.37671e-08
NMT1	0.11521	2.38657e-08
SERINC5	0.185628	2.40555e-08
PTP4A2	0.113181	2.41753e-08
DNAJC30	0.125282	2.42278e-08
SH3BGR	0.197906	2.43785e-08
RNASET2	0.142973	2.44032e-08
ZNF511	0.0757991	2.47668e-08
ZADH2	0.174953	2.52079e-08
ZNF672	0.153847	2.56392e-08
DVL3	0.156186	2.63289e-08
KCNS3	0.236155	2.64355e-08
SPPL2B	0.16358	2.64355e-08
ZFAND5	0.153119	2.64692e-08
SMARCC1	0.146465	2.67066e-08
GALT	0.0717259	2.68363e-08
RFX5	0.148559	2.6921e-08
FAM234A	0.138323	2.69656e-08
SPSB2	0.143593	2.69835e-08
RRP1B	0.132164	2.7112e-08
ISCA2	0.128285	2.73271e-08
FUBP3	0.107472	2.73549e-08
CTCF	0.146556	2.73879e-08
FAM228B	0.106786	2.74936e-08
UQCRFS1	0.20067	2.78957e-08
RCOR3	0.138701	2.82462e-08
YLPM1	0.162362	2.82972e-08
PPP1R3E	0.1479	2.83041e-08
PTGER2	-0.468089	2.88496e-08
MYOZ1	0.150766	2.88537e-08
ATXN2	0.128283	2.91315e-08
FBXW11	0.126946	2.91765e-08
TK1	-0.278175	2.93379e-08
NSMCE3	0.160537	2.9344e-08
UBE2Q2	0.104039	2.94536e-08
KEAP1	0.118025	2.98745e-08
BCL7B	0.0764597	3.04309e-08
ALDOA	0.23793	3.04941e-08
LURAP1L	-0.393286	3.05256e-08
AK1	0.0837725	3.05549e-08
APLP1	0.162964	3.05576e-08
ITFG2	0.114092	3.07163e-08
CCDC28B	0.151364	3.10361e-08
LARP6	0.0802796	3.10692e-08
WIZ	0.156035	3.12707e-08
ANK3	0.163469	3.14404e-08
ARID1B	0.0627034	3.15458e-08
CAND1	0.0489069	3.17035e-08
MRFAP1	-0.416486	3.20277e-08
THOC3	0.110234	3.20279e-08
U2AF1L4	0.140632	3.22711e-08
PLP2	0.159695	3.23459e-08
RHOA	-0.338508	3.26625e-08
INIP	0.129452	3.2798e-08
TWIST2	0.165172	3.31219e-08
SLC16A1-AS1	0.10567	3.35295e-08
ZNF428	0.214304	3.43271e-08
SRGAP1	0.107565	3.43776e-08
ERC1	0.114309	3.45021e-08
PQBP1	0.10827	3.45546e-08
VKORC1	0.130509	3.48136e-08
SLITRK1	0.227378	3.53671e-08
SLC2A11	0.108502	3.54556e-08
GIGYF1	0.17161	3.54901e-08
ITGA5	0.127821	3.55522e-08
IGF2BP2	0.117258	3.55594e-08
HOXD8	0.154231	3.60353e-08
HYI	0.0931682	3.68864e-08
CCDC8	0.0925205	3.74151e-08
FBXL3	0.13915	3.78585e-08
VAMP5	0.0617209	3.84915e-08
UBR5	0.121004	3.90969e-08
PPIF	0.117495	3.91898e-08
GPX7	0.0547972	3.95732e-08
KLC1	0.0981453	3.96693e-08
DHRS1	0.108976	4.06773e-08
TRAF7	0.0858081	4.07037e-08
ZFAND2B	0.114185	4.10053e-08
SLC2A4RG	0.156077	4.11185e-08
AKAP17A	0.114634	4.22529e-08
URI1	0.14246	4.23376e-08
ERGIC1	0.0990064	4.24235e-08
UBLCP1	0.0876835	4.28238e-08
CDH2	0.110071	4.31184e-08
BRD9	0.132058	4.32176e-08
PLEKHJ1	0.138913	4.35239e-08
TRIM4	0.109216	4.35289e-08
C14orf132	0.155397	4.3591e-08
SENP5	0.0799616	4.37898e-08
UBE2J2	0.109165	4.38948e-08
HEXA	0.0835404	4.4254e-08
FEZ1	0.146486	4.44006e-08
ECI1	0.140594	4.44696e-08
C12orf76	0.052523	4.45183e-08
CIC	0.10013	4.48492e-08
CSTB	0.16969	4.49402e-08
SNAP47	0.101032	4.52658e-08
NRXN3	0.161982	4.53359e-08
NUS1	0.156651	4.55463e-08
PIP4P2	-0.704277	4.56969e-08
TAX1BP3	0.120175	4.57526e-08
ZFP14	0.112786	4.77623e-08
MRPS15	0.110365	4.81917e-08
TMEM115	0.110397	4.85807e-08
WIPI1	0.148201	4.9104e-08
CNPY3	0.0742754	4.9107e-08
TRIM16	0.141559	5.01719e-08
HILPDA	0.106721	5.02305e-08
PITPNB	0.0703459	5.03277e-08
PALMD	0.230475	5.04761e-08
ZNF821	0.110751	5.05867e-08
PTPRK	0.149665	5.14052e-08
UBAC1	0.143067	5.15458e-08
INPPL1	0.140917	5.16351e-08
AGO3	0.0679832	5.18093e-08
CCDC124	0.0896955	5.25981e-08
USP7	0.093129	5.32216e-08
ZNF706	0.131282	5.3294e-08
TOP2B	0.105778	5.33649e-08
SMARCD1	0.132132	5.35811e-08
IKZF4	0.139596	5.3895e-08
STRADB	0.145292	5.47022e-08
GATAD1	0.073117	5.47722e-08
SPATA20	0.074133	5.52786e-08
OPN3	0.148941	5.74301e-08
RUFY3	0.148692	5.76283e-08
STRN4	0.144583	5.7857e-08
SUZ12	0.134488	5.79381e-08
ZMAT3	0.113931	5.87073e-08
FMC1	0.0697648	5.90519e-08
PPP1R16A	0.0940769	6.04465e-08
TNFSF12	0.115384	6.11031e-08
PCMTD2	0.0916129	6.25128e-08
TSPAN12	0.177671	6.26219e-08
RAD9A	0.117821	6.37888e-08
DGKZ	0.138782	6.38547e-08
MED11	0.0684142	6.41665e-08
ARHGAP28	0.156387	6.42274e-08
SLC39A10	0.0947019	6.44478e-08
ZNF302	0.0717728	6.44896e-08
SLC2A8	0.142201	6.45146e-08
MTHFR	0.146132	6.48802e-08
HNRNPH3	-0.599951	6.6337e-08
UNC5C	0.086831	6.75742e-08
ZBTB8OS	0.0622307	7.01207e-08
TRIM8	0.149444	7.04796e-08
STAG2	0.0299553	7.04844e-08
RBX1	0.184756	7.10261e-08
PJA2	0.106108	7.2321e-08
LINC01006	0.139338	7.25305e-08
MSX2	0.177283	7.25305e-08
KLHL42	0.0604586	7.3066e-08
MGST1	0.155728	7.31552e-08
RPL12	0.160729	7.39934e-08
FAM213A	-0.00971373	7.61176e-08
ENOX2	0.134529	7.62875e-08
FBXW5	0.0537339	7.63525e-08
CMTM7	0.12621	7.68242e-08
TBX2	0.0760524	7.83616e-08
PTH1R	0.150311	7.88055e-08
HNRNPL	0.0809463	8.016e-08
NDUFS3	0.0796295	8.08115e-08
ADAMTS10	0.144019	8.10692e-08
PIGBOS1	0.0427547	8.12797e-08
USP5	0.152386	8.17369e-08
SURF6	0.0873367	8.2091e-08
RSL1D1	-0.521979	8.3116e-08
BPHL	0.105194	8.431e-08
SSR1	0.133857	8.44622e-08
RBM17	0.0433295	8.54455e-08
LAMTOR4	0.150851	8.57475e-08
NDUFB8	0.189427	8.59953e-08
TM7SF2	0.161892	8.66161e-08
KDM6B	0.107068	8.66902e-08
BAIAP2-DT	0.13833	8.67376e-08
CNOT7	0.0915319	8.77787e-08
JAGN1	0.116595	8.86149e-08
DCP1B	0.148808	8.95541e-08
TAX1BP1	-0.552997	8.9666e-08
TMEM69	0.0724124	8.97124e-08
NDUFB2	0.204209	8.9876e-08
COQ8B	0.1294	9.01619e-08
MLLT6	0.149822	9.05979e-08
SLC25A33	0.110258	9.11834e-08
CAVIN3	0.139781	9.12249e-08
OTUB1	0.0691605	9.13537e-08
TMX4	0.147239	9.14548e-08
SCRN1	0.120124	9.27274e-08
STARD3NL	0.0218288	9.31877e-08
RTCA	0.0758482	9.32347e-08
EIF3B	0.0686665	9.38494e-08
TAGLN2	-0.510151	9.40517e-08
TUBG2	0.11521	9.41441e-08
ACTR1A	0.0200886	9.44645e-08
SLC35E3	0.0913498	9.58258e-08
OLFM3	0.317651	9.59406e-08
PLGRKT	0.12538	9.77394e-08
NEDD8	0.177957	9.78203e-08
TNFRSF19	0.0923737	9.80434e-08
TNFRSF21	0.16287	9.8094e-08
DGLUCY	0.0768669	9.92643e-08
DICER1	0.0811706	9.9809e-08
SNRPE	0.228283	9.98877e-08
OTUD7B	0.142643	1.0123e-07
MRPL36	0.0609427	1.01608e-07
CARS2	0.110139	1.01618e-07
SETD9	0.143243	1.02679e-07
CRYZL1	0.0536421	1.02957e-07
SERPINE2	0.141866	1.03345e-07
ADGRA2	0.0883736	1.04616e-07
PHYKPL	0.0515873	1.04837e-07
CHD9	-0.507028	1.06126e-07
FAM207A	0.0564693	1.07322e-07
HOMER1	0.14437	1.07577e-07
FAM98C	0.144523	1.07621e-07
COLGALT1	0.121199	1.08209e-07
MIB2	0.121744	1.10157e-07
RBCK1	0.0865436	1.1185e-07
REX1BD	0.0664331	1.12083e-07
ZMYM3	0.105947	1.12533e-07
EIF2D	0.0822434	1.12794e-07
PPCS	0.107063	1.13143e-07
RING1	0.0722683	1.13144e-07
ZNF544	0.115811	1.13536e-07
FGFR1	0.130434	1.13692e-07
RRAGC	0.0439737	1.14108e-07
LIMK1	0.130657	1.15193e-07
TCEAL1	0.120714	1.15427e-07
RPP25L	0.107995	1.16594e-07
MED24	0.117992	1.17456e-07
PKM	-0.629669	1.1926e-07
B3GNT9	0.124735	1.19487e-07
FERMT2	-0.631813	1.2126e-07
BEX4	0.1909	1.22115e-07
SNAP29	0.0221385	1.23662e-07
SNN	0.101205	1.23978e-07
EPB41L4A-AS1	0.0692401	1.24378e-07
C11orf71	0.146141	1.26319e-07
ST20-AS1	0.140166	1.26319e-07
SLN	0.745552	1.26319e-07
FLNC	0.16703	1.28834e-07
NECAP2	0.014014	1.33893e-07
ZBTB38	0.102056	1.34665e-07
TRABD2B	0.143695	1.37972e-07
ATAD3A	0.112187	1.37972e-07
EHMT2	0.0779542	1.39027e-07
ANKRD40	0.101065	1.39123e-07
IFIT3	0.158873	1.40631e-07
IRF2BP1	0.14212	1.41073e-07
LINC02303	0.317349	1.41073e-07
C18orf21	0.113746	1.42122e-07
EXOSC6	0.138323	1.42203e-07
MAP4K5	0.107447	1.42786e-07
HSPB7	0.195247	1.44351e-07
PHF20L1	0.0542165	1.4532e-07
TOLLIP	0.0362166	1.47376e-07
INSIG2	0.140921	1.49924e-07
ARFGAP2	0.0408269	1.51043e-07
IGSF10	0.11633	1.52171e-07
FYN	0.0763023	1.52538e-07
E2F6	0.0954936	1.53611e-07
SDK2	0.122206	1.53697e-07
VASH1	0.10961	1.53784e-07
HINT2	0.0418896	1.5393e-07
ARL16	0.0947063	1.5426e-07
SSR4	0.169649	1.55957e-07
CLMP	0.170739	1.57523e-07
NAPA	0.0296471	1.58298e-07
HOXB3	0.108235	1.59279e-07
RAB13	0.182123	1.59351e-07
H6PD	0.126168	1.59774e-07
ASPSCR1	0.043773	1.5996e-07
PHB2	0.189406	1.6257e-07
PSMD10	0.0377131	1.62958e-07
LRRC57	0.113761	1.63226e-07
SMIM27	0.128912	1.63261e-07
CSNK2A2	0.135745	1.663e-07
MRPL33	0.0802662	1.66665e-07
ARHGAP5-AS1	0.152267	1.68471e-07
SEMA6A	0.146288	1.72115e-07
RBFOX2	0.0892249	1.72221e-07
DNM1L	0.0855892	1.73215e-07
SLC25A13	0.105503	1.73272e-07
PTGDS	0.261291	1.75863e-07
HNMT	0.0425765	1.76615e-07
CHSY1	0.107757	1.78928e-07
RAD54L2	0.144268	1.78981e-07
SDSL	0.118518	1.7912e-07
EMP3	0.115649	1.80586e-07
CYTH2	0.0406476	1.81082e-07
NUP107	0.0534154	1.8288e-07
AP2A2	0.088585	1.85066e-07
TMEM80	0.0858618	1.89498e-07
FBH1	0.114275	1.90321e-07
CA10	0.208799	1.91505e-07
MRPL23	0.0728674	1.92329e-07
MAP2K2	0.11648	1.92653e-07
MAPKAPK5-AS1	0.103775	1.93984e-07
SYCE1L	0.143738	1.9461e-07
GPSM3	0.123919	1.94757e-07
RXRA	0.125492	1.96314e-07
COG8	0.142391	1.96985e-07
NUMA1	0.0992144	1.9786e-07
NDUFB4	0.177385	1.9884e-07
ZNF593	0.070323	1.99248e-07
ABRACL	0.226215	1.99767e-07
SUCO	0.0382782	2.01372e-07
ZNF354A	0.137738	2.02442e-07
ASXL3	0.151035	2.03255e-07
MRPL10	0.101861	2.04424e-07
ZNF608	0.0661959	2.06082e-07
RUSC1	0.0730779	2.09417e-07
DDA1	0.0882802	2.10188e-07
TPD52L2	0.0225333	2.10407e-07
RPLP2	0.134965	2.14094e-07
EHMT1	0.0920385	2.16205e-07
UQCC3	0.0629192	2.16681e-07
FGFBP3	0.144635	2.1909e-07
SLC12A5	0.134471	2.1909e-07
GPR137B	0.12895	2.1909e-07
NFE2L1	0.0470621	2.20511e-07
PAXBP1	0.0383173	2.21562e-07
RAB11B-AS1	0.107037	2.25001e-07
SRM	0.138067	2.28215e-07
KATNBL1	0.00181605	2.32615e-07
RAB4A	0.0945534	2.36608e-07
TMEM208	0.0578491	2.38188e-07
PHACTR1	0.152813	2.38389e-07
LINC00869	0.138509	2.44478e-07
SIMC1	0.138642	2.44478e-07
FNDC4	0.127953	2.44478e-07
ERLEC1	0.000691203	2.4489e-07
RPS5	-0.162756	2.46648e-07
DGCR8	0.13466	2.47025e-07
PANK2	0.120428	2.48598e-07
DMAC2	0.038311	2.4861e-07
CRK	0.0785379	2.4937e-07
LRRN1	0.178308	2.51956e-07
DCAF11	0.089028	2.54705e-07
KCTD3	0.134502	2.55428e-07
PRMT6	0.121916	2.59703e-07
BFAR	0.0842548	2.60199e-07
LINC00665	0.149775	2.60756e-07
SCRN2	0.127333	2.62887e-07
PIN4	0.044789	2.6304e-07
MAPKAPK2	0.114979	2.63541e-07
R3HDM4	0.115015	2.65235e-07
PACS2	0.107401	2.66334e-07
SNX18	0.115824	2.69342e-07
SLC38A2	-0.036363	2.70543e-07
MAPK7	0.113221	2.75866e-07
PLCL1	0.101923	2.76018e-07
PCDHB2	0.140579	2.80985e-07
ADGRL2	0.105842	2.86521e-07
TOMM5	0.11286	2.89912e-07
CORO1B	0.0802826	2.90573e-07
DNAL4	0.082586	2.91408e-07
ZNF738	0.135809	2.94036e-07
BCAT1	0.132083	2.94968e-07
PNKD	0.0312146	2.98837e-07
MYO9B	0.12239	2.98964e-07
LEMD2	0.1363	3.04274e-07
ZRSR2	0.0934345	3.12849e-07
GEMIN6	0.109133	3.14556e-07
DAZAP1	0.133736	3.14711e-07
LRRC4B	0.11423	3.15214e-07
PCDH9	0.305673	3.16293e-07
GATC	0.112805	3.16684e-07
TSPAN5	0.126669	3.20117e-07
AKT1	0.13241	3.21435e-07
WDR86	0.158259	3.24601e-07
RHNO1	0.0801852	3.25131e-07
ANTXR2	0.131915	3.27807e-07
IQCE	0.135571	3.3107e-07
SERTAD4	0.140231	3.3166e-07
ASNSD1	0.0632842	3.34108e-07
IL17RC	0.122037	3.35926e-07
HOXA5	0.143858	3.37903e-07
QDPR	0.0709092	3.38009e-07
STRBP	0.134649	3.39146e-07
RRAS2	0.125101	3.39369e-07
SLC35A4	0.0971106	3.42649e-07
CYP2R1	0.114192	3.4288e-07
ELMOD3	0.0662121	3.42969e-07
ATPAF1	0.115149	3.45991e-07
HOXD3	0.112442	3.47412e-07
PFDN6	0.0968123	3.4822e-07
PIM3	0.140986	3.5148e-07
IGFBP2	0.143294	3.60599e-07
FAH	0.108284	3.62169e-07
SMIM1	0.132043	3.67307e-07
SMIM7	0.10046	3.68876e-07
OGN	-0.358135	3.72989e-07
DUSP14	0.131042	3.78451e-07
SPPL3	0.090746	3.84844e-07
WASHC2C	0.135165	3.84983e-07
BBC3	0.141767	3.85172e-07
IREB2	0.069476	3.87432e-07
LSM6	0.0624582	3.91181e-07
TMEM14B	0.107906	3.91782e-07
EXOC3-AS1	0.0993353	3.92439e-07
NCALD	0.112681	3.93111e-07
COX17	0.0270334	3.93479e-07
TSSC4	0.107085	3.935e-07
PRKAG1	0.112491	3.94867e-07
CCDC58	0.0722208	3.96693e-07
CTXN1	0.125067	4.0032e-07
CCDC80	-0.0179798	4.02177e-07
NDUFB3	0.120662	4.03927e-07
SHF	0.122059	4.04884e-07
APOBEC3C	0.116944	4.06986e-07
TRPT1	0.128347	4.07583e-07
PITPNA	0.126966	4.0936e-07
CHD3	0.101863	4.11565e-07
GALNT1	0.102329	4.15671e-07
LRRC61	0.121852	4.19309e-07
TANC1	0.0820672	4.1935e-07
MRPS33	0.0795628	4.24059e-07
PSMA6	0.119124	4.32103e-07
C11orf74	0.0666122	4.33602e-07
ZNF785	0.0916465	4.40483e-07
TP53INP1	0.132323	4.4137e-07
FAM192A	0.0828213	4.46858e-07
WRB	0.0299255	4.49091e-07
UBAP2L	0.0377599	4.49167e-07
ZNF226	0.0973645	4.52872e-07
COP1	0.0707937	4.56229e-07
MRGBP	0.125252	4.56977e-07
COPZ2	0.125967	4.60081e-07
TOM1L2	0.0987298	4.60092e-07
STRA6	0.139037	4.60653e-07
HOXB2	0.140353	4.61988e-07
NDUFV2	0.111418	4.66411e-07
GBA2	0.120059	4.75203e-07
SCD	0.146589	4.81835e-07
ZNF397	0.127397	4.82483e-07
C11orf1	0.11107	4.83559e-07
FAM89A	0.0798917	4.86056e-07
GRK4	0.117218	4.87705e-07
ACOT13	0.0417602	4.89107e-07
DYRK2	0.0882375	4.91044e-07
LLPH	0.0813508	4.97396e-07
C12orf57	-0.336181	4.98152e-07
ZC3H7A	0.039966	4.99973e-07
TOMM22	0.117627	5.00822e-07
TRIR	0.159893	5.01117e-07
UBE2D4	0.0829176	5.07471e-07
XKR8	0.123628	5.07579e-07
SPATA33	0.0681024	5.08953e-07
ERG28	0.0436781	5.09539e-07
FABP3	0.156227	5.12162e-07
PAXIP1-AS1	0.0955435	5.20053e-07
CCDC50	0.0742707	5.2154e-07
TSR2	0.0452851	5.23076e-07
SCG5	0.0929937	5.23256e-07
FGF14-AS2	0.128319	5.24335e-07
SMIM37	0.114712	5.25586e-07
RNF150	0.0955258	5.25731e-07
CHMP4A	0.0817024	5.34711e-07
LSM7	0.169397	5.46547e-07
SKIDA1	0.12842	5.48465e-07
GLMN	0.128485	5.50373e-07
ZNF579	0.130231	5.52968e-07
RNF139	0.0883651	5.5352e-07
KCNJ2	-0.423627	5.55221e-07
GATAD2B	0.0657252	5.61642e-07
SETD5	0.053967	5.63992e-07
DNM2	0.109384	5.66885e-07
CYB5D2	0.0426335	5.68755e-07
EGR3	-0.245303	5.71594e-07
EFEMP1	0.0989253	5.71892e-07
FSCN1	0.0670388	5.74212e-07
ANKZF1	0.118388	5.76226e-07
MTERF4	0.0654697	5.76676e-07
POMGNT2	0.13045	5.82887e-07
UBXN8	0.12211	5.84348e-07
ANKRD11	0.0477517	5.84758e-07
STX8	0.0865968	5.85668e-07
LRRC37B	0.117608	5.91023e-07
TMEM243	0.0600001	5.9489e-07
RABL6	0.11703	6.01051e-07
ANKRD17	0.0138562	6.04383e-07
NNT-AS1	0.0988782	6.1101e-07
TNPO2	0.079083	6.16799e-07
PRDX4	0.135661	6.18822e-07
ZCRB1	0.0807565	6.19999e-07
PDCD6IP	0.0408914	6.23939e-07
EGLN2	0.0945125	6.27366e-07
UBE2I	0.130966	6.27663e-07
MIDN	0.0102681	6.28244e-07
ILF3-DT	0.0208824	6.29152e-07
TMCO3	-0.0131367	6.30566e-07
SNX7	0.0107177	6.31685e-07
TMEM216	0.0772722	6.32975e-07
GSK3A	0.105594	6.37896e-07
LINGO1	0.139617	6.41234e-07
MECP2	0.072827	6.41497e-07
CEP68	0.102397	6.4231e-07
C17orf49	0.122844	6.42604e-07
ZNF263	0.0941184	6.44657e-07
METTL22	0.125767	6.46766e-07
PKN1	0.112134	6.49584e-07
NFKBIZ	-0.363637	6.52945e-07
OGFR	0.049187	6.56856e-07
CNTFR	0.120916	6.63022e-07
ASXL1	0.112872	6.64281e-07
GOLGA7	0.111699	6.65573e-07
ABHD12	0.119018	6.6916e-07
SLC25A11	0.00956109	6.71028e-07
HRAS	0.13044	6.7755e-07
KCNE5	0.133612	6.81779e-07
PFN2	0.237067	6.85719e-07
MT-ATP6	0.175053	6.86773e-07
CS	0.0865971	6.9158e-07
AMT	0.118046	6.93583e-07
SMAD2	0.0574505	6.95097e-07
FBXL17	0.124115	7.06759e-07
KHNYN	0.116614	7.06783e-07
PRKACB	0.0839732	7.12845e-07
HAGH	0.0906183	7.1493e-07
LINC02202	0.128413	7.2321e-07
JRK	0.133453	7.25424e-07
RTL10	0.137681	7.2586e-07
NMRAL1	0.10135	7.27507e-07
DIXDC1	0.0578011	7.30606e-07
AP2S1	0.136104	7.30626e-07
UNK	0.112724	7.40279e-07
NSUN5	0.125986	7.52646e-07
RAB34	0.143276	7.5404e-07
SRA1	0.0655511	7.60934e-07
PARL	0.0691255	7.66034e-07
C17orf58	0.0582575	7.6919e-07
VEGFB	0.114424	7.70949e-07
B4GALT1	0.136589	7.70949e-07
MTDH	0.0747781	7.7364e-07
CCDC3	0.140409	7.74742e-07
ANAPC5	-0.00284531	7.80871e-07
NRXN2	0.122	7.83893e-07
IGSF1	0.146347	7.85407e-07
MSANTD3	0.118267	7.85407e-07
ITGA2	0.183512	7.89078e-07
CES2	0.0975281	7.90079e-07
RRP7A	0.0539697	7.92247e-07
TBC1D9B	0.0854805	7.94487e-07
ABCA1	0.146926	8.04676e-07
MT1X	0.185136	8.07143e-07
RNF141	0.0862045	8.07877e-07
MAP2K4	0.0961258	8.11657e-07
ZNF224	0.0528158	8.14592e-07
EIF2S2	0.112749	8.29383e-07
PIP5K1C	0.11346	8.30544e-07
SIDT2	0.121205	8.40525e-07
NAA38	0.0942138	8.53242e-07
CYP20A1	0.0595903	8.56212e-07
LINC01503	0.124852	8.60964e-07
ALG13	0.0695422	8.61868e-07
TMEM9B	-0.00106414	8.62652e-07
TOR1AIP2	0.0735316	8.62887e-07
RAP2B	0.122157	8.7732e-07
TNIP2	0.102102	8.95998e-07
KCNE4	-0.700332	8.98893e-07
FLAD1	0.0338064	9.00334e-07
CNOT9	0.121725	9.03867e-07
HMGB3	0.100466	9.15581e-07
FRAS1	0.111921	9.21403e-07
ATG4D	0.130518	9.22252e-07
ZMYND8	0.0590671	9.28423e-07
MDM2	0.120201	9.34175e-07
C1orf43	0.0439071	9.36414e-07
CCDC159	0.0882786	9.40888e-07
RBPMS	0.0848538	9.43707e-07
PPP1R9B	0.134334	9.43733e-07
FAM104B	0.0844563	9.52109e-07
ZNF512	0.0636448	9.56392e-07
UBA2	-0.688489	9.56553e-07
CMBL	0.0404017	9.62326e-07
CCT8	-0.432448	9.65733e-07
ZNF605	0.0921478	9.68243e-07
ERBB2	0.104586	9.70066e-07
LRIG3	0.118673	9.71397e-07
CDK8	0.0990062	9.75555e-07
GANAB	0.0406976	9.78621e-07
PIK3CA	0.133072	9.89545e-07
DNAH14	0.0437868	9.94686e-07
MYADM	-0.530122	9.98559e-07
RASL10B	0.117308	1.00223e-06
SNCA	0.137619	1.00223e-06
DHX32	0.116669	1.00223e-06
TCEAL5	0.0697308	1.004e-06
ZNF71	0.0745782	1.00669e-06
INTS1	0.1347	1.02159e-06
LAMB2	0.0701441	1.02165e-06
GLIPR2	0.112727	1.02909e-06
KDSR	0.0337662	1.03268e-06
MGAT1	0.0275982	1.0371e-06
FJX1	0.158403	1.03963e-06
PGM2L1	0.135626	1.04245e-06
NEIL2	0.0460692	1.05303e-06
SELENOT	0.103325	1.05603e-06
SNAPC5	0.0493638	1.0597e-06
ELK1	0.0850694	1.06425e-06
STAT6	0.103968	1.06577e-06
NIFK-AS1	0.12704	1.06586e-06
COASY	0.06478	1.08022e-06
ZNF768	0.116783	1.08659e-06
NINL	0.100733	1.09032e-06
SMIM29	0.0563867	1.09283e-06
ERCC1	0.092806	1.09522e-06
FXYD6	0.121918	1.10009e-06
FAM71E1	0.10501	1.10306e-06
INPP4A	0.100669	1.10619e-06
AHSA2P	0.0865025	1.10972e-06
MFSD11	0.092603	1.1135e-06
CDK13	0.0829971	1.11424e-06
COA7	0.10863	1.11546e-06
SMPD4	0.119331	1.11589e-06
HLA-DMA	0.117862	1.11589e-06
ECH1	0.0410709	1.12903e-06
FAM98B	0.094638	1.13701e-06
RBM3	0.212858	1.15599e-06
NECTIN3	0.107194	1.16095e-06
HOXA10-AS	0.143313	1.16155e-06
NCAM1	0.0493409	1.17045e-06
C16orf87	0.0535277	1.17833e-06
VSIG10L	0.103701	1.17921e-06
MSRA	0.123305	1.17996e-06
TPP1	0.098749	1.18081e-06
UBE2Z	0.0856028	1.18273e-06
CD99L2	0.08789	1.19119e-06
ZNF83	0.0263543	1.19343e-06
MAU2	0.115831	1.19423e-06
RAB21	0.11285	1.22146e-06
FBXO11	0.0115061	1.23131e-06
HEMK1	0.11174	1.23353e-06
OR2A1-AS1	0.126233	1.24227e-06
NIPA2	0.0568272	1.24754e-06
ANKRD13D	0.0730109	1.25929e-06
ZNF639	0.105535	1.26455e-06
C21orf2	0.0940774	1.29966e-06
FAM126A	0.105997	1.32063e-06
APBA2	0.106435	1.3281e-06
CTPS2	0.110011	1.34102e-06
TTLL3	0.0869625	1.34158e-06
ZDHHC24	0.110208	1.34301e-06
TBC1D20	0.0767512	1.3445e-06
MRPS23	0.0265921	1.34596e-06
TERF2IP	0.0912896	1.34642e-06
ZSWIM8	0.102198	1.35243e-06
RBMS2	0.0971616	1.35518e-06
AP2B1	0.109076	1.36949e-06
MRS2	0.0544191	1.38212e-06
SERTAD4-AS1	0.130858	1.38274e-06
TMEM145	0.127833	1.38274e-06
MALL	0.123217	1.38274e-06
SCG2	0.246258	1.38274e-06
MAN1B1-DT	0.124376	1.38274e-06
NBPF12	0.117344	1.38274e-06
SLIT2	0.124517	1.39071e-06
PGAP1	0.0940355	1.39122e-06
BRD3	0.0491216	1.39527e-06
UNC119	0.059532	1.40549e-06
HDAC7	0.100276	1.41981e-06
BCL7A	0.0838617	1.42177e-06
SARS2	0.111894	1.42575e-06
TGFB2	0.0843997	1.43079e-06
PTPRG	0.0728213	1.44531e-06
GRIP1	0.128904	1.45477e-06
PTK7	0.0547463	1.45687e-06
CLIP3	0.0760778	1.45935e-06
TTPAL	0.0786269	1.46529e-06
MAML2	0.0578886	1.47231e-06
MRI1	0.080178	1.47562e-06
CTBP2	0.0641715	1.48487e-06
SPEG	0.101457	1.49777e-06
CTGF	-0.371873	1.49825e-06
SRD5A1	0.096868	1.50149e-06
BTBD7	0.0368426	1.50955e-06
SUGP2	0.0600862	1.53524e-06
ARSD	0.119394	1.53628e-06
SPRYD4	0.114465	1.53708e-06
P3H3	0.122839	1.53886e-06
FOXC2	0.131807	1.53886e-06
ACO2	0.0759654	1.54264e-06
REEP3	0.0917677	1.57317e-06
SMG1	0.09763	1.57376e-06
ERF	0.0798318	1.59835e-06
BAK1	0.116977	1.60728e-06
COMMD5	0.102483	1.60744e-06
WDR73	-0.0462309	1.60976e-06
FAHD1	0.0604478	1.61408e-06
RBM6	-0.0288465	1.61473e-06
MUS81	0.0912056	1.62602e-06
FAM213B	0.0649505	1.63469e-06
TRIM56	0.0430586	1.63785e-06
GPR108	0.0261695	1.64045e-06
ATMIN	0.117021	1.64291e-06
ILF2	-0.405817	1.64534e-06
CLOCK	0.111473	1.64537e-06
DNASE1	0.0654241	1.65392e-06
PIAS3	0.103319	1.66018e-06
MAPK1	0.119625	1.66825e-06
TK2	0.100959	1.69413e-06
ZNF48	0.0779745	1.69765e-06
R3HCC1	0.0204445	1.70765e-06
ARF3	0.0411792	1.70828e-06
DCX	0.182322	1.71235e-06
ABAT	0.121593	1.71235e-06
WASHC2A	0.108097	1.71551e-06
ELL2	0.117196	1.72541e-06
EPHX1	0.0874897	1.7296e-06
SCO2	0.126098	1.73057e-06
PTP4A3	0.0364129	1.73063e-06
PPP2R3C	0.0102228	1.73911e-06
HSD17B10	0.0987193	1.7496e-06
HNRNPUL2	0.106904	1.76585e-06
BACE1	0.112936	1.76616e-06
PRKAR2B	0.129514	1.78677e-06
TSEN54	0.0725671	1.78846e-06
RCC2	0.0813305	1.80519e-06
IGDCC4	0.122474	1.8086e-06
CCDC97	0.0368809	1.81003e-06
SMCHD1	0.08387	1.81173e-06
ZNF12	0.05571	1.81257e-06
NISCH	0.0750774	1.82782e-06
ANGPT2	-0.801569	1.82788e-06
PTK2	0.0213342	1.83499e-06
RNF41	0.0946033	1.83865e-06
GNA11	0.117098	1.84537e-06
SLC27A5	0.0903998	1.85461e-06
ROR1	0.113315	1.85516e-06
PHC1	0.103565	1.87797e-06
PDPR	0.111342	1.90302e-06
BIRC6	-0.015263	1.90494e-06
PTDSS2	0.108547	1.91121e-06
PPP6R1	0.0830736	1.92768e-06
PDZD11	0.0347276	1.93215e-06
ARPC5L	0.0537346	1.94606e-06
NUDCD3	0.0460139	1.95774e-06
FBXL5	0.0253475	1.96169e-06
TNPO3	0.0973875	1.97122e-06
ATF7IP2	0.0820706	1.99817e-06
PPP1R3C	0.102234	1.99979e-06
LIAS	0.0751972	2.00429e-06
POP4	0.103839	2.01631e-06
NEPRO	0.0571142	2.02039e-06
OGG1	0.111914	2.02574e-06
FKBP1A	0.200878	2.03774e-06
KCTD17	0.0955259	2.04013e-06
GFOD2	0.0387333	2.05112e-06
ATF7IP	0.049423	2.05355e-06
IPO9	0.0644731	2.05636e-06
TMEM107	0.0755047	2.08901e-06
TCOF1	0.0846207	2.10979e-06
MRPS25	0.0675482	2.11204e-06
RASSF4	0.0694263	2.11614e-06
BRD3OS	0.0852403	2.13041e-06
GPR153	0.132746	2.19488e-06
OPTN	0.063884	2.20767e-06
FOXK1	0.0792875	2.21152e-06
UNC5B	0.112435	2.21609e-06
GDI1	0.0356527	2.21819e-06
PDGFA	0.072708	2.22899e-06
PIN1	0.109364	2.23298e-06
DIDO1	0.0594979	2.24797e-06
HNRNPK	-0.321027	2.25103e-06
USP53	-0.590574	2.26508e-06
RTKN	0.0960286	2.27466e-06
SPHK1	0.124637	2.27737e-06
BAZ2A	0.0354894	2.27816e-06
NECAB3	0.111127	2.28753e-06
POLK	0.0423547	2.30276e-06
CCNG1	0.113316	2.31114e-06
INTS6	0.0967427	2.3475e-06
TBC1D10B	0.117304	2.35712e-06
TSPAN18	0.121371	2.35712e-06
[truncated: 3,924 more rows]

## Sheet: Cluster 3
Gene	LogFC	pVal
TEN1	-0.710138	2.60614e-48
SIGLEC11	-0.493754	1.6335e-40
PEG3	-0.52229	1.6335e-40
CXCL2	-0.716885	1.6335e-40
LBHD1	-0.392836	6.22318e-29
RPS3A	0.711837	5.98623e-18
WISP1	-0.522445	7.11244e-17
GDNF	-0.45736	8.0488e-17
HOXA-AS2	-0.4792	1.83079e-16
RPL27A	0.677647	2.46913e-15
FAP	-0.667919	8.34493e-15
NPM1	0.697044	2.55616e-14
PLP1	-0.576871	1.53009e-13
RPS19	0.404391	5.66168e-13
MDK	0.812159	2.17323e-12
RPL32	0.389146	6.40832e-12
VIM	1.212	8.40195e-12
CSRNP1	-0.722195	8.55139e-12
RPS3	0.414436	2.66079e-11
RNF207	-0.447242	3.8684e-11
VAMP2	0.999433	3.90436e-11
MATN2	-0.526228	5.30869e-11
MALAT1	-0.630713	8.692e-11
RPS15A	0.461539	8.91482e-11
RPS15	0.380666	1.26139e-10
RPL28	0.444113	2.91569e-10
SUMO2	0.573522	5.39308e-10
ANGPT1	-0.948342	9.87613e-10
RPS12	0.373507	1.42323e-09
ATOX1	0.8156	1.70797e-09
RPL35	0.487418	2.09818e-09
RPL23A	0.413335	2.24294e-09
SELENOH	0.845599	2.47714e-09
LINC00662	-0.685572	3.85667e-09
RPL3	0.399085	4.74484e-09
OXA1L	0.810937	4.93818e-09
RPL35A	0.398727	5.07394e-09
ACTA2	-1.38719	6.0232e-09
HSD17B10	0.622005	7.34904e-09
SNHG8	0.875826	8.04518e-09
HTR2B	-0.50182	8.22485e-09
TUBB	0.630151	8.63849e-09
GSTM5	-0.317164	9.77041e-09
NR2F1	-1.27277	1.26982e-08
RPS24	0.320194	1.63087e-08
MYL6B	0.719787	1.66218e-08
RPS2	0.453954	1.8157e-08
PRDX2	0.728315	1.90612e-08
RARB	-0.687851	2.92589e-08
SEPT6	0.580006	3.05053e-08
LSM7	0.739003	3.30409e-08
NDUFS5	0.663814	3.47238e-08
RPL8	0.359803	3.59779e-08
RPL15	0.312405	3.93628e-08
RPL29	0.357632	5.48915e-08
SNRPA	0.686162	6.31148e-08
LIMCH1	0.864739	6.86084e-08
RPL10	0.318629	7.1704e-08
PRDX5	0.635067	9.63275e-08
C1orf54	0.648772	1.36608e-07
FAAP20	0.595685	1.85951e-07
PHF5A	0.653774	2.052e-07
SLC25A6	0.454077	2.06788e-07
H2AFY2	0.655155	2.166e-07
SEPT9	0.46898	2.18948e-07
UCHL1	0.755518	2.264e-07
RBX1	0.559147	2.32621e-07
BASP1	0.747602	2.61043e-07
WT1-AS	-0.474428	2.77034e-07
SSR4	0.615172	4.44611e-07
CRABP2	0.408686	4.63717e-07
UQCRFS1	0.621831	5.09192e-07
CHMP2A	0.599413	5.21931e-07
FCGR2A	-0.529868	5.77762e-07
CPE	0.60249	6.38078e-07
HMGB3	0.651975	6.97346e-07
PAPSS1	0.681929	7.03291e-07
UPF3A	0.546705	7.26577e-07
STOML2	0.514626	7.56875e-07
SRGAP1	0.82907	7.79165e-07
TSPYL2	-0.882796	7.90692e-07
SOX6	0.833754	8.72023e-07
MRPL11	0.60099	9.05222e-07
UBE2L3	0.544506	1.00419e-06
DCXR	0.64626	1.05071e-06
NREP	0.584749	1.16559e-06
SNRPD1	0.595239	1.20544e-06
RAMP2	0.51245	1.23539e-06
PAWR	-0.615435	1.33912e-06
TMSB15A	0.748113	1.34539e-06
RPL6	0.279987	1.4606e-06
DUSP4	-0.425017	1.46438e-06
ARF5	0.657417	1.4998e-06
RPL24	0.323566	1.71865e-06
POLR2I	0.436501	1.73289e-06
RARG	0.689484	1.7563e-06
GDI2	0.63737	1.83516e-06
ARL6IP4	0.593987	1.84855e-06
SFPQ	0.637959	1.86563e-06
NT5C3B	0.57096	1.87378e-06
UQCC2	0.439642	2.07686e-06
TEAD2	0.472108	2.10788e-06
RHOC	0.547095	2.21436e-06
NDUFB11	0.590558	2.24592e-06
NR2F2-AS1	-1.09915	2.3692e-06
LAGE3	0.612411	2.42829e-06
SET	0.623199	2.8481e-06
AURKAIP1	0.383773	2.86426e-06
IDH2	0.412853	3.05805e-06
FAM32A	0.545851	3.21562e-06
OAF	0.606084	3.50719e-06
ARL4D	-0.861525	3.61912e-06
FRZB	0.869626	3.74125e-06
SNRPE	0.491173	3.79013e-06
UBE2R2	0.593044	3.98124e-06
FTL	0.459982	4.37755e-06
MTDH	0.390734	4.51496e-06
ALKBH7	0.492533	4.65689e-06
ELAVL1	0.588833	4.73693e-06
RPL31	0.336109	5.05795e-06
NDUFB2	0.520085	5.13679e-06
NDUFA2	0.463331	5.3017e-06
FXYD6	0.404301	5.32635e-06
SFRP2	0.309975	5.3641e-06
NDUFS6	0.477446	5.41148e-06
KCNE5	0.696858	5.43788e-06
EIF4E	0.499915	5.49784e-06
PFN2	0.530012	5.55093e-06
TIMM8B	0.523125	5.60782e-06
FKBP8	0.45041	5.76314e-06
AIF1	0.654514	5.90652e-06
IGF2BP2	0.47876	5.99357e-06
HNRNPUL1	0.613853	6.07156e-06
ATP5PF	0.268498	6.14383e-06
MRPL45	0.582615	6.45336e-06
TRIL	0.715804	7.39312e-06
ISG15	0.521108	7.88071e-06
ITM2B	-1.18038	8.13158e-06
APLP2	-0.900633	8.15524e-06
TCEA2	0.565231	8.4621e-06
LINC00685	0.588109	9.35861e-06
CLMP	0.50304	1.05118e-05
NDUFB1	0.530355	1.08629e-05
PRKAR1A	0.141642	1.1966e-05
ATP5MC2	0.413915	1.26876e-05
SNF8	0.407584	1.29152e-05
MAPK10	-0.670488	1.29349e-05
RPLP0	0.287253	1.3405e-05
MLEC	0.551709	1.34808e-05
EMP3	0.4967	1.35347e-05
FAM184B	0.562081	1.43955e-05
CCBE1	-0.652752	1.44013e-05
HNRNPD	0.391214	1.52276e-05
ELOF1	0.460421	1.62342e-05
FBLN1	0.478583	1.63762e-05
ARL5A	0.457532	1.64208e-05
RPL13	0.2191	1.66796e-05
MZT2A	0.434398	1.67659e-05
RPLP2	0.279916	1.67905e-05
NAA38	0.477219	1.72589e-05
SNX17	0.562275	1.76174e-05
PABPN1	0.493954	1.80601e-05
RPL4	0.276625	1.81297e-05
YWHAE	0.514831	1.81952e-05
IER5	-0.533541	1.85187e-05
RPL14	0.290436	1.92383e-05
RHEB	0.465073	1.96157e-05
SSNA1	0.362356	1.96235e-05
HNRNPAB	0.545201	1.9667e-05
LSM3	0.366448	1.9832e-05
RPL11	0.253879	1.99866e-05
BCL11A	0.575779	2.1248e-05
C9orf16	0.525698	2.14739e-05
HNRNPA1L2	0.54238	2.25141e-05
SRSF6	0.411485	2.25246e-05
LINC00632	0.576442	2.26556e-05
UBXN1	0.420356	2.31345e-05
DECR1	0.324852	2.43041e-05
SF3A2	0.519476	2.49338e-05
EFNA5	0.606616	2.58079e-05
PEX2	0.438277	2.73005e-05
SS18	0.531439	2.74282e-05
RPL13A	0.183194	2.76918e-05
NDUFS8	0.432911	2.77897e-05
GNB2	0.432557	2.78025e-05
TBCA	0.417305	2.83658e-05
SOD2	-0.945811	2.86189e-05
EMILIN1	0.390872	2.86476e-05
ERG28	0.465091	2.89163e-05
UBA52	0.396573	2.94255e-05
PAFAH1B3	0.441594	2.95098e-05
AKIRIN1	0.489368	2.98331e-05
TMEM183A	0.53587	3.12252e-05
CD99	0.442772	3.13255e-05
NHP2	0.474969	3.17433e-05
NENF	0.514726	3.21187e-05
NFKB1	-0.99473	3.39421e-05
SPAG7	0.461924	3.40231e-05
EFEMP1	0.639563	3.41999e-05
PRAF2	0.514274	3.51738e-05
UBE2I	0.387437	3.68409e-05
PDCD2	0.465817	3.86143e-05
ATP5PO	0.392877	3.88457e-05
ERI3	0.529262	3.92241e-05
NDUFV2	0.390572	3.97689e-05
RPSA	0.345692	4.05724e-05
AP3S1	0.379434	4.05784e-05
MRPL9	0.427768	4.06495e-05
FAM118A	0.496307	4.12373e-05
PSIP1	0.526314	4.19976e-05
GSTA4	0.477723	4.22555e-05
CCDC85B	0.362635	4.82525e-05
C1orf122	0.279923	4.84591e-05
CD151	-0.83732	4.87492e-05
TCEAL8	0.401573	5.07848e-05
TIMM17B	0.428519	5.22169e-05
EIF1AX	0.344221	5.2318e-05
SNRNP25	0.513745	5.25119e-05
RFXANK	0.329512	5.32794e-05
MRPL28	0.427996	5.34215e-05
LSM4	0.391189	5.35356e-05
GPX1	0.305377	5.47084e-05
RAB5IF	0.309145	5.51357e-05
BAX	0.441798	6.23561e-05
PAG1	-0.463915	6.24679e-05
DNAJC7	0.424532	6.24763e-05
NCOA4	0.491926	6.33617e-05
S100A13	0.31314	6.34329e-05
SQLE	0.560697	6.41726e-05
RPL18A	0.264494	6.54981e-05
PSMA2	0.455712	6.68049e-05
PIN1	0.398787	6.76371e-05
SEC61G	0.497002	6.86753e-05
DYNLL1	-0.732346	6.88945e-05
ARHGEF40	0.402695	7.08907e-05
FAM215B	0.493645	7.15061e-05
SCAND1	0.248518	7.21571e-05
FAU	0.308218	7.75453e-05
MED28	0.324856	7.81455e-05
TCEA1	0.316396	7.86871e-05
EIF5A	0.365751	7.95412e-05
SSBP4	0.381609	8.08936e-05
RPS14	0.179582	8.09436e-05
ADNP	0.511417	8.56009e-05
DDR2	0.456259	8.65238e-05
RNF181	0.344482	8.73972e-05
GAPDH	0.303105	8.78448e-05
CFL1	0.416064	8.94635e-05
CETN2	0.443325	9.04855e-05
GABPB1	0.327056	9.27198e-05
PRKCSH	0.237036	9.39618e-05
MYADM	-0.759239	9.54763e-05
LYRM4	0.359991	9.84821e-05
TSC22D4	0.479348	9.95521e-05
CTNNBIP1	0.351584	0.000100724
MIF	0.420108	0.000103415
CENPX	0.334169	0.00010391
GPM6B	0.459109	0.000104851
TMEM256	0.327417	0.000105231
NDUFS2	0.424715	0.000106674
GPX4	0.494585	0.000107159
BIN1	0.395892	0.000111781
PPP4C	0.328635	0.000112223
FADS1	0.403922	0.000113047
TALDO1	0.376499	0.000114532
NUTF2	0.383225	0.000114856
PCAT7	0.505468	0.000115086
TMX4	0.567245	0.000115086
PRR13	0.459156	0.000115687
PIN4	0.352003	0.000115768
DAP	0.334685	0.000116646
ASNA1	0.347575	0.000123458
SRSF10	0.3676	0.000123961
C1QTNF3	-0.570479	0.000125195
BCL7C	0.458245	0.000125655
ANAPC16	0.23486	0.000126673
AAMDC	0.410299	0.000127967
ALDOA	0.477751	0.000128465
NSD3	0.238599	0.000130477
HDGFL3	0.474301	0.000133204
EIF3F	0.354011	0.00013341
ZBTB20	-0.655404	0.000134496
CHCHD5	0.34928	0.000135049
SUPT4H1	0.336738	0.000136068
THYN1	0.474467	0.00013781
TOMM22	0.407366	0.000140634
FIBP	0.320155	0.000141833
LURAP1L	-0.382154	0.000143389
EI24	0.364335	0.000144142
CTDNEP1	0.441765	0.000145334
RPL26L1	0.176246	0.000149009
METTL5	0.448605	0.000149604
TADA3	0.456064	0.000149673
HIGD2A	0.366131	0.000150075
SMARCB1	0.382236	0.000153257
GUK1	0.41882	0.000154024
PSME2	0.479322	0.000156596
HMG20B	0.407622	0.00016207
GTF3C6	0.26268	0.000162431
SEC22B	0.445254	0.000172792
FARP1	0.278764	0.000176587
AES	0.308939	0.000179629
LIMD2	0.334668	0.000182766
BLOC1S4	0.42958	0.000188291
GAS1	0.515376	0.000188374
RHOBTB3	0.378754	0.000188594
ISCU	0.370208	0.000188652
RTN4	0.354919	0.000194339
DDT	0.378969	0.000197642
EIF3E	0.301619	0.000199929
TCF12	0.275305	0.000203217
SMARCE1	0.310784	0.000203513
DNAJC19	0.408204	0.000204787
METAP2	0.298162	0.000205321
NUTM2B-AS1	0.425193	0.000217074
APH1A	0.37936	0.00021918
KDELR2	0.344971	0.000225807
CAPG	0.45255	0.000229711
C12orf57	0.41025	0.000231223
ABT1	0.295871	0.000233078
MSMO1	0.571599	0.000242126
AUTS2	0.435064	0.000247832
ATP6V1F	0.289703	0.000248448
NR2F2	-0.899942	0.000252365
TMEM14C	0.255733	0.000256064
MEX3B	0.31707	0.000258897
GABARAP	0.35602	0.000272297
C5orf24	0.355767	0.000277996
RFTN2	0.460264	0.000279624
NOP10	0.318011	0.000280706
EIF3G	0.347957	0.000284915
ITGB1	0.145746	0.000292911
IFITM3	-0.841657	0.000295997
PSMA5	0.244008	0.000296801
PXMP2	0.444793	0.000299474
GLT8D2	0.394692	0.000299695
DPYSL2	0.330675	0.000306827
SELENOM	0.418203	0.000322041
COL9A3	0.648011	0.000322279
TMSB15B	-0.800564	0.000325192
SNRPF	0.270895	0.000327359
FOXN3	0.311616	0.000335794
VPS72	0.426706	0.000336402
PRDX1	0.237526	0.000340518
PSMB6	0.190902	0.000341831
C7orf50	0.338967	0.000345465
SOSTDC1	0.506853	0.000346176
LINC01116	0.482943	0.000355243
EZR	-0.713285	0.000358838
PKIB	0.451006	0.000358902
PSMD9	0.408504	0.000358902
COX7B	0.296508	0.00036948
FRG1	0.308025	0.000374859
GNAI2	0.332885	0.000377742
NME1	0.391662	0.00037938
TIPARP	-0.525993	0.000380263
RBBP4	0.290208	0.000392881
CHTOP	0.339838	0.000399078
SNCG	0.500516	0.000400553
MRPL41	0.337373	0.000402966
KCTD12	0.364617	0.000404348
CNPY2	0.26563	0.000404981
TCEAL9	-0.667019	0.000413492
PFDN4	0.284299	0.00041956
UBAP2L	0.407355	0.000423048
TAF11	0.243683	0.000439492
UBL5	0.397324	0.000444223
ECSIT	0.410584	0.000446729
RTRAF	0.452975	0.000446997
DNPH1	0.262504	0.000452886
BABAM1	0.347239	0.000458756
MRPL52	0.305323	0.000458948
ELP5	0.412497	0.000470395
GDF11	0.412631	0.000471656
PTH1R	0.415961	0.000471656
PABPC1	0.345192	0.000477325
EDNRA	0.483845	0.000479748
HIST3H2A	0.419172	0.000484605
DAZAP2	0.420267	0.000485602
PSMC3	0.387082	0.000494844
FZD2	0.408022	0.000497888
WIPI2	0.329907	0.000498459
QDPR	0.384497	0.000508834
XIAP	0.397382	0.000511514
CAPNS1	0.380304	0.000525491
CSNK2B	0.24399	0.000525965
CCPG1	-0.534551	0.000526749
ZNF703	0.406463	0.000531485
CRNDE	0.414514	0.000539826
CAPRIN1	0.245477	0.00054472
CSDE1	0.346656	0.00055224
SEMA5A	0.503813	0.00055453
LYPLA2	0.376167	0.00055453
RAMMET	0.233999	0.000556905
WT1	-0.510425	0.000558128
P3H1	0.396206	0.00056961
ZFHX4-AS1	0.452485	0.00056961
EVA1B	0.397713	0.000575951
PTPRA	0.219525	0.000577489
PTPMT1	0.254294	0.000577489
COL4A3BP	-0.768906	0.000579232
MLLT11	0.29093	0.000584574
MAP1LC3A	0.325557	0.00058643
WDR83OS	0.3476	0.000588875
PARL	0.271279	0.00059314
COX11	0.21842	0.00059314
TATDN1	0.230766	0.000595475
RHBDD2	0.389856	0.000600936
MRPL34	0.27512	0.000608966
SAT2	0.326965	0.000615611
RPS23	0.189322	0.000623477
CHMP4B	0.27278	0.000625644
VCAN	0.324212	0.000630696
BLOC1S1	0.301783	0.000631105
DDX52	0.387823	0.000633879
DNAJC1	0.407505	0.000633879
KDELR1	0.353586	0.000635982
PQBP1	0.284466	0.000637346
SLC2A3	-0.689523	0.000643909
IMP3	0.154165	0.000645794
PODXL2	0.391708	0.000650981
GLRX5	0.385574	0.000650981
SURF1	0.29237	0.000651669
C1S	-0.421652	0.000661341
MEOX2	0.558964	0.000668517
DHX30	0.386601	0.000668517
LSM1	0.203583	0.000674388
ZSCAN16-AS1	0.386116	0.000686497
AP2B1	0.39281	0.000691381
H1FX	0.378309	0.000692409
IFI44L	0.51696	0.000692458
PNKP	0.37577	0.000704931
SPEF2	-0.531663	0.000707075
RPS4X	0.204311	0.000711555
THAP12	0.356925	0.000723831
ADAR	0.262238	0.000727021
TXN	0.426113	0.00073388
NOVA1	0.470843	0.000736888
MRFAP1L1	0.40627	0.000740344
DBN1	0.327815	0.000742467
GLUD1	0.377833	0.000743207
PPP4R3B	0.377203	0.000743207
QARS	0.253618	0.000758162
TRIR	0.311745	0.000758702
ANP32E	0.407274	0.000774497
RNF10	0.368249	0.000780807
UBE2F	0.364021	0.000783434
ARID1A	0.395024	0.000787713
TPT1	-0.248988	0.000800829
OGA	0.330339	0.000809052
WDR13	0.250187	0.000818025
AMOTL2	-0.71104	0.000844514
TTC3	0.431669	0.000851718
AP1S2	0.374215	0.000855215
LTBP4	0.340147	0.000857859
SMIM20	0.331053	0.000861145
CAPN2	0.28002	0.000861664
CCNG2	0.356031	0.000864645
RNF167	0.37053	0.000870112
TMEM134	0.274929	0.000875868
PSPC1	0.399372	0.00089315
CNOT2	0.242898	0.000908211
CCNG1	0.268987	0.000911454
CSRP1	-0.903667	0.000916436
GNB1	0.364013	0.000916762
CBX3	0.288084	0.000933517
ANXA1	-0.472269	0.000939446
CKAP4	0.282595	0.000965196
ARHGAP28	0.388649	0.000965758
TECR	0.235224	0.000974213
CORO1B	0.287155	0.000975844
TRPS1	0.391937	0.000991171
FBL	0.249985	0.00100161
TMEM258	0.328091	0.00100304
ZNF503	0.369817	0.00101396
CCZ1	0.362743	0.00101721
CAVIN1	-0.574365	0.00102522
ZFP36L2	0.342104	0.00102657
DAP3	0.356713	0.00102711
SNRPB	0.36186	0.00103309
STX10	0.222603	0.00103361
AP1S1	0.236059	0.00105009
PTPRG	0.268917	0.00105411
CFDP1	0.369629	0.0010575
FAM92A	0.281108	0.00106667
ZCCHC3	0.357736	0.00107124
XXYLT1	0.345253	0.00107124
ZNF706	0.124876	0.0010821
CSRP2	0.244431	0.00108659
PLEKHO1	0.22175	0.00111127
HM13	0.27046	0.00111258
MINOS1	0.178853	0.00112218
RABAC1	0.212469	0.0011369
PAXX	0.265374	0.00114153
CRBN	0.221396	0.00115887
ROR2	0.392886	0.0011634
SRP14	0.253538	0.00116572
RAP2C	0.366347	0.00118748
TSEN15	0.34478	0.00118748
DNAJC4	0.267756	0.00119483
RPL7A	0.195756	0.001211
FAM96A	0.289368	0.00121303
IGF2BP3	0.352722	0.00121835
ERCC1	0.116964	0.00122207
PDLIM7	0.322114	0.00122269
EGLN2	0.159353	0.00122623
THOC7	0.215635	0.00124324
STARD7	0.292862	0.00126142
HDHD5	0.366258	0.00126354
FASTKD5	-0.425083	0.00126785
CYTL1	0.360707	0.00127496
LYPLA1	0.205745	0.00128042
TMCO1	0.088373	0.00128461
NIPSNAP2	0.275752	0.00129347
SORBS3	0.286072	0.00129399
NTMT1	0.293786	0.00129718
M6PR	0.343253	0.00131553
IGF2BP1	0.347133	0.00131553
ALX3	0.392167	0.00131553
MMAB	0.382621	0.00131553
MBIP	0.307186	0.00133162
LSM10	0.319748	0.00134482
ANAPC5	0.29445	0.0013451
BAG1	0.282897	0.00136485
RBMS3	0.37571	0.0013801
TAF15	0.351746	0.00138431
HSF1	0.361381	0.00138742
PCBP2	0.28575	0.00139337
COPS9	0.224017	0.00139626
SRI	0.223696	0.00139933
EIF3H	0.396638	0.00140406
NDUFB3	0.202098	0.00142597
HILPDA	0.349307	0.00142813
PPM1G	0.178163	0.00143684
SLC25A36	-0.744149	0.00144131
RPL18	0.150599	0.00145092
PRRC2B	0.369864	0.00146342
BAD	0.236208	0.00146357
MRPS5	0.337117	0.00148278
MTERF4	0.325522	0.00149387
WAC-AS1	0.345253	0.00149387
PSMA1	0.193082	0.00150437
ZFHX3	0.461854	0.00151722
P3H4	0.318768	0.00152273
PEG10	0.301036	0.00152927
GRINA	0.335753	0.00153216
EIF3M	-0.60953	0.00153886
FZD4	-0.465389	0.00155174
HOXA9	0.374381	0.00155292
BZW1	0.169838	0.0015597
SARS	0.297253	0.00156846
HAUS1	0.271298	0.00159654
PPP1CA	0.250207	0.00160343
ODF2L	0.318887	0.00164816
RASSF8-AS1	0.342231	0.00165266
MAGEF1	0.214153	0.00165381
MARK3	0.247343	0.00166186
MIDN	0.263752	0.00169127
MAP7D1	0.33506	0.00169477
MLST8	0.336782	0.00169477
FAM3C	0.291339	0.00169572
SERPINF1	0.126702	0.00170363
LYPD1	-0.870748	0.00170374
TNRC6B	-0.0172575	0.00171976
SDHC	0.189398	0.00172749
BPHL	0.329362	0.00173789
NFIB	0.342863	0.00176064
CRELD2	0.367931	0.00176909
FAHD2A	0.33372	0.00178204
GAS2	0.543096	0.00179501
JARID2	0.185257	0.00180463
CEBPZOS	0.298443	0.00181436
FOXO3	0.238447	0.00183383
MCRS1	0.329102	0.00185167
SNRNP27	0.349795	0.00185207
WASHC1	0.340641	0.00187351
ARMC10	0.318114	0.00187352
HEG1	-0.405165	0.00187754
FAM133B	0.211693	0.00189796
SESN3	0.0433603	0.00189964
CIZ1	0.350602	0.00190318
APBA2	0.333287	0.00192089
SRSF8	0.328662	0.00192089
SPG21	0.274295	0.00193155
FUNDC2	0.294771	0.00194197
SNRNP70	0.209363	0.00194765
MME	0.417267	0.0019694
NR3C1	-0.790096	0.00197193
RYBP	0.346361	0.00197358
GOLM1	0.214664	0.00198836
LYRM2	0.255481	0.00201455
NTHL1	0.253248	0.00202837
TSC22D3	0.101509	0.0020338
ICE1	0.325637	0.00206988
AP2S1	0.233543	0.00208007
ATN1	0.307963	0.00208022
PBDC1	0.327398	0.00212191
MRPL40	0.230355	0.00213117
BEX2	0.272988	0.00214779
DKK1	0.903529	0.00217893
PPA2	0.325611	0.00220108
RAB34	0.314743	0.00221816
INKA1	0.174114	0.00221945
CBX2	0.326861	0.00222969
HP1BP3	0.043035	0.00224447
AMZ2	0.158758	0.00224965
HEBP2	0.164329	0.00225223
COX6C	0.32236	0.00226751
GSPT1	0.315405	0.00228548
SIX1	0.520164	0.00229463
GTF3A	0.239322	0.00231378
AKT1S1	0.329575	0.00231557
EGFL6	-0.544648	0.00231842
SERINC5	-0.332089	0.0023292
MAPKAPK5	0.323327	0.00234259
APOO	0.324013	0.00234259
SUMO3	0.237341	0.0023531
EIF6	0.0382113	0.00235796
CWC15	0.21159	0.00238081
LPAR6	-0.788302	0.00238297
ELP6	0.324517	0.00239888
GGCT	0.00895026	0.00239942
NOSIP	0.164774	0.0024011
PAFAH1B2	0.295492	0.00240611
SLC25A39	0.186326	0.00241065
TAF12	0.320059	0.00241341
TNFAIP2	-0.320686	0.00241546
SMARCD3	0.294882	0.00241672
CYB5R3	-0.0874781	0.00242462
PMPCB	0.355426	0.00242577
MFF	0.185584	0.0024264
COMMD3	0.143307	0.00244825
NDUFC1	-0.0344866	0.00245495
TTC27	-0.398041	0.00247459
XRCC1	0.195307	0.00248148
SUMO1	0.292518	0.00250467
EXOG	0.309956	0.00252208
PITPNB	0.319539	0.00252208
PDLIM4	0.261328	0.0025383
NDUFA8	0.16793	0.00254396
DPH5	0.246157	0.00254466
STK25	0.314981	0.0025481
SRSF5	-0.41208	0.00255492
TSHZ2	0.0364117	0.00257463
ERGIC3	0.254872	0.00258344
DCHS1	0.309603	0.00258473
UBE2Q2	0.321867	0.00258473
LSM12	0.30985	0.00258473
AUP1	0.208025	0.00260198
EEF2	0.241908	0.00263293
C19orf12	0.303	0.00264884
VKORC1	0.278638	0.00266832
RPS6KB2	0.225529	0.00269111
HOTAIRM1	-0.368391	0.00274438
ZNF738	0.139216	0.00276018
RBM15B	0.291216	0.00278158
SNX3	0.0862433	0.00278457
EEF1D	0.271345	0.00279225
C12orf43	0.316848	0.00285027
SVIL-AS1	-0.414206	0.00288458
IGBP1	0.176145	0.00289464
ZNF22	-0.648526	0.00290307
TCAF1	0.336546	0.00291603
MTX1	0.303785	0.00292056
RAC3	0.301077	0.00292056
E2F4	0.292803	0.00292056
BTF3L4	0.21976	0.00292625
CBWD1	0.32823	0.00293223
AIMP1	0.312435	0.00294076
LAMTOR5	0.228324	0.00296537
NOL12	0.298989	0.00299247
CDKN2AIPNL	0.239117	0.00300664
ISCA2	0.122063	0.00302191
ARRDC3	0.202851	0.00308013
UBE2D1	0.19439	0.00308064
AKR1A1	0.240662	0.00308141
HELLS	0.262365	0.00308563
NINJ1	0.201131	0.00308741
ATF6B	0.13752	0.00310685
CC2D2A	0.316039	0.00314132
MEA1	0.198314	0.00315311
MRPS33	0.0855206	0.00315923
LRBA	0.307403	0.00317091
EEF1G	0.295832	0.00321833
UBLCP1	0.312881	0.00325023
PTGES2	0.299257	0.00328135
NDUFS3	0.104434	0.00328388
SMIM12	0.315888	0.00329467
IRX3	0.371614	0.00329711
CACNA1G	0.31932	0.00329711
NT5DC2	0.17482	0.00331841
LCMT1	0.231545	0.00333261
TACC1	-0.571834	0.00336509
HNRNPA0	0.252191	0.00337485
GATD1	0.311945	0.00337771
ASXL3	0.332982	0.00337771
TNIP1	0.290923	0.00337771
MXD4	0.310115	0.00337771
SLC25A1	0.201334	0.00339894
NDUFA5	0.319837	0.00340215
ZNF667-AS1	0.294179	0.00342543
FGFR1	0.22532	0.00343349
ZNF581	0.209906	0.00345974
GTF2H2	0.303409	0.00346016
PDLIM2	0.288172	0.00353259
SOX9	0.369346	0.00353996
IFNGR2	0.15599	0.00355927
MTCH2	0.138115	0.00356319
ARF6	0.186768	0.00356551
NIPSNAP1	0.285622	0.00357764
ORMDL1	0.0861532	0.00359604
C14orf119	0.305397	0.00361532
ITGB1BP1	0.261148	0.00362029
ISY1	0.287787	0.00363076
SAC3D1	0.28411	0.00363077
EIF4EBP1	0.223441	0.00364086
CBX5	0.124583	0.0036504
EIF4H	0.111399	0.00365639
COL9A1	0.564236	0.00366713
EIF4EBP2	0.217057	0.0037309
RAB5C	0.186625	0.00373161
SMIM26	0.266036	0.00376102
ROBO2	-0.890657	0.00377178
DGCR6L	0.121571	0.00379168
ACP1	0.152869	0.00379326
SVBP	0.0272771	0.00379581
ANAPC15	0.229578	0.00380856
PLEKHJ1	0.177311	0.00380979
GRAMD1A	0.268457	0.00382147
ENDOV	0.259469	0.00383261
COA3	0.124043	0.00384616
RPS8	-0.130506	0.00386768
THOC3	0.298692	0.00390158
NKAPD1	0.287312	0.00390158
TSR3	0.284492	0.00390158
USE1	0.238239	0.00391262
KAT8	0.192822	0.00392184
CAPZB	0.259322	0.00392635
SPARCL1	-0.607098	0.00392829
TMEM97	-0.0059992	0.00392883
PDGFRA	0.165666	0.00396539
KMT5B	0.327425	0.00396898
PTK7	0.301877	0.003996
RNF115	0.286584	0.003996
PDCD5	0.181258	0.00406432
EPM2AIP1	0.275756	0.0040902
ZNF84	0.289034	0.00409256
CCDC25	-0.135135	0.00409773
HOXC8	0.316788	0.00411051
TIAL1	0.0237602	0.00412131
USP8	0.317221	0.00413621
STMP1	0.224252	0.00415977
IGLON5	0.294081	0.00419132
THEM4	0.286115	0.00419132
FGFR2	0.31421	0.00419132
PTX3	0.39711	0.00419132
PIAS2	0.296047	0.00419132
REX1BD	-0.0760827	0.00419577
NUBP2	0.182491	0.00422732
RNF175	0.16063	0.0042836
EFNB1	-0.164561	0.00428478
LRRC47	0.292177	0.00429232
CHTF8	0.278229	0.00429232
COX5B	0.197816	0.00429845
ERH	0.171834	0.00431839
MYL12A	-0.576611	0.00437917
PAIP1	-0.0885943	0.00438016
CISD1	0.200735	0.00441416
SDC1	0.327489	0.00443766
UBE2A	0.195047	0.00444024
COX6B1	0.22686	0.00445615
ARFGAP2	0.320737	0.00446222
MOCS2	0.244708	0.00447102
DCAF16	0.29223	0.00450122
PRMT6	0.283769	0.00450122
TUSC1	0.285682	0.00450122
PFDN6	0.310901	0.00453891
EPB41L4A-AS1	0.127756	0.00454906
TPM2	-0.488641	0.00455804
RPL27	0.188438	0.00459458
ZNF618	0.3258	0.00460814
MSX2	0.340951	0.00460923
CAPN6	0.350152	0.00460923
FXN	0.294466	0.00460923
BEX3	0.301394	0.00461149
DYNC1LI2	0.188292	0.00462175
CDK16	0.166791	0.00462682
LSAMP	0.255034	0.00462761
MRPL51	0.190265	0.00462901
MCTS1	0.0911726	0.0046389
NDEL1	-0.447238	0.0046624
COX7A2L	0.131523	0.00468065
RNF7	0.264541	0.00470955
IFI44	0.223781	0.00471464
TWIST2	0.376982	0.00471967
MOSPD3	0.183626	0.00476141
DLGAP4	0.164737	0.00477046
APOPT1	0.166154	0.00480123
RNF168	0.285541	0.0048326
PCDHB2	0.315527	0.0048326
RRP7A	0.276951	0.0048326
CMSS1	0.263264	0.00483802
ACTG1	-0.227308	0.00487643
RAD23B	0.308624	0.00488507
MECOM	0.268095	0.00490411
POLR2H	0.147377	0.00492148
SESTD1	0.319032	0.00494406
ZNF467	0.280031	0.00494807
TMEM126A	0.200578	0.00496241
MRPL27	0.112751	0.00496978
TSPO	0.0985116	0.00504998
TIMM22	0.281628	0.00506107
PTEN	0.273125	0.00506613
MED8	0.28139	0.00506613
SLBP	0.128582	0.00508122
H1F0	0.225463	0.00513416
CHD3	0.129764	0.00513548
DMKN	0.284527	0.00516628
SLC35C2	0.289743	0.00518684
MRPL30	0.287076	0.00518684
EHMT2	0.235762	0.00519403
PDAP1	-0.0451516	0.00520787
HIF3A	0.214117	0.00520908
UBE2D2	0.164423	0.00522729
ZNF397	0.238233	0.00522974
PRDX3	0.128409	0.00525914
ATP5MPL	0.292565	0.00529176
TUBA1B	-0.424555	0.00530261
CXXC1	0.269532	0.00531026
SNRPD3	0.208991	0.00531102
NAXE	0.126718	0.00531195
TSPAN3	-0.00884974	0.0053167
MCUR1	0.289451	0.00535823
ACAA2	0.103727	0.00537326
DPH3	0.191119	0.00539114
SRP9	0.330506	0.00539746
FAM49B	0.141774	0.00541571
CFL2	0.26122	0.00542283
HDAC8	0.277067	0.00543644
IFI27L1	0.261678	0.00543644
FAT3	0.332869	0.00543644
RDH14	0.12129	0.00544906
FUBP1	0.19484	0.00547025
DCTN2	0.0705989	0.00547721
TRMT112	0.245432	0.00549962
RNMT	0.0263117	0.00550613
EFNA4	0.000705897	0.00553615
CYHR1	0.262379	0.0055385
CINP	0.270297	0.00556543
SKIDA1	0.320329	0.00556544
FABP7	0.541097	0.00556544
LIX1L	0.280024	0.00556544
TTC19	0.234914	0.00562997
LIX1	0.273742	0.00563605
TOP2B	0.0499176	0.00563956
HMGB1	0.29198	0.00565836
PUDP	0.281725	0.00569731
MRPS25	0.270659	0.00569731
FRMD6	0.295527	0.00569731
ZNF431	0.273235	0.00569731
TIPRL	0.194004	0.00570798
NLRP1	0.158374	0.00570798
GCHFR	0.147863	0.00570798
MRPS16	0.187158	0.00570908
CISH	-0.54493	0.00572391
EIF2S2	0.0544548	0.00572525
JMJD6	-0.501528	0.0057291
HMGN3	0.22509	0.00575887
FDPS	0.306815	0.00583002
DEXI	0.259901	0.00583213
OLFM2	0.265868	0.00583213
CALM2	-0.515164	0.00584249
FAM110B	0.294428	0.00585498
MRPL21	0.135964	0.00591099
HINT1	0.194804	0.00593418
ZNF280D	0.193454	0.00594191
PNISR	-0.541962	0.00595525
MT-ND5	-0.481209	0.00596451
HOOK2	0.269485	0.00596994
ADAMTS6	0.323634	0.00596994
RNF145	0.293755	0.00599138
CCDC34	0.16382	0.00601163
NHLRC3	0.151298	0.00601862
THSD7A	0.121156	0.00606908
RNF114	0.134994	0.00610793
REPIN1	0.263231	0.00611082
GDF10	0.343811	0.00611082
FAM173A	0.265349	0.00611082
COL5A1	0.233648	0.00612835
EXOSC1	0.20723	0.00612923
ARHGDIA	0.226779	0.00614146
AASDHPPT	0.309214	0.00617104
TCEAL7	0.162612	0.00621442
TRO	0.270761	0.00625483
SCPEP1	0.276074	0.00626328
TMEM216	0.230588	0.00630912
SHARPIN	0.258041	0.00636602
DCAF7	0.130645	0.00636943
GGA1	0.213377	0.00637708
TXNL4A	0.274114	0.0063901
SAV1	0.252914	0.00640203
TPGS1	0.272742	0.00640203
NUCKS1	-0.60807	0.00646123
SENP5	0.211531	0.00648048
ZDHHC4	0.28186	0.00650401
STK16	0.269285	0.00650837
RBCK1	0.250753	0.00652766
ABCE1	0.216959	0.00653577
NUDT14	0.260878	0.00654006
SRGAP2B	0.287348	0.00655249
ZNF33B	0.274424	0.00655249
INO80E	0.266098	0.00655249
CRLS1	0.25646	0.00655249
MRPS26	0.0962935	0.00655605
BOC	0.237064	0.0066208
PSENEN	0.145367	0.00663749
ATP5MC1	0.144767	0.00663934
RASL11B	0.342293	0.00664874
DLG5	0.299977	0.00664958
GOLGB1	-0.87373	0.00667163
ZYX	0.0973747	0.00670772
ZFYVE16	0.173988	0.00670772
POLR2J	0.0562948	0.00683143
VPS4A	0.151478	0.00686324
KPNA4	0.25993	0.00686346
MPC2	0.090658	0.00690118
NAV3	0.348561	0.0069038
MT-CO3	0.0960985	0.00693336
SLC35E2B	0.245571	0.00694202
GPI	0.289975	0.00697452
RAB40B	0.264059	0.00702411
TMEM45A	0.263913	0.00702411
SNRNP35	0.264692	0.00702411
DHRS4-AS1	0.254644	0.00702411
ABHD17A	0.250041	0.00702411
ZDHHC7	0.259087	0.00702411
ZSWIM7	0.253997	0.00702636
PSMB4	0.155779	0.00706006
FAM96B	0.0535841	0.00710791
NEDD9	-0.499947	0.00713746
CNOT7	0.103215	0.00715789
BTBD3	0.28641	0.0071883
C17orf49	0.258647	0.0071883
BCL7B	0.256649	0.0071883
RNF130	0.199795	0.00719823
ERGIC1	-0.184666	0.00726192
AAK1	0.254127	0.00726459
AAMP	0.156226	0.00727617
LPP	0.290816	0.00732184
CRK	0.160526	0.00735028
MRPL37	0.133911	0.00735028
NDUFA7	0.100446	0.00735029
DCP1A	0.257922	0.0073561
MRC2	0.25622	0.0073561
PITPNA-AS1	0.243071	0.0073561
IGDCC3	0.290543	0.0073561
ABRAXAS1	0.131472	0.0073587
LTA4H	0.239353	0.00736125
COTL1	0.262398	0.00739793
DCTN5	0.280521	0.00740111
COPS2	0.0912265	0.00743284
ADIPOR1	0.263525	0.00747794
ZDHHC3	0.161092	0.00751969
POLR3D	0.254642	0.00752759
HOXA11	0.294774	0.00752759
HDLBP	0.0637788	0.00757471
SHKBP1	0.233884	0.00760535
MRPS18B	0.0736967	0.00762796
ST5	0.158794	0.00765768
ALX4	0.2921	0.00770285
FDX2	0.255359	0.00770285
MUS81	0.257624	0.00770285
ACTB	-0.283814	0.0077302
IPO5	0.310003	0.00775002
PSMB2	0.0923964	0.00775273
ISOC2	0.200101	0.00775337
PHB2	0.0984832	0.00777834
TUSC3	0.112134	0.00778187
UXT	0.127747	0.00778974
CDC42BPA	0.207216	0.00783369
TRIM2	0.141036	0.00786953
KIAA0232	0.252756	0.00788195
SOCS1	0.288296	0.00788195
TMEM251	0.252528	0.00788195
FDX1	0.0374466	0.00793536
GAMT	0.285536	0.00796821
BNC2	0.297794	0.00806497
S1PR2	0.288243	0.00806497
PGP	0.244118	0.00806497
SCD5	0.271792	0.00806497
NBEAL1	0.0737447	0.00808457
TBCB	0.113763	0.00815595
CYC1	0.167671	0.00816247
TXNRD1	0.293596	0.00819649
C16orf45	0.159024	0.00823455
TMED4	0.146296	0.00824886
PTPN13	0.259787	0.00825199
MRPL1	0.130757	0.0082792
HDAC3	0.112348	0.00836922
ZNF426	0.198233	0.00838471
N4BP2	0.158092	0.00842295
HERC2	-0.0152322	0.00842455
TIMM23	0.238785	0.0084431
CBR4	-0.0610744	0.00847791
TMEM219	0.13952	0.00857455
EXOSC7	0.129054	0.00859582
FAM45A	0.180661	0.00860941
SAMD11	0.00845824	0.00861537
BBIP1	0.104117	0.00861537
LRRC28	0.259501	0.00863837
COA1	0.0493063	0.00865035
PPIL1	0.268399	0.00868067
CCDC115	0.282285	0.00869414
CUEDC2	-0.0252177	0.00871974
C9orf3	0.318881	0.00872705
HOXD8	0.31009	0.0087286
SLC25A37	0.276764	0.00874077
ASPSCR1	0.162966	0.00879193
SPATA20	0.179465	0.0088119
ETFB	0.152743	0.00882069
HEBP1	0.244257	0.00882115
ANKRD46	0.260749	0.0088379
DCBLD2	0.261026	0.0088379
SYNPO	0.267926	0.0088379
HOXC9	0.0495459	0.00889442
C15orf61	0.272358	0.0089396
HEY1	0.29174	0.00904178
NUDT1	0.24397	0.00904178
SMTN	-0.50001	0.00906618
RBMX2	0.218378	0.0091285
DOK5	0.275749	0.00913258
PYCR1	0.186112	0.00918568
HYI	0.22464	0.00923609
MDH2	0.191616	0.00924172
CUTALP	0.259729	0.00925009
COQ8B	0.250898	0.00925009
MRPL4	0.0266919	0.00927951
POLD2	0.192348	0.00930231
PDRG1	0.219687	0.00930673
TARS	0.262009	0.00931593
PPP1R3C	-0.355965	0.00931797
KDM5B	0.0463535	0.00932439
TGFB2	0.204508	0.00938441
LMNB1	0.200896	0.00940567
ADH5	-0.185661	0.00943834
RSPRY1	0.0115815	0.00945905
MIR181A1HG	0.251372	0.00946292
MRPS15	0.114771	0.00947858
STT3A	-0.540513	0.00955034
YBX3	0.233533	0.00957351
PPIL3	0.114346	0.00960126
LLPH	0.096206	0.00960712
TXNDC9	0.0690057	0.00966747
CSNK1G3	0.266205	0.0096734
TMEM132A	0.242519	0.00968036
SLC5A3	0.245259	0.00968036
PARM1	0.28758	0.00968036
ARIH1	0.245792	0.00968036
DUSP15	0.239771	0.00968036
CIB2	0.240917	0.00968037
SNW1	0.096082	0.00972817
UTP11	0.0211108	0.00973134
SLC50A1	0.213181	0.00974838
KXD1	0.137136	0.00975928
MED4	0.0995871	0.0097875
CKLF	0.135901	0.00985911
FHL3	0.19771	0.00989565
CASP8AP2	0.242445	0.00990252
SOX12	0.24853	0.00990252
ZC2HC1A	-0.757872	0.00999294
FAM104A	0.1274	0.0100821
BORCS7	0.165932	0.0101256
SULF2	0.274414	0.0101295
CHCHD1	0.188458	0.0101518
CCDC88A	0.104025	0.0102328
NOC2L	0.153807	0.0102847
QPRT	-0.714276	0.0103303
GOLPH3	0.236634	0.0103614
TBC1D16	0.234443	0.0103614
CENPM	-0.442648	0.0104643
NCK1	0.23456	0.0104655
NDUFB8	0.270184	0.0104685
ILF3-DT	0.179742	0.0104691
TOMM20	0.128097	0.0105279
RPS9	0.108241	0.0105286
TUBGCP4	0.242621	0.010581
DFFA	0.27239	0.0106316
KTN1	-0.31291	0.010636
ITM2C	0.0293227	0.0106532
ERI1	-0.293003	0.0106671
CHD1	-0.651747	0.0107195
ZNF75A	0.239016	0.0107495
IDH1	0.249799	0.0107642
PCNX4	0.132846	0.0107739
C19orf53	0.216789	0.0107929
ACAT2	0.164819	0.0108258
IQGAP1	-0.377402	0.0108323
MSRB1	0.23215	0.0108402
C12orf49	0.249366	0.0108402
AKIP1	0.229021	0.0108402
H2AFZ	0.249481	0.0109248
UQCRC1	0.0581612	0.0110099
NABP2	-0.104746	0.0110099
PAK2	-0.798688	0.0110773
NDUFB10	0.0412834	0.011082
DCAKD	0.231673	0.0110874
NGRN	0.246657	0.0110874
NPDC1	0.266274	0.0110874
MRPL33	0.107235	0.0111183
ARPC3	0.00849299	0.0111514
RBBP6	0.0468728	0.0112265
SLC25A33	0.16244	0.0112694
GSN	0.27954	0.0113334
TMUB1	0.240072	0.0113399
ADAMTS9	0.274356	0.01134
CCNQ	0.218485	0.01134
PNMA1	0.159069	0.0114963
DHPS	0.167636	0.0114997
PNKD	0.0676142	0.0115487
BOP1	0.237022	0.0115979
SEC22C	0.227933	0.0115979
LYRM9	0.241587	0.0115979
PANK2	0.236609	0.0115979
PTP4A3	0.233281	0.0115979
SNAPC3	0.232462	0.0115979
PPIF	0.231613	0.0115979
ANKLE2	0.238022	0.0115979
SLC16A9	0.231135	0.0115979
SFXN1	0.210364	0.0116227
SNAP23	0.104542	0.0116475
MED6	0.192026	0.0116609
SIGIRR	0.252415	0.0117639
RPRD1A	0.0764289	0.01178
TAX1BP3	0.0568641	0.0117882
HIKESHI	0.0332375	0.0118123
COG8	0.227521	0.0118614
XPNPEP3	0.248467	0.0118614
GXYLT1	0.231127	0.0118614
HNRNPH2	0.156372	0.0118885
ECH1	0.111799	0.0119041
ZFAS1	0.238092	0.0119584
EFNA3	0.232224	0.0119593
GNB4	0.264912	0.0119717
TMEM60	0.180102	0.0120165
KRTCAP2	0.0497707	0.0120643
EYA1	0.287665	0.0121305
CASC10	0.256487	0.0121305
HSPA12B	0.241013	0.0121305
RNPEP	0.239287	0.0121305
TFAP4	0.233335	0.0121305
TENM3	0.297311	0.0122085
CDK4	0.160935	0.0122589
CHURC1	-0.0492762	0.0123475
EMC8	0.220408	0.0123638
PLPP3	0.00166048	0.012365
CRTC3	0.232962	0.0124054
MBP	0.275183	0.0124054
AFG3L2	0.223367	0.0124054
PSMA6	0.235082	0.0124054
SIGMAR1	0.22522	0.0125224
GLO1	0.130003	0.0125305
KLF3	0.249908	0.0125737
RAB4A	0.116314	0.01259
FSCN1	0.0206346	0.0125923
DACT1	0.0180425	0.0125995
CDC42EP3	-0.764251	0.0126498
TYMS	0.23976	0.0126862
SLC39A3	0.229225	0.0126862
NFATC3	0.228301	0.0126862
IDH3B	0.14844	0.0127048
NDUFB7	0.196841	0.0127058
TRAPPC2L	-0.0612217	0.012718
C1orf52	0.121808	0.0127304
SMDT1	-0.605641	0.0127356
WDYHV1	0.256944	0.0127988
CSAD	0.154633	0.0128175
PTOV1	-0.0275604	0.0128696
TAF10	0.215818	0.012973
DRAM2	0.215785	0.012973
CALM1	-0.823447	0.0130243
FUS	0.172419	0.0130575
C12orf76	-0.0798607	0.0130687
SCNM1	0.118164	0.0130852
POLR2A	0.15829	0.0131237
R3HDM2	0.155533	0.0131529
VAT1	0.247335	0.013202
PPM1A	0.232604	0.0132659
SLC7A8	0.228352	0.0132659
VMO1	0.278151	0.0132659
UBE2S	0.234603	0.0132659
C3orf14	0.230513	0.0132659
DNAJC18	0.223788	0.0132659
SNHG9	0.220558	0.0132659
PMVK	0.13322	0.0133331
MECP2	0.08673	0.0134449
TXN2	0.0923023	0.0134668
ZNF10	-0.398473	0.0135355
RBMX	0.246354	0.0135473
FRMD6-AS1	0.240728	0.0135651
GMNN	0.232018	0.0135651
ADPRHL2	0.216642	0.0135651
RIMKLB	0.203824	0.0135713
SNX2	-0.10066	0.0135765
COMMD6	0.233012	0.0135829
MT-ND1	0.208229	0.0136258
CHMP4A	0.14333	0.0136472
ID1	0.0895794	0.0136612
PPT1	0.00301097	0.0136612
STAG1	0.135205	0.013743
KIF1B	0.076612	0.013743
HMGXB4	0.20005	0.0137634
API5	0.243202	0.0137674
CEP57	0.0592755	0.0137781
POLR2G	0.047729	0.0138075
CAMK2N1	-0.44556	0.0138097
TPBG	0.26468	0.0138499
FAM50A	0.229659	0.0138707
TRIM16	0.220145	0.0138707
JADE1	0.231084	0.0138707
MRPL14	0.114274	0.0139179
CTBP2	0.11975	0.0139249
ZNF146	0.0836136	0.0139295
HSPBP1	0.237049	0.0139436
CLIP3	0.16997	0.0139539
FDFT1	0.133904	0.0139697
SEC13	-0.0129149	0.0139704
CALCOCO1	0.161812	0.014016
TMEM179B	0.0901689	0.0140472
TP53RK	0.139989	0.0140472
CLIC1	0.156158	0.0140648
SMARCC1	0.114882	0.014121
NAT9	0.117587	0.0141222
DDA1	0.143335	0.0141554
PPP2CA	0.118052	0.0141674
ZNF43	0.22569	0.0141827
ZCRB1	0.0897828	0.0141862
ZNF277	0.253146	0.0141895
CCDC58	0.250364	0.0141895
HOXC10	0.196252	0.0141926
SELENOW	0.0925997	0.0142105
IFT52	-0.0251044	0.0142319
ADGRL1	0.198332	0.0143046
DMAC2	0.103047	0.0144483
VPS51	0.173373	0.0144545
ERV3-1	0.105885	0.0144591
GNPDA1	0.00936993	0.0144714
SEM1	0.266762	0.0144771
POLR2E	0.0596217	0.0144808
PIGBOS1	0.196974	0.014485
ZFAND2B	0.21419	0.0145014
SYNRG	0.220453	0.0145014
DNM1	0.234164	0.0145014
PIP4P1	0.209748	0.0145014
DBI	0.159921	0.0145577
MYDGF	0.0287976	0.0145827
RRP15	0.145229	0.0145981
PMF1	0.0744024	0.0146455
AMOT	0.260772	0.01465
MRPL2	0.149838	0.0147316
KCNMB4	0.238367	0.0148269
TMEM115	0.213167	0.0148269
BEND5	0.176656	0.014965
ARL6IP5	0.0104121	0.0149917
SC5D	0.110369	0.0149982
COPRS	0.14575	0.0149982
SERTAD4	0.0713561	0.0150118
HTATSF1	0.0602701	0.015014
NUMA1	0.254763	0.0150453
TTC17	0.178523	0.0150746
PRPSAP1	0.0147114	0.0151048
HIBADH	0.214896	0.0151593
TMEM30B	0.25654	0.0151593
NKTR	0.0592927	0.0151598
NFAT5	0.247549	0.0151921
SLC16A1	-0.558973	0.0152049
JTB	0.0759329	0.0152395
NPM3	0.0591784	0.0152611
GLRX3	0.110959	0.0152612
NUP85	-0.500036	0.0153308
RBMXL1	0.0669708	0.0153637
ZNF821	0.150345	0.0154904
ZNF766	0.219765	0.0154987
MACROD1	0.225317	0.0154987
CROCC	0.217901	0.0154987
YIPF2	0.217579	0.0154987
S1PR3	0.25496	0.0155164
ACTR1B	0.222938	0.0155167
TTC37	0.179487	0.0155314
CCDC124	0.127386	0.0155601
MPDU1	0.0759094	0.0155656
ATP6V1H	0.0959271	0.0155848
SAP30BP	0.09874	0.0156163
EIF3K	0.240962	0.0156243
AGPAT2	0.159806	0.0156653
BCAP31	0.0552774	0.015714
CXXC5	0.154878	0.0157516
CHCHD3	0.0183739	0.0157607
PIK3R1	-0.727125	0.0157732
ITGB3BP	0.144744	0.0158172
TIMM44	0.249059	0.0158212
POLR2J2	0.217595	0.0158453
TMEM222	0.223573	0.0158453
ACD	0.208223	0.0158453
COP1	0.213785	0.0158453
NBEA	0.127632	0.0158832
KLF10	-0.757371	0.0158915
ARPC1A	0.046933	0.0159491
TBCC	0.0787021	0.0159606
RNF213	-0.452302	0.0159953
CDO1	0.295913	0.0160053
HDGFL2	0.0394319	0.0160092
BMP5	0.225721	0.0160312
WDR86	0.214661	0.0161993
MMP24OS	0.213217	0.0161993
ZNF195	0.222008	0.0161993
C19orf70	0.0497041	0.0162665
OSGEP	0.183931	0.0162882
DNAH14	0.144378	0.0163241
ZMIZ1	0.252237	0.0163571
ISG20L2	0.186927	0.0163644
MAP4K4	0.131532	0.0164151
ASF1A	0.124326	0.0164171
PEPD	0.188284	0.0164641
UQCRQ	0.152162	0.0164848
DCK	0.23668	0.0165607
ZRSR2	0.229043	0.0165607
ZSCAN26	0.216439	0.0165607
CNMD	0.355809	0.0165607
ZNF71	0.221364	0.0165607
MLLT1	0.215294	0.0165607
DZIP1	0.0956693	0.0165959
SLC25A11	0.108507	0.0166075
FAM213A	0.135671	0.0166846
WFDC2	0.149101	0.0166873
EMC3	0.215415	0.0167046
POLE4	0.149174	0.0168623
ATXN2	0.253684	0.0169098
HSD17B14	0.22586	0.0169298
C2orf40	0.294617	0.0169298
NMT2	0.216651	0.0169298
ORMDL2	0.214954	0.0169298
BUD13	0.206533	0.0169298
DLL3	0.214394	0.0169298
CCDC106	0.211961	0.0169298
UBE2E3	0.288886	0.0170533
IGFBP4	0.0580782	0.0170838
CYP20A1	0.195019	0.0171545
TPRKB	0.0915515	0.017164
NUDT16	0.186302	0.0171902
HOXA10	0.187695	0.0171999
PKIG	0.0528286	0.0172334
UNC5B	0.0997225	0.0172917
DPPA4	0.245813	0.0173067
PCOLCE2	0.257744	0.0173067
TIAM1	0.225251	0.0173067
ZNF639	0.20714	0.0173067
SDHAF1	0.202145	0.0173067
RAD23A	0.118779	0.0173799
SZRD1	0.111363	0.0173857
SSBP3	-0.105881	0.0174167
VPS28	0.136416	0.0174255
TMEM242	0.171981	0.0174568
ALKBH5	0.0383729	0.0175082
FBXO17	0.0686566	0.0176159
INTS10	0.261356	0.0176373
PEBP1	0.264382	0.0176608
LRFN5	0.228736	0.0176915
NBR1	0.210549	0.0176915
MED24	0.217472	0.0176915
SREBF2	0.223424	0.0176915
ZNF714	0.215624	0.0176915
AEBP1	0.20153	0.0176915
GTPBP10	-0.455097	0.0176951
NONO	0.266485	0.0177047
ACAA1	0.178393	0.0177983
BIRC2	0.151541	0.0177983
YAP1	0.0813837	0.0178374
FERMT2	-0.541576	0.0178872
GLMP	0.182367	0.0179087
ZNHIT1	0.103729	0.0179311
TMEM67	0.2121	0.0180845
GALNTL6	0.246037	0.0180845
DDX39A	0.223928	0.018121
FRMD4A	0.0285154	0.018123
FNIP1	0.151183	0.0181461
CCNC	0.0945825	0.0182034
TERF2IP	-0.10713	0.0182042
CTSL	-0.850833	0.0182353
MRPS23	0.143547	0.0182371
RUVBL2	0.0607843	0.0182565
NDUFAB1	0.11617	0.0183997
ZNF253	0.218983	0.0184857
ADAM10	0.216738	0.0184857
ZBTB43	0.209267	0.0184857
NBPF14	0.222903	0.0184857
ZNF444	0.213183	0.0184857
PHLDB2	0.234803	0.0184857
C1orf53	0.215955	0.0184857
G6PD	0.213547	0.0185242
IMP4	0.165566	0.0185407
SIRT2	0.140708	0.0185814
KLHDC2	0.0282365	0.0186216
MIER1	0.12746	0.0186411
SLC39A7	0.203024	0.0187133
BMS1	0.221206	0.0187196
TWF1	0.199444	0.0187372
PRPF38A	0.0344425	0.0188551
MFGE8	0.105572	0.0188863
STRADB	0.21084	0.0188953
CGRRF1	0.203672	0.0188953
DYRK1B	0.216595	0.0188953
CBFA2T2	0.212374	0.0188953
SRGAP2C	0.201956	0.0188953
THOC5	0.206317	0.0188953
BAG6	0.149714	0.0190002
MPPED2	0.196854	0.0191197
HOXD9	0.273211	0.0191676
ILF3	0.0787971	0.0191837
POP7	0.0764557	0.019244
RPS11	-0.129469	0.0192441
ST13	0.215992	0.0192644
PIK3C2A	0.213055	0.0193136
MTFR1	0.203571	0.0193136
CWC25	0.204085	0.0193136
MSANTD3	0.207552	0.0193136
LRRC37B	0.20566	0.0193136
NQO2	0.215534	0.0193864
LAMP1	0.0722657	0.0193878
RNF126	0.087357	0.0194391
SNRPC	0.0573291	0.019498
PRPF31	-0.0575196	0.0195194
RPL5	0.107184	0.0195795
TM2D1	0.113001	0.0195991
UFM1	0.0272176	0.0196361
DGUOK	-0.0920974	0.0196773
ATXN7L3B	-0.0540942	0.019692
NBPF19	0.22037	0.0197407
GGA2	0.208426	0.0197407
CHAMP1	0.204487	0.0197407
RFX5	0.200066	0.0197407
DHCR24	0.216122	0.0197407
PPFIA1	0.211631	0.0197407
NINL	0.207268	0.0197407
STAT6	0.203835	0.0197407
MSRB2	0.168402	0.0197735
ZNF24	0.0567764	0.0197922
C18orf32	0.0961891	0.0198168
TMEM237	0.116248	0.0198601
EMD	-0.0420534	0.0198711
FAM171A1	0.22341	0.0199052
FAT1	0.238389	0.0199271
FGD5-AS1	0.139793	0.0199301
AK1	-0.148419	0.0199899
RAP1B	0.113779	0.0200545
IFRD2	0.232009	0.0201725
AIDA	0.231333	0.0201725
SARS2	0.207119	0.0201767
ZNF414	0.216181	0.0201767
C1orf50	0.201217	0.0201767
EPHB3	0.211105	0.0201767
LRRC57	0.203537	0.0201767
NDUFV1	0.0317557	0.0202149
B4GALT7	0.0968997	0.0202896
DNASE1	0.14519	0.0202896
MITD1	0.0985025	0.0202896
RBM3	0.088161	0.0203026
SERF2	0.228701	0.020313
RCN1	0.0208992	0.0204274
UBE3A	0.00219796	0.0204731
LMCD1	0.239565	0.0205834
OARD1	0.0710701	0.0206102
A1BG	0.205447	0.0206218
CCDC85A	0.222728	0.0206218
SLFN5	0.207696	0.0206218
ELOVL6	0.221528	0.0206218
SLC44A2	0.168389	0.0206377
ACTR1A	0.151031	0.0207399
CREBBP	0.251501	0.0207984
TMEM141	0.0661893	0.0210108
PHC1	0.2049	0.0210763
YPEL1	0.192731	0.0210763
ZDHHC17	0.204812	0.0210763
DUOX1	0.211059	0.0210763
CXXC4	0.206648	0.0210763
NMB	0.197958	0.0210763
UFC1	0.147193	0.0210824
ZNF32	0.0107678	0.0211527
PRPSAP2	0.0689246	0.0211749
CENPW	-0.0466621	0.0211749
FAF2	0.238579	0.0212114
ATP2B4	0.204499	0.0212476
CITED2	0.163361	0.0212579
ATP6V1C1	-0.534577	0.0213283
TKT	0.029572	0.0213456
RPLP1	0.12244	0.0214333
JAK1	0.112152	0.0214366
RPL7L1	0.0629728	0.0214691
EIF3J	0.172412	0.0214745
ZNF362	0.13347	0.0215372
PTPRF	0.200588	0.0215403
HDAC6	0.202031	0.0215403
SMIM4	0.199257	0.0215403
ARHGEF9	0.196738	0.0215403
PTPN11	0.194543	0.0215403
IGFBP2	0.217282	0.0215403
COL11A1	0.238258	0.0215617
MUC20-OT1	0.00917179	0.021574
MLF1	0.18744	0.0218261
JPT1	-0.0491354	0.0218443
DDOST	0.0403738	0.0218929
RGMA	0.214584	0.022014
DLX2	0.259754	0.022014
KIZ	0.211455	0.022014
TOX	0.211816	0.022014
RP9	0.14526	0.0220485
PDCL3	0.237529	0.0221789
ZSCAN18	-0.827001	0.0222555
C12orf45	0.0951723	0.0223286
XPO1	0.0578426	0.0223677
RAP1A	0.173254	0.0223761
TMEM119	0.0641602	0.0223865
FAM172A	0.139401	0.0224734
CLEC1A	0.234423	0.0224977
NDUFAF6	0.207849	0.0224977
MXRA5	0.20963	0.0224977
WIF1	0.270575	0.0224977
GPR137	0.194657	0.0224977
XAB2	0.191947	0.0224977
ZNF561	0.157579	0.0225222
AKR1B1	0.0130239	0.0225648
PTGFRN	0.0276587	0.0225711
NKAIN4	-0.291806	0.0226769
GDE1	0.212542	0.0226887
GID8	0.0946365	0.0227136
PPP2R1A	0.13784	0.0227704
PUF60	0.116798	0.0228162
GPS1	0.242823	0.0228274
ZNF771	0.232864	0.022981
GPC4	0.218153	0.0229914
MAPK7	0.20508	0.0229914
EIF2B4	0.193054	0.0229914
UBAC1	0.177756	0.0229914
AGBL5	0.184739	0.0229914
UHRF1	0.22322	0.0229914
DHRSX	0.188445	0.0229914
LDHA	0.223198	0.0230043
GTF2F2	0.191117	0.0230268
NXT2	0.235856	0.0230326
NARF	-0.109823	0.0230328
ARID1B	0.197458	0.0230447
SDF2L1	0.125035	0.0230554
RBM14	0.064389	0.0230554
MED19	0.1227	0.0231525
SPCS1	0.12254	0.0231639
RUNX1T1	0.01647	0.0232152
DTD1	0.230567	0.0232921
MAGOHB	-0.0490235	0.0233584
METTL26	0.175169	0.0233649
ZNF521	0.145302	0.0234258
DR1	0.211409	0.0234309
MPG	0.0771874	0.0234431
FGFBP3	0.198217	0.0234954
MBD5	0.194851	0.0234954
UBAP2	0.21971	0.0236068
CCDC28B	0.00711372	0.0236576
THOC6	0.225219	0.0236822
POP5	0.125504	0.0236899
MT-ND4L	0.20869	0.0236968
DDX50	0.071975	0.0237358
RXRB	0.20471	0.0239255
B3GALNT1	0.198527	0.0239775
MVK	0.221049	0.0240099
RRAGC	0.19041	0.0240099
FUT8	0.20048	0.0240099
ANKRD50	0.199205	0.0240099
NUAK1	0.205488	0.0240099
NR1H2	0.189919	0.0240099
HHLA3	0.114905	0.0240534
SYNGR1	0.089874	0.0240534
BCAT1	0.0651354	0.0240534
DNMT3A	0.0310445	0.0240944
RALBP1	0.102996	0.0241288
NUDT16L1	0.0807794	0.0241442
COL4A1	-0.810651	0.0241553
EIF2AK4	0.0650536	0.024215
GADD45GIP1	0.174277	0.0242486
SLITRK6	0.179972	0.024251
BCLAF1	0.0385739	0.0242717
LSM2	-0.0827194	0.0242872
PRPF19	0.234466	0.0243586
TIMMDC1	0.0901608	0.0243795
REL	-0.595728	0.0244288
WDR18	0.242014	0.024489
PDZRN4	0.212896	0.0245352
AHDC1	0.197575	0.0245352
PLCXD1	0.193308	0.0245352
RPP30	0.0946591	0.0245674
KRT8	0.0780714	0.0245674
GMDS	0.0455949	0.0245674
GOPC	-0.799479	0.0246522
C20orf27	0.0265968	0.0247873
CREM	0.116258	0.0248037
C4orf3	0.0358393	0.0249361
ZNF428	0.194207	0.0249531
EPB41L3	0.195123	0.0250714
SEMA4C	0.193443	0.0250714
KDM6B	0.0849562	0.0250918
NSMCE2	0.170281	0.0251274
UBE2D3	0.0116033	0.0252015
ARID3A	0.0480575	0.0252158
MRPL23	-0.0247263	0.0252487
DPM2	0.187699	0.025257
TTYH3	0.117929	0.0253583
MAPK6	0.102325	0.025568
PSAT1	0.0846145	0.0255716
ZMYM3	0.196648	0.0256188
NAXD	0.190928	0.0256188
SSC4D	0.182717	0.0256188
SMYD2	0.179329	0.0256188
ZNF358	0.183599	0.0256188
SART1	0.0766067	0.0256267
HPS4	0.121793	0.0256267
FNBP4	-0.909324	0.0256465
TPI1	0.298761	0.0257012
R3HCC1	-0.00151002	0.0257435
CPSF3	0.204145	0.0257673
TUSC2	0.0642154	0.0258015
PSMB1	0.144318	0.0258306
ZNF511	0.159244	0.0258938
ALG5	0.134681	0.0259093
TRAPPC3	0.0829802	0.0259154
TCF3	0.104475	0.0260563
POP4	0.150846	0.0260599
ARHGEF12	0.0794283	0.0261723
SRP68	-0.0290907	0.0261723
DVL3	0.187481	0.0261776
REPS1	0.190193	0.0261776
GTPBP6	0.18809	0.0261776
LRP12	0.200262	0.0261776
KAZALD1	0.233232	0.0262231
TIMP1	0.0919648	0.0262366
JAGN1	0.0594027	0.0262387
EIF2A	0.0217496	0.0262831
C18orf21	0.191762	0.0263724
BGN	0.120671	0.0264686
STK19	0.13973	0.0266141
ZKSCAN1	-0.0375351	0.0267119
TIMM10B	0.0696758	0.0267288
RRAGB	0.189912	0.0267479
MAP4K2	0.187751	0.0267479
CDC42BPB	0.188986	0.0267479
CBWD2	0.185504	0.0267479
TBC1D20	0.18694	0.0267479
ATPAF1	0.186356	0.0267479
HADHA	0.0319627	0.0268348
BOLA3	-0.0341995	0.0269757
MPST	-0.00799739	0.0269897
NUP62	0.17487	0.0271073
C19orf48	0.0932558	0.0271286
ATG4C	-0.415832	0.0272585
C9orf78	-0.0973966	0.027264
LAYN	0.197728	0.0273302
AMPD2	0.194552	0.0273302
ST3GAL3	0.181104	0.0273302
CCM2	0.185688	0.0273302
CYFIP1	0.181875	0.0273302
SF1	0.04116	0.0273661
PAFAH1B1	0.0138469	0.027491
ADGRL3	0.13212	0.0275449
AP4M1	0.213204	0.0275933
SMIM30	0.0353222	0.0276804
HINT2	0.13905	0.0277117
IFT22	0.110517	0.0277267
AQR	0.196606	0.0277864
KLC1	0.130559	0.0278155
C19orf25	0.165619	0.0278204
TRIP12	0.0800677	0.0278752
CDK11B	0.0955846	0.0278752
AP5M1	0.218124	0.0279219
SPHK1	0.187975	0.0279245
ZNF606	0.185476	0.0279245
ANGPTL2	0.180257	0.0279245
SUB1	0.0150154	0.0279364
DAXX	0.223743	0.0279839
MRPL48	0.084806	0.0280723
MGP	-0.653424	0.0280835
PPP1R7	0.206772	0.0281882
ACOT13	0.0328576	0.0281931
CHD1L	0.216135	0.0282958
RPS13	0.184555	0.0283826
APTX	0.114407	0.0284047
SMIM8	0.221061	0.028429
SNAI1	0.208751	0.0285311
NBPF12	0.199567	0.0285311
PREP	0.192119	0.0285311
NDRG3	0.185144	0.0285311
RRAS2	0.19009	0.0285311
ROCK2	0.186519	0.0285311
TPD52L1	0.180944	0.0285311
FAM217B	0.0327832	0.0285409
EHD2	-0.31984	0.0285582
DKC1	0.194933	0.0287268
WTAP	0.0808849	0.0287381
WASF1	0.181134	0.0287431
NDUFA12	-0.0597228	0.02887
BCL9	0.158556	0.0288817
BUB3	0.015161	0.0289478
TUG1	0.0207974	0.0290132
KIF22	-0.572025	0.0290192
ARHGEF2	0.0712297	0.0290678
CHMP5	-0.0203882	0.0291183
EBF3	0.235395	0.0291504
FBXL20	0.181092	0.0291504
PPP4R1	0.188923	0.0291504
SOGA1	0.178528	0.0291504
AJUBA	0.177631	0.0291504
RANBP17	0.175825	0.0291504
GPX7	0.0690632	0.0291618
MRPS34	0.0416059	0.029183
C2orf68	0.157533	0.0292489
RBM4	-0.0033187	0.0292559
TP53I3	0.0440412	0.0295459
ARL2	0.0665883	0.0295485
RPL39L	0.00558439	0.0295923
FBXW2	0.123077	0.029682
EFTUD2	0.182565	0.0297825
C5orf17	0.172518	0.0297825
CCDC3	0.227616	0.0297825
STRIP1	0.185782	0.0297825
FADD	0.178821	0.0297825
PLEKHA3	0.174979	0.0297825
SNAPIN	0.0477162	0.0298265
SHC1	0.172774	0.0298388
UBA1	0.125625	0.029854
CTDSP1	0.183598	0.0298826
PAXBP1	0.18119	0.0299061
MRPS11	0.034287	0.0301189
FBXO11	0.099052	0.0301369
LTBP1	0.186797	0.0302761
ATXN2L	0.0919118	0.0303083
SCAF4	0.136165	0.0303083
CDIPT	0.0685379	0.0303083
ASAP1	0.203851	0.0303483
CERCAM	-0.0862599	0.0303761
POLR3GL	0.0473304	0.0303902
SOX5	0.223407	0.0304276
PSMD5	0.187866	0.0304276
AADAT	0.181537	0.0304276
CHERP	0.181477	0.0304276
FAM3A	0.180776	0.0304276
RMND5A	0.178182	0.0304276
ADAMTS10	0.183243	0.0304276
CMTM7	-0.0585151	0.0304374
ZNF532	0.190176	0.0305367
USP34	0.124492	0.0305873
GEMIN7	0.0788758	0.0307776
VAMP3	0.142766	0.0308152
PBRM1	0.0415038	0.0309165
NDUFA9	0.0199943	0.0309363
KLHL8	0.12652	0.030947
MRPL57	0.115035	0.030997
ILK	0.017774	0.031022
TSC1	0.18317	0.0310862
C7orf26	0.178426	0.0310862
ZNF140	0.182144	0.0310862
RFXAP	0.179932	0.0310862
DACH1	0.202237	0.0310862
TNNT1	0.199179	0.0310862
MTRF1L	0.18637	0.0310862
SPPL2B	0.181165	0.0310862
THNSL2	0.171867	0.0310862
CHSY1	0.183223	0.0310862
USP42	0.174075	0.0310862
MLF2	0.0892567	0.03123
SRSF1	-0.0301457	0.0313234
TMED3	0.132841	0.0313253
BRI3	0.150867	0.031397
COPS6	0.148946	0.0314882
RBM23	0.0269767	0.0315041
MMD	0.132815	0.0315312
CCDC90B	0.0132344	0.0315458
TBL1X	0.0671997	0.0315984
TMEM126B	0.121796	0.0316301
MEAF6	-0.0677797	0.0316559
NDUFC2	0.0192114	0.0317004
TES	0.0341208	0.0317382
DENND1B	0.176442	0.0317583
DLX5	0.312796	0.0317583
TP53BP2	0.188315	0.0317583
TBC1D14	0.190106	0.0317583
CAMK1D	0.185586	0.0317583
ZNF430	0.174628	0.0317583
HAGH	0.171274	0.0317583
NHSL2	0.19002	0.0317583
SKI	0.184892	0.0317583
XRCC4	-0.487119	0.0318961
PPIC	0.133403	0.0320273
USB1	0.108562	0.0320273
DNAJB11	-0.629812	0.0320676
COPA	0.0475169	0.0321509
RAD9A	0.0812724	0.0322627
LINC00665	0.0566327	0.0322627
NDUFB5	0.099119	0.0323096
TWIST1	0.0853256	0.0323165
H2AFV	-0.0543011	0.0323252
AZI2	0.0176378	0.0324209
ASL	0.187865	0.0324444
NSMCE3	0.169801	0.0324444
YIPF1	0.169543	0.0324444
MCMBP	0.191938	0.0324444
STX17	0.173198	0.0324444
WDR83	0.173826	0.0324444
OCIAD2	0.0389914	0.0325031
GNG5	0.164682	0.0325236
POLR2M	0.225374	0.0325988
HSD17B4	0.159324	0.0326446
PHYKPL	0.205209	0.0326569
GTF2H5	-0.0882206	0.0326809
GNG3	0.0683204	0.0327324
PLEKHH2	-0.347203	0.0327499
TRIOBP	0.0355656	0.0327536
EDF1	0.0981485	0.032842
MT-ND6	0.108721	0.0328607
TCEAL1	0.128199	0.0328701
ATP6V0D1	0.141181	0.0328922
ACLY	0.00864183	0.0329401
ASB8	0.0797435	0.0329401
BIVM	0.0387815	0.0329401
PES1	0.206955	0.0329457
DCUN1D1	0.217049	0.0329457
HOXA7	0.180808	0.0330575
C10orf82	0.1976	0.0331447
BRMS1L	0.180163	0.0331447
ATMIN	0.178919	0.0331447
RCC1L	0.177831	0.0331447
SYNGAP1	0.171853	0.0331447
MBD3	0.175207	0.0331447
MRPS27	0.0358136	0.0332112
HNRNPH1	-0.0705565	0.0332207
LSM6	-0.0415324	0.0333044
PCBD1	0.170023	0.0335482
OSTC	0.105904	0.0335678
TCEAL3	0.166501	0.0336187
ZC3H7A	0.057113	0.0336309
ZNF583	0.0927034	0.0336309
PAK1	0.105623	0.0336449
NAA10	-0.0265012	0.0337404
CAST	0.13142	0.0337421
SLC36A4	0.14708	0.0338286
ZNF566	0.176579	0.0338594
METTL3	0.181098	0.0338594
TMEM246	0.172484	0.0338594
ZNF785	0.16981	0.0338594
BMPER	0.202187	0.0338594
NGFR	0.182301	0.0338594
HERC1	0.177072	0.0338594
KCMF1	0.170566	0.0338594
ZFAND5	-0.111899	0.0339317
PIGK	-0.29738	0.0339389
RBM10	0.135969	0.0339448
HNRNPDL	0.16969	0.034002
STAG2	0.0424434	0.0340816
ROBO1	0.0961178	0.0341355
RAB13	-0.26241	0.0341585
NOA1	0.183946	0.0342544
ZNF449	-0.278348	0.0343254
HOMER1	0.208796	0.034337
WDR60	-0.0392608	0.0344073
APLP1	0.201857	0.0344881
TNS1	0.180257	0.0345889
EXOC3-AS1	0.166986	0.0345889
EFR3B	0.193883	0.0345889
FAT4	0.189991	0.0345889
EP300	0.182111	0.0345889
THTPA	0.168146	0.0345889
UCHL3	0.162776	0.0345889
MSH3	0.161685	0.0345889
BEX5	0.219793	0.0346224
FLRT2	0.114189	0.0346459
BRD3	0.0586434	0.0346464
CAMLG	0.0404686	0.0346465
PSMF1	0.0132643	0.0346468
CYBC1	0.174952	0.0347387
PPHLN1	0.0582636	0.0347717
ATXN10	-0.0171751	0.0348324
POLR2D	0.163216	0.0348866
TRAPPC2B	-0.49662	0.0348976
AGO2	0.130999	0.0349052
FNDC3A	0.17046	0.0349758
DNAJC30	0.0930281	0.0350535
ABCF1	-0.0884037	0.0351305
TMED10	-0.00379352	0.0351334
MZT1	0.180787	0.0352394
TRMT13	0.193353	0.0352961
SMIM37	0.169859	0.0353335
HPS1	0.168145	0.0353335
REC8	0.190091	0.0353335
CLN8	0.173266	0.0353335
ELK4	0.172589	0.0353335
HACD1	0.162958	0.0353335
KCTD5	0.16229	0.0353335
RAB30-AS1	0.0944111	0.0353801
PIH1D1	0.0383279	0.0355736
TP53I13	0.174807	0.0356157
CHCHD6	-0.0700394	0.0356528
POMC	0.521478	0.0357146
FAM162A	0.0410848	0.0358081
CHMP3	0.0268829	0.0358112
EMC4	0.144723	0.0358225
ISYNA1	0.0887474	0.0358798
NUDCD2	0.0805422	0.0359156
PSMB7	0.0875506	0.0359431
INIP	0.0770707	0.0360152
CCP110	-0.476085	0.0360223
CDK2AP1	0.168235	0.0360935
C8orf76	0.179914	0.0360935
PRRX2	0.173268	0.0360935
NOL9	0.172582	0.0360935
DEDD	0.169966	0.0360935
ZFYVE19	0.16799	0.0360935
GPATCH8	-0.0605117	0.036426
TCF25	-0.0493339	0.0364459
MIIP	0.18716	0.036498
C11orf1	0.161023	0.0366668
UCK1	0.154874	0.0366685
VDAC3	-0.103804	0.0366774
BCL11B	0.175395	0.0368691
VSIG10	0.163287	0.0368691
HINT3	0.17861	0.0368691
RNASEH1-AS1	0.173157	0.0368691
PHB	0.014751	0.0370158
ARL13B	-0.437261	0.0371247
DDX17	-0.57417	0.0371702
ZNF516	0.0740013	0.0372155
LGALS1	0.315279	0.0374327
CBWD5	-0.0058379	0.0375331
LDOC1	-0.033685	0.0376301
ZNF35	0.166252	0.0376608
CALM3	-0.0675726	0.0377835
RTL8A	-0.11318	0.0378507
SNHG7	-0.0172874	0.0378706
BRWD1	0.179006	0.0378802
COX7C	0.0953168	0.0378922
RPL9	0.195321	0.0378922
RNH1	-0.618866	0.0380241
CNBP	-0.409422	0.0380733
BLVRB	0.185345	0.0381951
ZNF322	0.126484	0.0382498
DLG1	0.173004	0.038271
PABPC4	0.0766654	0.0383141
CIRBP	0.14666	0.0383286
SYNC	0.0595243	0.0384571
TRIM4	0.161311	0.0384688
VMA21	0.169251	0.0384688
PURA	0.16611	0.0384688
WWP2	0.193888	0.0384688
DIAPH2	0.184866	0.0384688
SUPT7L	0.163489	0.0384688
TIMM29	0.158241	0.0384688
IST1	0.0406134	0.038533
CARD19	0.143211	0.0385358
HGSNAT	0.140742	0.0385358
WDR70	0.19775	0.038577
RCC2	0.110596	0.0387805
AGPAT1	-0.00154409	0.0388623
RUVBL1	0.0610124	0.0388623
ADGRL2	0.0659789	0.0388623
EFNB3	0.161382	0.0392934
SULF1	0.191472	0.0392934
SLC12A5	0.172162	0.0392934
ARHGAP1	0.169195	0.0392934
CNOT10	0.166776	0.0392934
JAKMIP2	0.166249	0.0392934
MTAP	0.163747	0.0392934
GSTT2B	0.176554	0.0392934
SLC5A6	0.166448	0.0392934
ZWILCH	0.165382	0.0392934
CDKAL1	0.164925	0.0392934
TOLLIP	0.145126	0.0393366
EIF3L	0.208449	0.0395212
TRIP11	-0.628459	0.0395862
C14orf132	0.203392	0.0396229
HMGXB3	0.174768	0.0396255
SUPT3H	0.109295	0.0396694
BAZ1B	-0.150434	0.039737
DPM3	0.102116	0.0397785
POLD4	-0.33642	0.039867
GPC2	0.174855	0.0398775
SEC61A1	-0.000623234	0.0399673
DDX6	0.00654552	0.0400204
RBM42	0.118181	0.0400907
GPT2	0.166717	0.0401351
ZNF420	0.165061	0.0401351
ICMT	0.154093	0.0401351
CHRNB1	0.168114	0.0401351
LINC00467	0.166147	0.0401351
SUGP1	0.164255	0.0401351
MEN1	0.171424	0.0401351
WBP1L	0.169458	0.0401351
[truncated: 207 more rows]

## Sheet: Cluster 4
Gene	LogFC	pVal
PECAM1	1.73253	1.08367e-126
RBP5	-1.62018	2.06204e-112
APLN	2.07033	1.33264e-108
CAV1	1.54975	9.43576e-105
RPL10A	-0.924268	2.54029e-104
CD99	1.24622	4.48989e-100
PTMA	-0.716632	2.01179e-98
BAX	1.15783	8.63132e-92
FTL	0.943726	5.9887e-91
RACK1	-0.844663	6.11675e-88
RPS5	-0.740707	1.89442e-85
RPL3	-0.715016	8.82965e-85
RPS8	-0.654136	9.10996e-85
SLC38A1	1.09341	1.20215e-83
RPS19	0.61535	1.83863e-83
RPS6	-0.637209	4.03089e-82
GPX1	0.980649	2.28852e-81
HEY1	1.24254	4.47675e-79
MAP4K4	1.14217	9.22756e-79
FAM43A	1.20689	2.97117e-78
FN1	-1.67726	3.09702e-78
RPS4X	-0.605057	2.15364e-77
SVIP	0.997129	2.78298e-77
PLXND1	1.10229	3.20528e-77
MRPL52	0.991358	2.40786e-76
PLPP3	-1.59623	2.95747e-75
RPS18	-0.548149	3.6645e-75
TP53I11	0.975284	4.50239e-75
RPS14	-0.559977	9.71828e-75
BAALC	0.942406	3.21246e-74
MMP1	1.71399	2.57388e-73
SELENOW	0.93995	3.48026e-73
RPL5	-0.682475	4.80072e-73
LAMP1	0.773635	1.69919e-70
LGALS1	-1.46128	3.16482e-70
ARID3A	0.814124	1.65351e-69
RPS9	-0.594966	2.04832e-69
RPL13A	-0.522349	2.02844e-68
UBE2L3	0.885813	2.72964e-67
HOXB9	0.806774	4.17183e-67
BRI3	0.831029	4.75313e-67
RPL7A	-0.617501	1.07894e-66
CRHBP	-1.29655	1.52947e-66
DDX52	0.757786	1.77884e-66
EEF2	-0.867398	3.56063e-66
POMP	0.849617	5.78814e-66
CFL1	0.617016	8.07916e-65
ARF6	0.701025	1.75441e-64
BIN1	0.746102	2.28127e-64
RAB5IF	0.705207	5.38702e-64
SLC29A1	0.732434	9.64029e-64
PLAT	-1.27689	1.27298e-63
TRAF4	0.766417	2.04067e-63
ITGA5	0.795606	2.84991e-63
NAP1L1	-0.945212	3.06368e-63
YBX3	0.911903	3.27216e-63
LINC00305	-1.21808	1.04594e-62
NACA	-0.661845	1.38876e-62
SRSF8	0.670188	1.60847e-62
FILIP1	0.818043	1.70863e-62
FSCN1	0.777878	2.09091e-62
RPL12	-0.621129	8.09882e-62
SRGAP2B	0.700197	1.31151e-61
HLA-A	-1.1919	3.99619e-61
RAMP3	-1.15163	8.15425e-60
HOXB8	0.786061	1.0688e-59
RPL13	-0.427245	1.95018e-59
TRIAP1	0.774484	2.03447e-59
PHPT1	0.817156	2.06443e-59
CETP	-0.978135	4.40647e-59
PTP4A3	0.859433	8.17758e-59
CAV2	0.7767	8.18025e-59
MRPL41	0.741288	1.2587e-58
RPS11	-0.614173	1.98466e-58
A1BG	0.662072	2.00874e-58
SRGAP2C	0.631944	2.95521e-58
NPDC1	0.680944	3.4124e-58
PAIP1	0.656579	1.02428e-57
GNAI2	0.828922	1.83521e-57
FXYD6	-1.30085	3.08508e-57
HEBP2	0.585598	3.21029e-57
FAM50A	0.591359	7.69841e-57
FMNL3	0.688109	7.82912e-57
HOXB6	0.760832	9.88861e-57
NREP	0.835851	4.17666e-56
NOP10	0.745108	1.82248e-55
SGK1	-1.36686	2.39598e-55
GRINA	0.586986	3.58308e-55
RPS27A	-0.439845	3.92041e-55
RPL11	-0.438482	6.26307e-55
CLEC11A	0.58476	9.82213e-55
CREG2	0.630457	1.41129e-54
NUTM2B-AS1	0.581879	2.10415e-54
CYP26B1	-0.844207	4.05438e-54
PNP	0.603203	4.09768e-54
SMS	0.834332	4.36378e-54
PERP	0.631008	4.97915e-54
HOMER3	0.849711	8.34177e-54
KRT18	0.696501	9.88048e-54
LYPLA2	0.60083	1.56881e-53
MAP7D1	0.603015	1.62314e-53
EIF4E	0.652831	2.28924e-53
UNC5B	0.9371	6.58217e-53
NOL4L	0.655688	8.33013e-53
ZMAT3	0.627326	1.08983e-52
SMIM30	0.639345	8.18705e-52
NCOA4	0.549379	1.96058e-51
RHEB	0.70502	2.60846e-51
CD276	0.711252	3.26363e-51
THSD1	0.706399	3.8933e-51
DDB2	0.635764	4.82715e-51
AKIRIN1	0.529696	5.39239e-51
KRTCAP2	0.657026	5.464e-51
PIM3	0.821219	5.46736e-51
EGFL7	0.734389	6.26717e-51
H1FX	0.592316	1.22013e-50
FHL3	0.590442	2.60893e-50
BBC3	0.648121	2.74332e-50
SH3BP5	0.767972	5.31162e-50
GNG5	0.624927	5.36627e-50
PSMB8	-0.87893	9.91288e-50
RPS7	-0.446167	5.5252e-49
ARHGDIA	0.692513	5.5745e-49
AK1	0.650326	5.62051e-49
RAMMET	0.518746	6.31901e-49
ATOX1	0.700318	8.01252e-49
BNIP3	0.574999	8.7445e-49
SOX18	0.766321	1.0545e-48
DHRS3	-0.786933	2.6539e-48
ABRACL	0.624872	2.68551e-48
CTNNBIP1	0.510052	2.89839e-48
RPL30	-0.453027	3.02559e-48
PALD1	0.604542	4.73748e-48
UBL5	0.649805	7.53695e-48
FAM210B	0.567714	7.87068e-48
RPL19	-0.399752	9.17081e-48
ATP5MPL	0.661331	1.14865e-47
TIMM17B	0.509612	2.21819e-47
LIMS1	0.671836	4.05768e-47
TMEM255B	0.525995	4.17968e-47
GNB2	0.552782	5.45644e-47
DAP	0.517389	7.80179e-47
RARB	-0.749493	8.51321e-47
BCAT1	0.554724	1.10001e-46
DYNLL1	-0.681633	1.13638e-46
EFCAB14	0.83126	1.3916e-46
SDCBP	-1.16669	1.54564e-46
SF3A2	0.511006	1.95946e-46
SEC61G	0.627188	2.53959e-46
DOCK4	0.594171	3.0991e-46
TUSC2	0.477323	3.49172e-46
CXorf36	0.637511	4.79514e-46
CDKN1A	0.773544	5.17816e-46
TFPT	0.548298	5.45037e-46
RASGRP3	0.732583	1.21807e-45
AFAP1L1	0.657652	2.14884e-45
CYTOR	0.634148	2.1805e-45
FKBP1A	0.574177	2.71196e-45
CMTM7	0.546291	3.56859e-45
ITGB1	0.644939	4.30002e-45
HOXC9	0.498935	4.30108e-45
ITPKB	0.566644	4.50033e-45
PUDP	0.510555	4.55361e-45
ZFP36L2	0.829246	4.81468e-45
MMP14	0.609631	4.82301e-45
COL4A2	0.789311	1.10968e-44
RPS13	-0.405048	1.1372e-44
HAGLROS	0.523672	1.18238e-44
PRDX5	0.615488	1.19167e-44
NFKBIZ	-1.0304	1.23928e-44
ATG4A	0.573901	1.24447e-44
ATP6V1G1	0.587143	1.29327e-44
H2AFJ	0.559865	1.41113e-44
AP1S1	0.535964	1.72935e-44
CD83	-1.09739	1.80747e-44
MRPL45	0.448588	1.8389e-44
AES	0.532806	2.28488e-44
ESAM	0.713183	2.56602e-44
HOXB5	0.548526	3.26161e-44
SOX17	0.74783	3.44858e-44
BAG1	0.477723	3.45017e-44
FEZ1	0.52183	3.57345e-44
NENF	0.472913	4.08417e-44
C19orf24	0.437014	4.98825e-44
SSBP4	0.524868	7.92684e-44
CDK17	0.556034	8.05983e-44
C19orf53	0.640606	9.65382e-44
SSNA1	0.560064	1.00039e-43
FAM118A	0.542577	1.17212e-43
EMC8	0.481617	1.49093e-43
SHARPIN	0.428291	1.94958e-43
PCDH1	0.601454	2.43276e-43
RASIP1	0.493674	2.64951e-43
TMEM88	-1.09899	2.99682e-43
GABARAP	0.425207	4.0015e-43
ABT1	0.48927	4.03799e-43
SERF2	0.471513	4.13368e-43
TP53TG1	0.522086	6.99799e-43
VIM	0.540551	7.23903e-43
LY6H	0.949889	7.41989e-43
HSF1	0.483177	8.81353e-43
IGFBP2	0.637029	9.83887e-43
RNASE1	-1.273	1.45949e-42
NDUFA7	0.414584	1.48117e-42
TRIOBP	0.500713	1.50626e-42
GMFG	-1.07643	4.46286e-42
MAP3K11	0.449536	5.0668e-42
CXCL8	-1.01152	5.53412e-42
WIPI2	0.493981	7.57246e-42
PLEKHO1	0.497879	9.08497e-42
SLC27A3	0.536524	1.05529e-41
SEC14L1	0.636304	1.21649e-41
EMC6	0.501421	1.24378e-41
HIF1A	0.578245	1.27873e-41
ELAVL1	0.436424	1.48821e-41
RPL32	-0.35681	1.66059e-41
TLNRD1	0.524989	2.48179e-41
MALAT1	-0.532735	2.50376e-41
EIF4EBP1	0.598507	4.20411e-41
GLRX5	0.402538	5.21245e-41
ADAM19	0.696661	5.91156e-41
PCDH12	0.697255	6.34329e-41
AIDA	0.458057	6.58086e-41
SLBP	0.413631	6.90092e-41
CHST1	0.87496	9.48648e-41
ZYX	0.543237	9.96989e-41
TAX1BP3	0.61047	1.02587e-40
BGN	0.502382	1.21073e-40
PPP1R18	0.538824	1.48403e-40
RPL29	-0.392472	1.80421e-40
CDC42EP2	0.572436	2.57633e-40
PBX2	0.430364	4.37806e-40
NTAN1	0.488463	5.59847e-40
C1QTNF3	-0.790322	6.95687e-40
MT-ND2	0.577187	8.29622e-40
MZT2A	0.529927	8.54952e-40
ACTB	0.469014	9.31564e-40
DHRSX	0.425219	1.06471e-39
RPS15A	-0.3849	1.32661e-39
RPS3A	-0.372639	1.36382e-39
BLOC1S4	0.408945	1.45582e-39
LGALS9	-0.63227	1.54031e-39
MMRN2	0.512746	1.66035e-39
FNIP1	0.408224	2.45437e-39
DTNBP1	0.59286	3.4388e-39
COPS9	0.616786	3.54615e-39
C7orf50	0.485643	3.90491e-39
SPG21	0.479136	4.88603e-39
STARD3NL	0.443239	7.1975e-39
TCF4	0.739536	9.39517e-39
TXN	0.583822	9.70538e-39
GFM1	0.76727	9.99472e-39
OAF	0.494987	1.35496e-38
CRIM1	0.518814	1.48844e-38
RPS20	-0.399315	1.52509e-38
PRDM1	0.570487	2.06856e-38
TNFRSF10B	0.444445	2.34177e-38
PRR13	0.480458	2.40482e-38
KLC1	0.402895	2.44787e-38
SRGAP2	0.422561	2.51365e-38
FGFR1	0.56651	2.60745e-38
MTX1	0.389794	2.81526e-38
SLC12A2	0.615699	3.0441e-38
CCDC50	0.444623	3.38573e-38
RNF10	0.36583	3.5497e-38
SCARF1	0.482233	3.99943e-38
LASP1	0.489159	4.57932e-38
MDM2	0.476462	4.58424e-38
CXCR4	1.22497	4.60144e-38
RALBP1	0.393514	5.38542e-38
ABCG1	0.420765	5.50272e-38
BCL7C	0.430371	6.14835e-38
LSM4	0.575123	6.92004e-38
PHLDA3	0.458557	7.81739e-38
ECH1	0.462723	8.80847e-38
CDC42BPA	0.457624	9.86114e-38
PSMB9	-0.565725	1.0401e-37
SELE	-0.978847	1.05928e-37
ROBO1	0.498585	1.11934e-37
MT-CYB	0.460468	1.22836e-37
CXCL2	-1.11712	1.24108e-37
MIR4435-2HG	0.496832	1.6615e-37
HECW2	0.502769	1.66527e-37
RNF145	0.399917	1.71699e-37
TPM4	0.521243	1.9241e-37
CTDNEP1	0.41188	2.0293e-37
BLOC1S2	0.436127	2.64127e-37
MSL3	0.477742	2.86497e-37
FLNA	0.623549	3.06047e-37
TTYH3	0.456989	3.30039e-37
GRAMD1A	0.420368	3.38751e-37
DYSF	0.48095	3.49929e-37
NFIA	-0.782336	4.66314e-37
UQCRQ	0.56589	4.75388e-37
MYO10	0.590262	6.23963e-37
PXDC1	0.457284	6.81778e-37
S1PR1	0.428748	8.42435e-37
LDHB	-0.655724	9.90681e-37
DNAJC1	0.399877	9.90967e-37
RNF149	0.424403	1.02463e-36
PPP1R14B	0.449383	1.15322e-36
MT-CO3	0.449735	1.15629e-36
EIF4EBP2	0.414378	1.46125e-36
PURPL	0.545287	1.51366e-36
ARHGAP29	0.593013	1.72737e-36
M6PR	0.361779	1.96545e-36
DAPK3	0.432333	2.22307e-36
DUSP14	0.404597	2.26999e-36
ZNF561	0.432927	2.46536e-36
VPS4A	0.390962	2.90326e-36
STMP1	0.448191	2.93005e-36
IFNGR2	0.399045	3.07471e-36
CCZ1	0.377605	3.20655e-36
TSPAN18	0.469561	3.24514e-36
GRK5	0.458672	3.46192e-36
TMEM259	0.371886	4.59037e-36
PFDN1	0.512509	4.73323e-36
TIMM8B	0.46631	4.88366e-36
DAD1	0.549126	5.87622e-36
DPH3	0.441815	6.23626e-36
REPIN1	0.407574	7.35306e-36
ABHD17A	0.393303	8.15413e-36
SURF1	0.356394	8.81176e-36
MAP2K1	0.453416	9.93171e-36
TXNL4A	0.36216	1.05937e-35
SEMA6B	0.477266	1.16836e-35
MCUR1	0.367132	1.21337e-35
PDCD2	0.340582	1.36588e-35
ERGIC1	0.434655	1.36766e-35
RAP2C	0.377077	1.49789e-35
DDX6	0.417183	1.5691e-35
LBHD1	-0.549054	2.35525e-35
EVA1B	0.401611	2.43e-35
NOSTRIN	-0.985903	3.69417e-35
ALKBH5	0.343929	4.36432e-35
N4BP3	0.512695	5.07904e-35
RGCC	0.823603	5.342e-35
LIX1L	0.356344	5.63954e-35
FAM110A	0.360696	9.87263e-35
COX5B	0.483712	1.02152e-34
TNIP2	0.379615	1.08016e-34
CCND2	0.414982	1.13346e-34
GJA4	0.919544	1.21327e-34
NIPSNAP2	0.348061	1.21622e-34
TMEM189	0.388213	1.2963e-34
MRPS15	0.455983	1.31537e-34
AUP1	0.452874	1.36033e-34
EIF2S2	0.520553	1.43982e-34
MEX3B	0.42934	1.49738e-34
EIF4G2	0.479322	1.95905e-34
PLEKHG1	0.46149	2.48941e-34
MRPL15	0.436618	2.57947e-34
LSM12	0.354983	2.61726e-34
MLLT11	0.495063	2.9587e-34
TRIB3	0.401896	3.10801e-34
PTGES2	0.350256	3.2494e-34
DOK4	0.381253	3.42963e-34
CAPNS1	0.424008	3.54935e-34
CEP85L	0.388867	3.62638e-34
UPP1	0.344323	4.10458e-34
QPCT	0.39351	4.72215e-34
DCTN5	0.351036	4.79343e-34
OSBPL10	0.405682	5.04509e-34
RPS23	-0.305936	5.08885e-34
RPP25	0.416199	5.20128e-34
STC1	1.03365	5.97965e-34
WRB	0.365595	6.22196e-34
MRPL47	0.452606	7.45635e-34
TMEM183A	0.336764	8.86229e-34
ITGA2	0.45187	8.9409e-34
MAST4	0.433623	9.03841e-34
LRRC47	0.362522	9.22812e-34
NT5DC2	0.36541	1.22281e-33
NDUFS6	0.513526	1.24294e-33
RBM15B	0.339284	1.33061e-33
SYMPK	0.334308	1.34159e-33
PTP4A1	0.43287	1.4933e-33
TCEAL7	0.528636	1.6636e-33
IGF2R	0.428863	1.83392e-33
FAM3C	0.320792	1.92018e-33
GFOD1	0.458792	1.97312e-33
TPT1	-0.326426	2.0727e-33
NCOA7	-0.907664	2.34046e-33
SELENOM	0.425075	2.63907e-33
ATP5F1A	-0.685653	2.73496e-33
SCAMP4	0.356223	3.03108e-33
RPL10	-0.293882	3.08393e-33
ICAM1	-1.13428	4.15963e-33
MRPS18C	0.416845	4.2804e-33
CNPY2	0.464234	4.52265e-33
C20orf204	0.450398	4.90219e-33
DIAPH2	0.488301	6.21336e-33
ST3GAL4	0.37671	6.60166e-33
ANAPC13	0.458895	6.95188e-33
SDHC	0.460144	7.40379e-33
CREG1	0.352038	8.28537e-33
MYL6	0.401612	8.7732e-33
INSR	0.616736	9.36379e-33
EMP1	0.615595	9.89558e-33
RAP2B	0.413283	1.2003e-32
PRDX1	-0.71253	1.23169e-32
HOXA9	0.349285	1.30206e-32
SERTAD4-AS1	0.410273	1.37775e-32
SLC43A3	0.455377	1.38162e-32
PTPRA	0.329455	1.46739e-32
RTN4	0.53606	1.50248e-32
PRMT2	0.417372	1.64368e-32
NINJ1	0.491032	1.71237e-32
DEAF1	0.344535	1.75799e-32
DDA1	0.313141	1.805e-32
RND1	-0.65031	1.91919e-32
SYNRG	0.343395	2.02844e-32
TSPAN5	0.422205	2.08816e-32
KLF4	-0.769287	2.22433e-32
COPRS	0.314925	2.68168e-32
PSMD10	0.429812	2.80086e-32
SEC22B	0.347239	2.98412e-32
ARF5	0.418348	3.18161e-32
RNF167	0.331148	3.56225e-32
MT2A	-0.925136	3.9305e-32
NAA60	0.326277	4.09328e-32
ABL2	0.351951	4.29676e-32
CYSTM1	0.404731	4.48351e-32
WIPI1	0.387559	5.2454e-32
GIMAP7	-0.648494	5.39434e-32
FDX2	0.307712	6.12782e-32
PKIB	0.336899	6.44331e-32
SLC50A1	0.322812	6.53704e-32
RPLP2	-0.318903	6.82262e-32
RPL18	-0.352802	7.04439e-32
MAP1LC3B	0.550946	7.96989e-32
RTL8A	0.38872	8.53147e-32
NDUFB4	0.51307	8.62983e-32
REEP3	0.352627	9.04964e-32
YWHAZ	0.514308	1.02222e-31
RPL15	-0.306839	1.16746e-31
RNPEP	0.334793	1.73136e-31
DCHS1	0.396702	1.78941e-31
SEPHS2	-0.564492	1.88922e-31
FAM89A	0.402427	1.88941e-31
CNIH4	0.418522	1.95437e-31
SCAMP5	0.380156	2.43119e-31
FDX1	0.361764	2.46236e-31
MAP1S	0.362444	2.76351e-31
ESM1	0.975122	3.06952e-31
COTL1	0.707456	3.18086e-31
DLL4	0.497422	3.19048e-31
SFXN3	0.328925	3.65883e-31
GRSF1	0.307449	3.83663e-31
SMIM12	0.372762	4.42187e-31
ZNF444	0.340471	5.41988e-31
TMUB1	0.323138	5.62917e-31
ST5	0.33258	6.15424e-31
TMEM11	0.370412	6.24714e-31
ANKRD45	0.834129	6.91559e-31
EPS8L1	0.341294	7.10838e-31
CSTB	0.487532	8.14697e-31
MGST2	0.436147	9.32559e-31
YIF1A	0.423237	1.01112e-30
RAD23B	0.323145	1.0269e-30
RPS3	-0.309107	1.09598e-30
TLE1	0.367648	1.32862e-30
ANKLE2	0.321886	1.44618e-30
CISD2	0.33832	1.52029e-30
THY1	-0.952779	1.64587e-30
HRAS	0.309278	1.87464e-30
PPP4R3B	0.355653	1.98071e-30
WASHC1	0.322677	1.98071e-30
ATN1	0.301041	2.53462e-30
KLHDC2	0.308444	2.91302e-30
DEF8	0.322811	3.05722e-30
RPL6	-0.326568	3.17041e-30
DOCK6	0.384172	3.33587e-30
CD69	-0.836999	3.35732e-30
RERE	0.358307	3.57665e-30
FAM173A	0.333889	4.20502e-30
MPG	0.421841	4.42727e-30
UBE2R2	0.412176	4.45002e-30
AAK1	0.306208	4.5495e-30
SRRM2	0.452561	4.99319e-30
WDR1	0.44828	5.07389e-30
CCDC58	0.333817	5.17846e-30
GFER	0.329661	5.31397e-30
PTPMT1	0.309997	5.38556e-30
TSC22D4	0.316044	6.89049e-30
PSENEN	0.361025	6.93881e-30
CCL21	-1.46522	7.22339e-30
RNF11	0.320595	8.3816e-30
CCNI	-0.491969	8.39363e-30
TPGS1	0.339379	8.63192e-30
EIF4E2	0.397939	9.29979e-30
TMED9	0.456531	1.05053e-29
ITGB1BP1	0.412516	1.13237e-29
FAM69B	0.343762	1.13586e-29
UNC5B-AS1	1.01956	1.18488e-29
RDH14	0.293452	1.34246e-29
COX7A2	0.427785	1.35557e-29
C8orf58	0.327331	1.43887e-29
TSR3	0.30841	1.47621e-29
RAB6A	0.383026	1.6039e-29
FAM32A	0.392383	1.72167e-29
ZCCHC3	0.319479	1.8781e-29
DCP1A	0.339715	1.8781e-29
NUTM2A-AS1	0.294054	1.9332e-29
HDHD5	0.300601	2.09441e-29
EGLN3	-0.618427	2.59402e-29
PRKX	0.30732	2.64329e-29
SS18	0.324954	3.14856e-29
ELP5	0.293042	3.48048e-29
SHC1	0.386194	3.82141e-29
ARPC2	0.429547	3.91063e-29
MECOM	0.461145	3.92002e-29
SNN	0.310024	4.27038e-29
SIPA1L2	0.374914	4.34985e-29
SHISA5	0.365204	4.44145e-29
DCBLD1	0.36711	4.52261e-29
AEN	0.33989	4.69427e-29
EPOR	0.369839	4.94985e-29
HOXD1	0.393234	5.43163e-29
SMIM19	0.286379	5.45e-29
PDRG1	0.30595	5.56891e-29
PSIP1	0.359193	5.69727e-29
BAHCC1	0.32469	5.72468e-29
YPEL3	0.300481	5.7314e-29
SCNM1	0.289357	6.82987e-29
NUDT14	0.43737	7.00918e-29
H1F0	0.435862	7.04016e-29
LYL1	0.330642	7.98569e-29
CD27-AS1	-0.475892	8.0018e-29
TP53I3	0.374174	9.06933e-29
SRSF10	0.327264	9.31202e-29
OTUB1	0.311598	9.37871e-29
PGS1	0.336477	1.19828e-28
UQCRC1	0.362527	1.289e-28
DBN1	0.387712	1.39404e-28
PMPCA	0.321293	1.4244e-28
TMEM248	0.29866	1.45134e-28
NRAS	0.313518	1.56977e-28
DGCR6L	0.283353	1.59358e-28
BCL7B	0.286362	1.60476e-28
APOL3	-0.526864	1.62782e-28
HINT2	0.343097	1.6324e-28
NR2F6	0.28891	1.63921e-28
NDUFA2	0.456261	1.64947e-28
CCDC85B	0.478699	1.9958e-28
BCL2L1	0.322871	2.1211e-28
S100A10	-0.838496	2.1437e-28
DPF2	0.316954	2.19655e-28
UBR4	0.303722	2.20863e-28
PPP4C	0.434616	2.21676e-28
CDC42EP3	0.397608	2.2244e-28
CBWD1	0.316212	2.26537e-28
HNRNPAB	0.344162	2.3813e-28
KRT8	0.292853	2.81638e-28
NT5C3B	0.291455	2.89506e-28
RBX1	0.439921	3.06463e-28
RAC3	0.329762	3.10261e-28
AP2B1	0.316746	3.18338e-28
UQCC2	0.389374	4.01195e-28
SNF8	0.364569	4.11578e-28
NCBP2-AS2	0.324474	4.1711e-28
HOXB7	0.398133	4.2436e-28
HYI	0.336546	4.31024e-28
GALE	0.29246	4.37548e-28
SCN9A	0.39903	4.59142e-28
MRPL9	0.387494	4.62813e-28
RBPMS	0.281619	4.65138e-28
UPF3A	0.34438	4.87145e-28
TRAPPC2L	0.339225	5.08591e-28
KLF3	0.31216	5.09973e-28
FAM107B	0.435881	5.97154e-28
MRPS12	0.268783	6.15136e-28
GYPC	0.5861	6.25768e-28
TBCC	0.23783	6.27402e-28
SNRNP27	0.286663	6.90048e-28
KCNJ2	0.535504	7.33448e-28
MT-ATP6	0.449508	7.34762e-28
UBE2D2	0.461056	7.44069e-28
TMEM203	0.268345	7.75641e-28
SH2D3C	0.404927	8.85233e-28
MRPL2	0.311971	8.96146e-28
ZNF706	0.388066	9.37964e-28
PGP	0.305448	1.04858e-27
TIMM23	0.320233	1.08217e-27
RNF115	0.294725	1.08217e-27
CYFIP1	0.31876	1.08217e-27
SYAP1	0.301934	1.08457e-27
SRA1	0.249519	1.14122e-27
PIN4	0.395472	1.22289e-27
ATP6V1D	0.276966	1.46797e-27
IGF2BP1	0.256616	1.56972e-27
FBXO22	0.247935	1.58234e-27
PLD1	0.318411	1.71147e-27
PREX1	0.371191	1.81221e-27
TMEM115	0.310793	1.83661e-27
NMT1	0.307703	2.27518e-27
OTUD6B-AS1	0.279674	2.28811e-27
UBN1	0.246272	2.64694e-27
RBP7	-0.78569	2.75278e-27
ANGPT2	0.619221	2.80449e-27
BLVRB	0.28313	2.88398e-27
SEPT9	0.308027	3.14817e-27
MRPS18A	0.291003	3.17648e-27
ZNF84	0.303935	3.21902e-27
PLAGL1	0.390916	4.0029e-27
FAM184B	0.28163	4.45449e-27
C22orf39	0.254836	4.64905e-27
CPNE2	0.265175	4.94438e-27
CNOT7	0.372271	5.18736e-27
ZNF467	0.273761	5.31613e-27
SCRN1	0.296605	5.62269e-27
CXCL3	-0.744729	5.64883e-27
GRPEL2	0.440469	5.77634e-27
LSM14A	0.368402	5.96358e-27
TBX3	-0.629056	6.33591e-27
TIMM22	0.283996	7.55078e-27
CMPK1	0.238552	7.86959e-27
RAPGEF2	0.306957	8.29871e-27
ARMC10	0.263653	9.5468e-27
ZFAND2B	0.268173	9.55046e-27
COMMD9	0.330697	9.6565e-27
ETS2	0.435834	1.05143e-26
ARPC5	0.447496	1.11584e-26
DYNLT3	0.300132	1.12116e-26
MME	0.392703	1.17581e-26
PLEKHA1	0.3725	1.17852e-26
EXOSC1	0.238317	1.28993e-26
ZSCAN16-AS1	0.307859	1.29454e-26
TMEM178A	0.391144	1.36312e-26
LAPTM4B	0.267748	1.41734e-26
GSPT1	0.273951	1.49994e-26
ATP6V1B2	0.275669	1.50752e-26
LITAF	0.319057	1.69257e-26
LAMTOR2	0.376086	1.72365e-26
C15orf39	0.309046	1.80772e-26
SYNGR2	0.315492	2.04143e-26
PGM2L1	0.336631	2.29797e-26
ASNA1	0.282348	2.34323e-26
LEMD2	0.297827	2.61511e-26
IPO11	0.401712	2.64467e-26
DHX32	0.296876	2.65329e-26
IL6ST	-0.981	2.73239e-26
FAM215B	0.29685	2.79291e-26
PABPC1	-0.522534	2.79644e-26
C1orf54	0.503682	3.02851e-26
ZBTB8OS	0.259985	3.08688e-26
CDC34	0.282669	3.21979e-26
TUBB6	0.429646	3.36864e-26
TCEA2	0.278811	3.39264e-26
RPL26L1	0.343114	3.6737e-26
PPP2CB	0.278275	3.82321e-26
ISCA2	0.281162	3.85932e-26
XPC	0.242081	3.93003e-26
NEK6	0.271799	3.97257e-26
APOPT1	0.298673	4.47558e-26
RBM4	0.257976	4.65718e-26
ANXA2	-0.451951	5.02405e-26
JAG2	0.346233	5.27117e-26
MAPKAPK5-AS1	0.247187	5.30827e-26
SARS	0.308749	5.37726e-26
CWC25	0.289408	5.70598e-26
NDUFS5	0.403133	6.42775e-26
COP1	0.275863	6.75903e-26
PPP1R11	0.339941	6.98943e-26
TP53I13	0.28973	7.29199e-26
C17orf49	0.281473	7.4769e-26
TNFAIP8L1	0.364845	7.73948e-26
NMB	0.256926	7.90358e-26
MMP15	0.292233	8.5243e-26
GNG2	0.350199	9.07486e-26
EGR3	-0.456127	9.28133e-26
RABIF	0.240755	1.14772e-25
HMOX2	0.293806	1.19064e-25
PRKAA1	0.287961	1.20041e-25
MYO1B	0.433752	1.26698e-25
FAM89B	0.264943	1.34061e-25
PABPN1	0.317639	1.50479e-25
ENDOV	0.259474	1.51753e-25
TMED2	0.397693	1.53263e-25
TPM3	0.404711	1.86823e-25
MTRF1L	0.284545	2.24239e-25
MMP24OS	0.266366	2.51652e-25
SCO2	0.269163	2.55226e-25
SACS	0.287596	2.80729e-25
NPC2	0.425051	2.83546e-25
GPR108	0.211143	2.90487e-25
GABRA2	-0.530552	2.98518e-25
EXOC3L1	0.329841	3.22322e-25
AMZ2	0.258259	3.3389e-25
C12orf49	0.264351	3.38349e-25
SAC3D1	0.257296	3.43642e-25
NDUFC1	0.392945	3.64326e-25
H2AFZ	0.343573	3.65301e-25
TM9SF3	0.24248	3.86883e-25
MRPL49	0.242458	3.99501e-25
WAC-AS1	0.274766	4.07829e-25
SNRPC	0.386307	4.10806e-25
PHACTR1	0.284966	4.52347e-25
PAFAH1B2	0.295117	4.52822e-25
FIBP	0.319889	4.53387e-25
THOC3	0.276889	4.59181e-25
SFRP1	0.29472	4.59273e-25
RCC1L	0.268501	4.78312e-25
RPL8	-0.267071	4.82965e-25
CDK11B	0.261009	4.85657e-25
PLXNA2	0.313977	5.03373e-25
RCE1	0.254565	5.39164e-25
ISCU	0.361806	5.64258e-25
ELOVL5	0.345086	5.84694e-25
BRD9	0.279578	5.97041e-25
HOPX	0.300493	6.11509e-25
CXCL1	-0.847689	6.23151e-25
SMIM29	0.246708	6.24502e-25
BTF3	-0.376468	6.33349e-25
INKA1	0.310366	6.3795e-25
ZDHHC12	0.248142	6.74091e-25
HTATIP2	0.268419	6.90083e-25
PEG10	-0.829024	7.23961e-25
SPG7	0.294729	7.34198e-25
HNRNPH2	0.274895	8.01376e-25
LYPLA1	0.320451	8.13143e-25
STK19	0.263418	8.1821e-25
NOV	0.531902	8.28386e-25
MT-ND4L	0.372073	9.04154e-25
SLC25A6	-0.416537	9.75362e-25
TMEM156	-0.514022	9.96645e-25
CCDC90B	0.332162	1.21029e-24
PDE4B	0.308248	1.23559e-24
JAM3	0.31932	1.2613e-24
HDAC7	0.328138	1.26609e-24
TMC6	0.245495	1.42012e-24
VASP	0.365423	1.43506e-24
CHCHD1	0.257521	1.59236e-24
IMPDH1	0.269375	1.67745e-24
RAB18	0.259127	1.82449e-24
NELFE	0.224117	1.95824e-24
LMO2	0.325867	2.14386e-24
SULF2	0.338223	2.1782e-24
ARL2	0.294908	2.21825e-24
ITM2B	-0.591629	2.3136e-24
SIGMAR1	0.24004	2.32155e-24
RRAGC	0.252612	2.36167e-24
DSP	0.280239	2.61448e-24
UBE2Q2	0.245491	2.629e-24
PRDX4	0.367075	2.68806e-24
CISD3	0.266079	2.75904e-24
TYMS	0.304498	2.77785e-24
HHLA3	0.261086	2.83683e-24
SNHG9	0.281965	2.86253e-24
AGO2	0.275986	2.9645e-24
MRPS34	0.292182	2.99981e-24
CBWD5	0.266743	3.1058e-24
TGIF1	0.315196	3.39658e-24
AURKAIP1	0.376114	3.43878e-24
CDS2	0.206373	3.65103e-24
RNF181	0.348826	3.65418e-24
LINC02381	0.215315	3.95578e-24
TM7SF3	0.285808	4.3293e-24
RNF141	0.243037	4.33974e-24
DYNLRB1	0.400792	4.66433e-24
GEMIN7	0.230088	4.71697e-24
CRLS1	0.222479	4.8139e-24
RAB3D	0.288227	5.08485e-24
RPL7L1	0.26997	5.11183e-24
AP3S1	0.315255	5.62146e-24
SUMF2	0.209321	6.012e-24
TMEM222	0.238851	6.12219e-24
MT-ND1	0.385668	6.13759e-24
ADIPOR1	0.22391	6.17132e-24
DOCK9	0.354659	6.69026e-24
HOXB2	0.270972	6.83818e-24
PTPRF	0.271271	7.46072e-24
CYC1	0.324936	7.86256e-24
CAPN2	0.320043	8.17707e-24
RAP1B	0.313575	8.73351e-24
NDUFB1	0.279492	8.9511e-24
STK10	0.287139	9.00514e-24
CHMP4B	0.21625	9.41251e-24
TWF1	0.214804	1.02133e-23
MAP4K2	0.276499	1.07388e-23
LAMC1	0.350671	1.11362e-23
MTMR2	0.259826	1.12069e-23
GNPAT	0.241432	1.12701e-23
UBTD1	0.325609	1.19592e-23
CRIPT	0.227861	1.23908e-23
SLC35A4	0.205073	1.30958e-23
VAT1	0.348404	1.32722e-23
RUNDC1	0.249701	1.38753e-23
CDK16	0.221719	1.39098e-23
SRGAP1	0.279449	1.41515e-23
CST3	0.286844	1.42704e-23
LRRC41	0.211735	1.47188e-23
ZDHHC9	0.254971	1.47866e-23
VPS26B	0.250603	1.53521e-23
SRP68	0.237848	1.54014e-23
MRPL30	0.256875	1.56397e-23
SSFA2	0.277122	1.62519e-23
PLS3	0.412963	1.63284e-23
FAM167B	-0.842958	1.63345e-23
TMEM99	0.258206	1.6519e-23
CHD9	-0.825385	1.78327e-23
MADCAM1	0.302753	1.82509e-23
MARS	0.252053	1.8707e-23
CIRBP	-0.479143	1.9036e-23
TRIM28	0.312203	1.9282e-23
DLGAP4	0.254382	1.95182e-23
CTXN1	0.260337	2.06897e-23
CASP8AP2	0.257591	2.20811e-23
RPS19BP1	0.386363	2.27531e-23
XAB2	0.222581	2.32464e-23
B3GNT2	0.238162	2.4792e-23
REST	0.218356	2.49081e-23
TSPAN17	0.259833	2.53734e-23
TMEM256	0.341365	2.54005e-23
ZNHIT1	0.37392	2.54697e-23
WSB2	0.245279	2.57e-23
VPS25	0.26615	2.60802e-23
SRSF3	-0.468473	2.63537e-23
MTCH2	0.213324	2.68782e-23
ARL6IP4	0.379396	2.73509e-23
PSPC1	0.247664	2.78206e-23
RPS16	-0.305357	2.7825e-23
NET1	-0.709536	2.84722e-23
FAS	0.284822	2.89696e-23
P3H1	0.249439	3.05295e-23
HIST3H2A	0.236817	3.07262e-23
EIF3E	-0.544242	3.10931e-23
TOR4A	0.253292	3.13268e-23
UBL4A	0.244537	3.36987e-23
ETS1	0.319287	3.42529e-23
CDIPT	0.22435	3.45221e-23
H2AFV	0.294112	3.48681e-23
WDR18	0.216095	3.50778e-23
PHF23	0.237425	3.80597e-23
MINOS1	0.341052	4.09668e-23
MRPS18B	0.299715	4.17158e-23
H3F3B	-0.343078	4.35518e-23
LAGE3	0.286306	4.60348e-23
TIGAR	0.218108	4.66505e-23
NDUFS8	0.319426	4.71219e-23
PSMD9	0.221113	5.20912e-23
PITHD1	0.196949	5.23911e-23
BASP1	0.240137	5.40374e-23
TIMM44	0.224013	5.53997e-23
TMEM9B	0.247889	5.70599e-23
TAF15	0.264185	6.18881e-23
CSNK1D	0.299195	6.27377e-23
RAB32	0.237714	6.38807e-23
RBMS2	0.260483	6.43793e-23
SDHAF1	0.216109	6.45517e-23
CXXC5	0.269181	6.59506e-23
RPS6KB2	0.260401	7.02341e-23
UBALD1	0.239635	7.03919e-23
MRPL34	0.230599	7.33532e-23
CREM	0.410495	7.67619e-23
AP1S2	0.325728	7.83842e-23
POLR2I	0.278734	7.88951e-23
NOTCH1	0.377723	8.56064e-23
MAVS	0.267291	8.86328e-23
UBAP2L	0.220313	8.9969e-23
EPHA2	0.219865	9.02691e-23
RHOG	0.271997	9.07396e-23
HMGB3	0.278126	9.34352e-23
PITPNB	0.249405	9.73337e-23
CKAP4	0.255991	9.73829e-23
SRSF7	-0.658593	1.03282e-22
MRPS10	0.242599	1.05329e-22
SMIM4	0.24229	1.09227e-22
BLOC1S1	0.3613	1.17491e-22
EHD4	0.343084	1.19434e-22
ARL8A	0.242281	1.1965e-22
COX6B1	0.372844	1.26579e-22
TMEM242	0.183335	1.46089e-22
TIMM10	0.221475	1.50555e-22
NDUFV3	0.214922	1.5772e-22
DCAF8	0.212016	1.58768e-22
CTTN	0.313363	1.70736e-22
ERVK3-1	0.244053	1.72395e-22
EI24	0.359568	1.83673e-22
NAGK	0.263473	1.9786e-22
CANT1	0.224337	1.99167e-22
FLI1	0.246581	2.00899e-22
BLCAP	0.207911	2.02925e-22
NHSL2	0.243418	2.03943e-22
KITLG	0.377564	2.03992e-22
ORMDL1	0.277629	2.13191e-22
PNMA1	0.229443	2.20091e-22
WTAP	0.170549	2.23436e-22
CEBPB	0.234625	2.26242e-22
GPR143	0.285151	2.27228e-22
UBE2J2	0.235114	2.28684e-22
FAM198B	0.271202	2.30295e-22
PLVAP	-0.47331	2.38865e-22
DAZAP2	0.264418	2.44143e-22
BOK	0.253036	2.51115e-22
CCDC167	0.261209	2.55321e-22
TM9SF4	0.226608	2.63273e-22
PHACTR2	0.3301	2.8874e-22
ANGPTL2	0.274628	3.12032e-22
LINC00667	0.210165	3.2787e-22
DEGS1	0.327428	3.91003e-22
LETM1	0.236785	3.97973e-22
VOPP1	0.231739	4.33284e-22
SORBS3	0.221158	4.41697e-22
HCFC1R1	0.214567	4.65976e-22
GLCE	0.255899	4.69078e-22
NQO1	0.289297	4.78262e-22
RNF130	0.201157	4.85802e-22
HOXB3	0.264342	4.8941e-22
PITPNC1	0.217862	5.12441e-22
PIAS2	0.220017	5.24746e-22
EEF1D	-0.408389	5.37173e-22
PDGFA	0.210186	5.52219e-22
TDG	0.19342	5.55805e-22
COA3	0.273264	5.80401e-22
KLF2	-0.779	5.93571e-22
ST3GAL6	0.264455	6.12043e-22
ACVRL1	0.250583	6.20104e-22
PTPRM	0.318351	6.42801e-22
UBE2S	0.276145	6.51958e-22
HNRNPDL	-0.467435	6.73245e-22
LIMS2	-0.440969	6.75476e-22
CAPRIN1	0.261746	7.19173e-22
ERCC1	0.214654	7.25786e-22
ZFAND3	0.228798	7.38194e-22
AAED1	0.216749	7.80884e-22
AKT1S1	0.174097	8.0523e-22
MYDGF	0.42917	8.14274e-22
CHRAC1	0.198946	8.32984e-22
WWTR1	0.360347	8.40259e-22
GTF2E2	0.188915	8.66571e-22
PKN1	0.18285	8.80865e-22
ATP6V1E1	0.204316	9.1252e-22
MLF1	0.258425	9.19709e-22
POLR2J2	0.238123	9.37922e-22
EBLN3P	0.234281	9.37922e-22
INO80C	0.273388	9.50949e-22
TARS	0.204143	9.75982e-22
CALM2	-0.562383	1.00524e-21
ZC3H7A	0.232092	1.01255e-21
TMEM246	0.250853	1.02023e-21
EPN2	0.274437	1.04618e-21
UBALD2	0.195618	1.04879e-21
SENP5	0.204227	1.07348e-21
CSNK1G3	0.17974	1.0975e-21
KLHL4	0.236812	1.10989e-21
OGA	0.237756	1.11327e-21
KPNA1	0.223299	1.21188e-21
RAP1GDS1	0.233953	1.26955e-21
C17orf58	0.199084	1.37634e-21
AMDHD2	0.238667	1.41495e-21
PEA15	0.319669	1.52287e-21
C18orf32	0.213601	1.60948e-21
SESN2	0.244509	1.73849e-21
IGF2BP2	0.294729	1.74285e-21
STK4	0.182855	1.78083e-21
WBP2	0.220015	1.8088e-21
AATF	0.236992	1.83815e-21
MRPS33	0.215431	1.85011e-21
C8orf33	0.159692	1.8637e-21
PLEKHA3	0.176065	2.35765e-21
DPYSL4	0.264545	2.56547e-21
COX17	0.230103	2.83905e-21
ZFYVE21	0.188978	2.93729e-21
CARS	0.218086	3.05111e-21
NDUFB3	0.251475	3.07711e-21
PARL	0.225191	3.30524e-21
MIEN1	0.168316	3.32762e-21
DCTN1	0.202604	3.37754e-21
LAMTOR3	0.202975	3.40138e-21
NT5E	0.244543	3.50389e-21
MLLT6	0.237758	3.59283e-21
TMEM126B	0.274983	3.66454e-21
RAB5C	0.363991	3.83513e-21
TMEM219	0.341025	3.86716e-21
TCEA1	0.213767	3.91272e-21
RTL10	0.268453	3.95651e-21
ZNF431	0.202935	4.11016e-21
RAB4A	0.227163	4.40731e-21
FAM45A	0.224112	4.46262e-21
PANK2	0.211286	4.58572e-21
VASH1	0.268707	4.62654e-21
KIT	0.282948	4.86313e-21
PCBP4	0.185754	4.88854e-21
NOL12	0.249015	5.01801e-21
ARCN1	0.207262	5.11518e-21
MMP2	0.268042	5.47628e-21
RASSF9	-0.550322	5.54775e-21
RNF40	0.218319	5.59605e-21
FAM222B	0.220987	5.71087e-21
COL15A1	0.510727	6.11733e-21
STX5	0.216151	6.19123e-21
FAM219B	0.196907	6.22919e-21
PPP4R3A	0.231714	6.30942e-21
RRP36	0.196038	6.37521e-21
DAXX	0.19752	6.40743e-21
ZRSR2	0.201125	6.4166e-21
SHKBP1	0.220869	6.4788e-21
BAG6	0.25513	6.65373e-21
RPF1	0.186815	6.68069e-21
LLPH	0.200488	6.72255e-21
KIF1C	0.209778	6.77903e-21
TJP1	0.299584	6.94241e-21
RGS20	0.255335	7.00388e-21
RIPOR1	0.236487	7.03341e-21
ARSG	0.25975	7.17166e-21
PDLIM5	0.181902	7.36323e-21
NDUFB7	0.350424	7.55402e-21
UBE2W	0.166649	7.60769e-21
SLC25A39	0.186215	7.68515e-21
NSMCE3	0.213091	8.26622e-21
MRPL36	0.178427	8.50958e-21
HOXD9	0.249511	9.3803e-21
LAMC2	0.292188	9.78396e-21
SLC1A5	0.213629	1.00938e-20
CHST2	0.218347	1.11699e-20
MAP1LC3A	0.188021	1.14433e-20
WSCD1	0.258518	1.18274e-20
GPAT4	0.212279	1.22313e-20
LRP10	0.204145	1.27966e-20
PSMA2	0.344905	1.3541e-20
WASHC2A	0.229322	1.36174e-20
ELOVL1	0.214154	1.37729e-20
ST8SIA4	0.22182	1.452e-20
APOLD1	0.244795	1.48124e-20
NTMT1	0.217056	1.49078e-20
EIF3L	-0.588337	1.55474e-20
ATP6V1F	0.363757	1.64481e-20
PHLDA2	0.288371	1.70022e-20
TCAF1	0.211656	1.78686e-20
CFL2	0.205973	1.84651e-20
NAXE	0.219092	1.87314e-20
PCDHB2	0.276972	1.89689e-20
PTK2	0.229804	2.04136e-20
MCRS1	0.172095	2.08381e-20
P3H4	0.202541	2.10827e-20
CLIC1	0.37426	2.16649e-20
AFDN	0.210172	2.17948e-20
KDELR2	0.303191	2.23841e-20
ATP6V0A1	0.218213	2.26155e-20
TPD52L2	0.213469	2.31502e-20
TMEM184B	0.203484	2.3511e-20
VAMP5	-0.536181	2.4035e-20
RFK	0.22122	2.41403e-20
AKR1A1	0.159315	2.47218e-20
RHOC	0.360676	2.49162e-20
ST6GALNAC6	0.200133	2.49851e-20
BRMS1	0.182572	2.59351e-20
LATS2	0.232939	2.65383e-20
MLF2	0.24428	2.70318e-20
ERG28	0.199552	2.77726e-20
THAP12	0.190864	3.23001e-20
ACTN1	0.233175	3.70634e-20
TOMM5	0.202376	3.92016e-20
HEXA	0.180239	4.09577e-20
LRRC59	0.21036	4.20919e-20
DNAJC5	0.207126	4.26677e-20
FKBP8	0.290871	4.32423e-20
B3GAT3	0.182187	4.39429e-20
TRIP4	0.172354	4.65341e-20
RAD54L2	0.175831	4.68191e-20
LSM1	0.249285	4.80298e-20
TMED3	0.182445	4.88548e-20
SEMA4C	0.199435	5.06922e-20
RPL35A	-0.254451	5.08457e-20
STARD7	0.161902	5.08604e-20
RAB9A	0.202265	5.27821e-20
TTC19	0.192548	5.37329e-20
CDC42	0.410053	5.45092e-20
AFG3L2	0.202766	5.50279e-20
PON2	0.182195	5.58089e-20
BMP2K	0.193416	5.79265e-20
CALM1	0.346009	5.91926e-20
RETREG2	0.188408	6.09967e-20
RELA	0.200078	6.18036e-20
ARL5A	0.168233	6.23148e-20
ITPR3	0.250023	6.33218e-20
DNM2	0.18203	6.35807e-20
SNX9	0.20168	6.58974e-20
DEXI	0.189278	6.60671e-20
HGS	0.213948	6.72112e-20
IFI27L1	0.207277	6.72719e-20
SFXN1	0.181278	6.76728e-20
POM121C	0.227745	7.09573e-20
LINC00467	0.226176	7.09573e-20
RAB22A	0.186962	7.15608e-20
JAK1	0.284407	7.52573e-20
RARA	0.16955	7.6395e-20
CAPG	0.235177	7.76573e-20
PABPC4	0.139605	8.08972e-20
GLRX3	0.253946	8.55594e-20
CIZ1	0.211089	8.75557e-20
ATXN2L	0.147819	8.85767e-20
ALG13	0.181485	8.91844e-20
BCAP31	0.24699	9.08344e-20
COX7B	0.380028	9.13624e-20
BTF3L4	0.217202	9.52468e-20
UBAP2	0.180812	9.5645e-20
NDST1	0.259062	9.90155e-20
KLHDC3	0.193799	9.95832e-20
PPIC	0.207835	1.03085e-19
ATP6AP1	0.187634	1.05904e-19
MAPK6	0.173678	1.10392e-19
ACOT9	0.218032	1.13843e-19
TMEM65	0.212674	1.15324e-19
IDS	0.202391	1.17063e-19
POLDIP2	0.161176	1.18854e-19
EIF2B2	0.269708	1.21057e-19
SLC38A7	0.207263	1.23006e-19
TMEM132A	0.208949	1.26589e-19
NEDD8	0.339784	1.27444e-19
NIPA2	0.167232	1.28577e-19
MIDN	0.312631	1.31794e-19
CHMP4A	0.197063	1.33048e-19
ARHGAP23	0.228242	1.36704e-19
PIGX	0.208584	1.39604e-19
IGFBP4	0.312837	1.3979e-19
SMPD4	0.208342	1.41367e-19
MRPL27	0.192186	1.4193e-19
ARFGAP1	0.21395	1.4366e-19
SNX17	0.175649	1.44571e-19
MTIF3	0.189428	1.46259e-19
RNF26	0.156466	1.47495e-19
STK40	0.179619	1.50707e-19
STX3	0.243334	1.55894e-19
SIRT6	0.155091	1.57407e-19
PCBD1	0.202134	1.61013e-19
ESYT1	0.202149	1.63144e-19
HMGCL	0.218595	1.65053e-19
CD63	0.367273	1.65528e-19
LENG8	0.210637	1.67104e-19
C12orf76	0.171204	1.69224e-19
BEX2	0.227484	1.77339e-19
MRPL35	0.150281	1.81145e-19
SZRD1	0.153213	1.87511e-19
CBLN1	0.296056	1.89561e-19
BABAM1	0.193674	1.90772e-19
RPL24	-0.272842	1.94037e-19
HPS1	0.203698	1.96527e-19
MARCH2	0.19776	1.97255e-19
WFS1	0.262662	1.99966e-19
PSME1	-0.802297	2.00274e-19
FAM126A	0.222518	2.10652e-19
CCDC124	0.228892	2.11721e-19
PGM5	-0.389331	2.15293e-19
UBE2F	0.20011	2.17987e-19
ATF6B	0.194203	2.22373e-19
COMMD2	0.21811	2.29404e-19
TRIM8	0.142448	2.34115e-19
GNPDA1	0.168828	2.35338e-19
SIPA1	0.206342	2.43728e-19
FAM213A	0.293116	2.45678e-19
TMEM199	0.197522	2.51334e-19
ZDHHC7	0.163342	2.51955e-19
NR1H2	0.155995	2.52431e-19
MRPL11	0.225261	2.52586e-19
MYEF2	0.233112	2.52956e-19
PPP6R1	0.212811	2.62689e-19
HEBP1	0.205878	2.6807e-19
MRPL39	0.216616	2.76078e-19
ACP1	0.310031	2.78163e-19
ATAT1	0.188842	2.7971e-19
AGPAT1	0.146182	2.7981e-19
PIN1	0.26521	2.81536e-19
CHID1	0.134432	2.87379e-19
EIF3J	0.237925	2.87628e-19
CLPTM1	0.193283	2.96435e-19
MAPKAPK5	0.181229	3.05657e-19
STRN4	0.180345	3.10116e-19
FLOT2	0.188221	3.1686e-19
NHLRC3	0.167472	3.49861e-19
RGS5	0.271237	3.54957e-19
NDUFAF4	0.173839	3.55502e-19
MED24	0.175234	3.74238e-19
HDGFL3	0.188812	3.8734e-19
STARD4-AS1	0.221403	3.91154e-19
ARHGEF15	0.215182	4.01414e-19
AIFM1	0.190534	4.14491e-19
MECP2	0.198452	4.19011e-19
MGAT2	0.161651	4.20865e-19
CIAPIN1	0.150058	4.27388e-19
PPP4R1	0.219162	4.3856e-19
DDX41	0.150338	4.43131e-19
GABPB1	0.165166	4.64968e-19
TRAPPC3	0.16414	4.71157e-19
RHOBTB1	0.20833	4.72869e-19
CHST15	0.21512	4.80909e-19
RNF166	0.192313	4.90562e-19
CLDN5	0.604844	5.21045e-19
NRSN2	0.185569	5.3392e-19
RB1	0.137275	5.3772e-19
GPX8	0.163088	5.43e-19
CTSH	-0.406224	5.4696e-19
KTN1	0.338853	5.65348e-19
NAV1	0.306898	5.86946e-19
TRAPPC6A	0.153278	5.90864e-19
RASSF2	0.241789	5.92228e-19
TMEM147	0.303719	5.97451e-19
FAHD1	0.182246	6.09376e-19
RNF5	0.208742	6.27308e-19
FAM96B	0.251887	6.39269e-19
FAM219A	0.194277	6.46013e-19
MOSPD3	0.215664	6.48955e-19
SUSD6	0.184465	6.55139e-19
NFU1	0.183853	6.78801e-19
TMEM33	0.185757	6.84236e-19
TMEM250	0.182991	6.95106e-19
TAF10	0.184183	7.07912e-19
RRP7A	0.188364	7.10001e-19
PLK3	0.204397	7.1133e-19
APLP2	0.309897	7.4173e-19
RPUSD3	0.145965	7.43884e-19
CEBPZ	0.223776	7.60861e-19
ACTR1A	0.167121	7.63736e-19
MAGI1	0.211526	7.67655e-19
GTPBP6	0.198774	7.96835e-19
PLP2	0.256567	8.29562e-19
MAEA	0.167396	8.3622e-19
BBIP1	0.150813	8.36259e-19
RALY	0.300429	8.4291e-19
ATG12	0.211297	8.61027e-19
CBR4	0.147964	8.84123e-19
TOR1A	0.197192	8.91541e-19
CAPZA1	0.28316	8.9705e-19
SLC39A7	0.184432	9.11322e-19
GTF3A	0.235758	9.41655e-19
METTL26	0.160898	9.55752e-19
DPM3	0.198223	9.69939e-19
DCXR	0.175599	9.83787e-19
PARVB	0.187927	1.022e-18
HGSNAT	0.151997	1.06372e-18
INSIG2	0.169747	1.08002e-18
PRPS1	0.179765	1.08631e-18
PNKP	0.18056	1.08829e-18
LEF1	0.207845	1.09359e-18
RPSA	-0.298259	1.11482e-18
CCNG1	0.310421	1.14158e-18
BZW1	0.253511	1.22866e-18
STK17A	0.207842	1.2365e-18
DMAC1	0.264546	1.25533e-18
NR4A2	-0.399424	1.27941e-18
RENBP	0.21953	1.28846e-18
CIC	0.18037	1.3042e-18
NEIL1	0.228083	1.30751e-18
EDA2R	0.218619	1.32961e-18
POLR2A	0.149561	1.4286e-18
FKBP9	0.193639	1.44089e-18
FAAP20	0.204172	1.46176e-18
PTOV1	0.200408	1.49009e-18
CTSZ	0.214232	1.55161e-18
COX20	0.182059	1.56624e-18
ICAM3	0.202893	1.63345e-18
PPM1A	0.180634	1.6508e-18
GPANK1	0.159052	1.67699e-18
PDCD6IP	0.159821	1.68256e-18
FAM96A	0.172886	1.79357e-18
WDR11	0.199669	1.80109e-18
NECAP2	0.282304	1.82351e-18
TSEN15	0.143641	1.87024e-18
PKIG	0.317966	1.87108e-18
MED19	0.207325	1.88952e-18
IST1	0.154788	1.97834e-18
PLEC	0.185075	2.02928e-18
LRRC32	-0.70011	2.03956e-18
MTA1	0.207806	2.07252e-18
COX11	0.174142	2.08278e-18
JCAD	0.323092	2.1414e-18
PRKD2	0.197984	2.20767e-18
NPNT	-0.356127	2.22724e-18
ZNF800	0.194224	2.34583e-18
LRRC57	0.17333	2.35424e-18
MCOLN1	0.20666	2.35536e-18
SPNS1	0.130602	2.40797e-18
CCDC88C	0.173011	2.58391e-18
CEP68	0.228188	2.62106e-18
ELK3	0.297712	2.64874e-18
FRG1	0.179859	2.70311e-18
SET	0.376999	2.8636e-18
C1orf198	0.188409	2.86629e-18
PIP4P1	0.151506	2.86701e-18
CITED2	0.210536	2.91686e-18
SNAPC3	0.209304	2.95973e-18
ECHDC1	0.135121	3.0345e-18
VAMP8	0.206872	3.03572e-18
PXDN	0.351449	3.10983e-18
TXNDC9	0.185733	3.21255e-18
SERP1	0.319072	3.2359e-18
DAZAP1	0.206696	3.25268e-18
TSR2	0.144787	3.35577e-18
RPP30	0.17438	3.36192e-18
GIPC1	0.143849	3.37398e-18
LIMK2	0.199778	3.38176e-18
MGRN1	0.193917	3.4585e-18
GAPLINC	0.229337	3.49126e-18
BOP1	0.2062	3.49127e-18
PRND	0.633408	3.49127e-18
C6orf48	-0.609763	3.56541e-18
NSD1	0.176608	3.58252e-18
DGKZ	0.175288	3.59448e-18
RTCA	0.145009	3.64034e-18
EIF4A3	0.224847	3.74628e-18
MMD	0.171445	3.77005e-18
PAXBP1	0.197747	3.84838e-18
MAFF	0.194865	3.89485e-18
TACC2	0.204766	3.90557e-18
SH3PXD2A	0.179023	4.04621e-18
GID8	0.158886	4.10763e-18
SAT2	0.24697	4.27103e-18
RASSF1	0.229139	4.29276e-18
MRPS7	0.235978	4.40441e-18
KLF5	0.24322	4.63352e-18
CERS2	0.152297	4.69272e-18
XPNPEP1	0.170372	4.78327e-18
DNAJC19	0.147298	4.96211e-18
FLAD1	0.170834	5.25774e-18
DUT	0.156153	5.26041e-18
CHD7	0.174202	5.30758e-18
ARHGEF7	0.182771	5.32414e-18
GOLT1B	0.150975	5.36753e-18
MAD2L2	0.190967	5.49235e-18
YWHAE	0.300073	5.49299e-18
PNPLA6	0.206395	5.55153e-18
CNPY3	0.220947	5.66943e-18
SMARCD1	0.0910216	5.67776e-18
HPGD	0.175126	6.04178e-18
TIMM17A	0.21919	6.29606e-18
CYP20A1	0.133286	6.50224e-18
HOXB-AS3	0.22448	6.50308e-18
TRAM2	0.219699	6.593e-18
UBA1	0.189393	6.71938e-18
RP9	0.162733	6.73877e-18
NADK	0.194581	6.79842e-18
MEAF6	0.254901	6.83094e-18
SCAMP2	0.130943	6.87513e-18
VAMP3	0.170493	6.92793e-18
RNF126	0.181386	7.32474e-18
FBXL20	0.181156	7.5081e-18
ATAD3A	0.192233	7.75041e-18
CRELD2	0.185795	7.77832e-18
FBLIM1	0.22105	8.28048e-18
MKRN1	0.129246	8.4974e-18
GADD45GIP1	0.323856	8.70736e-18
HERPUD2	0.182246	8.74187e-18
TMEM258	0.327439	8.951e-18
ZFPL1	0.13195	9.01561e-18
CEBPZOS	0.142883	9.02277e-18
LINC01116	0.114601	9.06127e-18
FOXK1	0.139493	9.11266e-18
MLLT1	0.20778	9.11557e-18
TUSC1	0.162552	9.23523e-18
C6orf52	0.196031	9.28987e-18
COX6A1P2	-0.295604	9.44098e-18
TLE3	0.14377	9.51716e-18
COL4A1	0.445604	9.7634e-18
SELENON	0.155655	9.78824e-18
FZD6	0.204504	9.86457e-18
CES2	0.18492	1.04942e-17
BNIP2	0.207291	1.08511e-17
TCAIM	0.13426	1.12006e-17
SAMD4B	0.175705	1.12449e-17
SLC25A24	0.178961	1.1655e-17
NSUN5	0.221978	1.18286e-17
ASCC3	0.134643	1.19668e-17
NUDT3	0.199026	1.22465e-17
EXOSC6	0.184397	1.23249e-17
RAB8A	0.198926	1.2334e-17
PLXNB2	0.241444	1.23635e-17
YIPF2	0.169884	1.2373e-17
PCIF1	0.175535	1.25038e-17
CCNQ	0.165493	1.25364e-17
TMEM98	0.165554	1.261e-17
TRIM11	0.179965	1.291e-17
SIRPA	0.206877	1.29551e-17
UBE2A	0.170698	1.32154e-17
TPP1	0.198058	1.32654e-17
SIN3B	0.203644	1.33883e-17
OCIAD2	0.214058	1.34369e-17
NUCKS1	-0.665811	1.34454e-17
SNAPC5	0.142361	1.36274e-17
MACF1	0.242225	1.37625e-17
TBCA	0.311142	1.44776e-17
RSAD1	0.189064	1.54001e-17
MT-ND4	0.321032	1.54387e-17
PAQR3	0.207871	1.54471e-17
ADAM10	0.179398	1.56786e-17
NDUFA9	0.208396	1.62256e-17
LRRC8C	0.201696	1.63209e-17
CTNNB1	0.417797	1.68863e-17
CMTM8	0.185704	1.72304e-17
DPYSL2	0.215075	1.80973e-17
GLMP	0.184481	1.88543e-17
MYL6B	0.202544	1.92559e-17
SUPT5H	0.187626	2.01478e-17
APOL4	-0.333113	2.08693e-17
BET1	0.0988771	2.11168e-17
PPP6R2	0.166349	2.15697e-17
TIPRL	0.143355	2.24574e-17
LINC02001	0.150513	2.26141e-17
INO80E	0.166352	2.32172e-17
SH3GL1	0.116243	2.4364e-17
ZNF358	0.17994	2.4875e-17
FAM49B	0.182195	2.52862e-17
DCK	0.144071	2.5307e-17
NT5C	0.171668	2.54719e-17
SLC9A1	0.210251	2.55981e-17
PHLDB2	0.172004	2.67465e-17
GRB10	0.194728	2.72408e-17
GPR137B	0.180601	2.88031e-17
MTMR9	0.137263	2.91748e-17
GON7	0.148465	2.9254e-17
RAB1B	0.10261	2.92997e-17
ALPK3	0.171672	2.95258e-17
PLEKHA8	0.14777	2.96035e-17
FARP1	0.163108	3.04726e-17
EPHX4	0.195999	3.10536e-17
SNCG	0.228816	3.174e-17
HNRNPUL1	0.167812	3.20695e-17
GAP43	0.281735	3.24884e-17
ACTR3B	0.198741	3.27585e-17
SLC20A1	0.135746	3.28089e-17
RARS2	0.109509	3.34341e-17
SNHG7	0.0898173	3.43668e-17
LMBR1	0.205418	3.50479e-17
CCDC12	0.218014	3.54973e-17
MRPS22	0.159331	3.597e-17
PIAS1	0.168824	3.62637e-17
MLX	0.128377	3.69562e-17
ACSS1	0.193072	3.69936e-17
KLHDC8B	0.149774	3.71624e-17
DRAM1	0.190998	3.83124e-17
OPTN	0.144882	3.85174e-17
PODXL2	0.203224	3.90634e-17
DLST	0.157804	4.00486e-17
PGGT1B	0.173198	4.08088e-17
ZNF302	0.149757	4.20028e-17
GPN1	0.117177	4.26534e-17
UBE2E3	0.292183	4.26687e-17
PFN2	0.275063	4.3508e-17
RHOBTB3	0.184269	4.38425e-17
TM2D2	0.129333	4.44685e-17
PIP4K2B	0.209598	4.457e-17
GLOD4	0.183199	4.50729e-17
BEX4	0.308879	4.63545e-17
TNPO3	0.184434	4.65159e-17
ADAM15	0.193491	4.66273e-17
EXOSC10	0.140281	4.68407e-17
GOLGA7	0.151476	4.71063e-17
KBTBD11	0.178176	4.76531e-17
THAP11	0.143091	4.90201e-17
MRPS17	0.164626	5.1915e-17
CAVIN2	-0.62776	5.21472e-17
ASNSD1	0.159276	5.22143e-17
LARP1	0.120086	5.25219e-17
ICE1	0.154267	5.33682e-17
MAP4K3	0.159778	5.49658e-17
RPRD1A	0.176935	5.53046e-17
ZNF667-AS1	0.143914	5.6189e-17
ATP6V0E1	0.347597	5.85879e-17
ARVCF	0.208494	5.87575e-17
ARL8B	0.197591	5.97642e-17
VAMP2	0.169049	6.00303e-17
TRGV5	0.23915	6.11068e-17
TMEM185A	0.188017	6.11068e-17
STK16	0.136813	6.11595e-17
KANK3	0.172982	6.16728e-17
RCAN2	0.208896	6.39572e-17
ARF3	0.178008	6.61326e-17
ZNF785	0.179441	6.63829e-17
NOSIP	0.227322	6.93994e-17
KCTD20	0.165718	7.0587e-17
SHOC2	0.127328	7.65674e-17
TRIM47	0.192754	7.66595e-17
GATC	0.174532	7.91497e-17
ACTN4	0.230588	8.53066e-17
HM13	0.199978	9.02322e-17
ARHGEF28	0.221306	9.09068e-17
XAF1	-0.298418	9.12485e-17
BSG	0.291543	9.16315e-17
TARBP2	0.154445	9.17512e-17
UQCRFS1	0.288525	9.25135e-17
PMP22	-0.813962	9.61019e-17
MRPS28	0.169055	9.6299e-17
CHMP3	0.233317	9.7071e-17
TIMM10B	0.11474	1.03903e-16
GPRIN3	0.261844	1.04514e-16
BOLA3	0.141822	1.05974e-16
WASHC2C	0.187106	1.06505e-16
RWDD4	0.153759	1.08433e-16
IMP4	0.131713	1.0981e-16
RPS15	-0.22287	1.104e-16
C2orf74	0.170401	1.14653e-16
LINC01003	0.173258	1.15582e-16
RAPGEF1	0.176356	1.15968e-16
DMTN	0.157892	1.16807e-16
RNF114	0.186993	1.17223e-16
FBXL5	0.162596	1.19323e-16
CERS5	0.185536	1.20956e-16
CDV3	0.13664	1.22779e-16
COL5A2	0.144643	1.29167e-16
GLUD1	0.111255	1.2986e-16
SBF2	0.228226	1.30856e-16
KHSRP	0.174294	1.3287e-16
FYN	0.172739	1.33217e-16
TMEM134	0.136873	1.33641e-16
CCNJL	0.176667	1.36449e-16
SLC25A1	0.160872	1.38564e-16
XKR8	0.171686	1.38991e-16
TRPC4AP	0.156044	1.39257e-16
EMB	0.159487	1.43231e-16
ASNS	0.223787	1.50867e-16
RPS24	-0.219434	1.54032e-16
RGS19	0.137577	1.54176e-16
LINC01480	0.281133	1.56904e-16
RNF44	0.163907	1.58613e-16
GARS	0.123664	1.59773e-16
PTPN4	0.169331	1.62507e-16
PPP1R7	0.137427	1.65203e-16
NOM1	0.13417	1.69061e-16
IDH3B	0.139061	1.69285e-16
STX8	0.13879	1.73667e-16
HBS1L	0.138149	1.77829e-16
NGRN	0.171369	1.77844e-16
ZFAND5	0.251786	1.86787e-16
CDC123	0.14803	1.88923e-16
MAZ	0.147613	1.89949e-16
YIPF4	0.113558	1.90535e-16
PCNX4	0.126742	1.97323e-16
RRP1B	0.112108	2.04566e-16
PDXDC1	0.146012	2.09916e-16
EMD	0.106757	2.15298e-16
NOC4L	0.182627	2.19381e-16
MRPS11	0.165847	2.22125e-16
LRMDA	0.159341	2.22152e-16
ATP6V0B	0.245049	2.23655e-16
MAPKAPK2	0.15639	2.25915e-16
KALRN	0.181308	2.26862e-16
TIMM50	0.142164	2.43362e-16
ASGR1	0.122107	2.43519e-16
SLC35B1	0.158953	2.54131e-16
TSTD1	0.171234	2.54718e-16
GTF3C6	0.23878	2.59031e-16
TSN	0.130468	2.61747e-16
PTGFRN	0.173311	2.64196e-16
C1orf122	0.149566	2.68126e-16
F11R	0.118144	2.74164e-16
PRR5	0.170876	2.78218e-16
AP2A2	0.161307	2.84983e-16
LDLRAD3	0.164685	2.93028e-16
CACNB3	0.179313	2.9554e-16
CDC16	0.169167	3.08287e-16
ATP13A2	0.176124	3.09356e-16
MRPL54	0.110916	3.18913e-16
DR1	0.161002	3.21638e-16
CCNK	0.133973	3.24044e-16
ZNF226	0.150518	3.29729e-16
ZNF48	0.180028	3.45986e-16
MAT2A	0.148819	3.58403e-16
CHTF8	0.138199	3.58489e-16
METTL22	0.161718	3.68904e-16
GMEB1	0.140332	3.77582e-16
OARD1	0.110322	3.79386e-16
ARL2BP	0.144647	3.81927e-16
ANAPC15	0.117312	3.87193e-16
EOGT	0.184387	3.92552e-16
RBPMS2	0.162585	3.94814e-16
CORO6	0.24546	3.9828e-16
HAX1	0.162126	3.98606e-16
SRP19	0.163208	3.99415e-16
CEBPG	0.153348	4.01729e-16
STX12	0.146627	4.19788e-16
MYL9	0.208994	4.32763e-16
IRAK1	0.140385	4.37641e-16
CCDC71	0.152078	4.38909e-16
SMIM20	0.143922	4.43991e-16
IL4R	0.164916	4.9024e-16
MYCT1	0.311771	4.93232e-16
MRGBP	0.14859	5.048e-16
NDUFV1	0.197973	5.11126e-16
VPS37B	0.0709143	5.17013e-16
COPB1	0.156784	5.35344e-16
DGUOK	0.203306	5.42786e-16
ACAA1	0.171131	5.4436e-16
SPPL2B	0.181879	5.47017e-16
HAGH	0.139659	5.64745e-16
SEC61A1	0.166966	5.80536e-16
USF2	0.151583	5.89394e-16
ALG5	0.161913	5.92785e-16
ADPGK	0.142165	5.94515e-16
SEC11C	0.144388	6.02987e-16
TRIP12	0.0704499	6.19508e-16
CSNK2A1	0.117407	6.22505e-16
GPSM3	0.151914	6.22801e-16
CD2BP2	0.0734798	6.35207e-16
CNOT11	0.163327	6.39237e-16
OSTM1	0.118701	6.39738e-16
YKT6	0.146625	6.52368e-16
COMMD4	0.159082	6.68162e-16
DIAPH1	0.162358	6.70786e-16
TMEM8A	0.170082	6.72732e-16
SNAP29	0.0844245	6.81764e-16
C3orf14	0.170755	6.92116e-16
DLC1	-0.778669	6.94543e-16
ARFIP2	0.126597	7.01024e-16
CNOT9	0.181608	7.07121e-16
KLHL5	0.113995	7.1903e-16
DYNC1LI1	0.13096	7.23256e-16
C19orf81	0.170911	7.46342e-16
IKBKG	0.16791	7.46342e-16
SLC25A13	0.145204	7.79323e-16
MAPK1	0.121766	7.98606e-16
SFXN5	0.152185	8.20347e-16
ADAMTS5	-0.502428	8.26052e-16
PLCG1	0.133871	8.31324e-16
NDUFV2	0.223172	8.35112e-16
MIR181A1HG	0.150964	8.42022e-16
DUSP6	0.286251	8.54474e-16
STX10	0.126266	8.687e-16
RPL36AL	0.263638	8.71611e-16
BCAR1	0.135012	8.94339e-16
ZNF224	0.140769	8.97352e-16
ACTR2	0.233925	8.98102e-16
PPP1R8	0.128185	9.10722e-16
UBE2G1	0.079669	9.13265e-16
GDI1	0.113467	9.24999e-16
PSAT1	0.227166	9.2625e-16
SPPL3	0.132375	9.32196e-16
COIL	0.144235	9.42375e-16
SLC37A3	0.162971	9.47935e-16
DUOX1	0.175939	9.55457e-16
KHDC4	0.112029	9.72113e-16
RCN1	0.17624	9.9543e-16
EIF2B4	0.096957	1.00481e-15
ABHD4	0.172188	1.00729e-15
NDFIP1	0.179561	1.02356e-15
SNRNP40	0.111101	1.03777e-15
MRPL17	0.181325	1.04251e-15
SNX11	0.160997	1.05033e-15
JOSD1	0.1392	1.07404e-15
IFFO1	0.148191	1.07963e-15
ARSD	0.171998	1.08263e-15
RFX8	0.20498	1.08674e-15
FAM122A	0.11729	1.09072e-15
TMEM127	0.140365	1.093e-15
RGS16	0.33761	1.09571e-15
ZDHHC24	0.13644	1.09824e-15
C15orf40	0.130406	1.10504e-15
ECI1	0.160886	1.11238e-15
GCLM	0.143505	1.12265e-15
EIF3K	-0.510537	1.14155e-15
ABHD12	0.166675	1.14717e-15
TMCO3	0.151841	1.1993e-15
TP53INP1	0.174995	1.22014e-15
MPHOSPH6	0.13214	1.22311e-15
RAB31	0.130057	1.2597e-15
ZNF516	0.157563	1.26293e-15
EGLN1	0.111034	1.30156e-15
SAP30BP	0.14877	1.33081e-15
BECN1	0.120289	1.33383e-15
SNAPIN	0.100278	1.346e-15
PPP2R3C	0.0884664	1.35759e-15
GADD45A	0.166651	1.36173e-15
SEC31A	0.120947	1.37794e-15
SMG5	0.150573	1.39421e-15
COX6C	0.304483	1.43308e-15
MCMBP	0.141508	1.49374e-15
RBM7	0.113489	1.49524e-15
MPRIP	0.144574	1.49655e-15
BCL2L12	0.12698	1.51809e-15
PPP1R9A	-0.50547	1.52295e-15
MIB2	0.16825	1.59577e-15
MYH9	0.32008	1.61675e-15
MRPL33	0.254554	1.64707e-15
MRPS36	0.15387	1.67573e-15
YEATS2	0.152755	1.67747e-15
SCAF1	0.152841	1.71025e-15
MRPL23	0.160918	1.71631e-15
PIAS4	0.159289	1.71697e-15
GNB1	0.180119	1.72847e-15
PDXK	0.170563	1.73167e-15
GFOD2	0.104915	1.75181e-15
IP6K1	0.152357	1.76397e-15
USP12	0.157576	1.82552e-15
MUS81	0.156758	1.82828e-15
SBNO1	0.111163	1.85754e-15
CTCF	0.111816	1.86767e-15
IL13RA1	0.132134	1.89028e-15
TRMT112	0.306149	1.89039e-15
C12orf45	0.106212	1.91981e-15
ULK3	0.172141	1.94135e-15
PRKAG1	0.140897	1.94307e-15
EIF5AL1	0.151098	1.94585e-15
DTWD1	0.141955	1.95361e-15
ARHGAP27	0.134978	2.02852e-15
SH3GLB1	0.238321	2.05844e-15
GOLM1	0.156346	2.06291e-15
ERV3-1	0.102042	2.12972e-15
GOT2	0.0877219	2.13781e-15
SMARCA4	0.198717	2.15718e-15
TRIR	0.2748	2.19787e-15
REX1BD	0.191881	2.20913e-15
TCTEX1D2	0.113519	2.23215e-15
RNF4	0.0716143	2.25338e-15
USP5	0.140459	2.2767e-15
RPS6KA2	0.169515	2.295e-15
MRPL22	0.224223	2.31786e-15
SMAD1	0.277073	2.33021e-15
FAM168B	0.141443	2.33704e-15
BCKDK	0.0792443	2.33913e-15
RNF170	0.135378	2.33988e-15
SLC5A6	0.137146	2.41471e-15
MINK1	0.15374	2.43063e-15
SLC36A4	0.154926	2.43669e-15
LMBR1L	0.157319	2.44052e-15
DRG1	0.0988911	2.47004e-15
FOXO1	0.120237	2.51773e-15
TSC2	0.151288	2.54274e-15
NDUFS2	0.139287	2.54479e-15
ZNF768	0.148934	2.57132e-15
TM2D1	0.116537	2.5749e-15
TBC1D15	0.100536	2.58991e-15
RPL23	-0.241436	2.6073e-15
RABL6	0.135182	2.64838e-15
AGAP1	0.149957	2.72214e-15
APBB1	0.144936	2.7283e-15
DTX3	0.131077	2.72861e-15
NDUFA6	0.287384	2.77042e-15
CAP1	0.291582	2.84148e-15
GAS2L3	0.15821	2.95091e-15
DYNLT1	0.290981	2.99816e-15
GGPS1	0.12419	3.0575e-15
SLC35F6	0.148234	3.0807e-15
COA6	0.083879	3.19793e-15
MEA1	0.0670315	3.26544e-15
GRB2	0.123986	3.40448e-15
AK3	0.081425	3.42717e-15
MALL	0.191946	3.49732e-15
GSTT2B	0.156822	3.49732e-15
CCNDBP1	0.140206	3.50713e-15
MALSU1	0.0986719	3.50896e-15
KIF3B	0.13602	3.59432e-15
UTP11	0.135683	3.73146e-15
CLTC	0.178283	3.82785e-15
FAM129B	0.139193	3.86489e-15
CHP1	0.126047	3.90777e-15
PSMD2	0.120508	4.04863e-15
POLRMT	0.156928	4.11885e-15
MRPL21	0.132283	4.11971e-15
DFFA	0.100963	4.18997e-15
CUL3	0.160156	4.21181e-15
SPAG7	0.184005	4.31363e-15
LRG1	-0.420296	4.32429e-15
SLC10A3	0.146408	4.40308e-15
UROS	0.125481	4.40925e-15
ARAF	0.168632	4.47315e-15
MSRB2	0.127686	4.53594e-15
MOCS2	0.112485	4.59578e-15
MRPL55	0.169163	4.61188e-15
SLC30A1	0.149822	4.61515e-15
MARK3	0.119159	4.61599e-15
YY1	0.175849	4.63187e-15
CTDSP1	0.0990106	4.66853e-15
AP3M2	0.131718	4.69444e-15
NAGPA	0.160259	4.7547e-15
SEMA7A	0.186	4.7547e-15
ZNF26	0.158266	4.7547e-15
GSEC	0.151413	4.7547e-15
COA1	0.128626	4.79228e-15
STOM	-0.702193	4.8983e-15
TRPT1	0.118612	4.95171e-15
CKS2	-0.759866	4.98828e-15
LYN	0.0805092	5.00004e-15
SPATA33	0.133418	5.0021e-15
NISCH	0.125147	5.07131e-15
GSK3A	0.154589	5.31044e-15
DDX5	-0.34027	5.40857e-15
SKP1	-0.425971	5.44363e-15
TSKU	0.140463	5.46111e-15
POP7	0.109626	5.4993e-15
TMEM129	0.152559	5.70611e-15
FADD	0.152989	5.73187e-15
CLEC1A	0.14095	5.7856e-15
CSNK2A2	0.157814	5.80486e-15
POMGNT1	0.132324	5.84328e-15
USB1	0.107824	5.88662e-15
PRKRIP1	0.12878	5.90984e-15
PXMP2	0.16363	6.08814e-15
MGAT4B	0.183267	6.17313e-15
GSTK1	0.109341	6.22502e-15
EXOG	0.123418	6.23625e-15
ARPC4	0.246686	6.25174e-15
TMED7	0.138278	6.27966e-15
SDC3	0.138643	6.40221e-15
FBH1	0.15139	6.42699e-15
BTBD10	0.142307	6.4381e-15
ZEB1-AS1	0.150555	6.46034e-15
OXLD1	0.0715259	6.47785e-15
SMIM37	0.103883	6.48707e-15
CDK9	0.1487	6.60837e-15
CSRNP1	-0.669537	6.83856e-15
MUC20-OT1	0.138438	6.8784e-15
GLTP	0.132439	6.93928e-15
NETO2	0.148404	6.96401e-15
LTBR	0.11138	6.98899e-15
LPCAT2	0.178706	7.0718e-15
FLT1	0.219855	7.07977e-15
CASC3	0.0517251	7.22421e-15
ADNP	0.105309	7.27572e-15
C18orf21	0.108925	7.29914e-15
RPL18A	-0.209231	7.34601e-15
ZNF205	0.11257	7.37861e-15
QSOX1	0.137219	7.43251e-15
BCL6B	0.230283	7.54526e-15
SLC52A2	0.128992	7.55039e-15
PTPA	0.0626093	7.7158e-15
NAPA	0.130144	7.79869e-15
SERBP1	-0.452632	7.85687e-15
TPT1-AS1	0.167371	8.18465e-15
LINC00685	0.147617	8.32063e-15
MTFR1L	0.107559	8.41352e-15
SELENOH	0.276487	8.57057e-15
ZNF414	0.150079	8.7727e-15
FAM174B	0.175197	8.78839e-15
TPRG1L	0.160099	8.8472e-15
DEPP1	0.33615	8.86725e-15
CDYL2	0.164226	8.98454e-15
AKAP8L	0.0956524	9.01087e-15
NORAD	0.137541	9.15003e-15
NDUFB2	0.28184	9.16343e-15
TLR4	-0.396203	9.29335e-15
SPCS2	0.227795	9.30064e-15
TMCC1	0.140728	9.30815e-15
SLC2A4RG	0.113406	9.4765e-15
TRIO	0.150416	9.56443e-15
MOB3A	0.109155	9.64279e-15
CKLF	0.133593	9.77771e-15
TSPAN15	0.137127	9.84988e-15
ANKZF1	0.165962	9.86848e-15
NACC1	0.13863	9.93273e-15
STRAP	0.262836	1.00223e-14
UBE2Z	0.142455	1.00974e-14
MUL1	0.127516	1.01428e-14
PSMB7	0.293455	1.04089e-14
SENCR	0.159069	1.07375e-14
RNF139	0.129143	1.07885e-14
YPEL1	0.154964	1.10163e-14
JPT2	0.0876697	1.10758e-14
MGST1	0.154914	1.11233e-14
NFKBIA	-0.865252	1.11687e-14
NT5C3A	0.110991	1.13035e-14
SLC2A8	0.154352	1.14153e-14
MPST	0.185623	1.16562e-14
MRM3	0.133362	1.2037e-14
FAM177A1	0.170002	1.21969e-14
TMX2	0.119815	1.22597e-14
RRP15	0.145863	1.24228e-14
RNPS1	0.247821	1.2625e-14
SSH2	0.140745	1.29978e-14
UBLCP1	0.15478	1.30023e-14
TUBA1B	-0.553298	1.31363e-14
SLC35B2	0.127999	1.31537e-14
CDH5	0.306822	1.31986e-14
POLR2C	0.0793343	1.34398e-14
SAMD14	0.153081	1.35165e-14
CYTH2	0.169342	1.35537e-14
MED8	0.119545	1.35822e-14
FAM133B	0.228346	1.37893e-14
ZNF593	0.105677	1.40171e-14
ATP6V0D1	0.131221	1.41123e-14
ERGIC2	0.100068	1.46685e-14
RANGRF	0.12828	1.50747e-14
COX19	0.0951632	1.51243e-14
SCN3B	0.200048	1.51264e-14
SLC39A1	0.1636	1.55086e-14
KPNA4	0.143879	1.55308e-14
GBA2	0.15787	1.59613e-14
STEAP1B	0.177333	1.61483e-14
LINC01704	0.150566	1.61483e-14
PCTP	0.141017	1.61584e-14
ARHGDIB	0.27045	1.6232e-14
GPBP1L1	0.0753932	1.6333e-14
CARM1	0.148463	1.65948e-14
ZCCHC10	0.146184	1.67716e-14
CCM2	0.0991618	1.69903e-14
GLO1	0.131882	1.70121e-14
DMAC2	0.116561	1.70223e-14
AKT1	0.148352	1.73391e-14
ESRRA	0.132963	1.77009e-14
CCNJ	0.136969	1.89315e-14
PLEKHJ1	0.102652	1.94981e-14
MRPL44	0.119545	1.94995e-14
PACS2	0.153011	1.9516e-14
TXNRD2	0.244954	1.95598e-14
NUP50	0.11093	1.96715e-14
PISD	0.0943881	1.97043e-14
CORO1B	0.128457	1.97576e-14
MZT1	0.124573	2.09098e-14
ABCF2	0.139196	2.13204e-14
REXO4	0.114476	2.13569e-14
EFNA1	0.261594	2.16565e-14
SMCR5	0.148465	2.17501e-14
MYO19	0.154265	2.18901e-14
OTUD7B	0.152058	2.18901e-14
PDLIM7	0.195916	2.19953e-14
AKIP1	0.0895447	2.24281e-14
ELMOD3	0.119172	2.3081e-14
FAM189B	0.102284	2.34891e-14
DHX30	0.128615	2.3525e-14
PLXNA1	0.169426	2.36895e-14
F2RL3	0.147955	2.42583e-14
SELENOP	-0.777591	2.46988e-14
DPP7	0.151429	2.48343e-14
AGPAT2	0.163598	2.50517e-14
CENPBD1	0.155604	2.61403e-14
VAC14	0.153048	2.61498e-14
RNF185	0.154518	2.63268e-14
CRYZL1	0.0725627	2.6743e-14
BAK1	0.128267	2.68012e-14
CBFB	0.129843	2.71419e-14
MFSD10	0.0315795	2.75142e-14
ZPR1	0.128793	2.75154e-14
FAM207A	0.100719	2.80526e-14
SHANK3	0.180119	2.82257e-14
LRRC8A	0.121401	2.86256e-14
GGA1	0.134699	2.97157e-14
C5orf17	0.137587	3.04582e-14
CDC42SE1	0.116956	3.08932e-14
ZFYVE19	0.132804	3.11129e-14
POP4	0.101627	3.16411e-14
SLC35E2B	0.117318	3.20466e-14
GPKOW	0.0970699	3.21181e-14
ERI3	0.10636	3.23465e-14
KDM5B	0.0930957	3.23665e-14
KLHL9	0.114345	3.26432e-14
MRPS30	0.113755	3.27499e-14
ELAVL2	0.142573	3.38247e-14
PYM1	0.112567	3.38528e-14
SNRPB	0.270261	3.42632e-14
TAOK2	0.13906	3.53086e-14
SAR1B	0.10509	3.56426e-14
PRDM2	0.0362409	3.57358e-14
LZTS2	0.128941	3.65815e-14
DOHH	0.134212	3.69903e-14
ZNF7	0.092652	3.70485e-14
GLYR1	0.0933587	3.72924e-14
RMND5B	0.136024	3.78587e-14
ASXL1	0.106259	3.79316e-14
TXNDC17	0.254293	3.799e-14
ZDHHC16	0.0988797	3.83401e-14
ST3GAL2	0.127918	3.92611e-14
MFSD5	0.141052	4.02471e-14
SVIL	0.175873	4.06364e-14
SPPL2A	0.130484	4.10484e-14
SDHAF2	0.109645	4.152e-14
MED15	0.0806744	4.18221e-14
IER3IP1	0.184953	4.2082e-14
TMED4	0.11165	4.31387e-14
ATG9A	0.129061	4.35018e-14
ARPC5L	0.178194	4.37957e-14
LRCH4	0.123176	4.3878e-14
HDAC3	0.0536398	4.40863e-14
SLC25A3	-0.323715	4.53486e-14
NFE2L1	0.148918	4.56893e-14
PSEN1	0.0698158	4.57911e-14
KAT5	0.093993	4.58996e-14
TMEM181	0.181593	4.73095e-14
AP3D1	0.0959717	4.7499e-14
PPP1R9B	0.123889	4.76573e-14
WDR73	0.105278	5.0436e-14
TTC37	0.107094	5.05075e-14
ETFA	0.169542	5.3229e-14
SEC22C	0.0855522	5.36996e-14
UBXN8	0.157113	5.43375e-14
RIC8A	0.102256	5.49521e-14
MAPK1IP1L	0.137553	5.54631e-14
MLST8	0.0738112	5.63529e-14
CHMP1A	0.10447	5.63987e-14
IFT27	0.0855402	5.65105e-14
SSR1	0.102982	5.69373e-14
PEX14	0.121415	5.74313e-14
SELENOT	0.102305	5.75902e-14
BCL2L11	0.178052	5.91261e-14
CASP6	0.0969268	5.98003e-14
OSBPL9	0.0679518	6.02136e-14
NME6	0.108436	6.02692e-14
LRFN4	0.147806	6.09704e-14
SNX14	0.136383	6.18119e-14
C19orf70	0.140643	6.20228e-14
CCDC107	0.0806725	6.2805e-14
SDHAF3	0.0506077	6.46351e-14
ACTR1B	0.111472	6.50046e-14
MRPS14	0.106308	6.65191e-14
SRI	0.253365	6.80758e-14
ITGA8	-0.410495	6.83745e-14
MAPK11	0.153137	6.94416e-14
FBXL12	0.0846831	7.18535e-14
ELOA	0.116053	7.2176e-14
SGCE	-0.683577	7.31882e-14
ORAI1	0.138665	7.34884e-14
WDR45	0.106027	7.55014e-14
[truncated: 5,365 more rows]

## Sheet: Cluster 5
Gene	LogFC	pVal
RPL27A	0.646975	4.9096e-78
RPS19	0.451922	2.92899e-66
RPL23A	0.478018	1.35283e-60
PEG3	-0.619142	9.81456e-58
ACTG1	-0.645567	5.60837e-56
RPL32	0.375763	5.924e-56
RPS3	0.402129	3.59428e-52
FTL	0.778759	9.73921e-52
RPL35	0.426383	7.42093e-51
SNRNP25	0.79304	9.98613e-51
RPS3A	0.39324	2.7963e-50
UHRF1	0.803008	1.79417e-49
RPS2	0.493365	1.4697e-48
RPS24	0.398725	2.37457e-48
TUBA1B	-0.762101	2.01084e-46
PLEKHO1	0.637263	3.81504e-46
CRABP2	0.787681	2.66847e-43
RPS15	0.338441	1.02968e-42
LIMCH1	0.703478	1.58072e-41
LBHD1	-0.427463	4.46823e-41
SAC3D1	0.532108	7.01588e-41
NENF	0.608659	1.11676e-40
RPL35A	0.389885	2.1146e-40
ACTB	-0.517127	2.25983e-40
CTNNBIP1	0.554697	5.52211e-40
CALM1	-0.797896	2.64e-39
RPL29	0.362383	4.44657e-39
COX6B1	0.583058	5.6713e-39
SF3A2	0.557134	9.53273e-39
PKIB	0.583368	1.51951e-38
ATP5MPL	0.544671	7.92934e-37
GLRX5	0.531002	2.89319e-36
OAF	0.610745	4.35842e-36
PXMP2	0.589667	1.13214e-35
H1FX	0.557269	1.46607e-35
SUMO2	0.417354	2.75372e-35
SSBP4	0.564192	9.93127e-35
PGP	0.477138	1.49173e-34
BAG1	0.500162	2.69365e-34
TRIL	0.628254	2.69786e-34
RPS23	0.29127	3.64019e-34
RPS12	0.298219	5.61339e-34
UCHL1	0.56314	7.28966e-34
TUBA1A	-0.736557	1.02429e-33
HEBP2	0.519849	2.78689e-33
SLBP	0.562219	5.65763e-33
MRPL52	0.524549	5.91839e-33
CASP8AP2	0.494294	7.27418e-33
CCBE1	-0.582448	7.51799e-33
RPL31	0.364651	1.90844e-32
FAM215B	0.498568	3.66531e-32
ARL5A	0.556623	4.1553e-32
EGR3	-0.393065	5.08147e-32
HNRNPAB	0.573688	7.53903e-32
PLSCR1	-0.786751	1.2596e-31
WISP1	-0.402562	1.72982e-31
PSIP1	0.518481	1.86539e-31
RHOBTB3	0.55647	2.12005e-31
IFNGR2	0.470953	2.4371e-31
RPL18A	0.302703	2.67427e-31
ISG15	0.531186	4.53124e-31
PAIP1	0.419749	5.18011e-31
RPL14	0.291646	1.18968e-30
RPS15A	0.315076	2.04793e-30
ITM2B	-0.827608	2.20367e-30
PCNA	-0.859579	5.32159e-30
ZIM2-AS1	-0.324592	5.32935e-30
COX6A1P2	-0.309847	6.28521e-30
RAMMET	0.468512	7.20918e-30
FBLN1	0.508521	1.1431e-29
HSPA2	-0.588902	1.80815e-29
PTPRA	0.417609	2.2208e-29
ARF6	0.445261	2.53523e-29
UBE2S	0.49513	3.60785e-29
GABARAP	0.415069	3.68017e-29
ARL6IP4	0.510071	3.79481e-29
SELENOH	0.512517	4.38575e-29
RPL28	0.283172	9.26218e-29
RPL10	0.29112	1.08166e-28
MZT2A	0.507496	1.40996e-28
DAP	0.457097	2.65309e-28
MYL12A	-0.648436	3.22339e-28
NT5DC2	0.430748	3.71127e-28
CSRNP1	-0.415062	4.99432e-28
MLEC	0.439972	9.511e-28
WIPI2	0.403657	9.60626e-28
ALKBH5	0.415062	4.37838e-27
NUTM2B-AS1	0.403792	5.45599e-27
COPRS	0.394958	5.49077e-27
CTDNEP1	0.375436	6.23186e-27
NUCKS1	-0.551144	7.35374e-27
UBL5	0.482917	8.04038e-27
SFRP2	0.706432	1.00412e-26
DYNLL1	-0.462687	1.79741e-26
LINC00632	0.401547	2.24851e-26
RMI2	0.431839	2.28044e-26
NDUFS5	0.417567	2.28189e-26
TAGLN2	-0.643201	2.33596e-26
DEK	-0.546815	2.4874e-26
EFNA5	0.498976	3.51741e-26
CLMP	0.454716	4.06629e-26
AKIRIN1	0.409414	4.20595e-26
TAF15	0.384672	5.23752e-26
SHARPIN	0.379056	5.63662e-26
APLP2	-0.705308	6.01454e-26
GSTM5	-0.326651	6.56719e-26
SEC22B	0.411386	6.64874e-26
KLHDC2	0.40108	8.13111e-26
FABP4	-0.459679	1.69419e-25
COX7C	0.437449	1.89735e-25
C19orf53	0.470084	1.89781e-25
SNRPE	0.368783	1.95569e-25
MT-CO3	0.327314	2.28464e-25
AIF1	0.459084	2.28938e-25
PRDX5	0.485351	3.38363e-25
SRSF10	0.467979	3.55666e-25
DDX5	-0.535785	3.63426e-25
SMC2	-0.740416	3.87573e-25
GNG5P2	-0.239415	4.33706e-25
NPM1	0.35302	4.38596e-25
MRPL45	0.357826	4.40593e-25
CPE	0.538235	4.43134e-25
NDUFB1	0.471744	5.54583e-25
BIN1	0.404813	6.97127e-25
LAMA2	-0.390493	7.65168e-25
GPX1	0.480352	8.0554e-25
NCOA4	0.369403	1.41431e-24
MAP7D1	0.363759	1.50531e-24
UQCC2	0.442499	1.6328e-24
HNRNPF	-0.598993	1.68685e-24
UBA52	0.304686	1.88046e-24
NLRP1	0.356819	2.63429e-24
TPM2	-0.707893	3.66047e-24
CROCCP2	-0.281512	3.97941e-24
PIGX	0.343633	5.10955e-24
SLC25A39	0.411223	7.07019e-24
HDHD5	0.358869	7.48038e-24
PABPN1	0.425717	7.77548e-24
MCUR1	0.378626	8.26602e-24
AES	0.374647	8.40418e-24
SRGAP2B	0.378856	8.91715e-24
COTL1	0.419839	9.48199e-24
CLSPN	-0.689268	1.21755e-23
SET	0.469065	1.27483e-23
ATN1	0.343385	1.28747e-23
DDX52	0.380419	1.76498e-23
TMEM203	0.349297	1.7894e-23
EMC8	0.356794	2.17631e-23
KCNE5	0.445335	2.20351e-23
SPG21	0.373956	2.47058e-23
RAB5IF	0.365896	3.24622e-23
NREP	0.469261	3.53599e-23
ADH1B	-0.238959	3.63741e-23
EMILIN1	0.420299	3.82803e-23
SNF8	0.404629	4.111e-23
TK1	-0.805492	5.98897e-23
GNB2	0.404242	6.55277e-23
ARF1	-0.535845	7.15253e-23
SEPHS2	-0.313952	7.21093e-23
CXXC5	0.457757	8.1889e-23
AP1S2	0.407437	8.69651e-23
UPF3A	0.353467	8.9912e-23
ZCCHC3	0.348738	1.06802e-22
FKBP8	0.42425	1.11408e-22
MEOX2	0.475316	1.41028e-22
ARF5	0.408807	2.38766e-22
SNHG7	0.393711	3.06786e-22
STARD7	0.378197	3.06786e-22
RNF115	0.328303	3.2416e-22
TMSB15A	0.462765	3.28176e-22
TEN1	-0.201312	3.31249e-22
TRIM52-AS1	-0.230045	3.31249e-22
PPP4R3B	0.338722	4.04207e-22
TSHZ2	0.374855	4.42608e-22
BLOC1S4	0.314	4.90489e-22
SEPT9	0.372212	9.88112e-22
TSR3	0.294796	1.10667e-21
BOC	0.394075	1.11428e-21
RPL26L1	0.372085	1.16037e-21
SMARCD3	0.337719	1.2284e-21
SOX6	0.475566	1.37531e-21
RBM15B	0.312561	1.5051e-21
SEPT6	0.375436	1.53031e-21
C1orf54	0.413734	1.85316e-21
PEG10	0.501138	2.10269e-21
GAS1	0.443866	2.73088e-21
PCBP1-AS1	-0.160465	3.00568e-21
CD27-AS1	-0.24324	3.00568e-21
P3H4	0.375536	3.61409e-21
CD99	0.441769	3.73749e-21
HOXD9	0.330686	3.9802e-21
CALM2	-0.470844	4.0817e-21
PNN	-0.574435	4.35736e-21
ARMC10	0.297056	4.44666e-21
RAMP2	0.396445	4.74382e-21
CRNDE	0.341562	5.21298e-21
RDH14	0.326879	6.89401e-21
CBX3	0.404094	7.33285e-21
TCEAL9	-0.568131	7.52058e-21
DCXR	0.338678	9.10058e-21
LMNB1	0.390649	9.58457e-21
PDCD2	0.345915	1.23994e-20
MPST	0.330754	1.29388e-20
SIGMAR1	0.316297	1.47092e-20
RPL13A	0.202003	1.50459e-20
POLR2I	0.395182	1.73299e-20
LINC01116	0.337503	1.78212e-20
HDAC2	-0.584596	1.93564e-20
PODXL2	0.323416	2.00311e-20
ZFP36L2	0.369801	2.11477e-20
ARPC5	-0.589947	2.19584e-20
TWIST1	0.363713	2.27974e-20
CCDC85B	0.316598	2.31685e-20
SIGLEC11	-0.213321	2.71772e-20
CCT6A	-0.616955	3.05736e-20
ELAVL1	0.335793	3.2194e-20
ING2	0.327026	3.66265e-20
RAC3	0.354493	3.73685e-20
CDT1	0.337835	4.35731e-20
NUDT14	0.32672	5.02748e-20
GFER	0.262549	5.47604e-20
PCAT7	0.312743	5.72416e-20
ATOX1	0.3819	7.89609e-20
RPLP0	0.224934	7.98826e-20
NHLRC3	0.235014	8.6215e-20
INAFM1	0.349204	8.62865e-20
NAV3	0.406387	8.77295e-20
AMOTL2	-0.513644	9.57422e-20
CCZ1	0.307431	1.03694e-19
OAS3	-0.24236	1.04834e-19
C12orf75	0.453636	1.16337e-19
SNRPA	0.387263	1.18477e-19
PTPMT1	0.294194	1.19894e-19
SERF2	0.306257	1.23173e-19
GDF11	0.314332	1.38351e-19
XXYLT1	0.292372	1.40428e-19
MT-ND1	0.335531	1.44348e-19
SNCG	0.369336	1.49046e-19
RPL15	0.212218	1.60271e-19
THOC3	0.326414	1.74478e-19
SMC1A	-0.692153	1.78445e-19
DGCR6L	0.349903	1.90494e-19
IER2	-0.737712	1.92272e-19
RPL4	0.266581	1.9859e-19
NOL12	0.303644	2.00643e-19
NDUFA7	0.301196	2.28865e-19
ATP5MG	0.293391	2.28976e-19
FARP1	0.299938	2.32927e-19
DLEU2	0.309936	2.46923e-19
EVA1B	0.322399	2.51294e-19
SERBP1	-0.416813	2.52141e-19
MATN2	-0.480858	2.62911e-19
MYL6B	0.358653	2.99476e-19
PRR13	0.303487	3.25269e-19
DHRS3	-0.473243	3.30437e-19
GNAI2	0.320054	3.31076e-19
MEX3B	0.356308	3.76532e-19
RNF145	0.308574	3.95885e-19
CDK16	0.308473	4.19638e-19
RPL8	0.21634	4.63059e-19
GRINA	0.29972	4.80852e-19
EIF4E	0.372009	5.98933e-19
CCT5	-0.631441	7.28492e-19
KRBOX1	-0.186328	7.40765e-19
NT5C3B	0.345175	9.0554e-19
COX5B	0.360262	9.42969e-19
CD151	-0.663299	9.93832e-19
HTR2B	-0.280866	1.01468e-18
TRIOBP	0.292466	1.07587e-18
SERTAD4	0.339293	1.50228e-18
COX8A	0.349925	1.57102e-18
SRP14	0.303943	1.68197e-18
IGDCC3	0.400359	1.93917e-18
TMEM256	0.350713	1.96466e-18
UBE2L3	0.372984	2.03721e-18
CTGF	-0.497497	2.04602e-18
PAXX	0.330259	2.34746e-18
APOBEC3B	-0.230617	2.56435e-18
MAPKAPK5	0.28094	2.86508e-18
MACROD1	0.284055	2.88396e-18
DCP1A	0.270424	2.88396e-18
LDHB	-0.428163	3.89765e-18
USP1	-0.5654	4.30925e-18
LIX1L	0.28127	4.31887e-18
RNF10	0.299935	4.60808e-18
SERPINF1	0.194224	4.79689e-18
CD63	-0.471589	6.29639e-18
ARID3A	0.243781	7.01747e-18
MTX1	0.252321	7.24071e-18
BNIP3	0.477803	7.68828e-18
NAA38	0.381557	7.79737e-18
TRIR	0.328028	8.35961e-18
TUSC1	0.252509	8.67372e-18
TUSC2	0.261803	9.49045e-18
TCAF1	0.275974	1.25314e-17
SDC2	-0.601471	1.4351e-17
TIMM23	0.267486	1.43629e-17
MT-ND4	0.296396	1.49544e-17
TMUB1	0.270015	1.49943e-17
CNPY2	0.365232	1.51001e-17
RPL3	0.19385	1.62512e-17
TCEA2	0.312236	1.63156e-17
ANGPT1	-0.633676	1.63881e-17
NDUFS6	0.336787	2.02905e-17
CNTNAP2	-0.292914	2.03291e-17
YBX3	0.288121	2.33946e-17
EEF1G	0.269179	2.35296e-17
DUSP15	0.246005	2.60495e-17
UQCRQ	0.354363	2.6761e-17
TMEM183A	0.295437	3.12313e-17
SRGAP2C	0.263479	3.17421e-17
LINC00685	0.264426	3.47462e-17
NFKBIZ	-0.352417	3.58438e-17
BCL11A	0.273486	3.70731e-17
PKM	-0.579341	4.22668e-17
TLNRD1	0.278257	4.48178e-17
SVBP	0.313629	4.51818e-17
CRELD2	0.265968	4.59029e-17
ELOF1	0.272267	4.80077e-17
TP53TG1	0.269751	5.53433e-17
TBCA	0.337656	6.00508e-17
IGF2BP1	0.29031	6.01316e-17
C18orf32	0.269361	6.05352e-17
TRPS1	0.301032	6.15443e-17
LSM12	0.292697	6.18327e-17
DEXI	0.251957	6.50407e-17
MCM7	-0.679254	6.79347e-17
ACTA2	-0.741765	6.79417e-17
WTAP	0.12452	6.82767e-17
MRPL41	0.279945	7.68819e-17
TPM4	-0.403622	7.90964e-17
H2AFY2	0.401066	8.4203e-17
SRSF8	0.261745	8.47636e-17
PTGES2	0.281984	8.77765e-17
SLC25A33	0.27706	8.96688e-17
TAF10	0.266768	9.05962e-17
HNRNPA1L2	0.33715	9.50847e-17
LDHA	-0.484978	9.69802e-17
CLEC2D	0.268596	9.70424e-17
FAM184B	0.245828	9.71962e-17
COPS9	0.367607	9.94201e-17
AP1S1	0.242594	1.05857e-16
FAM173A	0.242678	1.25208e-16
MRPL2	0.245215	1.33924e-16
CHST2	0.369387	1.464e-16
A1BG	0.254515	1.52002e-16
CAPNS1	0.268738	1.58532e-16
YWHAE	0.32705	1.83151e-16
FZD2	0.237066	1.98533e-16
ZNF703	0.28973	2.01152e-16
ATP5MC2	0.30419	2.13369e-16
XRCC5	-0.516459	2.14811e-16
TEAD2	0.267788	2.30792e-16
AIDA	0.235329	2.33105e-16
LBH	-0.667176	2.447e-16
EIF2AK4	0.232901	2.51905e-16
MRPL30	0.253647	2.71905e-16
FMOD	-0.315682	2.76097e-16
ADD3	-0.645305	2.89121e-16
LINC00662	-0.241447	3.13017e-16
AMZ2	0.235421	3.20484e-16
GLUD1	0.252253	3.42549e-16
TUBB2B	0.31557	3.57244e-16
CYTL1	0.334587	3.90529e-16
RAN	-0.333889	3.9137e-16
ABHD17A	0.234791	4.75556e-16
ZNF280B	0.253981	5.86794e-16
VAMP2	0.291235	5.88256e-16
LAGE3	0.29562	5.96614e-16
SMIM11A	-0.218589	6.43297e-16
PCNX4	0.266682	6.50079e-16
ERVK3-1	0.237507	7.10528e-16
DEAF1	0.238604	7.67217e-16
RPS6KB2	0.300409	7.72572e-16
SLC16A1-AS1	0.293452	8.04627e-16
CAPN2	0.244686	8.07518e-16
AAK1	0.262468	8.11093e-16
NOP10	0.349161	8.47608e-16
PPIF	0.247007	9.19505e-16
HMGB1	0.281497	9.93053e-16
LIX1	0.485539	1.0084e-15
TUBB	-0.288692	1.03277e-15
WASHC1	0.248859	1.04056e-15
RPL11	0.177212	1.13766e-15
ZFHX3	0.325278	1.17555e-15
UBE2Q2	0.235795	1.24327e-15
SOCS1	0.287117	1.25852e-15
HHLA3	0.232665	1.28963e-15
EI24	0.268403	1.44582e-15
HOXA9	0.303449	1.4494e-15
ACTR1B	0.220412	1.46879e-15
FAM50A	0.238882	1.60519e-15
HIGD2A	0.311983	1.69328e-15
NAXE	0.278396	1.8006e-15
S100A13	0.270433	2.08779e-15
SQLE	0.331356	2.12202e-15
SYNCRIP	-0.603651	2.18145e-15
CRLS1	0.220946	2.24881e-15
R3HDM2	0.248121	2.76895e-15
ZDHHC7	0.238047	2.8203e-15
CKS2	-0.574296	3.31546e-15
SMIM19	0.221492	3.34102e-15
ZSCAN16-AS1	0.229069	3.43404e-15
SRPX	-0.428531	3.50861e-15
CNTN4	-0.317068	3.70254e-15
ADAR	0.239568	3.72332e-15
FERMT2	-0.643105	3.77904e-15
RNF207	-0.206269	3.79517e-15
THAP12	0.21896	3.85022e-15
POLR2J2	0.234017	3.90777e-15
SYNRG	0.229562	3.90778e-15
APOPT1	0.2549	3.94241e-15
RNF175	0.252827	4.12404e-15
CAPG	0.280946	4.14331e-15
ITGA4	-0.547545	4.16408e-15
NAA60	0.219077	4.37383e-15
LTBP4	0.264592	4.42836e-15
GPM6B	0.272388	4.51679e-15
POM121C	0.238416	4.71372e-15
MYBL2	0.266134	5.33241e-15
CERCAM	0.227628	5.38251e-15
TMEM219	0.217194	5.38982e-15
CIZ1	0.237679	5.40319e-15
ITIH3	-0.172151	5.5601e-15
SEC61G	0.346842	5.74236e-15
GALNT11	0.192933	5.77616e-15
NAP1L1	-0.277292	6.15696e-15
CAVIN1	-0.528304	6.17056e-15
ARHGEF40	0.27196	6.42088e-15
PIN4	0.2384	6.72995e-15
THAP11	0.224139	6.78475e-15
BRI3	0.226743	7.31775e-15
MSRB2	0.250841	8.09714e-15
BAX	0.247944	8.36598e-15
BCL7C	0.308403	9.89996e-15
EDIL3	0.265277	1.0795e-14
INPP5F	0.248976	1.08723e-14
VPS4A	0.252017	1.09623e-14
AK6	-0.559264	1.10016e-14
KRTCAP2	0.255728	1.13333e-14
ADAMTS6	0.312496	1.13657e-14
MCM3	-0.765552	1.17843e-14
PTH1R	0.236593	1.20233e-14
H1F0	0.327623	1.24977e-14
DCTN5	0.220619	1.28235e-14
CKAP4	0.295241	1.34274e-14
TIMM17B	0.280198	1.36878e-14
RPLP2	0.184829	1.38121e-14
RPL6	0.191826	1.39428e-14
CCT7	-0.563042	1.46502e-14
LRRC47	0.231665	1.74956e-14
HSPA9	-0.591484	1.75199e-14
RFXAP	0.238398	1.78364e-14
CAMTA1	0.307202	1.82815e-14
SLC35E2B	0.210959	1.87988e-14
ATP5IF1	0.274542	1.89076e-14
ZNF771	0.233521	1.90638e-14
CHCHD5	0.263633	1.96309e-14
SEPT2	-0.463845	2.0008e-14
ZNF84	0.232204	2.08431e-14
YPEL1	0.227209	2.10557e-14
IGLON5	0.217014	2.13382e-14
TMX4	0.303292	2.16437e-14
ZNF462	0.249926	2.38001e-14
NTAN1	0.26322	2.42759e-14
PEX2	0.255034	2.43811e-14
BASP1	0.330559	2.52162e-14
TIMM10	0.268025	2.62842e-14
MAP1LC3A	0.222396	2.80543e-14
QPRT	-0.586442	3.11043e-14
MLF2	0.32103	3.22145e-14
TIMM8B	0.280143	3.27851e-14
MT-ND6	0.298453	3.4332e-14
CHMP4B	0.21609	3.45639e-14
SLC2A4RG	0.23588	3.47132e-14
UBE2E3	0.358844	3.61028e-14
MYO19	0.2122	3.61742e-14
CLDN10	-0.184557	3.79005e-14
MAZ	0.211501	4.00382e-14
S1PR2	0.243657	4.12595e-14
GPX4	0.293134	4.28251e-14
TCF3	0.217921	4.31554e-14
ERG28	0.256583	4.45134e-14
AAMDC	0.276925	4.64965e-14
SEM1	0.304985	4.79884e-14
SRM	0.2316	4.90404e-14
NDUFB7	0.311269	5.06037e-14
SLC5A3	0.209901	5.21463e-14
TWIST2	0.260525	5.21463e-14
FADS1	0.263811	5.44355e-14
BGN	-0.77145	5.77827e-14
DHRS4-AS1	0.234653	6.25745e-14
MDK	0.296397	6.60044e-14
BCL7B	0.218553	6.76042e-14
TFDP1	0.25739	6.90383e-14
FAP	-0.313528	6.95881e-14
IFITM3	-0.443598	7.02252e-14
LURAP1L	-0.354701	7.22341e-14
ERCC1	0.177203	7.47402e-14
NOVA1	0.312244	7.89246e-14
ANGPTL4	-0.374162	7.98465e-14
MRPL11	0.296732	8.52755e-14
TOMM7	0.291026	8.86791e-14
SMIM4	0.215726	9.00535e-14
TMPO	-0.540474	9.46731e-14
RPL27	0.208933	9.49517e-14
CBWD5	0.232719	1.05667e-13
LPL	-0.228801	1.05851e-13
MIR503HG	0.30193	1.08029e-13
GMDS	0.273084	1.15038e-13
ROBO1	0.273236	1.24735e-13
CCNQ	0.204029	1.29274e-13
CIB2	0.221608	1.30036e-13
HOMER3	0.216074	1.33354e-13
GUK1	0.288762	1.34384e-13
SSNA1	0.294855	1.35053e-13
ZNF706	0.265961	1.377e-13
TMEM134	0.210975	1.45155e-13
GLT8D2	0.215995	1.45453e-13
RAP2C	0.210588	1.46243e-13
C12orf49	0.208079	1.54845e-13
COX7A2	0.280387	2.06018e-13
ECI1	0.180714	2.06913e-13
EFNA3	0.214294	2.16654e-13
IGF1	0.50719	2.20522e-13
MRPL33	0.280471	2.26089e-13
LSM7	0.294211	2.4503e-13
NPDC1	0.235467	2.47559e-13
MYL9	-0.527382	2.51721e-13
ZNF738	0.272933	2.64618e-13
NR2F1-AS1	0.213695	2.65532e-13
NUPR1	-0.357937	2.70056e-13
RPL7L1	0.227043	2.83069e-13
ZNF431	0.216448	2.98424e-13
FGFBP3	0.217343	3.17598e-13
TPGS1	0.200403	3.17598e-13
TTYH3	0.224608	3.24015e-13
DDA1	0.234935	3.25389e-13
LINC01224	0.232678	3.41521e-13
TRAPPC2L	0.221274	3.41679e-13
MAD2L2	0.272377	3.52873e-13
CLIC1	0.300386	3.54652e-13
SURF1	0.211321	3.63371e-13
ITGB1	0.259701	3.64585e-13
EIF1AX	0.294185	3.80239e-13
TMEM248	0.195684	3.89551e-13
JMJD6	-0.434421	3.95296e-13
C9orf16	0.275466	4.01698e-13
WFDC2	0.231403	4.34476e-13
TRMT112	0.278212	4.36658e-13
NUDT8	0.195157	4.53876e-13
KPNB1	-0.464647	4.76673e-13
HSF1	0.166739	4.77064e-13
BEX4	0.245335	4.77871e-13
SS18	0.208051	4.8589e-13
BOP1	0.219315	5.42295e-13
HNRNPK	-0.359191	5.67404e-13
FOXP1	0.291165	5.87326e-13
ADGRL1	0.201206	6.30715e-13
PPP2R1A	-0.596409	6.40294e-13
MLLT1	0.193333	6.4771e-13
SMC4	-0.488648	6.52926e-13
CHRAC1	0.223845	6.72103e-13
H2AFV	0.267635	7.33166e-13
NBPF19	0.200058	7.73343e-13
ABT1	0.22068	7.93535e-13
TIAM1	0.188422	8.0206e-13
MOSPD3	0.209001	8.11106e-13
NEDD8	0.287393	8.29882e-13
RARRES2	-0.68043	8.60127e-13
ANKLE2	0.217074	8.75446e-13
BEX1	0.29367	8.99774e-13
RABL6	0.194572	9.0183e-13
SESN3	0.282144	9.04547e-13
MOXD1	-0.527334	9.06465e-13
RCC1L	0.190226	9.23018e-13
RNF135	0.193878	9.23019e-13
HNRNPD	0.283657	9.29391e-13
GRAMD1A	0.203333	9.54151e-13
NDUFA2	0.251503	9.62545e-13
ZNF362	0.177442	9.77009e-13
HOMER1	0.205803	9.8833e-13
RPL9	0.195492	9.96068e-13
SHC1	0.195046	1.01856e-12
NOP58	-0.563693	1.06268e-12
SNAPIN	0.187996	1.06407e-12
AMOT	0.245103	1.07805e-12
KLF10	-0.556213	1.09024e-12
DACH1	0.22597	1.10128e-12
P4HB	-0.498053	1.21884e-12
IGFBP4	0.201075	1.22499e-12
KHSRP	0.203061	1.23643e-12
DDB2	0.205416	1.27199e-12
CWC25	0.213607	1.3135e-12
RARG	0.24357	1.32094e-12
SIX1	0.303721	1.36655e-12
SCAMP4	0.180527	1.38558e-12
FOXN3	0.166812	1.49021e-12
GMPPB	0.196881	1.51541e-12
ANAPC15	0.21412	1.5312e-12
COX7B	0.310476	1.64088e-12
COP1	0.201225	1.7769e-12
ANXA2	-0.528663	1.78834e-12
PSPC1	0.235285	1.80019e-12
SLC25A5	-0.336033	1.80263e-12
NDUFC1	0.240614	1.82923e-12
BRD9	0.189499	1.8497e-12
SCNM1	0.179509	1.85976e-12
PBX2	0.180192	1.86533e-12
AGBL5	0.181964	1.87644e-12
CCT3	-0.490905	1.98042e-12
NR2F1	-0.480079	1.98677e-12
C19orf24	0.178172	1.98704e-12
IGFBP2	0.227391	2.1198e-12
MSX2	0.244889	2.22394e-12
LETM1	0.194154	2.2823e-12
TOP1	-0.565841	2.28357e-12
YWHAB	-0.510039	2.40684e-12
PNMA1	0.243267	2.45207e-12
NID1	-0.527537	2.47439e-12
NDUFA4	-0.286376	2.49692e-12
MIR99AHG	0.223254	2.50506e-12
ARHGAP28	0.203304	2.56156e-12
NDUFB8	0.278656	2.5664e-12
SUMO1	0.276488	2.59963e-12
CDC42EP3	-0.552949	2.64745e-12
ANKRD36B	0.197767	2.64882e-12
CBWD1	0.131585	2.86986e-12
UBE2R2	0.239405	2.94009e-12
SAMD11	0.200055	3.02983e-12
C7orf50	0.243452	3.06464e-12
ATXN2L	0.214172	3.06729e-12
SMPD4	0.186698	3.15379e-12
MAPK10	-0.339378	3.28679e-12
TSC22D4	0.176285	3.41643e-12
SEMA5A	0.283426	3.53772e-12
CALU	-0.48167	3.60832e-12
EBF2	0.193977	3.61092e-12
OBSL1	0.182147	3.66666e-12
GTF2H2	0.172963	3.71192e-12
ZNF821	0.199296	3.74416e-12
EIF4EBP2	0.229983	3.76317e-12
PABPC4	0.198606	3.99359e-12
AXL	0.188826	4.05944e-12
KDM1A	0.180294	4.09163e-12
RARB	-0.295946	4.15849e-12
RNF126	0.194138	4.23887e-12
TGFB1I1	-0.543921	4.29624e-12
UBE2L6	0.140273	4.34548e-12
GSTT2B	0.186527	4.46625e-12
PPIG	-0.390758	4.4767e-12
OCIAD2	0.245475	4.49321e-12
PLAT	-0.425686	4.50572e-12
GNG5	0.251446	4.74035e-12
PIAS2	0.167091	4.99306e-12
NGRN	0.17549	5.0432e-12
CBR4	0.125339	5.14825e-12
UBN1	0.167187	5.28936e-12
PRSS12	0.273579	5.3122e-12
SLC12A5	0.197829	5.3122e-12
FNDC4	0.179976	5.3122e-12
RPS4X	0.169164	5.41516e-12
MRPS15	0.242732	5.77131e-12
COL13A1	0.204463	5.81401e-12
MMP24OS	0.178525	5.94466e-12
BCLAF1	-0.540743	6.1905e-12
NRK	0.329616	6.30317e-12
ZFHX4-AS1	0.24047	6.31622e-12
SPHK1	0.193175	6.46679e-12
RAP1B	0.237999	6.5603e-12
TPT1-AS1	0.168438	6.82381e-12
VPS26B	0.166038	7.1635e-12
RBFOX2	0.190919	7.25145e-12
PIP4K2B	0.17267	7.50745e-12
FRZB	0.375514	7.80329e-12
SYPL1	-0.515398	7.91094e-12
ZNF467	0.183763	7.93871e-12
FBXO22	0.133665	7.98358e-12
LRRC61	0.201734	8.14166e-12
KLF3	0.19514	8.45917e-12
COL4A1	-0.663749	8.48692e-12
ATP5F1A	-0.405077	9.11661e-12
APBA2	0.147595	9.6608e-12
TMEM141	0.221708	1.04349e-11
ICMT	0.175748	1.05841e-11
BRD7	0.177572	1.08821e-11
SPATC1L	0.183107	1.09295e-11
PSMD9	0.189096	1.11215e-11
FOXM1	0.210061	1.12749e-11
C2orf68	0.146662	1.14083e-11
NR2F2	-0.448595	1.14084e-11
LAMP1	0.169658	1.149e-11
YPEL3	0.178712	1.20371e-11
ICE1	0.175543	1.22956e-11
C5orf17	0.174673	1.25809e-11
ZNF519	0.149742	1.28265e-11
TP53I13	0.125606	1.38766e-11
MIR181A1HG	0.207499	1.39992e-11
PCBP4	0.207492	1.40375e-11
C16orf87	0.149593	1.42229e-11
OLFM2	0.196785	1.48661e-11
SPPL2B	0.18873	1.49335e-11
C19orf48	-0.451502	1.52821e-11
MYLK	-0.486368	1.57922e-11
DNAJC1	0.218373	1.60579e-11
RNF167	0.155943	1.64739e-11
CSRP1	-0.614062	1.66234e-11
GDI2	-0.431524	1.66514e-11
ROR2	0.206736	1.6927e-11
TPD52L1	0.218704	1.72867e-11
HOXC8	0.22486	1.76421e-11
HIST3H2A	0.173905	1.77199e-11
PTOV1	0.177861	1.77709e-11
ZNF358	0.170195	1.78749e-11
TAX1BP3	0.265317	1.81028e-11
STRADB	0.178938	1.83283e-11
HNRNPR	-0.329347	1.92682e-11
REPIN1	0.156543	1.9693e-11
TGS1	-0.524415	1.98273e-11
TTC3	0.262706	2.08742e-11
TMEM145	0.181245	2.10192e-11
IFI16	-0.554066	2.1205e-11
TMEM189	0.130454	2.24636e-11
SENP5	0.173098	2.28731e-11
GABPB1	0.180991	2.30205e-11
DUSP6	-0.476179	2.30776e-11
TMEM129	0.174475	2.48755e-11
NBPF14	0.179856	2.49245e-11
UQCRB	0.241693	2.54959e-11
ZNF639	0.164448	2.56131e-11
RASSF8-AS1	0.168399	2.56982e-11
CBX2	0.19881	2.58536e-11
NSD1	0.166164	2.65451e-11
IGF2BP2	0.219012	2.69018e-11
NDUFS8	0.262396	2.70548e-11
DPPA4	0.19656	2.73614e-11
BAMBI	0.234172	2.75433e-11
RNF157	0.176151	2.75476e-11
CSNK1G3	0.138631	2.8029e-11
CNOT7	0.172425	2.84121e-11
CCDC85A	0.18907	2.95456e-11
CITED2	0.193767	2.98112e-11
SHKBP1	0.171677	2.99505e-11
SSBP3	0.223538	3.02812e-11
HDGF	0.1955	3.05501e-11
SNHG8	0.279776	3.08627e-11
FAM49B	0.168892	3.11375e-11
KIAA1217	-0.291906	3.22743e-11
PTP4A3	0.153981	3.26832e-11
RPUSD3	0.140311	3.29178e-11
XRCC1	0.186424	3.29984e-11
LRRC37B	0.166095	3.43745e-11
PRAF2	0.159673	3.49918e-11
SMARCA5	-0.508598	3.58599e-11
GUCY1B1	-0.422381	3.69024e-11
TLE1	0.232209	3.88177e-11
RRAS2	0.170349	4.02229e-11
GREM1	0.235451	4.14754e-11
JPH4	0.183426	4.14754e-11
GLI4	0.158178	4.14754e-11
TMEM259	0.162907	4.51205e-11
CHID1	0.198798	4.65797e-11
TRAF4	0.220368	4.80276e-11
C17orf49	0.18065	4.84756e-11
SULF1	0.268095	5.10799e-11
RALBP1	0.180602	5.31441e-11
CCDC3	0.227053	5.33969e-11
CHAF1A	0.2107	5.42907e-11
COX17	0.200767	5.44345e-11
ST5	0.0982759	5.44413e-11
GATC	0.159998	5.56114e-11
C16orf72	0.174895	5.6063e-11
VCP	-0.521419	5.63781e-11
CTDSP2	0.168358	5.71163e-11
C1orf122	0.258479	5.79028e-11
ELP5	0.19591	5.82692e-11
CDK11B	0.16744	5.94871e-11
FAHD2A	0.151039	6.28712e-11
RRM2	-0.740437	6.37473e-11
TAF11	0.210796	6.39484e-11
SMCR5	0.168343	6.52573e-11
RBM4	0.165176	6.7534e-11
FDX1	0.158802	6.80989e-11
MGAT4C	0.216177	6.88118e-11
FRMD6-AS1	0.181099	6.88118e-11
TENM3	0.199515	7.04001e-11
LYPLA2	0.151123	7.19142e-11
AFG3L2	0.1299	7.25599e-11
IMPA2	0.153573	7.26838e-11
CHP1	0.133987	7.35697e-11
SLC25A3	-0.292462	7.37196e-11
CCT4	-0.504944	7.37638e-11
GSPT1	0.165065	7.39354e-11
PMVK	0.14919	7.66639e-11
DSE	0.166728	7.66641e-11
C12orf76	0.2042	7.81966e-11
DPM3	0.169989	7.84351e-11
SDC1	0.153857	7.8614e-11
GTPBP6	0.161969	7.90694e-11
EBLN3P	0.16255	8.14082e-11
CXXC4	0.167548	8.14082e-11
MSX1	0.273727	8.14082e-11
HIST1H2BH	0.1809	8.14082e-11
NHSL2	0.168361	8.14082e-11
HOXA-AS2	-0.23744	8.24216e-11
ILF3-DT	0.187585	8.28936e-11
SDHC	0.190884	8.49613e-11
PDLIM1	-0.451178	8.55235e-11
TYMS	0.303322	9.16711e-11
OXLD1	0.177405	9.3883e-11
ST20	0.172405	9.47827e-11
H3F3B	0.226661	9.61763e-11
ALX3	0.234559	9.62791e-11
COL26A1	0.173127	9.62792e-11
SDHAF1	0.143301	9.63079e-11
TMEM132A	0.161292	9.69312e-11
RNF130	0.194218	1.01047e-10
NADK	0.165982	1.032e-10
FEZ1	0.174636	1.07509e-10
ATAD3A	0.173516	1.09392e-10
NKD2	0.215398	1.13829e-10
RBMS1	-0.536306	1.2034e-10
RNF5	0.161593	1.24594e-10
NR2F6	0.18004	1.2836e-10
CENPU	-0.508087	1.28456e-10
CNRIP1	0.169371	1.31173e-10
ARF3	0.136782	1.31953e-10
MED24	0.164424	1.32195e-10
DAZAP1	0.163011	1.33089e-10
AHDC1	0.162333	1.35018e-10
FAM32A	0.196538	1.35104e-10
EXOSC6	0.15891	1.3535e-10
GDNF	-0.231652	1.41636e-10
PTX3	0.25492	1.42306e-10
UBLCP1	0.112809	1.44761e-10
M6PR	0.181883	1.45589e-10
FAM118A	0.187496	1.47714e-10
PSENEN	0.12771	1.53567e-10
MOCS2	0.218078	1.54163e-10
TRIM28	0.155887	1.58411e-10
HNRNPL	0.149721	1.58565e-10
SRGAP2	0.165774	1.58956e-10
LRFN5	0.174758	1.65861e-10
SRP9	0.246612	1.71485e-10
OPN3	0.152565	1.72053e-10
PPP6R2	0.167449	1.72957e-10
MARVELD1	0.178042	1.78063e-10
NOL4L	0.151698	1.81793e-10
ERI3	0.169986	1.82518e-10
PFN2	0.26666	1.83122e-10
USP42	0.154136	1.83852e-10
HYAL2	0.161722	1.86773e-10
WDR86	0.164671	1.86813e-10
IFI27L1	0.130694	1.8706e-10
GNAI1	-0.481632	2.04607e-10
HGSNAT	0.161716	2.05646e-10
SERTAD4-AS1	0.181765	2.0587e-10
C17orf58	0.14979	2.09871e-10
SORBS3	0.155496	2.13114e-10
RHOA	-0.346483	2.1609e-10
HOXC9	0.21245	2.18832e-10
PRRX2	0.174254	2.21687e-10
HOXA10	0.278588	2.40628e-10
C15orf61	0.186125	2.43476e-10
BMP5	0.269265	2.43997e-10
TPT1	-0.154375	2.44338e-10
JARID2	0.186882	2.47936e-10
RPS16	-0.137191	2.48906e-10
PPP1R14B	0.120049	2.53606e-10
ZNF521	0.179634	2.57614e-10
POMGNT2	0.148708	2.60631e-10
ZSCAN26	0.162902	2.61675e-10
ID1	-0.698031	2.63039e-10
SRRM1	-0.348213	2.66664e-10
DUSP4	-0.238169	2.68691e-10
PDLIM5	0.164553	2.73896e-10
PGK1	-0.4957	2.81281e-10
CCDC124	0.134189	2.81345e-10
WAC-AS1	0.172324	2.81588e-10
HEBP1	0.151694	2.87237e-10
BAZ1B	0.169012	2.93195e-10
PANK2	0.137508	2.97351e-10
CCDC28B	0.21248	2.99409e-10
RFXANK	0.238728	3.02925e-10
SLC25A23	0.153841	3.08777e-10
PCOLCE2	0.175906	3.08777e-10
IFI44L	0.252318	3.15116e-10
ENDOV	0.16905	3.15751e-10
PTPRG	0.138264	3.17547e-10
SLC2A3	-0.42388	3.18014e-10
KIAA0232	0.119741	3.18315e-10
PNKP	0.139276	3.19774e-10
DNPH1	0.198935	3.24519e-10
SRCAP	-0.161498	3.27982e-10
SKIDA1	0.157441	3.28935e-10
BCAT1	0.165861	3.33949e-10
THRAP3	-0.459579	3.39332e-10
ZNF672	0.173961	3.44189e-10
FUS	-0.321769	3.634e-10
PDZRN4	0.17543	3.64241e-10
P3H3	0.160399	3.64241e-10
NIPSNAP2	0.123651	3.65797e-10
RAB5B	0.168773	3.66576e-10
EYA1	0.184396	3.68606e-10
TROVE2	-0.472949	3.75731e-10
AURKAIP1	0.228036	3.84946e-10
ABHD12	0.161995	3.95486e-10
PTPRS	0.194938	4.01184e-10
PITPNB	0.0984894	4.02844e-10
FAM171A1	0.152615	4.22567e-10
TYRO3	0.163838	4.29289e-10
CENPA	0.243511	4.36101e-10
ZNF785	0.1564	4.49853e-10
COL11A1	0.196219	4.49991e-10
HNRNPH3	-0.43237	4.50604e-10
LAYN	0.177895	4.52099e-10
SLC25A1	0.145654	4.61038e-10
KRT8	0.183997	4.74217e-10
DUSP10	-0.170358	4.81266e-10
MT-ND2	0.157852	4.94016e-10
EDNRB	-0.2599	4.94311e-10
GPT2	0.159902	5.03656e-10
CCNG2	0.148605	5.30884e-10
PHYHIPL	0.191536	5.33886e-10
UBE2J2	0.149864	5.36168e-10
TMEM59	-0.433689	5.40298e-10
SRRM2	0.243614	5.40978e-10
CNOT9	0.177734	5.46495e-10
MCM5	-0.4528	5.47318e-10
NDUFS7	0.123546	5.56618e-10
RBM26	0.198506	5.9221e-10
COL4A3BP	-0.475716	5.92226e-10
ZNF26	0.158034	5.96758e-10
KIZ	0.152051	5.96758e-10
UBE2T	-0.541645	6.07319e-10
PTEN	0.120922	6.19108e-10
NCBP2-AS2	0.142341	6.41608e-10
MCM6	-0.531225	6.49533e-10
DPYSL2	0.12876	6.87277e-10
RASL12	0.160337	7.21503e-10
TUBB6	-0.618811	7.39732e-10
RPS5	-0.134955	7.4605e-10
ZNF414	0.146142	7.51293e-10
BLOC1S2	0.165076	7.70796e-10
PDLIM4	0.150519	8.00388e-10
PPP1R11	0.0943851	8.0604e-10
COL5A1	0.133612	8.24102e-10
TUBGCP5	0.165907	8.28045e-10
CTBP1-DT	0.156853	8.28404e-10
ISCU	0.189274	8.40268e-10
ELK3	0.183272	8.69801e-10
AUTS2	0.17373	8.73153e-10
SRGAP1	0.1993	9.00366e-10
RPL18	0.144239	9.03368e-10
NDUFB4	0.206354	9.04999e-10
DNM1	0.152259	9.14846e-10
LMNB2	0.104556	9.318e-10
COMMD6	0.231414	9.44476e-10
ENHO	0.148471	9.74941e-10
C6orf62	0.13678	9.98531e-10
LGR5	0.167579	1.00347e-09
RHEB	0.214211	1.00864e-09
TMEM258	0.258958	1.02112e-09
NUCB2	-0.554649	1.08263e-09
AGO2	0.13549	1.08339e-09
MRPS17	0.155511	1.087e-09
THNSL2	0.153934	1.08832e-09
CDK2AP1	0.158725	1.09008e-09
RAD23A	0.204935	1.09256e-09
FUCA2	-0.461231	1.09507e-09
ADNP	0.126015	1.09687e-09
FAM89B	0.124856	1.13396e-09
DDAH2	0.256751	1.13755e-09
SPSB4	0.142249	1.14484e-09
MNS1	-0.48105	1.14587e-09
CYFIP1	0.149339	1.14754e-09
SMIM3	0.146628	1.14754e-09
PIGBOS1	0.129736	1.1658e-09
HPRT1	-0.444118	1.17918e-09
SRSF7	-0.288452	1.18983e-09
FSTL1	-0.417108	1.19381e-09
RNF212	0.156557	1.20605e-09
RPL24	0.182444	1.21753e-09
REPS1	0.146607	1.23504e-09
GADD45GIP1	0.249874	1.2484e-09
DGCR8	0.117012	1.26018e-09
RAD51AP1	-0.547596	1.26068e-09
SMIM20	0.144995	1.27378e-09
MIEN1	0.154942	1.29965e-09
TSPAN4	-0.51053	1.30638e-09
ARRDC3	0.174438	1.32638e-09
FABP7	0.212899	1.35027e-09
ASB16-AS1	0.127318	1.38748e-09
MLX	0.0828789	1.39924e-09
EIF2AK1	0.0700637	1.40833e-09
NYNRIN	0.124306	1.45832e-09
MGRN1	0.138462	1.51288e-09
TTC19	0.0856949	1.52766e-09
LYPLA1	0.0671114	1.54909e-09
POLR2J	0.201702	1.55776e-09
DCAKD	0.115412	1.58798e-09
STK19	0.137559	1.63718e-09
FDX2	0.139444	1.64028e-09
CTTN	0.131539	1.68847e-09
NAP1L4	-0.505199	1.69982e-09
NEK6	0.139016	1.72386e-09
TM9SF3	0.132466	1.76426e-09
FAM96A	0.122955	1.83718e-09
ATF4	-0.430972	1.86012e-09
MLLT6	0.14221	1.86779e-09
MEX3A	0.146762	1.86901e-09
MFGE8	0.186126	1.89048e-09
ZNHIT1	0.200147	1.89248e-09
MPPED2	0.192989	1.89624e-09
EIF5AL1	0.168331	1.9101e-09
MAD2L1	-0.511618	1.91476e-09
BCL9	0.0517676	1.91613e-09
FAM111B	-0.519924	1.99344e-09
PHIP	-0.461633	2.01329e-09
TRPT1	0.104261	2.06964e-09
PAG1	-0.311848	2.09949e-09
AATF	0.147154	2.19573e-09
OTUD7B	0.146843	2.19573e-09
LINC00467	0.141559	2.19573e-09
C2orf74	0.13904	2.19573e-09
NMB	0.16567	2.27709e-09
DCBLD2	0.123284	2.30092e-09
DLG5	0.197114	2.34585e-09
PTPN4	0.143534	2.43738e-09
HSPB6	0.163255	2.44706e-09
PAXBP1	0.13081	2.49736e-09
HRAS	0.135616	2.50174e-09
TUBB4B	-0.586975	2.50528e-09
CBFB	0.129982	2.59915e-09
ASGR1	0.145235	2.6264e-09
GNAL	0.136054	2.64223e-09
TSPYL2	-0.438732	2.64592e-09
SUPT16H	-0.463161	2.64644e-09
MIB2	0.144533	2.70098e-09
P3H1	0.142263	2.71204e-09
KLC1	0.13893	2.74804e-09
SCD	0.110475	2.76868e-09
MGST2	0.154682	2.77378e-09
NOSIP	0.165276	2.83329e-09
DCHS1	0.147085	2.83743e-09
NMT1	0.148561	2.84251e-09
CARS2	0.142889	2.8537e-09
CHMP2A	0.13346	2.85752e-09
FBLN2	0.0419371	2.86002e-09
HILPDA	0.145454	2.87838e-09
LRRN3	0.188264	2.90385e-09
NSMCE3	0.143964	2.90643e-09
GTF3A	0.128802	2.90669e-09
C19orf12	0.147651	2.92745e-09
TULP4	0.143321	2.94628e-09
HINT2	0.143482	2.94794e-09
BEX2	0.147095	2.95179e-09
ZNF511	0.163672	3.04525e-09
GTF2IRD2	0.132464	3.05447e-09
MRPL34	0.15863	3.06303e-09
FOXO3	0.170081	3.07656e-09
APLP1	0.123475	3.08383e-09
CREB5	0.202234	3.15584e-09
STRBP	0.103552	3.27231e-09
USB1	0.160333	3.28505e-09
HOXD8	0.163061	3.30955e-09
FDFT1	0.150979	3.32233e-09
YWHAQ	-0.329368	3.34492e-09
RALY	0.212724	3.45892e-09
DUSP14	0.134943	3.56076e-09
NTM	-0.233652	3.56564e-09
TRIM44	0.151528	3.59339e-09
SLFN5	0.159296	3.71199e-09
RUNX1T1	0.183296	3.72338e-09
GGH	-0.524174	3.78424e-09
JMJD8	0.141071	3.78638e-09
HMGB3	0.211993	3.88473e-09
RBX1	0.222425	3.91567e-09
MINDY2	-0.432377	3.93878e-09
HLA-DPB1	0.103165	4.00425e-09
ACTR3	-0.535842	4.08133e-09
NFATC4	0.13141	4.08418e-09
JRK	0.148129	4.18086e-09
TXNL4A	0.12764	4.19781e-09
SNHG9	0.144387	4.21571e-09
ATF6B	0.101506	4.22793e-09
RERE	0.124539	4.24257e-09
FRG1	0.123824	4.25311e-09
S100A10	0.0645812	4.38702e-09
GPRIN3	-0.222855	4.49517e-09
ALDOA	0.298108	4.52752e-09
RPS11	-0.151012	4.5436e-09
FIBP	0.19322	4.73086e-09
TGFB2	0.194282	4.74388e-09
COA1	0.179791	4.74497e-09
MAP4K4	0.114687	4.77363e-09
SELENOM	0.147755	4.78471e-09
GATD1	0.101465	5.01978e-09
HSD11B1L	0.13913	5.08183e-09
AP2B1	0.181378	5.0987e-09
NBEAL1	0.140996	5.13512e-09
FAU	0.175994	5.26544e-09
PCBD1	0.155581	5.28126e-09
IFI44	0.193861	5.285e-09
RTN4	0.200332	5.47404e-09
FAM110B	0.127561	5.47507e-09
PHACTR3	0.137957	5.73197e-09
C11orf1	0.103423	5.73756e-09
EBF3	0.169635	5.75866e-09
PSMA4	-0.381951	5.79835e-09
ELMOD3	0.12007	5.90103e-09
CHCHD7	0.111241	5.90915e-09
ENOX2	0.141037	5.94569e-09
SLC50A1	0.16771	5.96321e-09
MAT2A	0.115812	6.01249e-09
HIST1H1E	-0.639607	6.1646e-09
SMIM29	0.142542	6.179e-09
TNFRSF19	0.14358	6.18388e-09
LPCAT4	0.118302	6.2576e-09
RRP7A	0.125032	6.44204e-09
MTFP1	0.141014	6.49311e-09
PCED1A	0.128926	6.5123e-09
SFPQ	0.244712	6.9225e-09
ZC3H7A	0.167303	6.93168e-09
R3HCC1	0.0574291	7.08554e-09
CMTM7	0.148571	7.09588e-09
PLEKHA3	0.147186	7.12227e-09
SCAF4	0.112639	7.12757e-09
PDIA4	-0.516336	7.18207e-09
GOLGA8B	0.130229	7.34897e-09
SAMD14	0.15101	7.53001e-09
PPP4C	0.17088	7.55704e-09
MAP2K1	0.132467	7.63729e-09
OXA1L	0.111664	7.64786e-09
UROS	0.0989327	7.83868e-09
DNAJC19	0.116462	7.86191e-09
WDR5	0.115044	7.91451e-09
ALX4	0.172341	7.9224e-09
GFOD1	0.138924	7.9224e-09
SNRNP27	0.119647	8.0551e-09
TSC2	0.101446	8.06817e-09
SEC11A	-0.33382	8.08726e-09
ARL6IP5	0.157361	8.14605e-09
SETD9	0.111594	8.25831e-09
NUSAP1	-0.711373	8.2759e-09
HOXA11	0.178406	8.34274e-09
C1orf53	0.14436	8.36168e-09
FHL3	0.0870752	8.47544e-09
QDPR	0.153154	8.49268e-09
ZNF423	0.130675	8.49793e-09
MSMO1	0.158499	8.6191e-09
CDK1	-0.56924	8.90454e-09
SRSF3	-0.226457	8.97494e-09
POLR2F	0.218333	8.9943e-09
KCTD5	0.116515	9.14887e-09
RARS2	0.106746	9.16401e-09
DACT1	0.177477	9.19812e-09
STARD10	0.125226	9.28817e-09
HAPLN1	0.167963	9.28818e-09
KCTD20	0.0971756	9.4987e-09
ENAH	0.0957398	9.72204e-09
KCNQ1OT1	0.228668	1.013e-08
TSPAN5	0.147176	1.02182e-08
CASC10	0.137821	1.0224e-08
TMBIM6	-0.444182	1.0316e-08
YIF1A	0.0966385	1.05289e-08
SLC25A26	0.0738719	1.05864e-08
ISCA2	0.15996	1.06138e-08
APOLD1	0.141393	1.06279e-08
MYEF2	0.134291	1.07112e-08
CHAMP1	0.139387	1.08732e-08
NBPF12	0.142138	1.08862e-08
TP53I11	0.122404	1.11794e-08
MAP4K2	0.126683	1.12636e-08
LRRC4B	0.100839	1.15884e-08
FKBP4	-0.455631	1.16267e-08
FNIP1	0.119132	1.22898e-08
ZNF516	0.0861639	1.26187e-08
ANAPC16	0.188203	1.3527e-08
TMEM147	0.151938	1.35298e-08
PARL	0.0940762	1.36853e-08
HCFC1R1	0.140039	1.39568e-08
IDS	0.113104	1.3962e-08
SYCE1L	0.13724	1.40673e-08
MAFG-DT	0.13156	1.41128e-08
SOX12	0.10093	1.45842e-08
ATPAF1	0.149708	1.47979e-08
FAM210B	0.139459	1.48148e-08
PAGR1	0.132596	1.49411e-08
RCC2	0.112903	1.51797e-08
SRGAP3	0.143348	1.51888e-08
ERBIN	0.0918085	1.53878e-08
NAPRT	-0.272648	1.54772e-08
GEMIN7	0.138435	1.55258e-08
SIMC1	0.122415	1.55847e-08
MTMR9	0.0952896	1.56459e-08
DOCK7	0.123071	1.59608e-08
EID1	-0.256712	1.60801e-08
BPHL	0.123428	1.61067e-08
POLR2D	0.0845672	1.61678e-08
COX6C	0.197123	1.63986e-08
ZNF428	0.211866	1.65661e-08
FAM3C	0.154271	1.69441e-08
ZNF444	0.125862	1.69727e-08
FXYD6	0.197657	1.73468e-08
POLR3H	0.0567106	1.73596e-08
REX1BD	0.101843	1.74449e-08
PROSER3	0.127852	1.74882e-08
VMO1	0.164185	1.74963e-08
DUSP9	0.140072	1.74963e-08
ZNF385A	0.125046	1.74963e-08
LINC02381	-0.329186	1.75951e-08
CTXN1	0.130146	1.76189e-08
TP53BP1	0.114138	1.76282e-08
MEGF6	0.126777	1.78804e-08
SORD	0.124574	1.86607e-08
MTA1	0.13596	1.87982e-08
ST3GAL2	0.110453	1.91547e-08
SPATA33	0.104264	1.92611e-08
KHDC1	0.130149	1.93123e-08
TNNI1	0.154501	1.93201e-08
TMEM33	0.0943824	1.9366e-08
PHACTR4	0.115578	1.97422e-08
GSTK1	0.0935678	1.97851e-08
PRELID2	0.114008	1.99299e-08
ANKRD40	0.102718	2.01789e-08
CCM2	0.11841	2.04145e-08
PHACTR2	-0.491578	2.04178e-08
CNMD	0.224362	2.04825e-08
PRDM6	0.168186	2.04825e-08
DLL3	0.0985124	2.05939e-08
HINT1	0.17002	2.14036e-08
DHRSX	0.120688	2.17093e-08
ATP5F1B	-0.364808	2.19528e-08
PARVB	0.126038	2.25124e-08
B3GAT2	0.120343	2.26484e-08
KLHDC3	0.165679	2.28333e-08
FBLN7	0.126998	2.29689e-08
CARM1	0.110838	2.34559e-08
TMEM185A	0.127363	2.39713e-08
VAT1	0.0704185	2.40483e-08
IRX3	0.182726	2.40942e-08
VPS35	-0.441358	2.41232e-08
FXYD5	0.148322	2.41339e-08
LSM10	0.126349	2.44798e-08
ATP1B3	-0.446741	2.49195e-08
MGLL	-0.199507	2.4954e-08
RAB5C	0.184358	2.51374e-08
DZIP1	0.116845	2.53756e-08
SH3GL3	0.139081	2.54753e-08
C3orf52	-0.191557	2.56511e-08
NETO2	0.157937	2.56921e-08
ZSWIM7	0.13827	2.58792e-08
SLIT2	0.158244	2.60504e-08
HIF3A	0.0678374	2.67366e-08
MRPS18C	0.141459	2.68514e-08
ATP5F1EP2	0.138319	2.69689e-08
PAQR4	0.0812551	2.70035e-08
HERPUD2	0.13287	2.7652e-08
ZBTB8OS	0.082782	2.82307e-08
ZBTB8B	0.124524	2.873e-08
DHCR24	0.115746	2.89377e-08
GBA2	0.124281	2.90062e-08
SESTD1	0.0624679	2.94827e-08
STK16	0.0620479	2.95818e-08
CTSK	0.160851	2.96466e-08
USF2	0.110641	2.96911e-08
BTBD3	0.132767	2.97272e-08
TUBA1C	-0.45113	2.99306e-08
LCMT1	0.0798104	3.02793e-08
ILF2	-0.336883	3.10081e-08
MVB12A	0.128637	3.11166e-08
EPHB4	0.0969983	3.1164e-08
LUC7L3	-0.338878	3.18519e-08
BCAR1	0.11041	3.19535e-08
RNF166	0.129118	3.24027e-08
PRRC2A	0.0915974	3.24202e-08
ACACA	0.121031	3.28048e-08
JAGN1	0.147075	3.28558e-08
SDR39U1	0.0957779	3.31206e-08
CHKB	0.118229	3.35975e-08
ZNF302	0.0982354	3.48831e-08
CTCF	0.103121	3.48874e-08
ZNF445	0.11658	3.56123e-08
ZNF704	-0.430909	3.66217e-08
PHF23	0.125525	3.72909e-08
MSI1	0.122144	3.75018e-08
PLPP1	-0.349515	3.82708e-08
LKAAEAR1	0.139697	3.83595e-08
PCSK1N	0.223684	3.83595e-08
TMEM216	0.0627255	3.87099e-08
HSBP1	0.183494	3.87635e-08
TFPT	0.0951485	3.88516e-08
EFHD1	0.122235	3.9542e-08
MARK4	0.103756	4.03201e-08
LINC00667	0.0987923	4.1138e-08
COL16A1	0.153926	4.13551e-08
XRCC6	-0.402713	4.18234e-08
ERV3-1	0.111448	4.21311e-08
SMIM12	0.0903628	4.25342e-08
ZFAND3	0.116201	4.27662e-08
CLEC11A	0.17928	4.34881e-08
BLOC1S1	0.162002	4.39832e-08
KAZALD1	0.146095	4.39867e-08
DCTN1	0.0931666	4.40338e-08
CARMIL1	0.124387	4.4126e-08
DHFR	0.111678	4.45628e-08
GDF10	0.191857	4.4842e-08
ZNF595	0.12359	4.4842e-08
ZNF579	0.113561	4.4842e-08
NCKAP1	0.124428	4.48507e-08
DDIT3	-0.330431	4.54651e-08
GPR137	0.1161	4.62855e-08
R3HDM4	0.117965	4.66121e-08
SMIM8	0.0962192	4.67548e-08
EIF4G2	0.206203	4.69777e-08
FKBP1A	0.159822	4.70302e-08
RPS14	0.129889	4.70435e-08
DNAJC30	0.131328	4.71387e-08
TM7SF3	0.137064	4.72215e-08
PTGFRN	0.108805	4.73664e-08
SFRP1	0.172986	4.74358e-08
NEDD9	-0.334815	4.77947e-08
MITD1	0.134896	4.8044e-08
LTBP1	0.0902328	4.91897e-08
VOPP1	0.139838	4.97539e-08
LRRC57	0.100917	4.98347e-08
HOXD3	0.122664	4.98547e-08
ABHD8	0.124997	5.1036e-08
CSRP2	0.251044	5.13523e-08
BNC2	0.137737	5.20712e-08
WIPF3	0.157704	5.24051e-08
MMP16	0.118273	5.3154e-08
PCIF1	0.12432	5.36274e-08
CSAD	0.100439	5.44125e-08
MXD1	-0.212395	5.45894e-08
GPBP1L1	0.125768	5.48324e-08
FIS1	0.111554	5.64325e-08
FAAP20	0.142208	5.75927e-08
ADAMTS10	0.120925	5.77998e-08
C1S	-0.346908	5.80149e-08
RRM1	-0.565444	5.89564e-08
SNAP47	0.0920536	6.08996e-08
SBK1	0.0990996	6.11851e-08
TIMM23B	0.116168	6.12265e-08
MALL	0.12503	6.12265e-08
TRAPPC6A	0.123412	6.1662e-08
ZNF606	0.130135	6.18475e-08
SREK1IP1	0.125924	6.23345e-08
C15orf40	0.12391	6.23377e-08
SAV1	0.073026	6.3463e-08
COG8	0.0769549	6.35133e-08
TENT5A	-0.174811	6.44009e-08
STIP1	-0.425419	6.57924e-08
PRKDC	-0.45901	6.63295e-08
AK1	0.112662	6.69737e-08
SLC38A1	0.121875	6.70176e-08
MT-CYB	0.169596	6.70321e-08
CDH24	0.119951	6.86121e-08
CS	0.125546	7.02594e-08
LINC00869	0.11601	7.15127e-08
EFR3B	0.116985	7.31609e-08
KIAA2013	0.119191	7.41094e-08
FMNL3	0.101083	7.43068e-08
RPL13	0.113076	7.49255e-08
SULF2	0.0926716	7.5502e-08
MTMR4	0.0449261	7.74668e-08
HSPA12B	0.129596	7.75337e-08
SYNGR1	0.0943578	7.79532e-08
SAE1	-0.490012	8.03091e-08
RAD9A	0.0995641	8.2725e-08
DMAC1	0.0909259	8.28856e-08
DLX1	0.146076	8.35037e-08
ZEB1-AS1	0.126379	8.35037e-08
TCEAL8	0.191535	8.41189e-08
VEGFB	0.0930143	8.5364e-08
EGLN2	0.150727	8.69815e-08
NIN	0.140856	8.73999e-08
MYLIP	-0.383067	8.75579e-08
THEM4	0.11183	8.84494e-08
DCAF8	0.0600715	8.86715e-08
PHC1	0.130295	8.88104e-08
TTC14	0.094545	9.04243e-08
NACC1	0.10913	9.26411e-08
PTPN13	0.139074	9.53489e-08
DDHD1	0.101303	9.75741e-08
SCUBE3	0.134243	9.78078e-08
PHLDA1	0.168664	9.82524e-08
PSMA3	-0.41859	9.84532e-08
AGRN	0.115695	1.00529e-07
ATXN10	-0.476561	1.00561e-07
YAP1	0.086465	1.01291e-07
SNX10	0.113698	1.01962e-07
DKK1	0.495926	1.02027e-07
NOTCH2	-0.471908	1.02168e-07
RNF11	0.0906715	1.02902e-07
YIPF2	0.110688	1.07183e-07
CPSF4	0.118113	1.09006e-07
FUBP3	0.06854	1.10066e-07
MPG	0.149626	1.11385e-07
PMS2	0.0937598	1.11499e-07
TRIM59	0.057473	1.12111e-07
SNAI1	-0.63493	1.12543e-07
JPT1	0.216812	1.13039e-07
DLX2	0.172157	1.1376e-07
SC5D	0.0889052	1.13889e-07
WFDC1	0.128987	1.13957e-07
MALAT1	-0.198352	1.15545e-07
ZNF48	0.114853	1.15624e-07
SLC35F6	0.104642	1.15639e-07
MIDN	0.109734	1.16026e-07
CADM4	0.0968398	1.16298e-07
GEMIN6	0.0892325	1.18295e-07
BEX5	0.141519	1.19402e-07
ST6GALNAC6	0.0648893	1.1946e-07
SART1	0.113695	1.2039e-07
SLIT3	0.150201	1.21087e-07
NSD2	0.101222	1.21506e-07
UBL7	0.105109	1.22388e-07
IMP3	0.126283	1.23491e-07
CHD7	0.0973762	1.24655e-07
CDIPT	0.0833465	1.27487e-07
KCNG1	0.126901	1.28744e-07
DYNLL2	0.0830911	1.29326e-07
FMC1	0.137772	1.31126e-07
UBE2F	0.111885	1.32714e-07
KCP	0.119801	1.32724e-07
WIF1	0.188621	1.32724e-07
UQCRHL	0.105688	1.32724e-07
ZNF652	0.101091	1.34771e-07
PPM1A	0.131159	1.38133e-07
HOXA7	0.142675	1.38249e-07
CTTNBP2	0.0986395	1.40773e-07
TBL1X	0.146487	1.42987e-07
MLF1	0.0964918	1.43417e-07
SKAP2	-0.230313	1.43913e-07
FBXL3	0.107011	1.44356e-07
ARHGEF12	0.0883481	1.4453e-07
MORC2-AS1	0.1377	1.44965e-07
CISH	-0.303246	1.49051e-07
MAP3K11	0.111528	1.49079e-07
SMIM27	0.13261	1.50971e-07
DPF2	0.0904837	1.53877e-07
DYNC1I1	0.121309	1.54807e-07
B3GNT9	0.0996341	1.56193e-07
FBN3	0.13394	1.58952e-07
NKD1	0.160796	1.59061e-07
TMED7	0.124433	1.59501e-07
PTPN18	0.0985806	1.59792e-07
EIF4A3	0.128458	1.62008e-07
GOLM1	0.0435352	1.65186e-07
SDHAF3	0.103296	1.65353e-07
BAIAP2-DT	0.0905104	1.68037e-07
CACNA1C	0.121512	1.68636e-07
RITA1	0.12495	1.69766e-07
ACAP3	0.111448	1.69998e-07
ZNF608	0.0865728	1.70014e-07
NDUFB11	0.223284	1.7385e-07
TOMM22	0.171895	1.74192e-07
COL6A2	-0.535398	1.76798e-07
EMP3	0.169872	1.79234e-07
TCEA1	0.140716	1.82507e-07
SMIM30	0.125385	1.83764e-07
LINC00665	0.120058	1.84227e-07
ZNF280D	0.069088	1.86367e-07
DYM	0.0857055	1.88516e-07
GOLPH3	0.0884897	1.913e-07
SARAF	-0.39647	1.92368e-07
PIK3R1	-0.504661	1.93083e-07
TMEM179B	0.105178	1.98182e-07
RHNO1	0.112207	2.02567e-07
PPIL3	0.130275	2.03594e-07
IGF2-AS	0.0960363	2.04648e-07
PCDHB2	0.132336	2.04758e-07
PDXK	0.121311	2.06255e-07
NPM3	0.122137	2.09048e-07
GATAD2B	0.0670179	2.12819e-07
FAM198B	0.132494	2.16091e-07
MLLT11	0.16979	2.17903e-07
COPS4	-0.399956	2.19419e-07
VAPA	-0.343241	2.19676e-07
AKT1S1	0.0658888	2.20056e-07
HOXB9	0.13008	2.27312e-07
ATRX	-0.367583	2.29071e-07
UBL7-AS1	0.117145	2.31447e-07
PLCB1	0.0930516	2.31821e-07
ATG4D	0.0846644	2.32588e-07
GRSF1	0.0849815	2.36111e-07
FREM1	-0.236951	2.36475e-07
ZNF605	0.104007	2.38281e-07
EPC1	-0.470835	2.38429e-07
SNN	0.0808125	2.39431e-07
ASXL1	0.0704242	2.40009e-07
HNRNPDL	-0.216198	2.42553e-07
EPHB3	0.10884	2.43608e-07
ALKBH6	0.0988513	2.45249e-07
FAM98C	0.108737	2.48236e-07
ATP13A1	0.104453	2.49674e-07
USP34	0.0708037	2.50529e-07
CARF	0.124242	2.57518e-07
XKR8	0.104581	2.58237e-07
SOX9	0.14774	2.5876e-07
ARPIN	0.121167	2.61301e-07
ATP6V1F	0.133433	2.62127e-07
PALLD	0.169104	2.62481e-07
C7orf26	0.114504	2.63178e-07
WDR6	0.0926991	2.63802e-07
ZYX	0.108205	2.64327e-07
CD81	0.125742	2.69351e-07
HERC2	0.0413375	2.70932e-07
DTNB	0.116555	2.78391e-07
ZNF397	0.0542352	2.78535e-07
NTMT1	0.086928	2.79388e-07
SYNC	0.047473	2.80889e-07
FEN1	-0.445469	2.84328e-07
ZNF670	0.112124	2.85745e-07
BAHCC1	0.103674	2.85745e-07
HDAC7	0.108383	2.85765e-07
SLC2A8	0.0920487	2.88334e-07
MED28	0.136287	2.89125e-07
ZDHHC20	0.0723572	2.90963e-07
PRKACA	0.112909	2.93407e-07
MME	0.136076	2.93529e-07
TOX	0.134056	2.95126e-07
MUC20-OT1	0.0670124	2.97605e-07
MRPL23	0.143048	2.98889e-07
DDX46	-0.403541	2.99141e-07
SHISA4	0.11645	3.04074e-07
ASPSCR1	0.0751295	3.05453e-07
LINC01515	0.0997736	3.10014e-07
MRGBP	0.109852	3.13233e-07
ZCCHC9	0.0808302	3.14859e-07
ATP2A1-AS1	0.0932305	3.149e-07
MAVS	0.118418	3.15125e-07
ELP6	0.12294	3.15798e-07
CES2	0.120129	3.17955e-07
PRPF8	0.109107	3.21703e-07
ENO1	-0.315675	3.21878e-07
TMEM246	0.129363	3.23182e-07
FAM3A	0.0839522	3.24564e-07
ASAP1	0.085799	3.25382e-07
PAFAH1B2	0.122253	3.28644e-07
TMEM121	0.117425	3.32839e-07
EPHA3	0.12891	3.32839e-07
CISD3	0.104236	3.32839e-07
NINJ1	0.086507	3.33761e-07
KCNH2	0.0775645	3.34286e-07
MID1	0.098862	3.35048e-07
ERGIC1	0.078126	3.35689e-07
RFX2	0.117706	3.36238e-07
TELO2	-0.360445	3.40849e-07
STK40	0.0991601	3.41586e-07
CRTC3	0.108805	3.42163e-07
CDC34	0.0753315	3.43663e-07
INKA1	0.112359	3.44739e-07
AKAP8L	0.107472	3.52209e-07
NECAB3	0.107721	3.52326e-07
ZNF532	0.0749008	3.5677e-07
CACNA1G	0.0877653	3.57487e-07
BAP1	0.117966	3.58155e-07
ZNF224	0.120929	3.58597e-07
FEM1A	0.0933964	3.58854e-07
ATAD2	-0.473228	3.594e-07
IGF2BP3	0.0336734	3.61553e-07
ASXL3	0.127972	3.6211e-07
TEDC2	0.0623255	3.64745e-07
C3orf58	0.136761	3.66563e-07
STRN4	0.0878463	3.66939e-07
CCDC58	0.0934177	3.74177e-07
TYMP	0.106033	3.75855e-07
ZFR2	0.121741	3.84169e-07
GSK3A	0.104526	3.84282e-07
PSMD1	-0.424609	3.88112e-07
RPSA	0.151513	3.90189e-07
CA11	0.111479	3.92709e-07
YBEY	0.109227	3.93401e-07
NUS1	0.108549	3.9576e-07
TNIP2	0.0825523	3.96506e-07
CALCOCO1	0.112679	3.97942e-07
RMND5B	0.0877599	3.99378e-07
CUTA	0.175114	4.06852e-07
TSSC4	0.101309	4.07354e-07
PRRT3	0.118451	4.13674e-07
ACOT2	0.107279	4.15885e-07
ZNF32	0.103261	4.1634e-07
NEAT1	-0.492257	4.25903e-07
DDX6	0.0666006	4.32579e-07
CDKN2AIPNL	0.0822373	4.38056e-07
LENG8	0.102782	4.3962e-07
CFDP1	0.122831	4.41818e-07
CNTFR	0.105561	4.4358e-07
EHMT1	0.0297265	4.43649e-07
SNRPD2	0.195828	4.44535e-07
PGAP1	0.0894047	4.45126e-07
RNF170	0.116805	4.49445e-07
HES6	0.131173	4.51232e-07
HIST1H2AH	0.106005	4.51232e-07
PPP6R1	0.111408	4.51544e-07
NOTCH3	0.122956	4.51772e-07
TNNT1	0.121853	4.51773e-07
RIF1	-0.496719	4.53466e-07
PRR7	0.107923	4.57534e-07
TRIM56	0.108456	4.64436e-07
LINC01089	0.110273	4.65029e-07
TSEN15	0.0665205	4.67088e-07
RPRD1A	0.105569	4.82388e-07
FAM110A	0.115559	4.89012e-07
HEY1	0.148992	4.94013e-07
NDUFV3	0.106388	4.97628e-07
CHMP4A	0.0965926	4.99243e-07
SETBP1	0.0768267	4.99307e-07
INHBA	0.143067	5.00137e-07
SNAI2	-0.423264	5.03256e-07
SNU13	-0.270629	5.03491e-07
ZMYM3	0.0990925	5.07923e-07
LIN28B	0.111855	5.08443e-07
HAGLROS	0.078332	5.10616e-07
NUBP2	0.103311	5.10865e-07
RPL10A	-0.111765	5.13559e-07
PDE11A	-0.176405	5.17365e-07
LSM2	0.171717	5.23264e-07
RCCD1	0.109349	5.23316e-07
TMEM30B	0.131327	5.25183e-07
THEM6	0.104822	5.25183e-07
TRIM16	0.0885906	5.34257e-07
STT3B	0.0824047	5.42953e-07
EIF3M	-0.381144	5.45142e-07
MSANTD3	0.0893039	5.45745e-07
SAT2	0.11851	5.46474e-07
PIF1	0.125072	5.47628e-07
MYCBP2	0.0515923	5.51412e-07
GPI	0.0895907	5.5617e-07
PPARD	0.0980936	5.59083e-07
TIMM29	0.127415	5.59794e-07
CTBP1	0.0692832	5.60815e-07
TXNL1	-0.397504	5.62576e-07
SAMD1	0.118895	5.67826e-07
PRRT2	0.108982	5.76699e-07
NINL	0.0986362	5.83379e-07
MORN4	0.115573	5.84436e-07
U2SURP	-0.37289	5.87671e-07
VASN	-0.279774	5.89984e-07
MECP2	0.0837336	5.92151e-07
CDC6	-0.48518	5.97449e-07
NABP2	0.0869169	6.0054e-07
TMEM69	0.0797977	6.01927e-07
C11orf74	0.0955625	6.06638e-07
INSIG2	0.0614618	6.07796e-07
SOCS7	0.092709	6.11094e-07
FAM45A	0.0775842	6.12997e-07
PSMA2	0.182381	6.14301e-07
SRSF6	0.14256	6.17544e-07
AFF3	0.0598123	6.21864e-07
AGPAT2	0.0562714	6.30483e-07
STMP1	0.106954	6.35489e-07
ZNF503	0.136109	6.37129e-07
MCM3AP-AS1	0.102625	6.43016e-07
MEN1	0.108303	6.53323e-07
GNB1	0.105019	6.59816e-07
TANC1	0.0780405	6.77141e-07
MTDH	0.1715	6.8137e-07
SVIL	0.0579777	6.82259e-07
SNHG19	0.0948162	6.89433e-07
ANKRD45	0.143403	6.98797e-07
ABRAXAS1	0.0473894	6.99228e-07
SENP7	-0.439984	7.05501e-07
MSANTD2	0.101288	7.06545e-07
SIPA1L2	0.109509	7.10007e-07
RASA4	0.103535	7.10875e-07
HS3ST3A1	0.114173	7.10875e-07
PIGW	0.103035	7.10875e-07
PDE3B	0.0992179	7.10875e-07
GAS2	0.142847	7.2528e-07
PRC1	-0.573329	7.26444e-07
CHD4	0.119835	7.27595e-07
VSIG10	0.0859561	7.33983e-07
CANX	-0.458497	7.40005e-07
AGPAT1	0.0966465	7.4114e-07
AQR	0.106146	7.41862e-07
LLGL1	0.112465	7.42935e-07
VMP1	-0.49588	7.43058e-07
FXYD1	0.0881538	7.43475e-07
PRRC2B	0.109781	7.45774e-07
C19orf70	0.132871	7.47438e-07
UNC119	0.103986	7.48569e-07
HNRNPLL	0.0842773	7.50374e-07
EXTL2	-0.51322	7.52146e-07
CD276	0.0826618	7.52505e-07
GTF2E2	0.056224	7.527e-07
EHMT2	0.0764629	7.56004e-07
NDUFB3	0.106007	7.56092e-07
HMG20B	0.089814	7.64456e-07
SLC1A3	0.101573	7.65389e-07
CADM1	-0.0305354	7.75452e-07
IDH1	0.0644471	7.80066e-07
SEMA6A	0.122316	7.91881e-07
CCDC102A	0.103152	8.02039e-07
EIF3E	0.202354	8.02101e-07
ENC1	-0.449551	8.0312e-07
SLC36A4	0.0893321	8.08476e-07
REXO4	0.0930885	8.23434e-07
NBPF15	0.0946744	8.26735e-07
C8orf59	0.147948	8.29404e-07
USP6NL	0.107377	8.34467e-07
MYPOP	0.0936386	8.37253e-07
DOK4	0.0883248	8.52694e-07
PPIC	0.0991477	8.66594e-07
LRBA	0.121202	8.66723e-07
OSBPL1A	0.04459	8.70473e-07
AKT1	0.105898	8.73652e-07
NR3C1	-0.42448	8.97445e-07
URI1	0.0663163	8.98227e-07
RHOJ	0.0897755	9.09793e-07
PCYT2	0.102397	9.20271e-07
HNRNPU	-0.361085	9.20347e-07
COX11	0.0804174	9.21523e-07
TARBP2	0.0564969	9.24391e-07
CC2D2A	0.101932	9.26006e-07
EPB41L3	0.0632013	9.30685e-07
VANGL2	0.0963399	9.3157e-07
GAS2L1	0.101508	9.39206e-07
BCL7A	0.0918427	9.43361e-07
ABCA5	0.0962239	9.50698e-07
TECR	0.0480972	9.55776e-07
SLC25A11	0.0979381	9.7244e-07
RETREG2	0.103227	9.97051e-07
SLC16A4	0.0757008	1.01071e-06
LSAMP	0.16074	1.02072e-06
RAP2B	0.0684621	1.02145e-06
EFHD2	0.0831532	1.02416e-06
SLC16A9	0.111896	1.03096e-06
E2F4	0.0834355	1.04621e-06
MBD3	0.0918342	1.05117e-06
HDDC2	0.0813698	1.06432e-06
FNBP4	-0.412007	1.06772e-06
ZNF576	0.0868053	1.07919e-06
SMARCD1	0.0865336	1.07943e-06
LSS	0.096741	1.08454e-06
PSMA6	0.105439	1.10028e-06
TAX1BP1	-0.432812	1.10226e-06
POMGNT1	0.0538928	1.10633e-06
NLGN1	0.104596	1.11477e-06
BCL11B	0.115671	1.11732e-06
EXD3	0.0883454	1.11732e-06
KIF3B	0.0818378	1.12041e-06
KLHL5	0.0801726	1.12086e-06
GATAD2A	0.0470905	1.14363e-06
ABHD3	-0.327581	1.14448e-06
FAM207A	0.0975635	1.14704e-06
CMTM6	-0.426951	1.14857e-06
WDR92	0.0985567	1.1616e-06
GLMP	0.0803734	1.1685e-06
HAUS7	0.120746	1.17539e-06
TEX30	-0.410639	1.17877e-06
EDN3	0.1028	1.19517e-06
ZFP14	0.0882776	1.19588e-06
FKBP2	0.106628	1.19775e-06
FAM229B	0.0776852	1.1994e-06
RBBP7	-0.33578	1.20932e-06
FBH1	0.0896186	1.21463e-06
KLHL8	0.0994677	1.21476e-06
ARRDC1-AS1	0.0862178	1.22765e-06
DUSP7	0.105814	1.23311e-06
KCTD17	0.0972319	1.25491e-06
TCEAL2	0.142356	1.26128e-06
ZNF7	0.0710081	1.2647e-06
FRMD6	0.137132	1.26552e-06
UBE2N	-0.321793	1.26634e-06
ZC3H6	0.108664	1.27035e-06
ACTN1	-0.453095	1.28376e-06
PPFIA1	0.0896517	1.28778e-06
ANP32B	-0.263891	1.28883e-06
CDC42BPA	0.0590554	1.29313e-06
LINC01006	0.103973	1.29844e-06
TNFRSF13C	0.106344	1.29844e-06
LINC02511	0.100211	1.29844e-06
ARL16	0.0819478	1.30546e-06
TMEM131	0.0740097	1.30637e-06
EXOC3-AS1	0.0970813	1.30786e-06
RPP25	0.0937758	1.31284e-06
C11orf68	0.0907064	1.32676e-06
LSM1	0.0618886	1.3324e-06
PHF14	-0.359379	1.3395e-06
RBPMS	0.0782097	1.34631e-06
MDH1	-0.358859	1.35195e-06
ZNF273	0.125268	1.36294e-06
UBALD1	0.0877417	1.36678e-06
FGFR1	0.11292	1.36771e-06
PTPRK	0.103183	1.3769e-06
PIP5K1C	0.0866589	1.38172e-06
ATP5S	0.0884841	1.38593e-06
NQO1	0.0820426	1.39647e-06
SLC7A8	0.0915038	1.40079e-06
EMD	0.078911	1.40228e-06
HAT1	-0.435756	1.4086e-06
MSL1	0.102387	1.4117e-06
SLC35G1	0.0651301	1.42106e-06
FOXP4	0.0862476	1.43925e-06
WDR54	0.110066	1.45498e-06
PEX10	0.0855553	1.46814e-06
RNPEP	0.0849624	1.46849e-06
SMCHD1	0.0780248	1.46896e-06
FAM213A	0.0910447	1.47152e-06
SH3BP5	0.0743642	1.47186e-06
USE1	0.0875948	1.47198e-06
MYL6	-0.193003	1.48153e-06
STX2	0.0804198	1.48426e-06
CRYBB2	0.0896031	1.50853e-06
SLC25A10	0.0827674	1.51436e-06
NSUN5	0.103301	1.51593e-06
ARID3B	0.0881018	1.52566e-06
SSC4D	0.0952642	1.53437e-06
BCHE	0.105127	1.54032e-06
RNF7	0.14419	1.54246e-06
MSH6	-0.462085	1.55771e-06
KCTD12	0.156706	1.56102e-06
ATP10D	-0.331169	1.57448e-06
HOXC10	0.138082	1.58516e-06
ITGA9	-0.165093	1.59703e-06
LTBP3	0.0589419	1.60193e-06
PDGFRA	0.164579	1.60946e-06
PTMA	-0.127707	1.619e-06
LSM5	0.141514	1.64135e-06
HYI	0.0933573	1.64875e-06
EFNB3	0.098718	1.65439e-06
PLAG1	0.122018	1.65719e-06
CHCHD6	0.0745378	1.6673e-06
EIF3J	0.0471093	1.67329e-06
CCZ1B	-0.176015	1.69279e-06
HLA-DMA	0.0655684	1.69662e-06
SLC35E3	0.0323758	1.6993e-06
PDGFC	0.121262	1.72556e-06
GSTA4	0.113145	1.73974e-06
THTPA	0.0913412	1.75218e-06
ZBED1	0.0595652	1.75929e-06
ST3GAL4	0.0683579	1.78725e-06
COX19	0.0716261	1.80409e-06
CDK6	-0.407554	1.80414e-06
ARIH1	0.0571591	1.8061e-06
ISOC2	0.10717	1.81526e-06
ITGA5	0.0898863	1.82537e-06
EYA4	0.130914	1.82936e-06
RPL12	0.14825	1.8374e-06
OAT	-0.474987	1.83867e-06
TTC28	0.09691	1.84056e-06
TMEM161B-AS1	0.0522822	1.8819e-06
H6PD	0.0798051	1.8954e-06
ZNF544	0.0936264	1.91476e-06
PRDX2	0.0778032	1.92138e-06
PITPNA	0.0916322	1.92599e-06
BCAS2	-0.409121	1.93489e-06
ENG	-0.564842	1.96222e-06
RAB4A	0.0321214	1.97422e-06
FYN	0.102378	1.99367e-06
TCAIM	0.0901748	2.0101e-06
DIP2A	0.0659874	2.01842e-06
PTDSS2	0.0841921	2.03467e-06
NRG1	0.109232	2.03467e-06
MAPKAPK3	0.0871894	2.0533e-06
CMPK1	0.0892415	2.06492e-06
TSPYL1	0.108308	2.0778e-06
NDUFS2	0.126857	2.08175e-06
PIM3	0.105067	2.09501e-06
COQ2	0.0886893	2.11829e-06
MCRS1	0.0832819	2.12184e-06
CCDC88C	-0.176626	2.13418e-06
PEMT	0.0473236	2.19193e-06
PHLDB2	0.0982594	2.20303e-06
MUS81	0.100982	2.21463e-06
ACTR3B	0.069703	2.22675e-06
TMPO-AS1	0.102948	2.23387e-06
LINC01355	0.0846655	2.23631e-06
SYNPO	0.119595	2.25329e-06
TMEM184B	0.0723958	2.26224e-06
ZNF800	0.0985814	2.27474e-06
NUAK1	0.112225	2.28738e-06
GPC1	0.0900476	2.29828e-06
TP53	0.0854394	2.30426e-06
NUTM2A-AS1	0.0471251	2.31143e-06
PA2G4	-0.465091	2.32859e-06
KCMF1	0.102781	2.33733e-06
EFEMP1	0.137082	2.35503e-06
TRAPPC11	0.0595244	2.35937e-06
PHKG1	0.111473	2.36214e-06
SLC5A7	0.15656	2.36214e-06
PCDH19	0.102104	2.36214e-06
EPHB2	0.0918106	2.36214e-06
LIPT2	0.0833085	2.36214e-06
SPATA20	0.0834485	2.37245e-06
ZFAND5	0.0849271	2.37624e-06
ZKSCAN1	0.0601024	2.38752e-06
ADAM15	0.0870279	2.38852e-06
POLR2A	0.109897	2.40962e-06
C1orf216	0.0678738	2.4123e-06
ECH1	0.0650548	2.41524e-06
STAG2	0.108886	2.4163e-06
LIMK1	0.0843878	2.42089e-06
STARD3NL	0.0417137	2.44093e-06
ROBO2	-0.384754	2.44891e-06
KIFC1	0.0419899	2.48416e-06
RNPS1	0.178381	2.48969e-06
SMAD4	0.0809394	2.49036e-06
UBL4A	0.0950387	2.50595e-06
APOO	0.0891829	2.51095e-06
TET1	-0.0483882	2.51295e-06
PARM1	0.128304	2.53002e-06
UBE2I	0.198501	2.53142e-06
DPH3	0.0904777	2.54485e-06
COL6A3	-0.592209	2.56341e-06
PRR3	0.046416	2.57021e-06
HNRNPM	-0.254938	2.58813e-06
PAN3	0.0939354	2.63286e-06
ARRB2	0.0779596	2.63944e-06
TIMM22	0.0901709	2.65189e-06
ANK3	0.077377	2.66163e-06
CCDC117	0.059514	2.67802e-06
ATM	0.0345315	2.69861e-06
RAB40B	0.0870704	2.70288e-06
TRIM65	0.0944693	2.71429e-06
MXRA5	0.0988047	2.71802e-06
PDE7B	0.109708	2.74163e-06
IMMT	-0.479783	2.74506e-06
CMSS1	0.119409	2.76807e-06
CUTALP	0.0642173	2.77626e-06
S100A6	-0.00225399	2.79079e-06
RBPMS2	0.05138	2.85842e-06
STK38L	0.0815927	2.85923e-06
CASP2	0.0536995	2.87275e-06
WRB	0.0289646	2.87639e-06
POLR2H	0.0895255	2.88745e-06
SMS	0.18179	2.88825e-06
SREBF2	0.10389	2.89961e-06
UNC5B	0.110695	2.94416e-06
DVL3	0.0915092	2.94703e-06
DKKL1	0.100453	2.98334e-06
MTF2	0.12107	2.9953e-06
TLE3	0.0898364	3.02416e-06
PNKD	0.118718	3.02783e-06
CEP126	0.0748383	3.03839e-06
DIS3L	0.085881	3.04262e-06
NOL9	0.0286165	3.05252e-06
PPP1R9B	0.0914632	3.08634e-06
TADA2A	0.0882511	3.18133e-06
IKBKG	0.0874662	3.18133e-06
OR2A1-AS1	0.0852801	3.18133e-06
TP73-AS1	0.0930493	3.21591e-06
CROCC	0.0903197	3.22553e-06
FBXO11	0.0619164	3.26674e-06
SCRN1	0.0355334	3.30268e-06
MAP2K2	0.0917742	3.38417e-06
CFH	-0.165193	3.43631e-06
PDCD7	0.0652493	3.45749e-06
MAP2	0.0658512	3.46504e-06
ERO1A	0.0891593	3.50325e-06
DDR2	0.0544735	3.51593e-06
EP300	0.0768885	3.52887e-06
FKBP1B	0.0994188	3.54369e-06
LINC02001	0.0649	3.66277e-06
MSTO1	0.101641	3.66756e-06
MRAS	0.0675024	3.68612e-06
ARSJ	0.104308	3.69067e-06
COPZ2	0.0902713	3.69067e-06
CLSTN1	0.0884195	3.71098e-06
RALGDS	0.085235	3.73465e-06
GEM	-0.154732	3.73975e-06
STMN3	-0.455371	3.78395e-06
PIMREG	0.00592245	3.7866e-06
C21orf58	0.00695373	3.79e-06
C16orf91	0.00634629	3.79152e-06
STX10	0.0796237	3.81772e-06
G6PD	0.0550865	3.8251e-06
GLI3	0.0854245	3.82916e-06
LIMS1	-0.436593	3.85282e-06
ZNF3	0.0620879	3.85421e-06
ST6GALNAC4	0.0646076	3.85977e-06
TNRC6A	0.0262423	3.86171e-06
C9orf78	-0.00882413	3.89317e-06
CCT8	-0.330793	3.90566e-06
PHYH	0.0907413	3.91191e-06
AHSA2P	0.0804199	3.91553e-06
MSRA	0.0851125	3.97257e-06
MAP4K5	0.0178362	3.98751e-06
FGFR2	0.111043	4.03578e-06
LYRM9	0.0834187	4.04957e-06
PTPN9	0.0422904	4.07151e-06
CYHR1	0.0426012	4.0901e-06
NFIB	0.181222	4.11407e-06
ZNF426	0.0983138	4.1343e-06
SENP2	0.0687362	4.14153e-06
GPR161	0.0507117	4.14474e-06
CDCA4	-0.463713	4.16238e-06
IRF2BP1	0.0937933	4.16509e-06
TUBGCP4	0.0485266	4.26093e-06
HSD17B14	0.084268	4.27243e-06
SLC7A11	0.156834	4.28053e-06
SYNDIG1	0.106468	4.28113e-06
MORF4L1	-0.262409	4.34337e-06
TMEM108	0.10278	4.35242e-06
HAX1	0.0254909	4.35409e-06
[truncated: 3,475 more rows]

## Sheet: Cluster 6
Gene	LogFC	pVal
RPS2	0.939776	3.56778e-112
RPL23A	0.726498	9.93951e-104
RPL27A	0.600006	9.5902e-91
RPL35	0.679525	2.89148e-90
GLRX5	0.565852	5.4802e-86
RPL32	0.516244	3.01398e-85
MRPL45	0.515595	9.41823e-85
RPL28	0.591389	6.8686e-82
RPS3	0.524715	1.32169e-80
PKIB	0.526523	5.51388e-80
GNB2	0.583173	1.2745e-79
PGP	0.49199	1.74038e-79
CTNNBIP1	0.432079	2.90704e-78
RPL29	0.537481	9.11849e-78
SERF2	0.723376	2.03257e-77
SRSF8	0.463685	3.49144e-77
RAMMET	0.455125	4.86645e-75
BLOC1S4	0.40995	6.10707e-75
CALM2	-0.973837	1.3063e-74
ALKBH5	0.445441	2.81815e-74
CTDNEP1	0.448004	8.25737e-74
SHARPIN	0.421378	9.70703e-74
TXNL4A	0.473425	1.01176e-73
NENF	0.463863	1.24609e-73
BAG1	0.497518	1.40423e-73
GRINA	0.449187	1.9519e-73
IFNGR2	0.456456	4.28999e-73
DDX52	0.421279	7.15085e-73
RPS23	0.481162	7.31249e-73
HNRNPAB	0.678807	1.70024e-72
PDCD2	0.500504	3.98701e-72
FAM215B	0.435307	5.06266e-72
NUTM2B-AS1	0.411787	6.07784e-72
BIN1	0.574596	8.48941e-72
CCDC85B	0.548397	3.63645e-71
PTPRA	0.415095	7.48549e-71
TRAF4	0.463216	1.93807e-70
ARMC10	0.407728	2.76316e-70
WIPI2	0.430486	2.83988e-70
RPS24	0.485453	5.61573e-70
PXMP2	0.532077	6.11711e-69
MRPL41	0.5866	7.50355e-69
GABARAP	0.415969	9.39505e-69
BASP1	0.662419	1.01593e-68
CAPNS1	0.448288	1.10761e-68
RHOBTB3	0.639765	2.2385e-68
CITED2	0.596841	3.84547e-68
FAM173A	0.352062	6.45166e-68
TSR3	0.370737	6.95039e-68
H1FX	0.472519	9.77037e-68
SF3A2	0.406831	2.40226e-67
NCOA4	0.408164	5.25259e-67
CDK16	0.427601	5.96308e-67
MLEC	0.42031	2.56908e-66
DEAF1	0.395735	4.38011e-66
BCL7C	0.413587	5.3756e-66
COTL1	0.495194	9.14759e-66
NDUFA7	0.450216	2.04125e-65
RPL14	0.473921	4.16895e-65
NLRP1	0.420909	6.42771e-65
RAB5IF	0.407714	7.48393e-65
RPLP2	0.471798	9.80953e-65
PLEKHO1	0.468248	1.06241e-64
DPPA4	0.534315	1.819e-64
LINC00632	0.399745	2.33617e-64
ARF6	0.35555	2.34396e-64
UBE2S	0.519303	2.81122e-64
HEBP2	0.464031	7.16618e-64
C1orf122	0.461648	8.75349e-64
HIST3H2A	0.419342	1.61544e-63
TMUB1	0.355054	1.71448e-63
MAPKAPK5	0.321605	2.53978e-63
BRI3	0.39977	2.54083e-63
COPRS	0.358136	4.16174e-63
EEF1G	0.346485	5.39161e-63
GDF11	0.434408	9.3658e-63
RPS12	0.442912	9.79097e-63
KCNE5	0.547818	1.32062e-62
SAC3D1	0.359676	1.81818e-62
AKIRIN1	0.411581	1.88223e-62
PRR13	0.423641	2.74637e-62
TMEM256	0.545345	3.52019e-62
YBX3	0.519159	3.57904e-62
RBM15B	0.346628	3.93663e-62
FAAP20	0.486067	4.97752e-62
SLBP	0.451346	5.39193e-62
MCUR1	0.381777	6.19356e-62
RAC3	0.40206	2.24687e-61
GNAI2	0.459558	2.38182e-61
RNF115	0.328476	2.47819e-61
RHOC	0.586609	2.51043e-61
CTXN1	0.389831	2.99201e-61
RPS15	0.432321	4.44848e-61
TAF10	0.341686	4.57629e-61
RPS3A	0.413999	6.09508e-61
LSM12	0.313597	1.2587e-60
SURF1	0.339975	1.86905e-60
RAMP2	0.460476	3.83541e-60
LINC00467	0.396616	3.85076e-60
DNAJC1	0.347462	3.93416e-60
FTL	0.78597	3.99369e-60
EMC8	0.338961	4.03787e-60
ATOX1	0.767022	5.83773e-60
TAF15	0.331312	2.37199e-59
RPL10	0.386807	3.84006e-59
RPL4	0.460573	4.36819e-59
SNF8	0.516295	4.74877e-59
A1BG	0.362206	1.04719e-58
RPS15A	0.412428	1.3951e-58
REPIN1	0.339009	1.7279e-58
TMEM203	0.340295	2.00844e-58
DACH1	0.374153	3.56814e-58
TIMM23	0.309573	8.77045e-58
BCAT1	0.438466	9.5739e-58
PTMA	-0.508153	1.33464e-57
SNHG7	0.476473	3.19396e-57
CD99	0.505311	3.2948e-57
STARD7	0.328864	3.88506e-57
WDR86	0.509187	5.26506e-57
CCZ1	0.323078	6.40762e-57
RNF11	0.309615	8.04361e-57
RNF145	0.335682	1.14565e-56
CHCHD5	0.43176	2.05998e-56
P3H4	0.3398	2.09375e-56
FAM210B	0.32044	2.66567e-56
PDLIM5	0.411962	4.20695e-56
RPL13A	0.328779	4.24203e-56
ELAVL1	0.370508	4.74502e-56
RPS19	0.422706	4.84753e-56
SMARCD3	0.331237	6.11435e-56
ARID3A	0.354102	7.97236e-56
SEC22B	0.353486	1.84974e-55
PPP4R3B	0.317873	1.84974e-55
RPL31	0.455219	2.50225e-55
PPP1R14B	0.463079	3.22754e-55
TCAF1	0.328928	3.3167e-55
TUBA1A	-0.978897	3.67767e-55
BNIP3	0.571234	3.87737e-55
CASP8AP2	0.3242	4.47968e-55
GRAMD1A	0.290568	1.64932e-54
ZFP36L2	0.482704	2.72096e-54
ZCCHC3	0.284252	6.28343e-54
ZSCAN16-AS1	0.371476	6.69647e-54
UBE2Q2	0.297114	9.30557e-54
ERI3	0.309889	1.19052e-53
HES6	0.692352	1.57046e-53
FKBP8	0.467922	2.05127e-53
DCP1A	0.283695	8.64975e-53
NT5DC2	0.273013	1.06394e-52
NDUFB1	0.495272	2.33607e-52
MPST	0.404865	2.6944e-52
TCEA2	0.363587	3.06187e-52
RPL6	0.360995	3.98214e-52
PDLIM7	0.518587	5.8049e-52
GNAS	0.673799	5.89141e-52
ATN1	0.299562	6.26099e-52
SSBP4	0.472939	1.14648e-51
RNF10	0.271635	1.4569e-51
PBX2	0.270961	1.50818e-51
DDX5	-0.816945	1.51229e-51
SHC1	0.271764	1.75183e-51
PTGES2	0.316266	1.89574e-51
BCL7B	0.266703	2.86438e-51
MZT2A	0.5742	3.01968e-51
AGO2	0.28809	3.90892e-51
IGFBP2	0.351608	4.67975e-51
MALAT1	-0.844338	6.9294e-51
MMP24OS	0.251209	8.9449e-51
LAGE3	0.317619	1.05584e-50
RNF130	0.281655	1.09604e-50
TOMM7	0.633093	1.44026e-50
PIGX	0.289767	2.27449e-50
SCD	0.367242	3.50559e-50
ERVK3-1	0.258053	3.65507e-50
AAK1	0.237533	4.78469e-50
PTPMT1	0.281367	4.80446e-50
DEXI	0.279743	5.20345e-50
FDX1	0.300503	5.90213e-50
C12orf49	0.262363	6.3233e-50
ACTR1B	0.298242	6.71027e-50
RPS14	0.324972	7.48527e-50
PODXL2	0.327805	1.1429e-49
UBE2R2	0.412743	1.63187e-49
UQCC2	0.484375	1.64484e-49
OXA1L	0.420085	1.7413e-49
FHL3	0.261628	2.14266e-49
APOPT1	0.39823	2.36249e-49
ING2	0.250826	2.93613e-49
RTN4	0.492403	4.08046e-49
UHRF1	0.403041	4.73149e-49
MRPL30	0.271113	4.73149e-49
GAS1	0.332976	7.04959e-49
NAA60	0.251399	8.9777e-49
C19orf24	0.264674	9.57681e-49
SLC25A1	0.284481	1.17004e-48
SIGMAR1	0.285512	1.26506e-48
UBL5	0.606221	1.30376e-48
MAP7D1	0.287547	1.56104e-48
TUSC1	0.266485	1.74409e-48
SLC25A33	0.273824	1.86171e-48
CAPN2	0.281924	1.90728e-48
CHMP4B	0.234247	2.35238e-48
RDH14	0.282849	2.45512e-48
PITX2	0.908901	2.86353e-48
IGF2BP1	0.290837	2.99335e-48
TMEM183A	0.293019	3.39687e-48
ABHD17A	0.279416	5.38975e-48
RALBP1	0.284302	6.30501e-48
AKT1S1	0.22945	6.47539e-48
AP1S1	0.187169	8.12645e-48
XXYLT1	0.233154	1.13091e-47
RPL3	0.313817	1.32413e-47
NTAN1	0.249948	1.33382e-47
NBPF14	0.330273	1.39814e-47
RPL15	0.312285	1.41682e-47
MRPL52	0.400123	1.42031e-47
SSNA1	0.351878	2.24016e-47
SMIM30	0.356631	2.52225e-47
INAFM1	0.282256	2.71831e-47
ZNF467	0.245448	2.90817e-47
GABPB1	0.289391	3.09068e-47
PDLIM4	0.521722	3.82948e-47
FAM89B	0.26216	4.54533e-47
GTPBP6	0.221412	4.69735e-47
TLE1	0.32141	4.94974e-47
PTOV1	0.295114	5.28939e-47
MAZ	0.280629	5.65525e-47
SYNRG	0.230414	7.50963e-47
RNF167	0.205807	7.89146e-47
SNCA	0.452972	1.1375e-46
TSC22D4	0.221307	1.14889e-46
UNC119	0.268994	1.15083e-46
CKB	0.989367	1.20949e-46
LINC00685	0.26905	1.59521e-46
EBLN3P	0.258731	1.73523e-46
TRIOBP	0.239123	1.79327e-46
GRSF1	0.246209	2.26427e-46
GFER	0.243888	3.05597e-46
AES	0.265	3.61433e-46
PRR7	0.253737	3.74823e-46
DCXR	0.371736	4.49132e-46
SLC35E2B	0.236154	4.51891e-46
SLC25A23	0.261728	4.61251e-46
STMN1	-0.642224	4.65083e-46
AMZ2	0.228638	7.5398e-46
RPL18A	0.368429	8.87098e-46
C2orf74	0.256945	9.20994e-46
PNMA1	0.284693	9.637e-46
NR2F6	0.267463	1.17454e-45
TMEM248	0.242115	1.70362e-45
LAMP1	0.246442	4.71276e-45
ZNF84	0.251719	4.8499e-45
DGCR6L	0.31212	5.02376e-45
CERCAM	0.211532	6.45486e-45
CIB2	0.255127	6.87008e-45
EMD	0.24778	7.23334e-45
MAD2L2	0.322319	9.52005e-45
C19orf53	0.544902	1.09088e-44
TIMM8B	0.481463	1.31843e-44
MIR503HG	0.434668	1.40429e-44
HDHD5	0.232694	1.86885e-44
SORBS3	0.249391	1.87038e-44
MYL6B	0.575544	2.23261e-44
GPX1	0.506722	2.47678e-44
PCSK1N	0.408028	2.53398e-44
MLLT1	0.225887	2.53398e-44
MSRB2	0.235455	3.16387e-44
M6PR	0.213155	4.11392e-44
ZYX	0.255283	4.78775e-44
HSF1	0.224983	4.78967e-44
CBWD1	0.195166	6.68104e-44
USP22	0.247176	7.06479e-44
CRELD2	0.21374	7.51956e-44
C15orf61	0.228528	8.42109e-44
SLC25A39	0.385965	9.85462e-44
C1orf54	0.22832	1.14276e-43
FAM118A	0.244949	1.17579e-43
CRLS1	0.225204	1.55418e-43
SCAMP4	0.220085	2.08116e-43
SMIM19	0.28166	2.57284e-43
PCAT7	0.245519	2.98237e-43
LYPLA2	0.154216	3.28776e-43
NOTCH3	0.304853	3.47634e-43
RPLP1	0.314921	4.15108e-43
KHSRP	0.214133	4.64988e-43
AFG3L2	0.216464	5.01662e-43
FAM184B	0.181116	5.02629e-43
GSPT1	0.182205	5.97696e-43
RAD23B	0.218121	6.23938e-43
DHRS4-AS1	0.22539	6.75767e-43
TP53TG1	0.222767	7.61119e-43
RAP1B	0.219365	8.36631e-43
STK16	0.170343	8.76857e-43
OBSL1	0.210974	1.07165e-42
NAXE	0.318158	1.07647e-42
COX6B1	0.557104	1.2154e-42
USB1	0.156104	1.22587e-42
UBE2J2	0.206715	1.35461e-42
PAIP1	0.243224	1.45103e-42
COPS9	0.494288	1.72675e-42
SMCO4	0.40629	2.40355e-42
SNHG19	0.323292	2.93107e-42
FBLN1	0.30261	2.99063e-42
HOMER3	0.210987	3.26796e-42
CHP1	0.25679	3.79587e-42
RPL35A	0.354587	8.31098e-42
CBWD5	0.196647	9.27796e-42
R3HDM2	0.210005	9.39775e-42
TUSC2	0.209207	1.0023e-41
PRRT2	0.253952	1.20379e-41
MTA1	0.203383	1.42932e-41
ZNF771	0.221847	1.52253e-41
UBA52	0.425783	1.57193e-41
ECI1	0.208756	1.73947e-41
TMEM189	0.183647	2.17809e-41
MRPL34	0.207318	2.31518e-41
C18orf32	0.219284	2.44719e-41
SMIM4	0.234919	2.46651e-41
DUSP9	0.266466	2.90611e-41
DCTN5	0.177515	2.96111e-41
UBN1	0.197457	3.166e-41
BAX	0.265323	3.42184e-41
GATC	0.200261	3.65365e-41
GSTT2B	0.22188	3.92144e-41
ITGB1	0.310617	3.92431e-41
THNSL2	0.184856	4.12436e-41
GTF3A	0.329443	4.52064e-41
RABL6	0.222564	5.589e-41
AIDA	0.19606	6.92797e-41
MTX1	0.208383	8.26251e-41
YPEL3	0.191793	9.2143e-41
AAMDC	0.252191	9.56618e-41
GPX4	0.522963	1.08843e-40
SELENOM	0.330561	1.19479e-40
THAP11	0.187071	1.22453e-40
RPS6KB2	0.234165	1.37395e-40
BRD9	0.197911	1.59291e-40
TPGS1	0.217098	1.74171e-40
POLR3GL	0.192858	2.18525e-40
NUDT14	0.19105	2.52275e-40
ZNF414	0.18661	2.70148e-40
EVA1B	0.230662	2.98986e-40
TOMM5	0.202041	4.40378e-40
ATXN2L	0.171429	4.67431e-40
TPT1-AS1	0.206084	4.90045e-40
RAB40B	0.146586	5.69638e-40
PEX10	0.206216	7.45462e-40
JPH4	0.271428	7.89932e-40
MRPS15	0.282558	8.95316e-40
RPL26L1	0.333009	9.32572e-40
WASHC1	0.228908	9.76021e-40
ZNF444	0.190906	1.01327e-39
FZD2	0.21485	1.13074e-39
TMEM134	0.260373	1.13387e-39
ATP5MPL	0.471311	1.13919e-39
SNHG9	0.197979	1.16081e-39
NFIB	0.331538	1.19318e-39
BCL11A	0.202183	1.25843e-39
ADGRL1	0.164968	1.52493e-39
TNNI1	1.24074	2.42903e-39
THOC3	0.201608	2.49717e-39
STRADB	0.195341	2.85827e-39
SDHAF1	0.156089	2.94248e-39
IMPA2	0.20864	3.04135e-39
TRPT1	0.207821	3.82639e-39
RRAS2	0.209732	4.00338e-39
IGDCC3	0.274251	4.50741e-39
LIX1L	0.217058	4.81445e-39
SLC5A3	0.200943	4.81445e-39
GEMIN7	0.181653	5.36989e-39
CMTM7	0.209274	6.89104e-39
AK1	0.190264	7.68632e-39
APLP1	0.225962	7.78524e-39
FAM50A	0.21437	8.11074e-39
C5orf17	0.19537	8.15052e-39
TPM2	0.863383	8.51522e-39
PSMD9	0.187868	9.12516e-39
VPS4A	0.136798	9.18857e-39
DBI	0.410429	1.03287e-38
ATP6V1F	0.388505	1.12233e-38
AP1S2	0.240439	1.17926e-38
DAP	0.240177	1.18012e-38
ARF5	0.279331	1.26597e-38
CIZ1	0.181748	1.29097e-38
HINT2	0.181957	1.36494e-38
AP2B1	0.224595	1.62553e-38
ZNHIT1	0.26208	1.65143e-38
KLHDC2	0.209097	1.69078e-38
CTCF	0.19462	1.88092e-38
PABPC4	0.222218	1.89226e-38
XRCC1	0.176267	2.11701e-38
PPIL3	0.187394	2.14954e-38
NOL12	0.208789	2.35709e-38
PLEKHA3	0.175691	2.48301e-38
TMEM141	0.180058	2.58532e-38
ANKLE2	0.189869	3.3543e-38
LSM10	0.199342	3.66196e-38
LETM1	0.175968	3.87663e-38
SESN3	0.209367	3.94523e-38
FAHD2A	0.18294	4.3199e-38
UCP2	0.248611	4.48507e-38
GNG5	0.51471	4.49939e-38
SEPT9	0.261816	4.61295e-38
C19orf70	0.232926	4.77572e-38
ASAP1	0.187948	5.94105e-38
ATG4D	0.188281	6.4441e-38
ABT1	0.157521	1.09557e-37
C17orf58	0.205612	1.11615e-37
EIF5AL1	0.218026	1.13489e-37
AATF	0.228286	1.14543e-37
TTYH3	0.206418	1.28484e-37
VTI1B	0.21624	1.30459e-37
SPATC1L	0.142873	1.6969e-37
SIGIRR	0.212311	1.73589e-37
FNIP1	0.162053	2.15886e-37
MAP4K4	0.173291	2.28846e-37
TYRO3	0.223286	2.32757e-37
SRGAP2C	0.207819	2.51799e-37
CCNQ	0.182866	2.51799e-37
RALY	0.339361	2.64068e-37
NDUFS8	0.371585	2.9776e-37
COX8A	0.478151	3.02832e-37
IGFBP4	0.400132	3.22451e-37
FIS1	0.30799	3.49558e-37
POLR2I	0.34887	3.77597e-37
SRM	0.206641	3.79605e-37
MPV17	0.108798	3.84625e-37
FARP1	0.187648	3.94473e-37
BOLA3	0.171438	4.12466e-37
NDUFB7	0.437039	4.70277e-37
ACTB	-0.423449	4.73904e-37
SFRP1	0.382552	5.10534e-37
KDM6B	0.182934	5.13904e-37
NDUFA2	0.39086	5.27656e-37
FAM3C	0.155182	5.44036e-37
RASSF8-AS1	0.181396	5.48895e-37
THTPA	0.202301	5.52505e-37
FOXC2	0.246876	5.52506e-37
SRGAP2B	0.194015	5.52506e-37
RCC1L	0.189745	5.52506e-37
NAT14	0.158875	6.08844e-37
TRAPPC6A	0.183656	9.64588e-37
CHPF	0.189537	1.08335e-36
SPPL2B	0.201148	1.21009e-36
AGPAT1	0.188174	1.31732e-36
C16orf72	0.177136	1.3586e-36
MIDN	0.170895	1.65683e-36
TMEM259	0.157224	1.6811e-36
COX17	0.243056	1.85155e-36
ENO3	0.313699	2.27116e-36
CMPK1	0.163276	2.3316e-36
TMEM132A	0.139104	2.37009e-36
ICE1	0.107842	2.37251e-36
TNNT1	0.461668	2.38629e-36
LINC01116	0.24679	2.38965e-36
FGFBP3	0.266479	2.54525e-36
HDDC2	0.323995	2.58569e-36
RPL9	0.337434	2.85648e-36
ZNF431	0.160228	3.25411e-36
POLDIP2	0.12025	3.32528e-36
HNRNPA1L2	0.215133	3.54088e-36
MARK3	0.109429	5.02877e-36
CCNG2	0.240898	5.25764e-36
CLIP3	0.173809	5.28388e-36
ZNF322	0.126994	5.5338e-36
CCM2	0.154599	5.97177e-36
EIF4EBP2	0.156219	6.07186e-36
ELOF1	0.181936	7.26743e-36
MMP23B	0.218793	7.38135e-36
KDM1A	0.173042	7.49298e-36
IFI27L1	0.175658	8.98838e-36
ZNF385A	0.19415	9.50179e-36
TRIL	0.276039	1.25742e-35
RASSF10	0.244724	1.25742e-35
KIZ	0.171931	1.25742e-35
ADAR	0.135806	1.42902e-35
PABPN1	0.350933	1.58839e-35
NDUFC1	0.337614	1.64559e-35
MACROD1	0.172247	2.10475e-35
ZFAND3	0.152762	2.40536e-35
HRAS	0.187037	2.41819e-35
TRIM28	0.168696	2.55428e-35
FAM43A	0.251694	2.77251e-35
HNRNPK	-0.636851	2.85259e-35
ELP5	0.156186	3.15787e-35
OPN3	0.176705	3.18936e-35
MOSPD3	0.146731	3.53596e-35
TP53I13	0.155681	3.73564e-35
CCDC50	0.158856	3.78792e-35
GID8	0.130633	3.91048e-35
LUC7L3	-0.754906	3.98727e-35
C19orf12	0.111294	4.07009e-35
SCNM1	0.133692	4.11094e-35
CREG1	0.183002	5.36913e-35
RNF126	0.173996	5.48509e-35
LRRC47	0.1619	5.53089e-35
ITGB1BP1	0.200094	5.58877e-35
PTP4A3	0.185625	5.60438e-35
ARHGDIA	0.177991	5.61652e-35
POLR2J2	0.172127	5.93322e-35
CWC25	0.188525	5.93324e-35
OTUD6B-AS1	0.167001	6.23864e-35
HHLA3	0.161646	6.41979e-35
RBM26	0.113645	6.42808e-35
MRGBP	0.174291	6.92156e-35
SNHG25	0.2095	7.22208e-35
USF2	0.0960483	7.41652e-35
ERCC1	0.156105	7.80246e-35
FXYD1	0.16293	7.98679e-35
FTH1	0.454571	8.13995e-35
PRDX5	0.481046	8.4508e-35
PHF23	0.128506	8.86843e-35
CBX6	0.215111	9.39491e-35
SERINC5	0.438227	9.67625e-35
C20orf27	0.166678	1.16554e-34
FKBP1B	0.161926	1.22036e-34
ZNF503-AS2	0.202721	1.28533e-34
LINC01003	0.190116	1.28533e-34
POM121C	0.17327	1.28533e-34
DUSP15	0.167938	1.28533e-34
PCIF1	0.165518	1.31721e-34
ARL5A	0.281128	1.33082e-34
DES	0.570105	1.34374e-34
LTBP4	0.158581	1.49035e-34
GSK3A	0.171159	1.76644e-34
CDH15	0.494525	1.82919e-34
PIAS2	0.163928	2.02572e-34
TMEM129	0.15239	2.17715e-34
H2AFV	0.389062	2.32547e-34
ZNF579	0.175477	2.7794e-34
GSTM4	0.153989	2.96647e-34
CRNDE	0.230916	3.05457e-34
MIEN1	0.116803	3.0567e-34
ZFAND5	0.153122	3.11014e-34
NOP10	0.428609	3.25783e-34
ZNF358	0.148482	3.33167e-34
NDUFV3	0.195363	3.58531e-34
ISG15	0.21205	3.63253e-34
THAP12	0.173177	3.92667e-34
RPL8	0.300422	4.07002e-34
CTDSP2	0.108251	4.16397e-34
RPL27	0.352173	4.25694e-34
LZTS2	0.123182	4.26521e-34
VAMP8	0.469112	5.11738e-34
COP1	0.181235	5.2968e-34
EXOSC6	0.164206	5.37811e-34
ZNF821	0.145738	5.51198e-34
NR2F1-AS1	0.196964	5.99935e-34
MLLT6	0.187659	5.99935e-34
DUSP14	0.175764	5.99935e-34
MECP2	0.124257	6.22874e-34
DCTD	0.0988186	6.53925e-34
WAC-AS1	0.138996	6.61854e-34
THEM4	0.163473	7.10026e-34
PAXX	0.186735	7.44062e-34
CCDC3	0.229708	7.68769e-34
ZFYVE21	0.126154	7.94903e-34
TAX1BP3	0.194511	8.3627e-34
CCDC28B	0.139027	8.44888e-34
DCBLD2	0.180622	8.73419e-34
VAT1	0.167191	9.09915e-34
EIF2AK4	0.12993	9.64736e-34
RHEB	0.393851	9.86658e-34
GALNT2	0.172472	9.91918e-34
PTDSS2	0.161853	9.98469e-34
SLC50A1	0.137895	1.06637e-33
CSNK1G3	0.141231	1.11685e-33
KCNH2	0.193615	1.15069e-33
VPS53	0.12714	1.1555e-33
SON	-0.787765	1.17051e-33
FAM229B	0.144402	1.18012e-33
DEF8	0.111326	1.18448e-33
ZNF280B	0.183926	1.29264e-33
C19orf81	0.167478	1.29264e-33
DHCR24	0.188147	1.35098e-33
ZDHHC7	0.161742	1.40212e-33
PPP1R1A	0.32699	1.50246e-33
RAB5B	0.164424	1.51311e-33
YIPF2	0.117626	1.72819e-33
KRTCAP2	0.147594	1.74451e-33
SYCE1L	0.17521	1.79391e-33
STMP1	0.329284	1.98143e-33
FDX2	0.140534	2.27018e-33
POLR2A	0.158404	2.49417e-33
FRG1	0.116353	2.59155e-33
PRAF2	0.169594	2.68447e-33
NEFL	0.39425	2.78016e-33
SNRPA	0.175383	2.83741e-33
NDUFS6	0.416374	3.47788e-33
ARL6IP4	0.444248	3.48602e-33
EMP3	0.189621	3.57333e-33
LAMTOR2	0.186689	4.01964e-33
UQCRQ	0.464474	4.11458e-33
GUK1	0.401866	4.14659e-33
ABHD12	0.173745	4.22887e-33
PSENEN	0.0425288	5.26975e-33
CES2	0.14533	5.73323e-33
HSD11B1L	0.13373	5.94198e-33
LHX1	0.427115	5.96879e-33
KAZN	0.175067	5.9836e-33
MLST8	0.106576	6.45449e-33
CHST2	0.235558	6.50299e-33
HDGF	0.0962448	6.7073e-33
SLC16A1-AS1	0.184132	7.41031e-33
GTF2H2	0.126759	9.11077e-33
PDXK	0.152416	1.05735e-32
DLL3	0.117309	1.07327e-32
MEIS3	0.186961	1.11195e-32
HNRNPL	0.133128	1.14682e-32
ZNF511	0.134407	1.20191e-32
E2F4	0.107283	1.22124e-32
LINC00869	0.178336	1.27917e-32
TMEM219	0.278318	1.33453e-32
MIR181A1HG	0.299641	1.34369e-32
S100A4	0.203185	1.45717e-32
CCR10	0.174202	1.57047e-32
SOX12	0.0952731	1.57881e-32
SNX3	0.30517	1.60064e-32
INPP5F	0.134544	1.67634e-32
RPL39L	0.209804	1.93378e-32
YIF1A	0.0844213	2.18336e-32
STARD10	0.163579	2.19577e-32
PPP1R14A	0.170563	2.47841e-32
TTC19	0.0750157	2.53408e-32
ATPAF1	0.175637	2.63145e-32
CHMP4A	0.0959372	3.03506e-32
SPG21	0.289928	3.09437e-32
SNAP47	0.0604533	3.42e-32
SMS	0.415965	3.54183e-32
ZNF362	0.174411	3.78713e-32
G6PC3	0.0914794	3.94952e-32
TIMM10	0.170891	4.27875e-32
CCND3	0.219755	4.35753e-32
PHLDA3	0.156359	4.52809e-32
COX7C	0.412601	4.71757e-32
PAXBP1	0.102606	4.76972e-32
UBAC1	0.101215	5.04125e-32
BOP1	0.186149	5.84383e-32
PIP4K2B	0.172038	5.84383e-32
ZNF544	0.105282	6.1877e-32
RFXAP	0.164221	7.06399e-32
NPDC1	0.178638	7.53965e-32
TMEM258	0.45132	7.89052e-32
SYNGR1	0.154735	8.07068e-32
FAM207A	0.0979559	8.1247e-32
UBE2E2	0.101457	9.20988e-32
PAFAH1B2	0.103497	1.05026e-31
HPS1	0.109174	1.05128e-31
NOSIP	0.162089	1.08396e-31
PALLD	0.133629	1.09001e-31
SH3GL1	0.112933	1.17357e-31
SNAPC5	0.0963669	1.18637e-31
SMAD9	0.151562	1.359e-31
RAB31	0.190311	1.51327e-31
SS18	0.0845024	1.57073e-31
EFNA3	0.135044	1.60861e-31
NME3	0.127327	1.61291e-31
EXOSC4	0.115985	1.65883e-31
RERE	0.130967	1.68077e-31
NRSN2	0.155446	1.75316e-31
NMT1	0.0722513	1.87368e-31
SCAF4	0.129004	1.95834e-31
MTIF3	0.137917	1.95902e-31
ERBIN	0.131807	2.07956e-31
GSTK1	0.0731564	2.17891e-31
ZNF652	0.0759898	2.27341e-31
MAFG-DT	0.151752	2.28791e-31
CFL2	0.187392	2.34994e-31
RTL8C	0.183854	2.39326e-31
MYO19	0.147309	2.65092e-31
CNPY2	0.330899	2.74112e-31
NT5C3B	0.175819	2.94813e-31
NADK	0.172785	2.98405e-31
LINC00667	0.0806113	3.12305e-31
MAF	0.209487	3.16138e-31
TRAF7	0.0240684	3.6633e-31
PSIP1	0.25643	3.75285e-31
MLX	0.14111	4.11691e-31
CDT1	0.206456	4.28665e-31
NHSL2	0.159549	4.37112e-31
DPM3	0.12336	4.43907e-31
C22orf39	0.136963	4.54938e-31
PARL	0.0859298	4.63888e-31
ERGIC1	0.100239	4.66289e-31
EDN3	0.37698	4.69644e-31
CBFB	0.135158	4.73414e-31
TNIP2	0.133385	4.95645e-31
WTAP	0.154962	5.34129e-31
ZNF639	0.10416	5.41109e-31
PWAR6	0.187981	5.54557e-31
LINC01006	0.155131	5.63119e-31
SAMD11	0.166212	5.82719e-31
SRGAP1	0.12601	5.9589e-31
PDCD7	0.123597	6.16758e-31
APOC1	0.183812	6.39454e-31
AQR	0.0889968	6.53962e-31
GLMP	0.13324	6.62616e-31
LRRC37B	0.161919	6.94827e-31
RMI2	0.193686	7.00794e-31
SIMC1	0.156208	7.07649e-31
CDC34	0.126641	7.622e-31
MFSD3	0.132963	7.83373e-31
BCL2L1	0.10043	8.0317e-31
EIF2D	0.0932932	8.25576e-31
KLC1	0.140895	8.287e-31
EXOG	0.0901871	9.05905e-31
GNB1	0.159066	9.45936e-31
S100A13	0.41089	1.00531e-30
NUS1	0.134958	1.02109e-30
NINJ1	0.112522	1.02615e-30
MT-ND6	0.239331	1.04046e-30
ZNF593	0.127865	1.0497e-30
RCC2	0.0827502	1.0668e-30
TP53I3	0.237778	1.14079e-30
LHX1-DT	0.237885	1.19411e-30
OXLD1	0.0594384	1.208e-30
ZNF397	0.106394	1.21153e-30
ZNF703	0.1562	1.22585e-30
GPR137	0.146813	1.23522e-30
MSX2	0.235516	1.32663e-30
PRADC1	0.125406	1.38592e-30
ILF3-DT	0.0911489	1.44452e-30
CLMP	0.18469	1.49726e-30
CHCHD6	0.135791	1.51214e-30
PANK2	0.142988	1.51288e-30
METRN	0.140934	1.54859e-30
ATAD3A	0.156347	1.55731e-30
S100A1	0.313443	1.56282e-30
TEAD2	0.161992	1.70881e-30
ZBTB8OS	0.108164	1.74269e-30
STARD3NL	0.135279	1.77263e-30
CSNK2A2	0.105303	1.84449e-30
TIMM29	0.130725	1.957e-30
RAB4A	0.135666	2.02139e-30
C11orf71	0.151677	2.2081e-30
KLF3	0.0938803	2.38833e-30
HCFC1R1	0.119165	2.44467e-30
RNF181	0.210407	2.71227e-30
WIPI1	0.144017	2.72498e-30
DDA1	0.101748	2.73705e-30
TM9SF3	0.0633908	2.99362e-30
RP9	0.0764859	3.09297e-30
PPP6R2	0.160997	3.10671e-30
MTRF1L	0.07928	3.72743e-30
AXL	0.195833	3.81011e-30
ANAPC15	0.100377	4.20844e-30
CTDSP1	0.0924482	4.28042e-30
PRDM2	0.0899004	4.28527e-30
PIM3	0.164048	4.31763e-30
MIB2	0.130771	4.52923e-30
ZNF423	0.134638	4.63381e-30
TIMM17B	0.132181	4.86531e-30
FHL1	0.157385	4.87803e-30
FXYD5	0.160311	5.15685e-30
TCF3	0.0873138	5.2421e-30
CELF2	0.317441	5.31369e-30
P3H3	0.15269	5.34139e-30
PARVB	0.131177	5.49776e-30
MOCS2	0.128858	5.57582e-30
ST6GALNAC6	0.105436	5.95788e-30
GPC1	0.176833	6.34817e-30
SREBF2	0.129729	6.84288e-30
OLFM2	0.140799	7.08138e-30
FAM222B	0.118337	7.2199e-30
C12orf75	0.152542	7.79314e-30
VAMP5	0.374344	8.31392e-30
RPL18	0.273068	8.72461e-30
GTF2E2	0.103802	8.91424e-30
CHID1	0.136435	9.34359e-30
OAF	0.211504	9.4349e-30
UBTD2	0.101047	9.48516e-30
COX14	0.152	9.95629e-30
MRPS18A	0.107812	1.04665e-29
CLTC	0.0326077	1.11212e-29
TMEM185A	0.154629	1.12675e-29
RAP2C	0.131455	1.17326e-29
SHISA5	0.0501075	1.20275e-29
RPS19BP1	0.182675	1.22393e-29
SKP2	0.166421	1.24398e-29
ASGR1	0.15288	1.28225e-29
LENG8	0.107803	1.31037e-29
HDLBP	0.123408	1.31961e-29
RAD54L2	0.0966607	1.4607e-29
DVL3	0.138876	1.48237e-29
VPS26B	0.11047	1.64137e-29
KPNA4	0.0850642	1.6968e-29
TOR1AIP2	0.107849	1.76188e-29
TADA3	0.13827	1.87368e-29
TLNRD1	0.1574	1.94222e-29
NGRN	0.101897	2.04103e-29
TMED7	0.121267	2.35699e-29
SMPD4	0.139706	2.37274e-29
SVBP	0.201322	2.49514e-29
CNOT9	0.130482	2.61775e-29
WNK1	0.0610177	2.65132e-29
GSTM3	0.199009	2.97013e-29
CHD3	0.159706	3.0131e-29
NYNRIN	0.131924	3.21404e-29
RPL19	0.240004	3.23075e-29
SAMD1	0.109894	3.32028e-29
P3H1	0.111999	3.44876e-29
OTUB1	0.0588017	3.55336e-29
SNRNP27	0.0367038	3.5788e-29
GATAD2A	0.0716671	3.58856e-29
NRK	0.302772	3.7953e-29
ZFAND2B	0.104622	4.17788e-29
EFHD1	0.162176	4.18202e-29
EIF4EBP1	0.229725	4.43196e-29
SNX9	0.134373	4.49186e-29
CKAP4	0.165883	4.51318e-29
PTEN	0.119839	4.70686e-29
TULP4	0.120851	5.29017e-29
ST3GAL2	0.117632	5.3044e-29
CCDC58	0.106715	5.47845e-29
SULF2	0.173813	5.48502e-29
UQCC3	0.089334	5.51677e-29
HNRNPR	-0.8701	5.86365e-29
POLR2D	0.103037	5.96402e-29
IAH1	0.0553828	6.07455e-29
EIF4E	0.110696	6.19304e-29
PRELID3B	0.0826512	6.57022e-29
PSMD10	0.150237	6.6173e-29
SRSF10	0.250181	6.67572e-29
EIF4E2	0.106688	7.10649e-29
NUCKS1	-0.644137	7.44575e-29
SLC12A5	0.172513	7.92294e-29
FASN	0.0826582	8.01028e-29
ANXA2	0.188179	8.02049e-29
MRPS12	0.108035	8.05415e-29
CS	0.0965519	8.13457e-29
ALDOA	0.537573	8.15013e-29
CDK2AP1	0.133905	8.3182e-29
DCTN1	0.130277	8.48774e-29
TBCA	0.421125	8.54337e-29
PRKX	0.135266	8.87845e-29
RAB22A	0.090065	9.55637e-29
THRA	0.120198	9.58149e-29
SEMA6A	0.249545	9.84003e-29
RETREG2	0.102352	1.02064e-28
ZNF26	0.166843	1.04676e-28
REEP2	0.14392	1.04676e-28
ICMT	0.108358	1.08917e-28
CDKN1C	0.240758	1.09353e-28
PLP2	0.116711	1.11424e-28
PSPC1	0.144404	1.12003e-28
RAB11FIP2	0.128758	1.24578e-28
SPATS2L	0.183005	1.25698e-28
POM121	0.0894922	1.26491e-28
CTTN	0.170259	1.27943e-28
MRPL37	0.0183531	1.29265e-28
CMTM8	0.137995	1.34751e-28
CDK11B	0.108834	1.38429e-28
IFITM1	0.364048	1.40575e-28
CYHR1	0.0962413	1.42826e-28
NEDD8	0.401605	1.43788e-28
BLOC1S2	0.0855992	1.44403e-28
HOMER1	0.124409	1.70287e-28
PTPN18	0.135835	1.89921e-28
TMEM100	-1.38981	1.98126e-28
ISOC2	0.131205	1.98196e-28
FADS2	0.10256	2.02765e-28
EGFL7	0.122928	2.17753e-28
DOC2B	0.19871	2.19294e-28
FBXL20	0.102516	2.22341e-28
FIBP	0.223308	2.30683e-28
ITM2C	-0.936689	2.33787e-28
ZCCHC9	0.0313913	2.37745e-28
B4GALT7	0.0998752	2.5386e-28
ZNF581	0.113017	2.59225e-28
RRP36	0.10389	2.64968e-28
EI24	0.188195	2.69343e-28
CD276	0.185513	2.79006e-28
RNPEP	0.0841906	2.86454e-28
C17orf97	0.136774	3.17803e-28
GANAB	0.0632973	3.244e-28
CENPN	0.176046	3.26449e-28
RNF220	0.127219	3.36251e-28
ASNA1	0.0693146	3.46654e-28
EMC6	0.139585	4.17333e-28
FAM162A	0.174408	4.56959e-28
JRK	0.132269	4.58633e-28
TWF1	0.0966482	5.05103e-28
ZNF785	0.106202	5.1219e-28
HYAL2	0.091386	5.42532e-28
MBD3	0.0932804	5.87333e-28
SCMH1	0.0814031	6.03771e-28
PROSER3	0.113548	6.09571e-28
NIPSNAP2	0.0812381	6.31398e-28
FAM133B	0.174203	6.79054e-28
NDUFS2	0.0710048	6.80086e-28
MED24	0.0995593	6.89496e-28
NOL4L	0.0647415	6.90822e-28
CLEC11A	0.0834751	7.03054e-28
HNRNPD	0.297907	7.17813e-28
FAM189B	0.0891373	7.21722e-28
ANKRD54	0.0895102	7.41577e-28
SSBP3	0.0640135	7.44566e-28
SLC2A4RG	0.106756	7.48601e-28
FBXW11	0.0410101	7.64657e-28
SYMPK	0.0517879	8.70103e-28
MYEF2	0.1013	8.94145e-28
CLEC2D	0.119642	9.21825e-28
COL26A1	0.154616	9.57551e-28
SNCG	0.168555	9.57553e-28
ECHDC3	0.130855	9.57553e-28
CHRNB1	0.17378	1.06854e-27
CAPG	0.0904133	1.07923e-27
CEP104	0.0971609	1.16415e-27
NEK6	0.131376	1.16962e-27
KCNG1	0.163906	1.23996e-27
CDIPT	0.039757	1.2718e-27
PKIG	0.110958	1.35452e-27
MAP2K2	0.10417	1.36442e-27
DCLK1	0.236978	1.41831e-27
MKKS	0.0702178	1.48764e-27
AKT1	0.0883915	1.62919e-27
HOXD9	0.159065	1.64126e-27
NPC2	0.282465	1.72801e-27
MCRIP2	0.180948	1.73492e-27
UBQLN4	0.11238	1.74215e-27
SNRNP25	0.240345	1.76763e-27
TRAPPC2L	0.101813	1.79986e-27
TYMP	0.148263	1.90303e-27
GAMT	0.0754499	2.00438e-27
ARHGEF40	0.0789513	2.05097e-27
SVIL	0.17409	2.06239e-27
RNF5	0.0993136	2.21244e-27
PPIF	0.114501	2.29673e-27
CARHSP1	0.232782	2.35442e-27
ZNF516	0.011968	2.51197e-27
HDAC7	0.0908881	2.5171e-27
UROS	0.125777	2.52683e-27
PNKP	0.0619159	2.53581e-27
EIF3B	0.109283	2.59779e-27
CARD19	0.0958829	2.64073e-27
ZNF32	0.0610768	2.70289e-27
ETFB	0.136024	2.80253e-27
PIGBOS1	0.0193565	2.83356e-27
HYI	0.118431	2.86413e-27
CA11	0.088295	3.01704e-27
EFNA5	0.156674	3.07811e-27
MEX3B	0.161066	3.13737e-27
CAB39	0.132965	3.37143e-27
MID1	0.206237	3.38475e-27
SLC44A2	0.114441	3.52996e-27
RBPMS2	0.0989265	3.6465e-27
SMIM27	0.12026	3.83464e-27
NSMCE3	0.115129	3.84434e-27
FYN	0.126914	3.97771e-27
LCMT1	0.0940833	3.97907e-27
TPPP3	0.166144	4.11321e-27
NBPF12	0.162549	4.15286e-27
CYFIP1	0.144361	4.15286e-27
UQCRHL	0.137934	4.15286e-27
CNTFR	0.135969	4.20121e-27
PDGFRB	0.146077	4.26772e-27
COX20	0.0854336	4.30598e-27
AP3D1	0.103767	4.32907e-27
SMCHD1	0.0907424	4.55858e-27
UQCRC1	0.0684002	4.55966e-27
CDV3	0.0757492	4.74887e-27
PUDP	0.116341	4.81075e-27
JMJD8	0.093734	4.834e-27
FKBP9	0.0804257	4.99859e-27
MRPL54	0.0910119	5.14026e-27
PMVK	0.0852957	5.15287e-27
COX7B	0.38526	5.24114e-27
GGA1	0.0489043	5.46419e-27
EIF4G3	0.0039035	5.63891e-27
SNAPIN	0.103005	6.15334e-27
ARHGEF12	0.0737536	6.2098e-27
FOXO3	0.0709074	6.21113e-27
RANGRF	0.049697	6.35114e-27
RAB5C	0.168628	6.55056e-27
DAZAP1	0.0684276	6.67439e-27
KIAA1191	0.0235544	6.72942e-27
SOCS1	0.133014	6.74236e-27
LAMTOR3	0.0345235	6.86844e-27
SNHG18	0.150577	7.14713e-27
ERG28	0.18475	7.97636e-27
ZC3H6	0.0556652	8.0588e-27
CDK13	0.0827526	8.27427e-27
MYL1	1.28365	8.62659e-27
ZNF219	0.117185	8.75804e-27
TRAPPC3	0.0424489	9.37629e-27
USP5	0.115362	1.00403e-26
INTS6	0.0792954	1.02481e-26
PRRT3	0.146523	1.03827e-26
HLA-DMA	0.131871	1.03827e-26
PIP4K2A	0.131793	1.07094e-26
SNHG8	0.274268	1.07376e-26
STRN3	0.0570861	1.12893e-26
LPCAT4	0.0960558	1.12968e-26
HGSNAT	0.073712	1.13763e-26
NPM1	0.338146	1.14415e-26
TBL1X	0.116234	1.15409e-26
ACLY	0.0414064	1.21881e-26
MAP2K4	0.102391	1.31984e-26
TP53I11	0.0966568	1.34098e-26
VCL	0.105874	1.35363e-26
GPI	0.0527769	1.4039e-26
UBL4A	0.0577874	1.43714e-26
DHFR	0.226472	1.45506e-26
CSAD	0.0758879	1.49898e-26
RASL12	0.143845	1.53392e-26
NUP50	0.0728423	1.56653e-26
CERK	0.0807138	1.57185e-26
MARK4	0.112106	1.59892e-26
FBH1	0.113697	1.60696e-26
STRBP	0.0983228	1.70675e-26
MINCR	0.112581	1.74127e-26
PURPL	0.250585	1.78896e-26
OTUD7B	0.133037	1.78896e-26
TMEM121	0.123608	1.78896e-26
BBIP1	0.055706	1.79747e-26
UBE2G1	0.0295218	1.84166e-26
MRPL23	0.143163	1.86073e-26
FRZB	0.263728	1.88294e-26
GOLGA8B	0.115268	1.9242e-26
WRB	0.0680706	1.92777e-26
KIAA2013	0.108167	1.95529e-26
CCDC124	0.106626	1.9672e-26
TRIM8	0.136172	1.98725e-26
ATP2B4	0.0984867	1.99447e-26
H2AFJ	0.088978	2.02304e-26
SH3GLB2	0.0871007	2.0547e-26
NELFE	0.0484929	2.10683e-26
FXYD6	0.268293	2.12027e-26
TCEA1	0.195104	2.13376e-26
GLUD1	0.0799398	2.14194e-26
COA3	0.134975	2.17361e-26
RRAS	0.127056	2.17511e-26
PHB2	0.335933	2.17763e-26
MVK	0.145291	2.22887e-26
P4HTM	0.139521	2.23508e-26
FLNA	0.0707259	2.26106e-26
TMEM179B	0.0702871	2.2681e-26
PAXIP1-AS1	0.0813915	2.28551e-26
IDS	0.121061	2.37468e-26
SARS	0.0738817	2.41302e-26
AGPAT2	0.0909031	2.49029e-26
NFE2L1	0.0716793	2.49658e-26
TFDP1	0.101753	2.53407e-26
SH3BP5	0.0951447	2.61141e-26
CCDC167	0.0908578	2.61746e-26
JAKMIP2	0.124162	2.65102e-26
PCBP4	0.0127867	2.68146e-26
MAP1LC3A	0.126039	2.7124e-26
HOMER2	0.0791277	2.77197e-26
FAM96A	0.0957911	2.85746e-26
ENHO	0.117447	2.89738e-26
ECH1	0.0924615	2.93789e-26
ETFRF1	0.0507917	3.10876e-26
RPS9	0.238463	3.1127e-26
RNF135	0.105826	3.19575e-26
STT3B	0.0377363	3.20672e-26
CPE	0.173147	3.29343e-26
METTL22	0.103189	3.3855e-26
SNAP29	0.0580032	3.47481e-26
SLC27A5	0.0915863	3.48496e-26
RXRA	0.118886	3.57513e-26
THAP7	0.044876	3.70933e-26
GPC2	0.0914473	3.76254e-26
PTPRS	0.158633	3.82234e-26
RPP25L	0.0277885	3.82806e-26
UQCRB	0.3586	3.90768e-26
DHRSX	0.0736252	4.07375e-26
FAM234A	0.0223155	4.19515e-26
GATAD1	0.0567436	4.19675e-26
RNF26	0.0463637	4.25697e-26
LSM7	0.332336	4.27061e-26
DGKZ	0.0801088	4.33261e-26
LY6E	0.19237	4.44099e-26
COQ8B	0.071222	4.50486e-26
WIZ	0.0836216	4.59042e-26
PIN1	0.179914	4.64588e-26
MAVS	0.103269	4.66869e-26
CHKB	0.132304	4.712e-26
TOR2A	0.131458	5.03263e-26
UBE2L3	0.210128	5.29374e-26
C7orf50	0.193261	5.48687e-26
CHPT1	0.0741048	5.50251e-26
NKAPD1	0.0331673	5.88326e-26
MRPL36	0.0710081	6.02933e-26
SCO1	0.0460097	6.20389e-26
AKT2	0.0326026	6.32576e-26
RING1	0.0280864	6.4669e-26
VEGFB	0.135131	6.81409e-26
NCKAP1	0.0642645	7.03302e-26
MYBL2	0.199494	7.42468e-26
RFLNB	0.145809	7.86098e-26
KIF3B	0.104706	8.07295e-26
RNF157	0.0639431	8.27555e-26
SRRM2	0.3327	8.36185e-26
NT5C	0.0868785	8.5052e-26
SMIM1	0.138271	8.88583e-26
S100A6	0.300857	8.96078e-26
AGBL5	0.0848411	9.42962e-26
KLHL5	0.128609	9.44007e-26
TUBGCP2	0.0359682	9.47544e-26
NCBP2-AS2	0.064256	9.55464e-26
PITPNA-AS1	0.0423463	1.0389e-25
CADM1	-1.0128	1.0423e-25
RNF41	0.0400908	1.12471e-25
ZDHHC20	0.121749	1.12595e-25
ARIH1	0.0530389	1.14334e-25
PDXDC1	0.034059	1.28108e-25
ROBO1	0.103079	1.34525e-25
SMIM20	0.0699853	1.38223e-25
RAB11B-AS1	0.142119	1.47431e-25
SDK2	0.0668965	1.47646e-25
DNAJC19	0.137742	1.49411e-25
BRWD1	-0.0183994	1.517e-25
PITPNA	0.0671387	1.59904e-25
EXD3	0.110279	1.66107e-25
SRA1	0.0889232	1.66118e-25
MT-ND1	0.332576	1.66823e-25
PNKD	0.127809	1.73626e-25
GLI4	0.150073	1.88131e-25
KDM3B	0.0734347	2.11274e-25
LEMD2	0.0837332	2.20158e-25
SENP5	-0.0269552	2.34769e-25
RND2	0.106521	2.36201e-25
SMIM12	0.0221836	2.41384e-25
RHOG	0.086141	2.55257e-25
NQO2	0.0604755	2.57759e-25
GPSM3	0.135771	2.64956e-25
LARP1	0.09666	2.72915e-25
MAX	0.037026	2.87289e-25
ZEB2	0.0667625	2.98225e-25
EID1	-0.55935	3.03853e-25
TMEM150A	0.0905252	3.14259e-25
BRD7	0.0292234	3.21524e-25
MLYCD	0.124386	3.25378e-25
DDHD1	0.0785982	3.26311e-25
LYRM9	0.0502264	3.45819e-25
MMAB	0.11739	3.54435e-25
IFI16	0.285907	3.55883e-25
LYPLA1	0.155837	3.57531e-25
LINC02001	0.0884091	3.59623e-25
HIF3A	0.0960971	3.64504e-25
SPSB4	0.123028	3.71591e-25
RMND5A	0.0546824	3.75002e-25
NECTIN1	0.101842	3.80275e-25
FGFRL1	0.0890321	3.8221e-25
BAMBI	0.159832	3.8706e-25
PRRC2A	0.0209536	3.87925e-25
SIRT2	0.204141	3.89707e-25
CTBP1	0.0545756	3.93617e-25
SCAF1	0.118031	4.04675e-25
UBL3	0.0916192	4.04941e-25
PPP4C	0.153311	4.10107e-25
ZNF436-AS1	0.121911	4.17928e-25
CDC42EP1	0.0215052	4.18107e-25
LYRM2	0.0262329	4.243e-25
CHMP2A	0.0732143	4.49344e-25
PREB	0.0517471	4.51665e-25
MRPL55	0.153551	4.64618e-25
SLC25A26	0.0289322	4.99244e-25
KDELR2	0.191356	5.19151e-25
ZNF672	0.105775	5.21472e-25
PHACTR1	0.141836	5.24384e-25
PURA	0.106306	5.72072e-25
CUEDC2	0.0915995	5.78834e-25
PPP6R1	0.108756	5.8456e-25
ZMAT5	0.0618886	5.90742e-25
TMEM184B	0.0920178	5.96005e-25
REEP3	0.0986395	5.97662e-25
ERF	0.0587715	6.24854e-25
SH3GLB1	0.010081	6.27138e-25
CARM1	0.108983	6.28035e-25
CRACR2B	0.13426	6.31115e-25
PEX16	0.0930623	6.3456e-25
KXD1	0.064196	6.61195e-25
MORF4L1	-0.53011	6.65657e-25
NBPF19	0.131225	6.69166e-25
C17orf100	0.125055	6.69166e-25
GOLPH3	0.091177	6.70618e-25
DPYSL2	0.113236	6.71314e-25
RARA	0.144215	6.92629e-25
NTPCR	0.0305714	7.01014e-25
GALNT1	0.0712747	7.15589e-25
KCTD20	0.0205823	7.48506e-25
ABAT	0.0815319	7.62845e-25
LINC01184	0.0551452	7.65772e-25
COL4A2	0.125855	8.12355e-25
KTN1	0.254483	8.18761e-25
UBALD1	0.0888256	8.61939e-25
CBX2	0.0397552	8.73714e-25
PPP1R11	0.047544	9.05131e-25
LRRC23	0.0714752	9.36945e-25
ISCU	0.203475	9.50594e-25
TRO	0.0811656	9.59515e-25
UBE2M	0.0858828	1.00504e-24
KIF1A	0.0846083	1.02658e-24
BCAR1	0.0798786	1.03722e-24
MYL5	0.164338	1.04952e-24
PPP1R35	0.116715	1.07709e-24
SAMD4B	-0.00225634	1.07955e-24
SMIM8	0.0445321	1.12668e-24
PQLC1	0.11881	1.13881e-24
PCAT6	0.10918	1.13881e-24
TRIM56	0.0934997	1.14071e-24
COA4	0.0974802	1.14136e-24
COG8	0.0741098	1.18686e-24
STK26	0.120075	1.21081e-24
MBOAT7	0.101152	1.2525e-24
TMEM33	0.00266038	1.30699e-24
KHDC1	0.101862	1.31737e-24
KLHDC3	0.103487	1.33349e-24
PDPR	0.0560738	1.34987e-24
PAGR1	0.132993	1.37393e-24
HAGH	0.0550004	1.37579e-24
SMUG1	0.0460001	1.38618e-24
AURKAIP1	0.245023	1.47087e-24
ANKRD13D	0.0290367	1.48359e-24
ATP2A1-AS1	0.122686	1.48905e-24
TMEM99	0.0702941	1.51775e-24
WDR45	0.0531435	1.54683e-24
NDUFS5	0.393595	1.56286e-24
NUDT16	0.0905197	1.56315e-24
NFKBIL1	0.0407596	1.58569e-24
FAM120AOS	0.0353652	1.63238e-24
DHRS4L2	0.0508262	1.64994e-24
MPND	0.103644	1.65781e-24
POMGNT2	0.0866308	1.72283e-24
PCBD1	0.165803	1.76769e-24
DNASE1	0.0712913	1.87407e-24
AZI2	0.0722282	1.89623e-24
TMCC1	0.102865	1.98571e-24
POLE4	0.0542427	1.99087e-24
ABRACL	0.0342234	2.06865e-24
RHNO1	0.0821874	2.08431e-24
TAF12	0.0174266	2.08525e-24
RBPMS	0.116715	2.14262e-24
ARHGEF17	0.0658747	2.1809e-24
GSTZ1	0.0904851	2.2016e-24
EIF1AX	0.25444	2.2044e-24
EFR3B	0.134833	2.20871e-24
MRPL28	0.0851441	2.23875e-24
C16orf87	0.0233147	2.25554e-24
C11orf1	0.0202771	2.31649e-24
MRPL33	0.249857	2.37599e-24
ZMAT3	0.115908	2.39456e-24
HABP4	0.110915	2.45144e-24
IGSF10	0.084987	2.45899e-24
IRF2BPL	0.0348081	2.52845e-24
MCRS1	0.0531287	2.55427e-24
PPP2CB	0.0327942	2.58451e-24
NEB	0.560997	2.81631e-24
ZSCAN26	0.148323	2.81631e-24
SLC25A11	0.0273485	2.92231e-24
DBNDD1	0.136228	3.02825e-24
ADIPOR1	0.0418306	3.09078e-24
RTL8B	0.0852791	3.11494e-24
IMP4	0.0462266	3.12536e-24
FAM219B	-0.00348987	3.30265e-24
DNAJC4	0.0652283	3.3065e-24
SMG1	0.00408559	3.33809e-24
C11orf68	0.128357	3.34887e-24
SH3KBP1	0.12548	3.45465e-24
DZIP1	0.0473194	3.56474e-24
NDUFB3	0.182975	3.66488e-24
LMNB2	0.102847	3.70185e-24
ZNF688	0.0805776	3.77088e-24
URI1	0.0486075	3.89864e-24
TRMT10A	0.0608097	3.90089e-24
BLVRB	0.0998292	3.93771e-24
MRAS	0.0647581	4.00324e-24
LINC01089	0.0579021	4.02696e-24
DCAKD	0.0627491	4.18417e-24
CD81	0.0546509	4.2269e-24
MTMR9	0.0909068	4.28447e-24
C6orf120	0.0680792	4.55329e-24
MIIP	0.0381476	4.66464e-24
ACAP3	0.129021	4.70275e-24
RITA1	0.0476504	4.82437e-24
HNRNPLL	0.0285311	5.20986e-24
PLEKHA8	0.0496504	5.21009e-24
MSI1	0.0559941	5.21126e-24
ARPC4	-0.00513335	5.2672e-24
R3HDM4	0.100677	5.54946e-24
SELENON	0.117824	5.80349e-24
TM7SF3	0.0491377	5.86958e-24
EBAG9	0.0526917	6.1357e-24
ENDOV	0.0486736	6.24285e-24
UBE2J1	0.0355836	6.26116e-24
MRPS17	0.0530612	6.28807e-24
ZNF768	0.078119	6.46856e-24
TOLLIP	0.0521793	6.67332e-24
TSEN15	0.0211865	6.84022e-24
PTH1R	0.140466	6.89837e-24
DPF2	0.00104766	6.90096e-24
PITPNB	0.0731463	6.9477e-24
SRSF3	-0.492035	7.04374e-24
PDE9A	0.113012	7.05359e-24
UBE2F	-0.0141635	7.17228e-24
CARS2	0.081347	7.24443e-24
PLEKHJ1	0.100245	7.44978e-24
PNN	-0.668403	7.52188e-24
CSNK1D	-0.0257647	7.8553e-24
HEBP1	0.0855744	7.8694e-24
GTF2IRD2	0.122702	8.31668e-24
CYP2R1	0.121845	9.20588e-24
WDR5	0.0994605	9.25405e-24
LINC01197	0.120846	9.40603e-24
LIMD2	0.125285	9.82055e-24
DDT	0.117663	9.88269e-24
CPSF1	0.0525354	9.9945e-24
CLEC18B	0.164159	1.00732e-23
PTP4A2	0.060474	1.01856e-23
VASH1	0.0798284	1.063e-23
MGRN1	0.0679503	1.13989e-23
SZRD1	-0.0324458	1.16741e-23
TPRA1	0.0798022	1.17322e-23
NRGN	0.241829	1.17621e-23
BISPR	0.135734	1.17756e-23
C2orf68	0.0567399	1.19878e-23
NOVA1	0.0966985	1.26299e-23
RPL24	0.255023	1.31765e-23
CLEC18A	0.180512	1.41167e-23
GMPPB	0.120706	1.41496e-23
NECAB3	0.105276	1.43386e-23
PPP2R5C	-0.0114832	1.46118e-23
WDR11	-0.0345234	1.46677e-23
SERPINF1	0.0623796	1.47009e-23
CRK	-0.0416219	1.47015e-23
NDUFB8	0.262918	1.50436e-23
NABP2	-0.0133948	1.55543e-23
GIPC1	0.024404	1.61845e-23
SQSTM1	0.00125127	1.67694e-23
STK40	0.0843398	1.70058e-23
UBFD1	0.0734748	1.7449e-23
TIMM44	0.0286744	1.75121e-23
BABAM1	0.043871	1.75752e-23
ERV3-1	-0.025714	1.80045e-23
SMAD4	0.0165413	1.82429e-23
KLHDC8B	0.102791	1.85094e-23
GAL3ST3	0.113876	1.88588e-23
GOLGA7	0.0295144	1.96082e-23
TRIM24	0.0201256	2.0492e-23
RPL12	0.263624	2.1402e-23
C12orf73	0.0101207	2.19555e-23
GALK1	0.0826132	2.20594e-23
SMIM3	0.124064	2.40202e-23
NOTCH2NL	0.117508	2.40202e-23
ORAI1	0.105644	2.40202e-23
ATP1A1	0.105209	2.40589e-23
SURF2	0.0496615	2.41115e-23
ABHD14A	0.0420664	2.43976e-23
PSMA6	0.0605712	2.44745e-23
RNF4	0.0696481	2.47357e-23
GK5	0.0810583	2.50684e-23
PAN3	0.0692689	2.50807e-23
AP2A1	0.0156235	2.54719e-23
NELFB	0.0778164	2.56471e-23
NAV3	0.239221	2.59254e-23
C12orf76	0.0678816	2.6607e-23
ARL8A	0.0697323	2.66334e-23
CDC42BPA	0.029835	2.71543e-23
ZMYM4	-0.00945979	2.77408e-23
ASB16-AS1	0.11717	2.8193e-23
NFATC4	0.0631841	2.86694e-23
MED12	0.0897856	2.8961e-23
TMEM250	0.0876175	2.94317e-23
DHX30	-0.00702608	2.95403e-23
DNAJB2	0.0361563	2.97364e-23
BAD	0.0542562	3.07139e-23
SLC35F6	0.081133	3.27166e-23
SAV1	0.0514803	3.27229e-23
AKAP8L	-0.00507219	3.27447e-23
SMYD2	0.041029	3.30036e-23
SET	0.371652	3.39149e-23
MRPS16	0.0587912	3.43003e-23
PRPF8	-0.000972977	3.51321e-23
MRPS18C	0.0955907	3.56231e-23
TAB2	0.0787003	3.87189e-23
NFU1	0.0158942	4.16524e-23
PINK1	0.0961308	4.17879e-23
DPH3	-0.0289741	4.46381e-23
PDLIM2	0.0446349	4.52488e-23
PFDN6	0.0219546	4.81289e-23
SEC61G	0.338573	4.81939e-23
ZEB1-AS1	0.129726	4.89177e-23
TNIP1	0.0669038	4.92448e-23
CYREN	0.0102772	4.92811e-23
HMG20B	0.0469224	4.95538e-23
R3HCC1	0.00111475	4.99806e-23
YPEL1	0.0597273	5.69812e-23
FUOM	0.0756581	5.744e-23
TMEM131	0.100207	5.96774e-23
ABR	0.0924732	6.00368e-23
INO80E	0.0522708	6.09664e-23
FBXL3	0.0812964	6.11545e-23
ATMIN	0.0672886	6.20165e-23
DYM	0.0479773	6.26867e-23
THAP3	0.0741807	6.46571e-23
CBWD2	0.0510921	6.48959e-23
LHFPL6	0.115515	6.60665e-23
ZSWIM7	0.0320077	7.03198e-23
FIGN	0.062793	7.17999e-23
EXT1	0.110572	7.22906e-23
NGFR	0.244389	7.37084e-23
RPL7A	0.23733	7.57581e-23
PEBP1	-0.513323	7.97864e-23
TRIAP1	0.0414737	8.06066e-23
MED8	0.0674836	8.1341e-23
CENPX	0.131731	8.19288e-23
POP7	0.071332	8.30154e-23
SPHK1	0.101266	8.34113e-23
TTYH1	0.185917	8.51247e-23
JAGN1	0.0376897	8.51956e-23
FAM110B	0.0747964	8.76463e-23
TJP1	0.0320463	8.91798e-23
GLIPR2	0.16263	9.00008e-23
ATG12	0.00628524	9.15109e-23
PIAS1	0.0196087	9.79365e-23
ZCCHC24	0.0835805	9.85371e-23
HIST1H2BH	0.139292	9.94617e-23
ANKRD36B	0.127436	9.94617e-23
DLEU2	0.121698	9.94617e-23
ACACA	0.10208	9.94617e-23
FNDC4	0.0930122	9.94617e-23
WRNIP1	0.218045	1.01873e-22
FBXW5	0.0214971	1.02379e-22
AHDC1	0.059828	1.03637e-22
TMX4	0.0673835	1.03662e-22
RYBP	0.027776	1.0988e-22
AMOT	0.122808	1.1262e-22
THYN1	-0.00259994	1.13913e-22
C9orf16	0.30464	1.1524e-22
LRRC4B	0.0985839	1.15678e-22
DCUN1D1	0.0191602	1.17726e-22
NACC1	0.0792507	1.20638e-22
MLF2	0.306875	1.23633e-22
YBEY	0.0169195	1.2448e-22
SNRPE	0.354055	1.24735e-22
NUTM2A-AS1	0.0642596	1.26339e-22
ARF3	0.0176005	1.27687e-22
GLCE	0.100364	1.28002e-22
WDR18	0.0460233	1.30112e-22
EHMT1	-0.0194299	1.30471e-22
CNFN	0.100855	1.33785e-22
SEMA3D	0.115679	1.38174e-22
DTX3	0.000542574	1.42173e-22
NUBP2	0.0377306	1.44311e-22
KPNA6	-0.0402451	1.46585e-22
PRKAR2A	0.0115098	1.48981e-22
COA1	0.16037	1.55434e-22
NPRL3	-0.00748305	1.55623e-22
COPS2	-0.0109643	1.6087e-22
MPPED2	0.187377	1.63533e-22
IMP3	0.0428651	1.64784e-22
MAP2K1	0.0920965	1.65196e-22
RPL13	0.209586	1.65873e-22
MRPS33	0.0528079	1.72236e-22
HM13	0.0335838	1.72528e-22
NDUFA4L2	0.454422	1.72845e-22
ZNF226	0.0635175	1.72945e-22
HIGD1A	0.0635795	1.85068e-22
STK19	0.101557	1.86252e-22
AKAP17A	0.0376335	1.86409e-22
DPH5	-0.0039177	1.93007e-22
SCAP	0.060227	1.97209e-22
ODF2L	0.0130255	1.9885e-22
HNRNPM	-0.724594	2.00829e-22
BAHCC1	0.123269	2.01906e-22
RNF166	0.113966	2.04231e-22
CDC42SE1	0.0304676	2.0906e-22
CNPY3	-0.0414467	2.10763e-22
MGST2	0.0320496	2.14314e-22
HNRNPC	-0.461091	2.17016e-22
SMIM37	0.0552571	2.21262e-22
CTNND1	-0.031137	2.21431e-22
ADNP	0.0166487	2.22824e-22
DNM1L	0.0166306	2.23997e-22
MAP3K11	0.0364102	2.27167e-22
PHC1	0.0700866	2.35625e-22
PTPN4	-0.0336302	2.36887e-22
PPP1R3E	0.0867774	2.37769e-22
CBWD3	0.109533	2.38506e-22
MAP2K5	0.087907	2.40046e-22
METTL26	0.122777	2.42993e-22
ASPSCR1	-0.0144644	2.49938e-22
NCOA6	0.0732169	2.56773e-22
UPF3A	0.159182	2.65898e-22
CTSZ	0.0920154	2.68312e-22
ZNF213-AS1	0.0792257	2.71346e-22
ARL2	0.0693589	2.75124e-22
RARS2	0.000359313	2.76721e-22
MTFR1L	0.0362498	2.90059e-22
VANGL2	0.0799415	2.93315e-22
B3GAT3	0.0481959	3.03391e-22
NMB	0.0460178	3.13646e-22
CDKN2AIPNL	0.0325911	3.13698e-22
KIF1B	0.0236329	3.15496e-22
SHOC2	0.0619082	3.17612e-22
MTSS1L	0.0804476	3.24379e-22
VAMP3	0.0152783	3.28011e-22
GALNT11	0.00493001	3.30236e-22
WDYHV1	0.0508089	3.33809e-22
NRDE2	0.0552726	3.45759e-22
SETD9	0.0567152	3.52054e-22
POGK	0.061403	3.63119e-22
ATP2B1-AS1	0.175102	3.89655e-22
SNN	0.022412	3.93333e-22
FBXL15	0.019185	3.94954e-22
MIR210HG	0.128569	3.97698e-22
CRB2	0.0288049	4.0238e-22
BRMS1	0.0505727	4.12049e-22
PACSIN3	0.0314456	4.16063e-22
LRRC61	0.0310958	4.24011e-22
TMED3	0.0183542	4.34354e-22
PLXND1	0.0991058	4.40889e-22
DCAF8	0.0577198	4.46411e-22
NOA1	0.0213201	4.49199e-22
ACTG1	-0.342178	4.52942e-22
CCDC92	0.0470531	4.54491e-22
MYLPF	1.68282	4.56461e-22
ANXA6	0.114731	4.59579e-22
ANKRD45	0.140451	4.71414e-22
NEK5	0.103362	4.79973e-22
REPS1	0.034887	4.81621e-22
LLPH	0.0280198	4.83266e-22
MRPL53	0.068991	4.86732e-22
PLEC	0.0757011	4.90833e-22
GPR108	0.00817624	5.01994e-22
PCNX4	-0.0209733	5.10481e-22
MORC2	0.0789006	5.34413e-22
MAPKAP1	0.0114958	5.34864e-22
POLR2J	0.187798	5.70189e-22
BAP1	0.079002	5.80999e-22
FAHD2B	0.0743219	5.83441e-22
WSB2	0.0683111	5.87125e-22
ABRAXAS1	-0.00689416	6.18273e-22
KIAA0355	0.0631828	6.2005e-22
SPATA33	0.0358521	6.20397e-22
SLC9A3R1	0.0534251	6.41689e-22
PAAF1	0.0455177	6.43186e-22
TMA16	0.00546473	6.49995e-22
NUDT22	0.0732046	6.6184e-22
HEY2	0.138186	6.67764e-22
SLC20A2	0.0421378	6.74235e-22
APOOL	0.0952612	6.74816e-22
MPG	0.0343695	7.02025e-22
PEMT	0.0310958	7.05604e-22
F12	0.0924976	7.08805e-22
SLC29A4	0.085194	7.08805e-22
ZNF224	0.033493	7.10063e-22
BLOC1S1	0.18588	7.27269e-22
CCDC74A	0.066583	7.40541e-22
NMRAL1	0.0861579	7.44534e-22
MTHFR	0.0605679	7.48013e-22
AUP1	-0.0305264	7.50839e-22
TAF9B	0.0394813	7.72975e-22
SPINK5	0.113153	8.28042e-22
NUDT8	0.10867	8.28042e-22
SRGAP2	0.102922	8.28042e-22
RTL8A	0.0130452	8.33097e-22
SPATA20	0.0572223	8.34291e-22
MYCBP2	0.0127426	9.20934e-22
MAT2A	0.1313	9.26455e-22
NTMT1	0.0266455	9.36008e-22
PRMT2	0.0768176	9.41954e-22
LDOC1	0.0153071	9.65237e-22
PHKA2	0.082145	9.80003e-22
SMIM29	0.0489527	1.00613e-21
PKD1	0.0877286	1.04113e-21
RBBP6	0.0590952	1.04707e-21
MRPL12	0.0460507	1.08274e-21
ST5	0.0401837	1.12982e-21
ADAMTS6	0.185279	1.13136e-21
NXT2	0.0774204	1.17291e-21
RCCD1	0.0506387	1.19039e-21
GLRX	0.0380896	1.19906e-21
MYCBP	0.049649	1.20358e-21
MCMBP	0.0635703	1.22883e-21
DBNL	0.030207	1.25405e-21
NF2	0.041755	1.26189e-21
GALT	0.0409433	1.26238e-21
BMF	0.0289298	1.27543e-21
TSPAN17	0.0711697	1.28931e-21
KATNB1	0.0565436	1.29796e-21
AGTRAP	0.106052	1.29913e-21
KAZALD1	0.119202	1.35332e-21
BRD3OS	0.0502773	1.35755e-21
SLC1A5	0.0783005	1.36111e-21
STX2	0.0948953	1.36558e-21
MAPK1	0.0452906	1.38378e-21
AP2S1	0.194554	1.38918e-21
ZNF12	0.0490877	1.44291e-21
PHTF1	0.00923577	1.44475e-21
NUDCD2	0.017519	1.44539e-21
ISG20L2	-0.034068	1.48487e-21
FBXO22	0.000556253	1.50838e-21
GDI1	0.000852674	1.55104e-21
VASP	0.047537	1.56849e-21
PCYT2	0.0875456	1.56982e-21
PQBP1	0.00516422	1.57553e-21
DNAH14	0.00777902	1.57935e-21
CALCOCO1	0.0592064	1.58706e-21
CCDC106	0.0408421	1.59922e-21
CMSS1	0.0391263	1.62636e-21
NOC4L	0.0972715	1.63266e-21
HDGFL2	-0.0123509	1.64018e-21
MYOD1	0.665106	1.6729e-21
MRPS11	0.0155722	1.69485e-21
ZNF462	-0.0202845	1.7291e-21
TFPT	0.0928801	1.74968e-21
HMBS	0.0305169	1.75609e-21
ATP5S	0.0550015	1.82675e-21
MXD4	-0.0106973	1.83837e-21
CHAMP1	0.0786785	1.91774e-21
SSC4D	0.101352	1.93873e-21
CXXC5	0.240906	1.96344e-21
AP1M1	0.0025558	1.9781e-21
POLR3H	0.0674492	1.99109e-21
UBAP2L	0.0133703	2.02635e-21
IREB2	-0.014189	2.05644e-21
GNAL	0.0961671	2.14088e-21
TPD52L2	0.0160556	2.19159e-21
CBLB	0.0545156	2.2089e-21
SLC4A7	-0.00438047	2.24092e-21
NDUFS7	0.0493832	2.25687e-21
SELENOW	0.362601	2.30488e-21
GCHFR	0.0862212	2.31076e-21
STRN4	0.0495241	2.36699e-21
DNAJC30	-0.00454067	2.36995e-21
UBE2L6	-0.0237994	2.37144e-21
RNF187	0.0844517	2.3948e-21
UBE2Z	0.0351973	2.4644e-21
SEMA6D	0.103382	2.48672e-21
TSPAN5	0.121247	2.53047e-21
ISCA2	-0.0230196	2.54999e-21
VASH2	0.135467	2.55748e-21
EMILIN1	0.110832	2.58375e-21
OPTN	0.103352	2.61081e-21
BBC3	0.112175	2.65496e-21
FAM86B1	0.111136	2.65496e-21
C17orf49	0.0689488	2.72778e-21
FOXP4	0.0675941	2.74494e-21
PCSK7	-0.0105379	2.7521e-21
ERBB2	0.0391596	2.7952e-21
PJA2	0.0274989	2.80562e-21
ZNF609	0.0457474	2.81165e-21
FGF14-AS2	0.0761915	2.81669e-21
PHF20L1	-0.021672	2.81738e-21
LPAR4	0.156799	2.91117e-21
DGCR8	0.045599	2.93229e-21
PNISR	-0.517588	2.94897e-21
RNF139	0.0543736	2.95703e-21
IRF3	0.0346308	3.2021e-21
MSRB1	0.0827587	3.20394e-21
BCKDK	0.0163181	3.2061e-21
KCP	0.121361	3.37443e-21
FRMD6-AS1	0.104895	3.37443e-21
SOCS7	0.102981	3.37443e-21
BCHE	0.141329	3.48083e-21
DCAF12	-0.0517375	3.48798e-21
PTPN9	0.053511	3.54538e-21
IMPAD1	0.0511196	3.61848e-21
GATD1	0.0193876	3.67452e-21
SORD	0.0652801	3.70915e-21
LMNB1	0.0948968	3.75855e-21
THAP8	0.0877173	4.0181e-21
COL4A5	0.0670398	4.17684e-21
BAK1	0.0784806	4.25407e-21
TM7SF2	0.0215907	4.30682e-21
ELK1	0.0715913	4.46852e-21
TMEM138	0.0418387	4.54864e-21
PRKACA	0.0579696	4.59105e-21
TACO1	0.0430569	4.62557e-21
ACAA1	0.0460541	4.68961e-21
ANAPC13	0.083349	4.71037e-21
CSNK1G2	0.00231047	4.76402e-21
ZDHHC16	0.0374892	4.85513e-21
PDCD11	0.0426631	5.12043e-21
PHF1	0.0376317	5.16286e-21
RNF141	0.0381794	5.17797e-21
THAP4	0.0420449	5.39035e-21
SUPT3H	0.0364493	5.42606e-21
TMEM60	0.0371384	5.47042e-21
SHMT2	0.0023181	5.48059e-21
ATP5F1A	-0.554444	5.50594e-21
TP53BP2	0.0552067	5.54459e-21
CCDC151	0.122764	5.68176e-21
SART1	0.0432851	5.87317e-21
RAB11B	0.0695817	6.04322e-21
TSTA3	0.00888002	6.10656e-21
ELMOD3	0.0159265	6.15172e-21
ST3GAL4	0.0706466	6.23704e-21
TRAF3IP1	0.0677608	6.29434e-21
SERGEF	0.0833912	6.30057e-21
MARK2	0.0537219	6.5288e-21
CASTOR3	0.10871	6.79593e-21
LIN28B	0.0988235	6.79593e-21
METTL21A	-0.0367342	6.87075e-21
SC5D	0.0700452	7.41749e-21
WDR82	0.0291239	7.46215e-21
RMND5B	0.0262986	7.58312e-21
FJX1	0.103615	7.73927e-21
RAPGEF1	0.077097	7.87652e-21
FLOT1	0.0367522	8.01001e-21
BOLA2B	0.0933558	8.05062e-21
TIPRL	-0.00627972	8.36827e-21
TMEM243	0.0335558	8.39522e-21
NECTIN3	0.0413788	8.47229e-21
RFXANK	-0.00819185	8.57948e-21
PPP3CA	-0.0264945	8.70927e-21
RNF24	8.93743e-05	8.8508e-21
DTWD1	-0.0069915	8.93098e-21
EIF4A3	0.071355	9.00888e-21
FAM104B	-0.0232265	9.15221e-21
LBHD1	-0.573706	9.51204e-21
FOXK1	0.00462724	9.54011e-21
CNOT6	0.030479	9.7538e-21
SEPT1	0.108595	9.77266e-21
GPX3	0.140423	9.91472e-21
FUNDC2	0.0381787	1.05971e-20
S1PR2	0.0977022	1.07568e-20
WASHC2A	0.0912467	1.07568e-20
EXOC3-AS1	0.0323446	1.0805e-20
SHKBP1	0.0236363	1.08339e-20
PPM1A	0.0130853	1.08709e-20
MSX1	0.140544	1.09152e-20
SLFN5	0.115437	1.11527e-20
MRPS34	0.0278297	1.12894e-20
SLC39A3	0.0459113	1.13891e-20
LMBR1	0.0641373	1.21345e-20
DYNLRB1	0.145307	1.21361e-20
CPEB4	0.110104	1.24069e-20
KREMEN2	0.386831	1.24143e-20
RPUSD3	-0.0150222	1.27522e-20
CNRIP1	0.0921718	1.29235e-20
STOML2	0.233762	1.29956e-20
PIR	0.0927402	1.30551e-20
TUBGCP4	-0.0605382	1.33621e-20
U2AF1L4	0.0525411	1.36854e-20
USP51	0.0487375	1.38771e-20
NOL9	0.0492079	1.39383e-20
ACYP2	0.0103753	1.4258e-20
VAC14	0.0805115	1.42865e-20
CASC10	0.0520934	1.48268e-20
EFHD2	0.154819	1.55508e-20
SLC10A3	0.0950274	1.56363e-20
BMI1	0.0297345	1.56962e-20
GOLM1	0.0654991	1.57693e-20
MARVELD1	0.0384086	1.59547e-20
SLC2A8	0.0775101	1.62834e-20
CRIPT	-0.0380845	1.65464e-20
WDR13	0.025653	1.65854e-20
TLK2	0.0614295	1.6701e-20
SELENOV	0.0896945	1.69735e-20
FAU	0.249967	1.76818e-20
AGRN	0.0929797	1.7699e-20
SCUBE3	0.0344161	1.77081e-20
MAGI1	0.022458	1.78273e-20
EPHX1	0.103584	1.87776e-20
UBE2D4	0.0396709	1.88575e-20
DNAJC16	0.0555457	1.91331e-20
SNX10	0.077645	1.98169e-20
ZC3H7A	-0.0183295	2.05718e-20
DHX32	0.0906839	2.07968e-20
ILKAP	-0.0113778	2.08122e-20
PNPLA4	-0.0124091	2.0849e-20
NDUFAF2	-0.00572145	2.10618e-20
FAM8A1	0.0430439	2.11347e-20
LINC01918	0.0939831	2.16006e-20
PTK2	0.0187301	2.19562e-20
PTPRF	0.0403392	2.26027e-20
MGST1	0.0229514	2.31116e-20
NAT9	-0.0340101	2.31578e-20
VAMP2	0.140954	2.35435e-20
TTC37	-0.053543	2.45624e-20
SUPT6H	0.0648337	2.57152e-20
CROCC	0.0852714	2.6208e-20
DESI1	0.0795771	2.70591e-20
HCFC1	0.0170837	2.72391e-20
REXO4	-0.0638978	2.72931e-20
MICU3	0.0902605	2.74351e-20
SND1-IT1	0.0897205	2.74351e-20
EIF3J	0.0606588	2.7509e-20
RPL30	0.217043	2.76384e-20
SSR1	-0.000474876	2.80593e-20
ZBED4	0.0698709	2.88019e-20
GVQW3	0.0617949	2.91197e-20
CHSY1	0.0769388	2.9443e-20
STAU2	0.0468094	3.01411e-20
FAM122A	0.0523967	3.08936e-20
PLPPR3	0.0819653	3.13376e-20
VIM	0.489467	3.20045e-20
ATP5IF1	0.372169	3.21532e-20
LYRM7	0.0487941	3.22044e-20
ST6GALNAC4	0.0582001	3.27502e-20
PTGFRN	0.0491656	3.32192e-20
PACS1	0.0834812	3.32752e-20
C15orf40	-0.0301633	3.34338e-20
DR1	-0.0243031	3.4141e-20
TPST2	0.0812469	3.70945e-20
CCDC71	0.0360191	3.85294e-20
UBXN6	-0.00611823	3.88503e-20
FUS	-0.44088	4.10571e-20
TSPYL1	0.0225633	4.15478e-20
RASA4	0.0909839	4.33079e-20
ARPC2	0.314822	4.3418e-20
SMG6	-0.00834924	4.38787e-20
CXXC4	0.0584887	4.49123e-20
CAPN10	0.0767185	4.63495e-20
LYPD6B	0.114277	4.69883e-20
DTD1	0.0254193	4.7772e-20
MAP2K3	0.0776698	4.7905e-20
PAQR4	0.103097	5.06868e-20
PPFIA1	0.0771667	5.108e-20
PDZD11	-0.00126947	5.1235e-20
USE1	-0.0318962	5.34231e-20
CIC	0.0356173	5.39613e-20
NCKAP5L	0.0432613	5.45524e-20
BACE1-AS	0.109282	5.4995e-20
ALKBH6	0.100565	5.4995e-20
STK24	0.0417454	5.59618e-20
MN1	0.0847089	5.70961e-20
CDH6	0.305173	5.93399e-20
INPPL1	0.015401	6.06283e-20
ZNF302	-0.0281645	6.06695e-20
HOXB8	0.126289	6.10391e-20
PRRG3	0.0994044	6.20295e-20
KANSL1	0.00806452	6.2173e-20
PRR14	0.0394491	6.29229e-20
SRRD	0.0754494	6.39014e-20
TMEM8B	0.0621409	6.42017e-20
CXorf40B	0.0308437	6.42689e-20
ABHD8	0.110522	6.44428e-20
C21orf2	-0.0256084	6.61547e-20
ZNF280D	-0.00897631	6.69206e-20
C11orf74	-0.0272295	6.70469e-20
EFEMP2	-0.0283252	6.76051e-20
WASHC3	0.0342516	6.90475e-20
ZFP36L1	0.358602	7.04842e-20
FXN	0.0184419	7.1047e-20
HDGFL3	-0.00923804	7.17016e-20
PDS5A	-0.0463727	7.20351e-20
CYB5D2	0.0487245	7.21204e-20
DTNBP1	0.0528172	7.2259e-20
TMEM161B-AS1	0.051546	7.32625e-20
MRPS25	-0.0175169	7.44022e-20
SUPT5H	0.0216143	7.57016e-20
SWI5	-0.0442767	7.79104e-20
USP46	-0.0180689	7.93058e-20
STN1	0.0753325	7.97936e-20
SLIT2	0.0758006	8.07456e-20
GBA2	0.0843533	8.20082e-20
ACBD3	0.0547771	8.22835e-20
SYTL1	0.0933945	8.26581e-20
MTDH	0.144222	8.28492e-20
HDAC5	-0.0483947	8.43729e-20
BCAT2	-0.0255257	8.55972e-20
IL13RA1	-0.000691883	8.71666e-20
GLTP	0.0246094	8.78838e-20
TIMM22	-0.00529163	9.07961e-20
TMEM251	-0.0406254	9.13329e-20
TIMM13	0.276236	9.13751e-20
HPS4	-0.0503272	9.14522e-20
DIABLO	0.0798992	9.39917e-20
TRAM2-AS1	0.0768271	9.49009e-20
UBE2O	0.0438737	9.53588e-20
LSM2	0.211059	9.54506e-20
SDC1	0.0749944	9.68137e-20
ARRDC1-AS1	-0.00439061	9.7688e-20
BTBD7	-0.0467484	1.00993e-19
CCDC159	0.0925704	1.01904e-19
AHSA2P	0.0355763	1.02541e-19
PXN-AS1	0.0366979	1.02964e-19
EP400P1	0.0570988	1.06104e-19
CSK	0.0686945	1.06641e-19
AEBP1	0.0231375	1.06794e-19
MTFP1	0.0771482	1.08268e-19
UBXN8	0.107154	1.1007e-19
PDZD8	-0.0273421	1.1179e-19
H6PD	0.0318254	1.14301e-19
TAF11	0.0463948	1.21989e-19
PGM1	0.0136892	1.22628e-19
SKI	0.0212216	1.26454e-19
SHF	0.0669277	1.27374e-19
FOXP1	0.0409767	1.27719e-19
ZBTB22	0.069511	1.28476e-19
FOXN3	-0.00304148	1.29351e-19
BTBD2	0.0495253	1.31607e-19
ANKRD39	0.0123639	1.32565e-19
SAMM50	-0.0270658	1.33719e-19
MUC20-OT1	-0.0843426	1.33825e-19
RPL11	0.192009	1.34695e-19
MRPL2	0.0266386	1.37121e-19
TRAPPC12	0.106063	1.41767e-19
LAMA5	0.0920663	1.43339e-19
NUDT1	0.000745146	1.4456e-19
MRPL21	0.0332714	1.45356e-19
PLAGL2	0.0790372	1.48023e-19
ATP5F1EP2	0.0940257	1.50556e-19
ST20	0.0262727	1.51697e-19
WASHC2C	0.0783074	1.53279e-19
SLC25A29	0.0663407	1.54781e-19
FAM71E1	0.0593986	1.56887e-19
PSMG4	0.0457194	1.58346e-19
TP73-AS1	0.0762447	1.61104e-19
TYMS	0.180837	1.6112e-19
PDGFD	0.104249	1.62228e-19
DDR2	0.0502369	1.64247e-19
ARL2BP	0.022545	1.64848e-19
ADCY2	0.0864169	1.67337e-19
TMEM116	0.0547203	1.68501e-19
SFPQ	0.213805	1.73495e-19
MTMR4	-0.0398624	1.73926e-19
SGPL1	-0.0123392	1.75066e-19
SNX5	-0.0474528	1.76324e-19
POLR3D	0.00523471	1.76943e-19
COX7A2	0.300044	1.78734e-19
PPP1R9B	0.0857226	1.80408e-19
DICER1-AS1	0.0837572	1.811e-19
CBX3	0.235767	1.81642e-19
POMGNT1	0.0037365	1.82392e-19
SKIDA1	0.0644495	1.8304e-19
YAP1	-0.031192	1.83882e-19
VRK3	0.0249446	1.8416e-19
LITAF	0.0888546	1.87068e-19
KMT5C	-0.0342442	1.87771e-19
GGCX	0.038647	1.88008e-19
SCO2	0.0497246	1.90612e-19
DOHH	0.0535642	1.91262e-19
ARID3B	0.0379278	1.9439e-19
TERF2	0.0896289	1.95082e-19
HOXB9	0.15861	1.95175e-19
ANKS3	-0.00300579	1.95635e-19
SBK1	0.0632006	1.9785e-19
KIF1C	0.0501127	1.99025e-19
MSANTD3	0.0498998	1.9988e-19
ZNF48	0.0697436	2.0173e-19
FMC1	-0.017523	2.0385e-19
NEDD4L	0.078395	2.09488e-19
PRRC2B	-0.0702062	2.15396e-19
ZC3H7B	0.0308678	2.26675e-19
DYNLL2	-0.00622111	2.26891e-19
EFNB3	0.0323979	2.30069e-19
ELMSAN1	0.0248656	2.32974e-19
MRPS7	-0.00685445	2.33532e-19
DAP3	-0.0148473	2.36242e-19
DOCK7	0.0219694	2.43869e-19
KAT7	-0.0141579	2.47956e-19
NCOA1	0.0504572	2.48858e-19
SIN3B	0.0754522	2.50374e-19
NPLOC4	0.0487129	2.52164e-19
FAM45A	0.0219076	2.53589e-19
RGS14	0.0665861	2.65839e-19
BAIAP2-DT	0.0555831	2.74544e-19
SLAIN2	-0.000802956	2.75185e-19
CCDC107	-0.0540606	2.78691e-19
DAZAP2	-0.0516646	2.8047e-19
SH3GL3	0.0642847	2.8422e-19
ENAH	0.0884429	2.86103e-19
DLGAP4	-0.0127761	2.8685e-19
ECI2	-0.0186911	2.88985e-19
FBRS	0.0485178	2.91417e-19
PIANP	0.0648683	2.92099e-19
YIF1B	0.0268335	2.94684e-19
PRR5	0.0714585	3.02212e-19
MORC2-AS1	0.0902725	3.0356e-19
IGF2-AS	0.108915	3.03684e-19
TBC1D10B	0.0708818	3.03684e-19
EID2	0.0573781	3.0665e-19
TBC1D17	0.04692	3.06971e-19
ZNF106	0.158269	3.0794e-19
QKI	-0.0556061	3.15736e-19
DUS1L	0.0567331	3.18806e-19
SAMD14	0.0785638	3.1964e-19
REX1BD	0.00517263	3.26871e-19
TIMM9	-0.0125071	3.31526e-19
CINP	0.0125608	3.35667e-19
KCTD5	0.0767181	3.41091e-19
RRP15	-0.0335133	3.41345e-19
CCDC102A	0.0923321	3.4209e-19
MARCH2	0.0822498	3.45793e-19
MYL9	0.0761794	3.48001e-19
METAP1D	0.0372744	3.50841e-19
PERP	0.0774243	3.51266e-19
CAV2	0.118466	3.55082e-19
CASC3	-0.0201859	3.55243e-19
PRELID2	0.0428898	3.56146e-19
NIPA2	-0.031882	3.58734e-19
ZFYVE19	0.0561766	3.59235e-19
ZNF496	0.045333	3.63869e-19
MRPL27	-0.0508436	3.6631e-19
ARL4C	0.11985	3.67585e-19
ADO	0.0668119	3.71993e-19
UXS1	0.00747016	3.74475e-19
LINC00847	0.0371527	3.7858e-19
ANKRD40	0.0476788	3.79066e-19
RNF170	-0.0190867	3.85009e-19
MRPL10	-0.0469854	3.86173e-19
ZNF629	0.0435609	3.95099e-19
ACTC1	2.01132	4.10268e-19
[truncated: 7,076 more rows]

## Sheet: Cluster 7
Gene	LogFC	pVal
CNTN4	-0.627652	6.07875e-39
CBS	-0.879579	4.03833e-32
PEG3	-0.353022	2.02978e-26
FRG1BP	-0.471314	2.02978e-26
CCSER1	-0.717637	6.35816e-25
SEPHS2	-0.678652	1.17921e-24
KCNMB2	-0.780002	4.65787e-21
ANXA1	2.24181	5.13969e-21
SERF2	0.925566	1.23587e-19
AIF1	1.89541	3.60508e-19
PDLIM2	1.46994	1.12325e-18
VAMP8	1.4624	1.24735e-18
S100A4	1.97347	2.062e-18
TYRO3	1.41516	2.65916e-18
TGFBR3	1.65985	2.79108e-18
CROCCP2	-0.244315	4.2639e-18
COX6A1P2	-0.3018	4.2639e-18
CPXM1	1.54604	5.42202e-18
PTPRO	1.42344	7.766e-18
NUCKS1	-0.929452	8.02911e-18
WT1	1.29953	8.69815e-18
LBHD1	-0.42297	1.80054e-17
SBSPON	1.68299	1.87871e-17
PABPN1	1.39499	2.71358e-17
S100A6	1.71836	2.93005e-17
MPP5	1.58275	3.27472e-17
SEMA3B	1.37779	1.05616e-16
UNC119	1.16423	4.93232e-16
HIST3H2A	1.32854	5.77254e-16
SERINC5	1.33079	1.03661e-15
CXCL1	-1.21397	1.11941e-15
ST6GALNAC3	1.49063	1.31355e-15
ARHGAP28	1.24168	1.96624e-15
HTRA1	1.25031	2.40503e-15
MYL9	1.24697	3.31739e-15
FTH1	0.642486	3.40435e-15
DDN	1.57588	5.67046e-15
ANXA3	-0.462579	6.24102e-15
SRGAP1	1.19415	6.49706e-15
DACH1	1.16791	1.06805e-14
VEGFA	1.23681	2.04754e-14
ST3GAL6	1.13598	2.26575e-14
TJP1	1.08408	2.32305e-14
LTBP4	1.11624	2.45145e-14
EMP3	1.00115	3.07626e-14
C11orf71	1.20775	3.33455e-14
HOXB-AS3	-0.608573	3.9633e-14
TUBA1A	-1.25528	4.17184e-14
VAMP2	0.966493	4.77132e-14
TARID	1.24607	6.63893e-14
PCDH9-AS1	-0.497478	7.90552e-14
SPOCK2	1.14308	1.00859e-13
SELENOP	1.03033	1.72545e-13
RPSA	-0.728891	2.52468e-13
LRP2	-0.719437	2.64768e-13
STT3B	0.990864	2.85e-13
RPS5	-0.756523	3.2004e-13
BEX1	-0.854487	3.46608e-13
PTH1R	1.21891	3.50934e-13
ARHGEF3	1.03257	3.51232e-13
ITGA8	-0.750755	3.54435e-13
RIPOR1	1.06032	4.45883e-13
ZFP36L2	1.15638	4.95316e-13
TPPP3	1.31739	5.28071e-13
ARF6	0.96129	5.28386e-13
HAS2	-0.4064	5.67966e-13
MT-ND4	0.546042	7.39404e-13
RACK1	-0.67442	8.57828e-13
ATOX1	0.954008	9.16097e-13
THSD7A	1.37275	1.36715e-12
STMN1	-1.06432	1.39224e-12
MT-CYB	0.633912	1.53521e-12
GPX3	1.80008	2.1396e-12
NTNG1	1.37329	2.18359e-12
SAMD11	1.47082	2.18359e-12
NPHS1	0.885086	2.37515e-12
GADD45A	1.18583	2.59439e-12
IGFBP4	1.09262	2.85273e-12
SRSF8	0.882787	4.14764e-12
RPS18	-0.602751	4.38739e-12
YBX3	0.957354	4.5418e-12
ACTB	-0.544881	6.02114e-12
UBL5	0.733184	6.11388e-12
HMGN3	0.822705	6.31839e-12
NDUFC1	0.878661	6.32578e-12
SYNPO	0.963228	6.42799e-12
EPHX1	0.900205	7.24324e-12
ITGB1	0.926617	7.74696e-12
OAZ1	0.717625	8.7201e-12
LITAF	0.935645	9.3975e-12
PDLIM5	0.85774	1.01278e-11
RAMMET	0.806071	1.01827e-11
NAP1L1	-0.751749	1.02719e-11
RPL7A	-0.509625	1.37231e-11
RASSF8-AS1	0.941287	1.73301e-11
CCND1	-1.50827	1.77892e-11
MRPL41	0.861307	1.81962e-11
MT-ATP6	0.550286	1.8946e-11
ARL6IP4	0.780959	2.11155e-11
TULP4	0.939328	2.21675e-11
RTN4	0.987689	2.48324e-11
RPS8	-0.491476	2.66526e-11
SRSF10	0.817721	3.34893e-11
KLRB1	1.05335	3.45521e-11
NME3	0.82149	3.69839e-11
TRMT112	0.789682	3.90801e-11
WASHC1	0.820153	4.10042e-11
COX8A	0.740902	4.3303e-11
MIR4458HG	-0.577603	4.68521e-11
HOXD1	1.11265	4.86209e-11
AK1	0.867563	5.2928e-11
PDLIM3	-0.330223	5.64862e-11
NEBL	0.841963	8.7943e-11
TRIOBP	0.850108	9.5845e-11
SMIM19	0.737934	1.05856e-10
GABPB1	0.764264	1.07015e-10
CENPF	-1.21696	1.1236e-10
DAZAP2	0.768657	1.1313e-10
COX14	0.811556	1.26957e-10
TMEM219	0.6262	1.31235e-10
PRMT6	0.913978	1.3786e-10
PTPRA	0.773613	1.44264e-10
CYHR1	0.7688	1.73502e-10
SPATS2L	0.815625	1.85946e-10
SLC9A3R2	0.814338	1.97547e-10
C1orf122	0.739772	2.21613e-10
CA10	0.99301	2.21736e-10
DST	0.902243	2.2432e-10
APOPT1	0.796171	2.32961e-10
VAV3	-0.220176	2.40614e-10
TRPM5	-0.260294	2.40614e-10
P3H2	0.76081	2.42913e-10
COX5B	0.705289	2.45547e-10
ITM2B	0.831148	2.67341e-10
TAX1BP3	0.773846	2.90865e-10
RPS19	-0.475201	2.93807e-10
CBX6	1.00621	2.95118e-10
RHEB	0.728355	3.05329e-10
SERPINF2	-0.337224	3.33137e-10
BAG1	0.709791	3.39934e-10
MT-ND5	0.740098	3.74592e-10
NINJ1	0.726467	4.06611e-10
BGN	0.848564	4.29991e-10
PLTP	0.822699	4.54798e-10
SLC7A8	0.770749	4.85237e-10
NLRP1	0.724011	4.85237e-10
AKIRIN1	0.633439	5.11169e-10
RPS13	-0.512334	5.22817e-10
BMPER	-0.416414	5.56912e-10
ATP5F1A	-0.896942	5.62575e-10
DYNLRB1	0.636776	6.38154e-10
RPS6	-0.421792	6.51179e-10
NCOA4	0.67731	6.65596e-10
CCDC85B	0.724646	6.65597e-10
IMPDH1	0.778034	6.75648e-10
RNF181	0.75851	7.42929e-10
RPS11	-0.690672	1.03863e-09
STARD7	0.703768	1.11604e-09
SPINT2	0.638523	1.14584e-09
PTPRQ	0.858579	1.1487e-09
SMIM30	0.724052	1.15201e-09
UBL7	0.793732	1.17896e-09
ARID3A	0.788108	1.20364e-09
KCNH2	0.575527	1.2152e-09
BTF3	-0.528458	1.27353e-09
ST6GALNAC6	0.753206	1.27485e-09
AQP7	0.746449	1.34262e-09
CITED2	0.874742	1.34454e-09
LYPD1	-0.862065	1.38007e-09
MAD2L1	-0.812117	1.55139e-09
RNF145	0.681922	1.88575e-09
RASSF8	0.781365	1.97877e-09
LAMP1	0.713036	2.11903e-09
RPS27A	-0.422811	2.12831e-09
ACTG1	-0.463117	2.24174e-09
RBPMS	0.701556	2.48611e-09
CPEB4	0.785964	2.50974e-09
GSTK1	0.643861	2.53927e-09
NDRG2	0.713245	2.73676e-09
ALDH1A1	-0.400835	2.91377e-09
SLC15A1	-0.582825	2.91377e-09
CRTAC1	-0.482537	3.00864e-09
PTMA	-0.440039	3.25582e-09
PDCD2	0.6413	3.58582e-09
LZTS2	0.661023	3.58583e-09
FOXC2	0.708814	3.86283e-09
SH3BP5	0.663031	4.10808e-09
RAB5C	0.687371	4.34774e-09
NDUFA2	0.662573	4.54234e-09
TSC22D4	0.665867	4.57014e-09
MT-ND2	0.411169	4.79943e-09
SLBP	0.578768	5.09969e-09
PRDX5	0.65646	5.39258e-09
NRIP2	0.680243	5.5e-09
LAMA5	0.696043	6.25537e-09
RPTOR	0.739254	6.34664e-09
RPL13	-0.3618	7.58113e-09
BNIP3	0.693053	7.67328e-09
MYH9	0.723555	8.09189e-09
TMEM266	0.629233	8.28706e-09
CCDC198	-0.415922	9.0964e-09
CA11	0.650629	9.29964e-09
DCAF8	0.546725	9.75426e-09
CHMP4B	0.607948	9.80365e-09
RPS7	-0.463688	9.87022e-09
TMEM178A	0.734209	1.08277e-08
CGNL1	0.718063	1.08516e-08
CALCOCO1	0.625484	1.08616e-08
C19orf70	0.603495	1.16363e-08
RPL11	-0.335972	1.18001e-08
MRC2	0.580923	1.20458e-08
MRGPRF	0.701265	1.27088e-08
NORAD	0.62287	1.3849e-08
CCZ1	0.692986	1.40432e-08
PAIP1	0.598703	1.41507e-08
PLEC	0.645999	1.42968e-08
PLXNB2	0.615031	1.45762e-08
PDLIM7	0.651666	1.4969e-08
CTNNBIP1	0.667782	1.51208e-08
SHISA2	0.874176	1.51309e-08
TNS2	0.630871	1.53657e-08
SRSF3	-0.642077	1.56664e-08
SELENOM	0.72294	1.60298e-08
PLD3	0.663208	1.61185e-08
SDHC	0.585418	1.62952e-08
TRAF4	0.602467	1.69667e-08
MITF	-0.442234	1.76443e-08
MZT2A	0.675881	1.8326e-08
KLHDC2	0.593498	1.8465e-08
LAMA4	-0.611083	1.90291e-08
H2AFJ	0.679422	1.91923e-08
RBM7	0.777636	1.97322e-08
ANXA2	0.668626	1.98733e-08
IMP3	0.59975	1.9976e-08
ELF3	-0.398235	2.30979e-08
FIS1	0.615027	2.35987e-08
RNF10	0.561774	2.38773e-08
TRIB2	0.664784	2.47567e-08
MLEC	0.61116	2.61829e-08
COX7A2	0.516496	2.80274e-08
GAS6	0.658073	2.88588e-08
SQSTM1	0.568049	3.06293e-08
RPS20	-0.458028	3.09763e-08
RPL5	-0.393781	3.25774e-08
MLF2	0.643345	3.30835e-08
COX17	0.63618	3.45135e-08
MT1X	1.11105	3.50433e-08
BIN1	0.598852	3.52901e-08
MME	0.920148	3.76456e-08
DCXR	0.63859	3.79601e-08
A1BG	0.559943	4.07385e-08
ANAPC16	0.580735	5.05233e-08
HTR2B	-0.274584	5.15527e-08
ALKBH5	0.551631	5.33102e-08
MCUB	0.631846	5.3514e-08
SLC48A1	0.724416	5.49504e-08
TAPBP	0.576607	5.67737e-08
SHARPIN	0.542287	5.72666e-08
PERP	0.584127	5.95084e-08
LDHB	-0.847874	5.95544e-08
ROBO2	0.610073	6.01194e-08
BLOC1S2	0.57182	6.16498e-08
CTNNAL1	0.551923	6.18503e-08
OBSL1	0.577286	6.55468e-08
CDK16	0.54624	7.01082e-08
TCEAL3	0.660804	7.45162e-08
MAZ	0.616721	7.49847e-08
GABARAP	0.528459	7.6053e-08
ABHD14B	0.583589	7.74214e-08
NACA	-0.404022	7.83077e-08
ATF6B	0.519484	7.92599e-08
SYTL1	0.568332	8.24021e-08
PARD3B	0.666503	8.32133e-08
CDC42EP1	0.586459	8.88993e-08
TMEM30A	0.558754	9.06091e-08
PBX2	0.573354	9.09418e-08
SLC6A6	0.791192	9.16054e-08
SMIM1	0.545885	9.2127e-08
CENPX	0.491775	9.26156e-08
CLIC1	0.638358	9.27058e-08
SDC2	0.70265	1.02049e-07
CFAP45	0.87535	1.03181e-07
UNC5B-AS1	0.801034	1.04609e-07
H2AFZ	-0.787675	1.07946e-07
AKT2	0.59066	1.08957e-07
TCEA2	0.506586	1.09223e-07
SORBS3	0.559247	1.10082e-07
FYN	0.529332	1.18947e-07
MAP1LC3A	0.562021	1.19381e-07
PNMA1	0.542436	1.19381e-07
LY6E	0.633208	1.22351e-07
RPL8	-0.344528	1.287e-07
HYAL2	0.560072	1.29996e-07
FKBP8	0.588743	1.34125e-07
HNRNPR	-1.00723	1.49912e-07
SLC25A3	-0.569876	1.50131e-07
VKORC1	0.573989	1.5169e-07
ANKRD37	-0.382719	1.54517e-07
NMRK1	0.516632	1.54874e-07
TRAM2	0.564856	1.57173e-07
CXCR4	-0.407447	1.59201e-07
PRR13	0.581349	1.6132e-07
DDA1	0.568085	1.6525e-07
ATP6V1F	0.560487	1.67405e-07
FAM3C	0.484152	1.73956e-07
TMEM248	0.540345	1.76745e-07
ZNF467	0.550998	1.76745e-07
GRINA	0.572336	1.79674e-07
NDUFA7	0.495116	1.80818e-07
GNAI2	0.536867	1.84063e-07
MT1E	0.972595	1.88584e-07
RASSF10	0.578267	1.88584e-07
RAB11B	0.517405	1.91804e-07
SEC22B	0.518833	2.01185e-07
NECAB1	0.574105	2.02283e-07
PSMA4	-0.71441	2.06406e-07
VIM	0.576739	2.11585e-07
IL13RA1	0.554787	2.17929e-07
COL4A2	0.652741	2.2054e-07
MMP14	0.594448	2.25366e-07
APEX1	-0.932358	2.26464e-07
FTL	0.554692	2.33096e-07
DGCR6L	0.45263	2.39051e-07
NDUFB3	0.530979	2.43497e-07
FOLR1	0.747782	2.55535e-07
PTPRD	0.540063	2.56793e-07
B9D1	0.500953	2.58506e-07
DCDC2	-1.18952	3.01406e-07
ARL5A	0.550565	3.02098e-07
VCAN	-0.881469	3.04992e-07
TMEM245	0.519773	3.17158e-07
COX6B1	0.533492	3.17912e-07
SMIM11A	-0.474728	3.19031e-07
DMAC1	0.561977	3.24151e-07
ITIH5	0.614998	3.30973e-07
MMP24OS	0.530925	3.35613e-07
SPTAN1	0.435799	3.42091e-07
MAN1A1	-0.387299	3.50766e-07
GAS1	0.492242	3.55146e-07
DOC2B	0.679245	3.5753e-07
SRGAP2C	0.549162	3.5753e-07
CDIPT	0.569505	3.60345e-07
IFNAR1	0.56611	3.64143e-07
HAGH	0.496105	3.67062e-07
LAPTM4B	0.573738	3.68085e-07
SUCO	0.558026	3.81227e-07
AAMDC	0.546929	3.88153e-07
TMEM134	0.536658	3.91295e-07
AGPAT2	0.49647	3.97027e-07
POLR3GL	0.528577	4.11651e-07
KANK1	0.540172	4.2527e-07
RHBDD2	0.247804	4.26035e-07
TMCO3	0.550034	4.26519e-07
UROS	0.557001	4.27103e-07
SURF1	0.432657	4.36113e-07
FGF1	0.717133	4.59767e-07
PRRC2A	0.515753	4.67634e-07
IFI16	0.533784	4.76631e-07
RPL18	-0.338228	4.90074e-07
TUSC1	0.494638	5.20895e-07
PLA2R1	0.655879	5.28619e-07
PTOV1	0.506038	5.43747e-07
SYTL4	0.565696	5.54314e-07
TPGS1	0.577941	5.54314e-07
NDUFV2	0.530835	5.76005e-07
CAST	0.510205	5.79505e-07
P4HTM	0.534854	5.85397e-07
PDE4DIP	0.576598	5.96547e-07
RND3	-0.579377	5.98747e-07
NR2F1	-1.02586	6.21179e-07
FRMD1	0.563621	6.21805e-07
CHMP2A	0.507636	6.59798e-07
TRAC	0.654549	6.67388e-07
WT1-AS	0.496786	6.76832e-07
EPCAM	-0.617419	6.77237e-07
RNF11	0.46414	6.93998e-07
COL4A5	0.595235	7.0051e-07
PEBP1	-0.586342	7.31799e-07
CADM1	-1.01626	7.61436e-07
GABARAPL2	0.525681	8.04356e-07
HNRNPC	-0.627764	8.12098e-07
DKK3	0.476728	8.14686e-07
EVA1B	0.547179	8.31351e-07
CISD2	0.411205	8.464e-07
NEAT1	0.616304	8.59866e-07
PTGES2	0.486206	8.60501e-07
FAM32A	0.513804	8.91451e-07
HSF1	0.409591	8.96492e-07
PLEKHA1	0.520427	9.29113e-07
TMED7	0.492352	9.48951e-07
SERBP1	-0.583775	9.56275e-07
NDUFB7	0.481373	1.03118e-06
PCBP1	0.524593	1.08645e-06
RNF115	0.452095	1.08766e-06
LSM10	0.42842	1.09343e-06
MTDH	0.456294	1.11166e-06
TMX4	0.481541	1.12554e-06
CCT3	-0.840482	1.13037e-06
C6orf203	0.509663	1.14602e-06
ERI3	0.339762	1.20756e-06
GPR137	0.485812	1.22709e-06
CPD	0.501018	1.22817e-06
RNF5	0.400333	1.28754e-06
CAPNS1	0.494685	1.30056e-06
DNAJC1	0.480039	1.30308e-06
C18orf32	0.457678	1.30308e-06
WIPI2	0.500095	1.31431e-06
RAB5IF	0.443037	1.31454e-06
PDGFC	-0.616506	1.37742e-06
LAGE3	0.454677	1.45563e-06
BRI3	0.495175	1.46816e-06
ETV5	-0.321117	1.47587e-06
VAMP5	0.58296	1.48053e-06
LAMB2	0.506436	1.48262e-06
AHDC1	0.506781	1.53634e-06
HDAC2	-0.901023	1.55962e-06
TMEM9B	0.47788	1.56721e-06
BZW2	-0.708476	1.58701e-06
MIB1	0.425033	1.61604e-06
RFC1	0.511538	1.63342e-06
GNB2	0.462965	1.6411e-06
AKTIP	0.564805	1.65469e-06
DPPA4	0.54063	1.65469e-06
TMUB1	0.443851	1.75588e-06
EI24	0.507854	1.81795e-06
MPC1	0.458093	1.8236e-06
GNG5	0.507235	1.85502e-06
NUTM2B-AS1	0.45332	1.86299e-06
TBC1D9B	0.480661	1.86299e-06
FDX1	0.370674	1.87847e-06
LINC01089	0.481854	1.89099e-06
HOTAIRM1	0.473958	1.95065e-06
CTDNEP1	0.465916	1.96773e-06
MT-CO3	0.243075	2.00685e-06
HSBP1L1	0.545823	2.00803e-06
CMPK1	0.452037	2.01803e-06
RPL30	-0.422024	2.04147e-06
COX7C	0.415128	2.04923e-06
ZDHHC12	0.362226	2.11099e-06
COX7B	0.526817	2.15314e-06
C15orf61	0.456982	2.1579e-06
CD2AP	0.48717	2.18813e-06
TM9SF3	0.423314	2.19181e-06
PAPPA	0.823497	2.28848e-06
ARHGEF40	0.495383	2.29203e-06
HIGD1A	0.404441	2.30729e-06
ZYX	0.474932	2.31821e-06
ATRAID	0.533354	2.34045e-06
PPP4R3B	0.456241	2.35747e-06
GSTA4	0.547732	2.41054e-06
F2R	0.513368	2.46876e-06
MAGI2	0.527916	2.50586e-06
MRPS36	0.412928	2.53434e-06
CST3	0.531638	2.57829e-06
TSPAN8	1.09883	2.62904e-06
C2orf74	0.469886	2.64967e-06
MKI67	-0.695532	2.66742e-06
EEF1B2	-0.463504	2.81259e-06
RBCK1	0.411704	2.84768e-06
TMEM141	0.422681	2.85492e-06
BCL7C	0.491988	2.85989e-06
LINC00467	0.462511	2.97639e-06
[truncated: 3,711 more rows]

## Sheet: Cluster 8
Gene	LogFC	pVal
[truncated: 5,930 more rows]

[truncated: 7 more sheets: Cluster 9, Cluster 10, Cluster 11, Cluster 12, Cluster 13, Cluster 14, Cluster 15]
