# Supplementary material for: Single-cell analysis reveals congruence between kidney organoids and human fetal kidney
Source: Genome Med. 2019 Jan 23;11:3. doi: 10.1186/s13073-019-0615-0 (PMC6345028; doi:10.1186/s13073-019-0615-0)
Supplement: Supplementary file 7 — Combined nephron conserved markers. Combined nephron cluster markers and associated GO terms. (XLSX 673 kb) [file 13073_2019_615_MOESM7_ESM.xlsx]

## Sheet: Title and Legend
Additional file 7: Combined nephron conserved markers. Lists of genes conserved within each cluster from the combined nephron cluster analysis and associated Gene Ontology (GO) terms for top markers in each cluster.

## Sheet: Cluster 0
Gene	ENSEMBL	EntrezGene	MeanLogFC	MaxPVal	MinPVal	OrganoidLogFC	OrganoidPVal	LindstromLogFC	LindstromPVal		Top 30 De genes GO: Biological process
TCF21	ENSG00000118526	6943	1.50025	3.12605e-08	7.0575e-155	1.69163	3.52875e-155	1.30886	3.12605e-08
MME	ENSG00000196549	4311	1.26255	6.57004e-06	7.81549e-143	1.53834	3.90775e-143	0.986756	6.57004e-06		ID	Name	Source	pValue	FDR B&H	FDR B&Y	Bonferroni	Genes from Input	Genes in Annotation
PODXL	ENSG00000128567	5420	1.25774	1.50999e-08	4.54845e-118	1.31123	2.27422e-118	1.20425	1.50999e-08		1	GO:0032835	glomerulus development		7.212e-10	8.467e-07	6.474e-06	8.467e-07	6	64
THSD7A	ENSG00000005108	221981	1.09193	0.000165616	2.784e-138	1.49787	1.392e-138	0.685998	0.000165616		2	GO:0001822	kidney development		1.402e-08	3.75e-06	2.867e-05	1.646e-05	8	291
TPPP3	ENSG00000159713	51673	1.07082	0.000133877	2.44199e-145	1.61633	1.221e-145	0.525311	0.000133877		3	GO:0061005	cell differentiation involved in kidney development		1.539e-08	3.75e-06	2.867e-05	1.807e-05	5	50
SBSPON	ENSG00000164764	157869	0.896953	4.09774e-08	1.25346e-145	1.46864	6.2673e-146	0.325264	4.09774e-08		4	GO:0072112	glomerular visceral epithelial cell differentiation		1.648e-08	3.75e-06	2.867e-05	1.935e-05	4	18
MAFB	ENSG00000204103	9935	0.891985	0.000307238	1.7255e-104	1.11287	8.62751e-105	0.671095	0.000307238		5	GO:0061318	renal filtration cell differentiation		1.648e-08	3.75e-06	2.867e-05	1.935e-05	4	1
ENPEP	ENSG00000138792	2028	0.883764	0.0109378	2.64365e-120	1.2255	1.32182e-120	0.542029	0.0109378
SOST	ENSG00000167941	50964	0.876456	0.00329546	3.46089e-99	1.19557	1.73045e-99	0.557341	0.00329546
ST6GALNAC3	ENSG00000184005	256435	0.869696	0.0229489	5.03053e-125	1.31	2.51526e-125	0.429391	0.0229489
MYL9	ENSG00000101335	10398	0.806007	0.00357024	1.80168e-90	0.941687	9.00842e-91	0.670326	0.00357024
ROBO2	ENSG00000185008	6092	0.802023	0.00680144	3.8914e-77	0.872971	1.9457e-77	0.731076	0.00680144
NPHS2	ENSG00000116218	7827	0.773977	0.000930263	1.21136e-92	1.04448	6.0568e-93	0.503477	0.000930263
SELENOP	ENSG00000250722	6414	0.678592	0.0137046	5.86617e-76	0.8083	2.93309e-76	0.548885	0.0137046
CLIC5	ENSG00000112782	53405	0.677647	0.0270182	1.49073e-110	1.15638	7.45367e-111	0.198917	0.0270182
BST2	ENSG00000130303	684	0.668788	0.014352	2.3531e-36	0.488256	1.17655e-36	0.849319	0.014352
CD63	ENSG00000135404	967	0.641538	0.000945344	3.49448e-45	0.594583	1.74724e-45	0.688493	0.000945344
TJP1	ENSG00000104067	7082	0.633921	0.0317734	2.69363e-72	0.751406	1.34681e-72	0.516437	0.0317734
MUM1	ENSG00000160953	84939	0.631599	0.0129563	4.64773e-21	0.451289	2.32387e-21	0.811909	0.0129563
HACD2	ENSG00000206527	201562	0.616754	0.00999654	6.98442e-55	0.686549	3.49221e-55	0.546959	0.00999654
TYRO3	ENSG00000092445	7301	0.611728	0.0267048	1.30101e-93	0.961004	6.50507e-94	0.262453	0.0267048
BGN	ENSG00000182492	633	0.607749	0.0123048	2.69263e-55	0.724757	1.34632e-55	0.490741	0.0123048
PDE4DIP	ENSG00000178104	653513	0.604311	0.0240129	1.40585e-57	0.695886	7.02925e-58	0.512736	0.0240129
ARMH4	ENSG00000139971	145407	0.589876	0.0135078	1.64215e-52	0.715004	8.21074e-53	0.464749	0.0135078
SPON2	ENSG00000159674	10417	0.586129	0.00356874	2.42118e-57	0.766073	1.21059e-57	0.406185	0.00356874
F3	ENSG00000117525	2152	0.582503	0.00169915	1.63016e-41	0.599502	8.15082e-42	0.565504	0.00169915
MRC2	ENSG00000011028	9902	0.582137	0.00392018	2.19473e-28	0.515503	1.09737e-28	0.648771	0.00392018
GSN	ENSG00000148180	2934	0.578953	0.00924081	8.84464e-34	0.513246	4.42232e-34	0.644659	0.00924081
PTPRO	ENSG00000151490	5800	0.570255	0.0090366	2.05735e-90	0.950224	1.02868e-90	0.190286	0.0090366
NPHS1	ENSG00000161270	4868	0.569042	0.000122089	5.25962e-55	0.658294	2.62981e-55	0.479789	0.000122089
P3H2	ENSG00000090530	55214	0.552174	1.68632e-05	8.54103e-34	0.493103	4.27052e-34	0.611245	1.68632e-05
SYNPO	ENSG00000171992	11346	0.54637	5.0666e-05	4.32885e-51	0.651432	2.16443e-51	0.441308	5.0666e-05
MAGED2	ENSG00000102316	10916	0.544671	0.007739	5.45315e-47	0.550081	2.72658e-47	0.539261	0.007739
ALCAM	ENSG00000170017	214	0.541825	0.0424249	1.99705e-54	0.736457	9.98525e-55	0.347193	0.0424249
NRIP2	ENSG00000053702	83714	0.539118	4.41968e-05	6.42861e-58	0.651776	3.2143e-58	0.426459	4.41968e-05
PLCE1	ENSG00000138193	51196	0.528094	0.000906724	1.915e-31	0.508786	9.57499e-32	0.547402	0.000906724
SYTL1	ENSG00000142765	84958	0.522133	0.00516551	7.38255e-43	0.630578	3.69127e-43	0.413689	0.00516551
N4BP2L2	ENSG00000244754	10443	0.520928	0.0300386	7.57583e-45	0.451576	3.78791e-45	0.59028	0.0300386
SPARC	ENSG00000113140	6678	0.5183	0.0142977	4.48921e-41	0.48304	2.2446e-41	0.553559	0.0142977
EIF3M	ENSG00000149100	10480	0.514618	0.0220432	2.53377e-43	0.457258	1.26689e-43	0.571979	0.0220432
IL11RA	ENSG00000137070	3590	0.49585	0.0233633	7.16626e-10	0.320254	3.58313e-10	0.671447	0.0233633
TATDN3	ENSG00000203705	128387	0.49466	0.00189162	1.53781e-05	0.0277105	0.00189162	0.961609	7.68906e-06
NFIC	ENSG00000141905	4782	0.480673	0.000229335	3.27038e-06	0.305072	1.63519e-06	0.656274	0.000229335
TIMP1	ENSG00000102265	7076	0.478552	0.0369928	6.87679e-36	0.484497	3.43839e-36	0.472607	0.0369928
AGRN	ENSG00000188157	375790	0.476294	0.0158429	2.19721e-19	0.372157	1.0986e-19	0.580431	0.0158429
CDKN1C	ENSG00000129757	1028	0.472455	0.0219453	4.00634e-06	0.226947	2.00317e-06	0.717962	0.0219453
ZNF785	ENSG00000197162	146540	0.466516	0.000769738	0.000309067	0.00789517	0.000154545	0.925138	0.000769738
RAB1A	ENSG00000138069	5861	0.456048	0.0387229	5.55564e-20	0.374893	2.77782e-20	0.537202	0.0387229
PLD3	ENSG00000105223	23646	0.455296	0.0455383	1.35167e-40	0.480305	6.75837e-41	0.430287	0.0455383
CBLB	ENSG00000114423	868	0.450466	0.0365066	1.99483e-22	0.447208	9.97415e-23	0.453723	0.0365066
EFEMP2	ENSG00000172638	30008	0.447741	0.00945993	0.000504714	0.216355	0.000252389	0.679126	0.00945993
NECTIN2	ENSG00000130202	5819	0.447398	0.0468611	1.76959e-39	0.572973	8.84796e-40	0.321823	0.0468611
DKK3	ENSG00000050165	27122	0.444562	0.00033479	6.73433e-16	0.337908	3.36717e-16	0.551216	0.00033479
ADI1	ENSG00000182551	55256	0.438342	0.0155998	5.59545e-24	0.405319	2.79772e-24	0.471364	0.0155998
UBE3D	ENSG00000118420	90025	0.433201	3.07082e-06	7.71596e-08	-0.0118025	3.07082e-06	0.878204	3.85798e-08
NAB2	ENSG00000166886	4665	0.432757	0.0287129	8.44269e-10	0.294161	4.22135e-10	0.571354	0.0287129
MRGPRF	ENSG00000172935	116535	0.427179	0.00816959	7.11662e-69	0.660957	3.55831e-69	0.193401	0.00816959
SSBP2	ENSG00000145687	23635	0.420326	0.0245269	2.10125e-12	0.312569	1.05062e-12	0.528084	0.0245269
FAM174A	ENSG00000174132	345757	0.414343	0.00546277	1.00236e-06	0.275629	5.01182e-07	0.553058	0.00546277
ZNF608	ENSG00000168916	57507	0.414078	0.00597072	0.00573597	0.210199	0.00597072	0.617957	0.00287211
TAGLN	ENSG00000149591	6876	0.411954	0.0137414	3.18637e-05	-0.163865	1.5932e-05	0.987773	0.0137414
MVB12A	ENSG00000141971	93343	0.408047	0.0135023	2.79075e-07	0.266248	1.39537e-07	0.549847	0.0135023
ADAM12	ENSG00000148848	8038	0.405334	0.0217576	1.18993e-06	0.219543	5.94965e-07	0.591125	0.0217576
ZFYVE16	ENSG00000039319	9765	0.40079	0.0317797	0.0151139	0.0505805	0.0317797	0.750999	0.00758571
JARID2	ENSG00000008083	3720	0.397011	0.00496922	0.00588814	0.196706	0.00496922	0.597316	0.00294842
LAMB2	ENSG00000172037	3913	0.39608	0.0250063	8.98233e-14	0.349975	4.49116e-14	0.442185	0.0250063
EFEMP1	ENSG00000115380	2202	0.391887	0.0133116	0.000541172	-0.043604	0.000270622	0.827378	0.0133116
SEMA3G	ENSG00000010319	56920	0.386017	5.5075e-06	7.92654e-16	0.32768	3.96327e-16	0.444355	5.5075e-06
DDIT4	ENSG00000168209	54541	0.385056	0.0144885	5.44746e-17	-0.255612	2.72373e-17	1.02572	0.0144885
CALR	ENSG00000179218	811	0.384824	0.0051952	9.70687e-05	0.184346	4.85355e-05	0.585302	0.0051952
ZNF451	ENSG00000112200	26036	0.383119	0.0261675	0.0404457	0.17952	0.0261675	0.586718	0.0204316
PPP2R2B	ENSG00000156475	5521	0.38048	0.000354724	1.89007e-11	0.296408	9.45034e-12	0.464552	0.000354724
GRN	ENSG00000030582	2896	0.376538	0.0262692	2.33587e-06	0.134353	1.16794e-06	0.618723	0.0262692
PHF1	ENSG00000112511	5252	0.376037	0.0250427	0.00269143	0.193284	0.0250427	0.55879	0.00134662
ZFAND5	ENSG00000107372	7763	0.374551	0.0248408	5.27726e-07	0.237612	2.63863e-07	0.511489	0.0248408
LRRC4C	ENSG00000148948	57689	0.372349	0.00103297	9.16735e-13	0.294396	4.58368e-13	0.450303	0.00103297
RABEPK	ENSG00000136933	10244	0.369451	0.000899992	1.38972e-05	-0.0144915	6.94863e-06	0.753393	0.000899992
SLC25A4	ENSG00000151729	291	0.368845	0.0277868	0.000778759	0.216956	0.000389456	0.520733	0.0277868
IQGAP2	ENSG00000145703	10788	0.36746	0.0148663	1.93461e-13	0.342735	9.67303e-14	0.392186	0.0148663
TIMM17B	ENSG00000126768	10245	0.36571	0.0382049	7.51044e-13	0.269061	3.75522e-13	0.462359	0.0382049
DDRGK1	ENSG00000198171	65992	0.364716	0.0466494	4.98673e-09	0.302777	2.49336e-09	0.426655	0.0466494
SATB1	ENSG00000182568	6304	0.361116	0.00253556	5.76771e-05	-0.0226584	2.8839e-05	0.74489	0.00253556
P4HB	ENSG00000185624	5034	0.357624	0.028446	0.000184023	0.155338	9.20158e-05	0.55991	0.028446
CFLAR	ENSG00000003402	8837	0.356378	0.0418116	0.00406532	0.172721	0.00203473	0.540035	0.0418116
MARCH3	ENSG00000173926	115123	0.355048	0.0263975	0.00298085	0.162177	0.0263975	0.54792	0.00149154
SF3B1	ENSG00000115524	23451	0.351539	0.0184384	1.92462e-05	0.232075	9.62314e-06	0.471003	0.0184384
ITIH5	ENSG00000123243	80760	0.350885	0.000100164	6.39242e-09	0.0442866	3.19621e-09	0.657483	0.000100164
CKB	ENSG00000166165	1152	0.350394	0.0101857	1.78651e-21	0.209445	8.93257e-22	0.491343	0.0101857
TTLL5	ENSG00000119685	23093	0.348177	6.58223e-05	1.01065e-05	-0.0161818	5.05327e-06	0.712535	6.58223e-05
PLAC1	ENSG00000170965	10761	0.340286	2.80743e-08	5.10276e-12	0.332775	2.55138e-12	0.347796	2.80743e-08
LOXL1	ENSG00000129038	4016	0.33981	0.000638926	0.000884448	0.245768	0.000442322	0.433852	0.000638926
C11orf58	ENSG00000110696	10944	0.338744	0.0323829	1.52073e-36	0.394524	7.60364e-37	0.282964	0.0323829
ITGA3	ENSG00000005884	3675	0.331857	0.00523055	1.23138e-15	0.357304	6.15689e-16	0.30641	0.00523055
CCDC30	ENSG00000186409	728621	0.33181	0.0260705	0.00053214	-0.00494231	0.000266106	0.668561	0.0260705
CERS2	ENSG00000143418	29956	0.318785	0.0354109	0.025109	0.152663	0.0354109	0.484908	0.0126343
PSD3	ENSG00000156011	23362	0.315253	0.00055002	0.0001894	-0.00828949	9.47045e-05	0.638796	0.00055002
MMGT1	ENSG00000169446	93380	0.315073	0.0155693	0.0151725	0.0434742	0.00761525	0.586671	0.0155693
HP1BP3	ENSG00000127483	50809	0.313487	0.0112021	0.000510269	0.163616	0.000255167	0.463358	0.0112021
ASXL1	ENSG00000171456	171023	0.311804	0.023049	0.00674253	0.0664091	0.023049	0.557199	0.00337697
ST5	ENSG00000166444	6764	0.308297	0.0191698	8.12376e-12	-0.0807812	4.06188e-12	0.697376	0.0191698
PDIA6	ENSG00000143870	10130	0.304392	0.00407437	0.000105384	0.131954	5.26933e-05	0.476829	0.00407437
BMI1	ENSG00000168283	648	0.302778	0.016951	0.000310328	0.00938546	0.000155176	0.596171	0.016951
TWF2	ENSG00000247596	11344	0.302497	0.0142399	7.89818e-06	-0.022289	3.9491e-06	0.627282	0.0142399
TERF2	ENSG00000132604	7014	0.300272	8.88366e-07	8.43184e-07	-0.0276433	8.88366e-07	0.628188	4.21592e-07
SULF1	ENSG00000137573	23213	0.299858	0.011664	2.29276e-08	0.254547	1.14638e-08	0.345168	0.011664
PPP1R15A	ENSG00000087074	23645	0.299387	0.037051	0.0181462	0.0315052	0.00911465	0.567268	0.037051
FBLIM1	ENSG00000162458	54751	0.298738	0.0234348	0.00841839	0.0122128	0.00421809	0.585263	0.0234348
GLG1	ENSG00000090863	2734	0.29853	0.0347234	0.000717283	0.216024	0.000358706	0.381036	0.0347234
ZBTB8OS	ENSG00000176261	339487	0.29848	0.0197703	2.22967e-05	-0.03765	1.11484e-05	0.634611	0.0197703
RBM39	ENSG00000131051	9584	0.29253	0.0210587	3.54185e-09	0.182345	1.77092e-09	0.402716	0.0210587
MED13	ENSG00000108510	9969	0.290385	0.0238323	0.0247521	0.0513017	0.0124536	0.529468	0.0238323
HOXA5	ENSG00000106004	3202	0.289885	0.0485249	0.00177872	-0.0124544	0.000889754	0.592224	0.0485249
OLFM3	ENSG00000118733	118427	0.28948	0.0158171	0.0056262	-0.20904	0.00281707	0.788	0.0158171
SH3BGRL	ENSG00000131171	6451	0.282674	0.0492693	0.0179717	0.112453	0.0492693	0.452895	0.00902657
C21orf91	ENSG00000154642	54149	0.279775	0.0123394	2.31668e-05	-0.00586233	1.15835e-05	0.565412	0.0123394
MUL1	ENSG00000090432	79594	0.277762	0.0314441	0.00669041	0.0424317	0.0314441	0.513093	0.00335082
HADHB	ENSG00000138029	3032	0.276046	0.0101516	0.0147303	0.0389596	0.0101516	0.513133	0.0073925
GYG1	ENSG00000163754	2992	0.275826	0.0131289	0.00432607	0.006197	0.00216538	0.545455	0.0131289
SERPING1	ENSG00000149131	710	0.274662	0.0219024	3.61591e-18	-0.118697	1.80796e-18	0.668021	0.0219024
CAMK2D	ENSG00000145349	817	0.273524	0.0451098	0.0495655	0.030518	0.0451098	0.51653	0.0250977
DENND4B	ENSG00000198837	9909	0.272301	0.00280478	9.96254e-07	-0.0137648	4.98127e-07	0.558366	0.00280478
TBC1D19	ENSG00000109680	55296	0.27165	0.0142219	0.00298085	0.0157023	0.0142219	0.527597	0.00149154
ZNF611	ENSG00000213020	81856	0.271329	0.000212595	0.00010632	-0.0193124	5.31615e-05	0.561971	0.000212595
C11orf95	ENSG00000188070	65998	0.270707	0.0442719	0.059069	0.152313	0.0442719	0.389101	0.029984
UBE2E2	ENSG00000182247	7325	0.265988	0.0377778	2.12701e-05	-0.0297056	1.06351e-05	0.561682	0.0377778
MST1	ENSG00000173531	4485	0.264878	0.00989219	0.00373525	-0.0336755	0.00186937	0.563432	0.00989219
HSPA1A	ENSG00000204389	3303	0.263995	0.00983418	0.0125624	0.135273	0.00630106	0.392717	0.00983418
SLC7A6OS	ENSG00000103061	84138	0.263805	0.0181471	0.00088417	0.00536849	0.000442183	0.522242	0.0181471
CXCL12	ENSG00000107562	6387	0.26296	0.0359864	6.16598e-21	-0.311768	3.08299e-21	0.837688	0.0359864
SQOR	ENSG00000137767	58472	0.261483	0.0107842	4.78889e-09	0.230894	2.39444e-09	0.292072	0.0107842
CDK5RAP1	ENSG00000101391	51654	0.260762	0.0252897	0.0129749	-0.00386494	0.00650863	0.525389	0.0252897
EXOC6	ENSG00000138190	54536	0.258986	0.0309639	0.0116117	0.0104737	0.00582283	0.507498	0.0309639
APIP	ENSG00000149089	51074	0.254969	0.0234819	0.00424534	0.0460313	0.00212493	0.463906	0.0234819
KIAA1586	ENSG00000168116	57691	0.253788	0.0358964	0.00182791	0.0241815	0.000914371	0.483394	0.0358964
TPBG	ENSG00000146242	7162	0.251845	0.0106703	2.35458e-06	-0.04018	1.17729e-06	0.54387	0.0106703
CSRNP2	ENSG00000110925	81566	0.249889	0.0165711	0.021811	0.0164262	0.0109656	0.483352	0.0165711
NKAP	ENSG00000101882	79576	0.248955	0.0227159	1.06558e-05	-0.0179461	5.3279e-06	0.515855	0.0227159
DNAJC22	ENSG00000178401	79962	0.24882	0.00795745	0.00713497	0.00967802	0.00357387	0.487963	0.00795745
RASA2	ENSG00000155903	5922	0.247474	0.0379944	0.0582054	0.0181339	0.029539	0.476815	0.0379944
DDHD1	ENSG00000100523	80821	0.247111	0.012166	0.00735401	0.181468	0.012166	0.312754	0.00368379
NOP2	ENSG00000111641	4839	0.245069	0.0331928	0.00505324	0.00475023	0.00252982	0.485387	0.0331928
FKBP4	ENSG00000004478	2288	0.244058	0.037329	2.41506e-06	-0.0386835	1.20753e-06	0.5268	0.037329
NEXN	ENSG00000162614	91624	0.243986	0.00479928	5.78761e-11	-0.112315	2.8938e-11	0.600287	0.00479928
HDAC6	ENSG00000094631	10013	0.23922	0.0449658	0.0314677	0.0673905	0.0158596	0.411049	0.0449658
PTPN9	ENSG00000169410	5780	0.237449	0.0232259	0.0011904	-0.00813327	0.000595377	0.483032	0.0232259
SLC35A1	ENSG00000164414	10559	0.237026	0.0160822	0.0306778	0.0163103	0.0154584	0.457741	0.0160822
USF3	ENSG00000176542	205717	0.235928	0.0432564	0.080018	0.0495919	0.0432564	0.422263	0.0408431
OSBPL9	ENSG00000117859	114883	0.235725	0.0267382	0.00146673	0.0037231	0.000733634	0.467727	0.0267382
GPC2	ENSG00000213420	221914	0.23526	1.73873e-05	3.82655e-21	-0.131526	1.91328e-21	0.602046	1.73873e-05
OLFML3	ENSG00000116774	56944	0.233841	0.00690455	2.73624e-08	-0.0744022	1.36812e-08	0.542083	0.00690455
DDX23	ENSG00000174243	9416	0.233128	0.0436583	0.00254469	0.0357807	0.00127316	0.430475	0.0436583
SH3BP2	ENSG00000087266	6452	0.233089	0.00398091	2.05625e-05	-0.0110605	1.02813e-05	0.477239	0.00398091
IFT122	ENSG00000163913	55764	0.232111	0.030908	0.0421447	0.064128	0.0212992	0.400094	0.030908
CSNK1G1	ENSG00000169118	53944	0.231892	0.0184235	1.32425e-05	-0.0266427	6.62126e-06	0.490427	0.0184235
HOXA6	ENSG00000106006	3203	0.229847	0.0164412	2.30644e-05	-0.0160424	1.15323e-05	0.475736	0.0164412
CCNA2	ENSG00000145386	890	0.226545	0.014294	9.92907e-12	-0.0976836	4.96453e-12	0.550773	0.014294
KBTBD3	ENSG00000182359	143879	0.226307	0.00693542	0.00147033	-0.00846637	0.000735437	0.46108	0.00693542
GGT7	ENSG00000131067	2686	0.225717	0.0139627	0.000865307	0.0107488	0.000432747	0.440685	0.0139627
DYRK4	ENSG00000010219	8798	0.22099	0.0238324	0.000411322	0.0150747	0.000205682	0.426905	0.0238324
DPY19L4	ENSG00000156162	286148	0.219966	0.0399983	0.00165553	-0.00494476	0.000828107	0.444878	0.0399983
ANGPT2	ENSG00000091879	285	0.218724	0.0148422	0.00021978	-0.00178662	0.0148422	0.439234	0.000109896
GINS4	ENSG00000147536	84296	0.217499	0.0373693	2.50755e-14	-0.0898977	1.25378e-14	0.524896	0.0373693
ZNF75A	ENSG00000162086	7627	0.217149	0.0433465	0.0546524	0.0275351	0.0277101	0.406762	0.0433465
HIKESHI	ENSG00000149196	51501	0.217097	0.0302102	0.0263439	-0.0191157	0.0132599	0.45331	0.0302102
POLL	ENSG00000166169	27343	0.216098	0.0270591	0.0399134	0.0388246	0.0270591	0.393372	0.0201599
C17orf58	ENSG00000186665	284018	0.215784	0.0321779	3.93634e-09	-0.0753288	1.96817e-09	0.506897	0.0321779
PIGX	ENSG00000163964	54965	0.214272	0.000234071	1.79321e-07	-0.0518687	8.96604e-08	0.480413	0.000234071
DYNC2H1	ENSG00000187240	79659	0.214211	0.0178907	5.26869e-11	-0.0721548	2.63434e-11	0.500577	0.0178907
CCDC86	ENSG00000110104	79080	0.211952	0.0457901	1.56211e-08	-0.0420694	7.81056e-09	0.465973	0.0457901
BRD1	ENSG00000100425	23774	0.21065	0.0161871	0.0259772	0.0182945	0.0130741	0.403006	0.0161871
AMT	ENSG00000145020	275	0.209595	0.0243889	0.00011764	-0.00369474	5.88215e-05	0.422884	0.0243889
SCMH1	ENSG00000010803	22955	0.209522	0.0033202	5.77945e-10	-0.0460275	2.88973e-10	0.465072	0.0033202
ZNF669	ENSG00000188295	79862	0.209236	0.0305327	0.0525023	0.0105424	0.026605	0.407929	0.0305327
MTA3	ENSG00000057935	57504	0.206121	0.0121837	4.00273e-20	-0.131026	2.00136e-20	0.543268	0.0121837
EFS	ENSG00000100842	10278	0.206015	0.00716759	5.56138e-12	-0.0675851	2.78069e-12	0.479616	0.00716759
SPATA7	ENSG00000042317	55812	0.202341	0.0126645	3.62806e-11	-0.0871171	1.81403e-11	0.4918	0.0126645
PHKA2	ENSG00000044446	5256	0.199549	0.00115962	3.68957e-05	0.0223216	0.00115962	0.376777	1.8448e-05
PGM2L1	ENSG00000165434	283209	0.199445	0.0132995	1.47381e-06	-0.0389584	7.36904e-07	0.437847	0.0132995
DOCK11	ENSG00000147251	139818	0.198112	0.00680429	0.00451657	-0.00427257	0.00680429	0.400496	0.00226084
ZNF528	ENSG00000167555	84436	0.192992	0.0405537	0.00989202	0.00900987	0.0049583	0.376975	0.0405537
WASF3	ENSG00000132970	10810	0.192303	0.0223007	0.00114906	-0.00281002	0.000574694	0.387415	0.0223007
SIVA1	ENSG00000184990	10572	0.187737	0.0430877	0.000260813	-0.0873224	0.000130415	0.462796	0.0430877
FLVCR1	ENSG00000162769	28982	0.184921	0.0497223	4.06583e-07	-0.0314498	2.03291e-07	0.401291	0.0497223
CERCAM	ENSG00000167123	51148	0.183839	0.0145111	0.002155	0.053041	0.00107808	0.314637	0.0145111
ZNF687	ENSG00000143373	57592	0.183429	0.00929496	6.10038e-07	-0.00459511	0.00929496	0.371453	3.05019e-07
FBXO45	ENSG00000174013	200933	0.182288	0.0328294	2.42614e-05	-0.0297218	1.21308e-05	0.394298	0.0328294
IGSF3	ENSG00000143061	3321	0.181038	0.0212865	8.45344e-13	-0.0718379	4.22672e-13	0.433913	0.0212865
PAXIP1	ENSG00000157212	22976	0.180957	0.0271972	0.000489646	-0.0181514	0.000244853	0.380065	0.0271972
TAF2	ENSG00000064313	6873	0.1808	0.0215707	5.26643e-07	-0.0410614	2.63321e-07	0.402662	0.0215707
KIAA2013	ENSG00000116685	90231	0.179004	0.0246117	0.0295117	0.066292	0.0246117	0.291716	0.0148663
RHOBTB1	ENSG00000072422	9886	0.178453	0.0405537	6.91313e-11	-0.0889116	3.45657e-11	0.445818	0.0405537
KIAA0895L	ENSG00000196123	653319	0.175069	0.0437075	0.00802432	0.0259836	0.00402024	0.324154	0.0437075
AMOT	ENSG00000126016	154796	0.173424	0.00604513	3.05488e-15	-0.140655	1.52744e-15	0.487502	0.00604513
CENPL	ENSG00000120334	91687	0.17237	0.0446814	1.10082e-10	-0.0649911	5.50412e-11	0.409732	0.0446814
TP53I3	ENSG00000115129	9540	0.171223	0.00309948	3.23967e-17	-0.192667	1.61983e-17	0.535113	0.00309948
CDC42SE1	ENSG00000197622	56882	0.170018	0.0340708	1.5367e-14	-0.124636	7.68351e-15	0.464672	0.0340708
NFIA	ENSG00000162599	4774	0.169457	0.0404467	3.90508e-12	-0.153157	1.95254e-12	0.49207	0.0404467
C1orf174	ENSG00000198912	339448	0.168835	0.0417067	0.000272351	0.0193917	0.000136185	0.318279	0.0417067
RBFOX2	ENSG00000100320	23543	0.167886	0.0339695	1.97936e-07	-0.113287	9.89681e-08	0.449058	0.0339695
AP3S1	ENSG00000177879	1176	0.167292	0.0121715	0.000603504	-0.0778577	0.000301798	0.412442	0.0121715
ZDHHC8	ENSG00000099904	29801	0.167223	0.00602164	0.00897649	0.00931087	0.00602164	0.325136	0.00449836
XRCC4	ENSG00000152422	7518	0.166642	0.0469288	0.0255351	-0.0051236	0.0128501	0.338407	0.0469288
AVL9	ENSG00000105778	23080	0.165577	0.04211	0.0510596	0.0362709	0.04211	0.294884	0.0258643
RUVBL1	ENSG00000175792	8607	0.164092	0.0307427	1.22562e-12	-0.0962342	6.1281e-13	0.424418	0.0307427
PRRC1	ENSG00000164244	133619	0.162369	0.0368698	4.76993e-05	-0.00815269	2.38499e-05	0.33289	0.0368698
TTC26	ENSG00000105948	79989	0.161571	0.00933425	6.12974e-06	-0.0335401	3.06487e-06	0.356682	0.00933425
PPIL3	ENSG00000240344	53938	0.159302	0.0293827	1.8995e-11	-0.110707	9.4975e-12	0.429311	0.0293827
ASB1	ENSG00000065802	51665	0.15306	0.0386877	0.06916	0.0158695	0.0386877	0.29025	0.0351995
RECK	ENSG00000122707	8434	0.151907	0.00997025	0.000578276	-0.00246655	0.00028918	0.30628	0.00997025
SLC2A3	ENSG00000059804	6515	0.149905	0.0231907	1.26302e-05	-0.0307076	6.31513e-06	0.330517	0.0231907
SLC35E2B	ENSG00000189339	728661	0.149496	0.0498168	0.00342698	0.0285274	0.00171496	0.270465	0.0498168
TNFAIP8	ENSG00000145779	25816	0.148252	0.00920385	1.34724e-09	-0.0731174	6.73622e-10	0.369622	0.00920385
MIOS	ENSG00000164654	54468	0.147403	0.0255893	0.000197337	-0.0196235	9.86733e-05	0.31443	0.0255893
DMWD	ENSG00000185800	1762	0.14511	0.030479	0.00401349	0.0149477	0.00200876	0.275273	0.030479
RORA	ENSG00000069667	6095	0.143477	0.00837508	0.000195495	-0.0191009	9.77524e-05	0.306055	0.00837508
TCAF1	ENSG00000198420	9747	0.128482	0.0370263	2.18116e-12	-0.12647	1.09058e-12	0.383433	0.0370263
PRKG1	ENSG00000185532	5592	0.127172	0.0137293	4.0413e-06	-0.0397541	2.02065e-06	0.294099	0.0137293
MTRR	ENSG00000124275	4552	0.126727	0.0295519	0.00378455	0.0101499	0.00189407	0.243304	0.0295519
CDH2	ENSG00000170558	1000	0.123182	0.0469995	1.1144e-23	-0.236228	5.57201e-24	0.482592	0.0469995
PHC1	ENSG00000111752	1911	0.123047	0.0219427	6.66871e-08	-0.0418178	3.33435e-08	0.287913	0.0219427
MIR503HG	ENSG00000223749		0.120135	0.0217256	0.00168464	-0.114353	0.000842674	0.354623	0.0217256
CDH3	ENSG00000062038	1001	0.117216	0.016963	1.49415e-05	-0.0657037	7.47076e-06	0.300136	0.016963
BNC2	ENSG00000173068	54796	0.112812	0.0253168	7.92746e-07	-0.0587378	3.96373e-07	0.284362	0.0253168
COL13A1	ENSG00000197467	1305	0.112678	0.0362468	7.75293e-17	-0.11474	3.87647e-17	0.340097	0.0362468
FAM210B	ENSG00000124098	116151	0.109364	0.0202939	2.48368e-08	-0.0783628	1.24184e-08	0.29709	0.0202939
ADCY6	ENSG00000174233	112	0.108483	0.0286491	3.36822e-08	-0.0430467	1.68411e-08	0.260014	0.0286491
NKAIN4	ENSG00000101198	128414	0.103098	0.00271405	1.52143e-50	-0.510321	7.60714e-51	0.716516	0.00271405
CDH11	ENSG00000140937	1009	0.0978077	0.0131345	1.42546e-18	-0.226787	7.12729e-19	0.422402	0.0131345
CAMK2N1	ENSG00000162545	55450	0.096808	0.0437643	9.05712e-30	-0.217834	4.52856e-30	0.41145	0.0437643
TESC	ENSG00000088992	54997	0.0503841	0.00660725	0.000385619	-0.173889	0.000192828	0.274658	0.00660725
TMEM258	ENSG00000134825	746	0.0466849	0.0445387	5.71631e-19	-0.252605	2.85816e-19	0.345975	0.0445387
PDGFC	ENSG00000145431	56034	0.034894	0.048661	1.37527e-37	-0.333142	6.87636e-38	0.40293	0.048661
DDX5	ENSG00000108654	1655	0.0184042	0.0498163	4.78228e-32	0.387735	2.39114e-32	-0.350926	0.0498163
RPS17	ENSG00000182774	6218	-0.0334911	0.0270067	9.87088e-97	-0.773736	4.93544e-97	0.706754	0.0270067
MDFI	ENSG00000112559	4188	-0.0614103	0.012268	4.6748e-43	-0.477082	2.3374e-43	0.354262	0.012268
PABPN1	ENSG00000100836	8106	-0.0993144	0.0362717	7.59017e-34	0.464413	3.79509e-34	-0.663042	0.0362717
REEP5	ENSG00000129625	7905	-0.123783	0.0476764	6.85371e-19	0.409478	3.42685e-19	-0.657045	0.0476764
NDUFV2	ENSG00000178127	4729	-0.12941	0.043533	2.02606e-11	0.246389	1.01303e-11	-0.505209	0.043533
CTGF	ENSG00000118523	1490	-0.138932	0.000691696	6.26946e-18	-1.14833	3.13473e-18	0.870464	0.000691696
PYURF	ENSG00000145337	100996939	-0.196131	0.0391026	2.5038e-09	0.213117	1.2519e-09	-0.605379	0.0391026
MRPS6	ENSG00000243927	64968	-0.204045	0.0135576	5.89007e-20	0.353716	2.94504e-20	-0.761806	0.0135576
RTL8A	ENSG00000203950	26071	-0.209068	0.0409233	4.74184e-07	0.236008	2.37092e-07	-0.654144	0.0409233
TMEM219	ENSG00000149932	124446	-0.213167	0.0445619	1.80595e-05	0.193464	9.02977e-06	-0.619797	0.0445619
MSI2	ENSG00000153944	124540	-0.216424	0.0479287	0.00141541	0.179561	0.000707954	-0.612408	0.0479287
CNIH1	ENSG00000100528	10175	-0.222546	0.0268645	1.94237e-08	0.274264	9.71186e-09	-0.719356	0.0268645
MORF4L2	ENSG00000123562	9643	-0.224077	0.0427217	0.0128747	0.0921163	0.00645818	-0.540271	0.0427217
ALG5	ENSG00000120697	29880	-0.227183	0.0375504	0.00591141	0.212233	0.00296009	-0.666599	0.0375504
ORMDL1	ENSG00000128699	94101	-0.227421	0.0381554	1.67021e-06	0.196869	8.35106e-07	-0.65171	0.0381554
PSMD8	ENSG00000099341	5714	-0.240644	0.037213	0.000867328	0.177712	0.000433758	-0.659001	0.037213
PAIP2	ENSG00000120727	51247	-0.250584	0.0115246	9.10926e-05	0.189602	4.55473e-05	-0.690769	0.0115246
CHMP2A	ENSG00000130724	27243	-0.250899	0.0315336	0.00164685	0.192773	0.000823765	-0.694571	0.0315336
SRSF10	ENSG00000188529	10772	-0.256781	0.0445619	0.0686934	0.110053	0.0349577	-0.623615	0.0445619
CUTA	ENSG00000112514	51596	-0.260721	0.0269514	0.0430476	0.0882419	0.0217606	-0.609683	0.0269514
ETFB	ENSG00000105379	2109	-0.262736	0.0315336	3.02799e-05	0.172787	1.51401e-05	-0.698259	0.0315336
EIF6	ENSG00000242372	3692	-0.264546	0.0137103	7.84673e-09	0.263355	3.92337e-09	-0.792447	0.0137103
DDT	ENSG00000099977	100037417	-0.265637	0.0268645	0.00111159	0.179607	0.00055595	-0.710881	0.0268645
COX8A	ENSG00000176340	1351	-0.268509	0.0427389	5.12796e-07	0.133658	2.56398e-07	-0.670676	0.0427389
GAR1	ENSG00000109534	54433	-0.271845	0.0460958	0.0164149	0.0601761	0.0082414	-0.603866	0.0460958
ARL6IP4	ENSG00000182196	51329	-0.272606	0.0410591	0.000351166	0.112012	0.000175598	-0.657224	0.0410591
RRBP1	ENSG00000125844	6238	-0.285367	0.0309816	0.00152508	0.208192	0.000762831	-0.778926	0.0309816
ZFAND1	ENSG00000104231	79752	-0.291931	0.0409233	0.000986717	0.0123702	0.00049348	-0.596233	0.0409233
MRPS36	ENSG00000134056	92259	-0.297546	0.0172577	0.000509427	0.179275	0.000254746	-0.774367	0.0172577
SEC13	ENSG00000157020	6396	-0.298197	0.0338293	0.0605748	0.045835	0.0307605	-0.642228	0.0338293
ZNF3	ENSG00000166526	7551	-0.330444	0.0493049	1.03685e-09	-0.0677221	5.18426e-10	-0.593165	0.0493049
AFF4	ENSG00000072364	27125	-0.332954	0.0460958	0.0247156	0.0147818	0.0124351	-0.68069	0.0460958
RHEB	ENSG00000106615	6009	-0.334214	0.0179219	0.000238318	0.130325	0.000119166	-0.798754	0.0179219
PRDX2	ENSG00000167815	7001	-0.334262	0.0252324	0.0431128	-0.0662683	0.0252324	-0.602256	0.0217939
CENPX	ENSG00000169689	201254	-0.335517	0.040228	0.000591241	-0.0536151	0.000295664	-0.61742	0.040228
ITPA	ENSG00000125877	3704	-0.336369	0.040228	4.16088e-06	-0.0349443	2.08044e-06	-0.637794	0.040228
RPL3	ENSG00000100316	6122	-0.344009	0.0363199	6.72092e-80	-0.471617	3.36046e-80	-0.2164	0.0363199
LAMTOR1	ENSG00000149357	55004	-0.346207	0.0101998	0.000389684	0.15434	0.000194861	-0.846754	0.0101998
CUEDC2	ENSG00000107874	79004	-0.349937	0.0395432	4.90655e-06	-0.0691154	2.45328e-06	-0.63076	0.0395432
EEF1E1	ENSG00000124802	9521	-0.354531	0.0439206	3.06941e-05	-0.0401564	1.53472e-05	-0.668906	0.0439206
CCNC	ENSG00000112237	892	-0.355575	0.033242	6.37373e-05	-0.0282869	3.18692e-05	-0.682863	0.033242
JPT2	ENSG00000206053	90861	-0.356207	0.0395432	3.16666e-13	-0.0977625	1.58333e-13	-0.614651	0.0395432
CCT8	ENSG00000156261	10694	-0.372815	0.043774	9.18218e-09	-0.136685	4.59109e-09	-0.608945	0.043774
ASAH1	ENSG00000104763	427	-0.376064	0.0249935	0.000703774	-0.0302347	0.000351949	-0.721894	0.0249935
HACD3	ENSG00000074696	51495	-0.376415	0.0176691	0.000257775	-0.0224403	0.000128896	-0.73039	0.0176691
USP47	ENSG00000170242	55031	-0.377684	0.0211985	0.0198181	0.0282698	0.00995862	-0.783637	0.0211985
POLR2H	ENSG00000163882	5437	-0.378649	0.0299033	1.58539e-09	-0.0865396	7.92695e-10	-0.670759	0.0299033
POLR2E	ENSG00000099817	5434	-0.384084	0.0192816	0.0368878	-0.0207794	0.0192816	-0.747389	0.0186172
UBE2I	ENSG00000103275	7329	-0.387294	0.0367443	9.91013e-11	-0.1988	4.95507e-11	-0.575787	0.0367443
TOMM22	ENSG00000100216	56993	-0.393074	0.0320668	0.0205729	-0.0298635	0.0320668	-0.756284	0.0103399
SNRPD2	ENSG00000125743	6633	-0.407726	0.0453539	6.10271e-20	-0.272901	3.05136e-20	-0.542551	0.0453539
RPL11	ENSG00000142676	6135	-0.409578	0.0264171	6.95041e-97	-0.599599	3.4752e-97	-0.219558	0.0264171
RPS15	ENSG00000115268	6209	-0.428265	0.0345174	5.47142e-90	-0.543894	2.73571e-90	-0.312636	0.0345174
RPL26	ENSG00000161970	6154	-0.43593	0.0369592	3.90367e-101	-0.567333	1.95184e-101	-0.304526	0.0369592
STK25	ENSG00000115694	10494	-0.439249	0.0196821	8.25765e-10	-0.129859	4.12882e-10	-0.748638	0.0196821
RPL32	ENSG00000144713	6161	-0.441148	0.00546853	3.07e-104	-0.621115	1.535e-104	-0.261181	0.00546853
RPL4	ENSG00000174444	6124	-0.442732	0.0201267	4.30369e-69	-0.529073	2.15184e-69	-0.35639	0.0201267
EIF3K	ENSG00000178982	27335	-0.443837	0.0109629	5.88389e-06	-0.118386	2.94195e-06	-0.769287	0.0109629
RPLP0	ENSG00000089157	6175	-0.4441	0.0224502	8.06479e-82	-0.55042	4.0324e-82	-0.337779	0.0224502
RPL19	ENSG00000108298	6143	-0.445472	0.00207107	1.18811e-83	-0.451061	5.94057e-84	-0.439883	0.00207107
RPS7	ENSG00000171863	6201	-0.456588	0.0378712	3.33043e-96	-0.597161	1.66522e-96	-0.316014	0.0378712
NBEAL1	ENSG00000144426	65065	-0.459652	0.0139791	3.88717e-09	-0.153128	1.94359e-09	-0.766177	0.0139791
H2AFV	ENSG00000105968	94239	-0.459669	0.0259141	6.9448e-09	-0.184917	3.4724e-09	-0.734422	0.0259141
LDHA	ENSG00000134333	3939	-0.469214	0.0360397	0.00125936	-0.200964	0.000629879	-0.737463	0.0360397
RPL12	ENSG00000197958	6136	-0.47144	0.0167764	1.43782e-85	-0.540601	7.1891e-86	-0.402278	0.0167764
PTGR1	ENSG00000106853	22949	-0.48094	0.0318449	0.00146751	-0.0473726	0.000734026	-0.914508	0.0318449
RPL14	ENSG00000188846	9045	-0.500751	0.0131161	6.15591e-80	-0.584685	3.07796e-80	-0.416817	0.0131161
RPL31	ENSG00000071082	6160	-0.505249	0.00901458	1.65426e-97	-0.641971	8.27129e-98	-0.368526	0.00901458
NIPSNAP1	ENSG00000184117	8508	-0.511976	0.00798132	2.60247e-09	-0.107237	1.30124e-09	-0.916716	0.00798132
TCIM	ENSG00000176907	56892	-0.524071	0.0468802	3.71718e-10	-0.136348	1.85859e-10	-0.911794	0.0468802
SSRP1	ENSG00000149136	6749	-0.528569	0.005459	6.85059e-07	-0.0933418	3.42529e-07	-0.963796	0.005459
AKR1B1	ENSG00000085662	231	-0.536015	0.0393847	8.41334e-44	-0.388994	4.20667e-44	-0.683036	0.0393847
ATP5PO	ENSG00000241837	539	-0.539738	0.00289833	3.21445e-13	-0.19447	1.60722e-13	-0.885006	0.00289833
RPS3	ENSG00000149273	6188	-0.542639	0.00676276	9.82823e-96	-0.705971	4.91411e-96	-0.379306	0.00676276
PHGDH	ENSG00000092621	26227	-0.546585	0.0277999	9.2255e-30	-0.344084	4.61275e-30	-0.749085	0.0277999
RPL7A	ENSG00000148303	6130	-0.5578	0.0196752	2.39236e-99	-0.787309	1.19618e-99	-0.328292	0.0196752
RPL27A	ENSG00000166441	6157	-0.561996	0.0364466	3.16302e-97	-0.79868	1.58151e-97	-0.325312	0.0364466
RPL18A	ENSG00000105640	6142	-0.564493	0.00186349	8.24963e-99	-0.665159	4.12481e-99	-0.463827	0.00186349
RPS18	ENSG00000231500	6222	-0.574121	0.0010895	3.10277e-100	-0.737936	1.55139e-100	-0.410306	0.0010895
KRT18	ENSG00000111057	3875	-0.582207	0.0316375	4.21097e-10	-0.24763	2.10548e-10	-0.916784	0.0316375
RPL37	ENSG00000145592	6167	-0.588177	0.0188967	7.07995e-81	-0.785597	3.53998e-81	-0.390757	0.0188967
DCDC2	ENSG00000146038	51473	-0.599309	0.033242	1.67104e-23	-0.275963	8.35521e-24	-0.922656	0.033242
RBP1	ENSG00000114115	5947	-0.651648	0.0261829	9.3247e-52	-0.508815	4.66235e-52	-0.794482	0.0261829
RPS2	ENSG00000140988	6187	-0.692954	0.0246354	2.10004e-105	-1.03327	1.05002e-105	-0.352639	0.0246354
PAX2	ENSG00000075891	5076	-0.712907	0.0211985	9.97128e-47	-0.604361	4.98564e-47	-0.821453	0.0211985
JPT1	ENSG00000189159	51155	-0.73359	0.0301326	1.45898e-58	-0.686264	7.29488e-59	-0.780917	0.0301326
UQCRH	ENSG00000173660	7388	-0.788537	0.000284111	6.6943e-63	-0.584158	3.34715e-63	-0.992916	0.000284111
SMS	ENSG00000102172	6611	-0.864452	0.00831729	6.30273e-68	-0.76819	3.15137e-68	-0.960714	0.00831729
EMX2	ENSG00000170370	2018	-0.877085	0.0219947	7.1076e-39	-0.829944	3.5538e-39	-0.924226	0.0219947

## Sheet: Cluster 1
Gene	ENSEMBL	EntrezGene	MeanLogFC	MaxPVal	MinPVal	OrganoidLogFC	OrganoidPVal	LindstromLogFC	LindstromPVal		Top 30 De genes GO: Biological process
LYPD1	ENSG00000150551	116372	1.36523	7.75553e-53	1.66645e-103	1.53738	8.33226e-104	1.19308	7.75553e-53		ID	Name	Source	pValue	FDR B&H	FDR B&Y	Bonferroni	Genes from Input	Genes in Annotation
HIST1H4C	ENSG00000197061	8364	1.04615	0.00215381	2.68344e-31	1.44753	1.34172e-31	0.644767	0.00215381		1	GO:0072205	metanephric collecting duct development		2.101e-07	0.0002047	0.001669	0.0004099	3	8
PCLAF	ENSG00000166803	9768	0.839347	5.25515e-32	3.44411e-32	0.624649	1.72205e-32	1.05405	5.25515e-32		2	GO:0061004	pattern specification involved in kidney development		3.148e-07	0.0002047	0.001669	0.0006142	3	9
PAX8	ENSG00000125618	7849	0.822828	1.072e-25	1.34875e-47	0.784372	6.74373e-48	0.861284	1.072e-25		3	GO:0072048	renal system pattern specification		3.148e-07	0.0002047	0.001669	0.0006142	3	9
DAPL1	ENSG00000163331	92196	0.755608	4.53403e-09	1.02305e-60	1.08355	5.11524e-61	0.42767	4.53403e-09		4	GO:0072217	negative regulation of metanephros development		4.492e-07	0.0002191	0.001787	0.0008765	3	10
PCP4	ENSG00000183036	5121	0.69363	2.17972e-22	1.10481e-37	0.673095	5.52403e-38	0.714166	2.17972e-22		5	GO:0072044	collecting duct development		1.067e-06	0.0002334	0.001903	0.002082	3	13
H2AFZ	ENSG00000164032	3015	0.672852	7.53327e-25	3.46568e-34	0.501607	7.53327e-25	0.844097	1.73284e-34
HEY1	ENSG00000164683	23462	0.664807	2.99177e-20	1.78693e-32	0.452418	8.93463e-33	0.877196	2.99177e-20
HMGB2	ENSG00000164104	3148	0.65816	1.11494e-11	1.05145e-16	0.597654	5.25723e-17	0.718666	1.11494e-11
TMSB15A	ENSG00000158164	286527	0.642923	9.2445e-21	2.8062e-48	0.623947	1.4031e-48	0.661899	9.2445e-21
CDH6	ENSG00000113361	1004	0.617898	2.97493e-10	2.85335e-61	0.788977	1.42667e-61	0.446818	2.97493e-10
NAP1L1	ENSG00000187109	4673	0.575569	2.45962e-21	1.06638e-65	0.723117	5.33189e-66	0.428022	2.45962e-21
TUBA1B	ENSG00000123416	10376	0.571209	4.82161e-07	1.13727e-23	0.303966	4.82161e-07	0.838453	5.68636e-24
RBP1	ENSG00000114115	5947	0.563825	7.84205e-24	9.132e-39	0.463085	4.566e-39	0.664566	7.84205e-24
TOP2A	ENSG00000131747	7153	0.549702	3.70923e-14	4.71558e-31	0.45632	2.35779e-31	0.643084	3.70923e-14
GRIN2A	ENSG00000183454	2903	0.547446	3.03698e-16	1.1507e-77	0.678693	5.75352e-78	0.416199	3.03698e-16
PTTG1	ENSG00000164611	9232	0.543971	8.61352e-14	2.24203e-51	0.561518	1.12101e-51	0.526424	8.61352e-14
IFITM3	ENSG00000142089	10410	0.541861	1.53435e-16	1.05421e-17	0.481994	1.53435e-16	0.601728	5.27107e-18
FXYD6	ENSG00000137726	53826	0.538968	5.13569e-12	1.42912e-51	0.6076	7.14562e-52	0.470336	5.13569e-12
RPS21	ENSG00000171858	6227	0.532705	4.43848e-09	1.81875e-57	0.780422	9.09374e-58	0.284988	4.43848e-09
PAX2	ENSG00000075891	5076	0.525829	4.13642e-10	2.32312e-47	0.656007	1.16156e-47	0.395652	4.13642e-10
MDK	ENSG00000110492	4192	0.521506	0.000144421	1.04454e-51	0.882478	5.22269e-52	0.160535	0.000144421
DSP	ENSG00000096696	1832	0.519299	5.09656e-15	6.33191e-28	0.392495	3.16596e-28	0.646104	5.09656e-15
CENPF	ENSG00000117724	1063	0.516109	1.35934e-13	8.98197e-23	0.475486	4.49098e-23	0.556732	1.35934e-13
LTBP1	ENSG00000049323	4052	0.508489	1.31329e-13	4.00868e-61	0.520487	2.00434e-61	0.496491	1.31329e-13
RPS2	ENSG00000140988	6187	0.508284	2.13733e-11	3.06327e-63	0.765815	1.53164e-63	0.250753	2.13733e-11
BMP4	ENSG00000125378	652	0.494831	1.21795e-09	4.20925e-64	0.622734	2.10463e-64	0.366929	1.21795e-09
CENPH	ENSG00000153044	64946	0.48556	1.06425e-19	1.31403e-41	0.389523	6.57015e-42	0.581598	1.06425e-19
LDHA	ENSG00000134333	3939	0.483568	9.01129e-11	2.33575e-15	0.397208	9.01129e-11	0.569927	1.16788e-15
PCNA	ENSG00000132646	5111	0.476392	0.000148839	4.51374e-26	0.0769143	0.000148839	0.87587	2.25687e-26
HMGA1	ENSG00000137309	3159	0.473497	0.00505346	1.31431e-52	0.796129	6.57156e-53	0.150864	0.00505346
RPS19	ENSG00000105372	6223	0.471922	8.11299e-17	6.62392e-63	0.671738	3.31196e-63	0.272106	8.11299e-17
GINS2	ENSG00000131153	51659	0.468589	1.0624e-17	3.19601e-35	0.375172	1.59801e-35	0.562005	1.0624e-17
RPSA	ENSG00000168028	3921	0.459615	2.33678e-15	2.36807e-56	0.604221	1.18404e-56	0.31501	2.33678e-15
RANBP1	ENSG00000099901	5902	0.457434	0.000504069	2.8105e-26	0.1759	0.000504069	0.738969	1.40525e-26
SMC4	ENSG00000113810	10051	0.453338	3.4099e-12	2.19915e-15	0.366634	1.09957e-15	0.540042	3.4099e-12
IFITM2	ENSG00000185201	10581	0.4488	1.41029e-10	2.61819e-13	0.32691	1.41029e-10	0.570691	1.3091e-13
RPL37	ENSG00000145592	6167	0.444716	0.000253259	6.96365e-65	0.738534	3.48182e-65	0.150899	0.000253259
RPL36	ENSG00000130255	25873	0.4408	4.42645e-08	2.0939e-58	0.61064	1.04695e-58	0.27096	4.42645e-08
ATF7IP2	ENSG00000166669	80063	0.44062	1.81819e-06	3.4157e-39	0.489851	1.70785e-39	0.391389	1.81819e-06
RPS29	ENSG00000213741	6235	0.43712	0.000458908	2.29837e-60	0.677075	1.14918e-60	0.197165	0.000458908
SFRP2	ENSG00000145423	6423	0.435756	0.0204229	3.518e-21	0.0643818	0.0204229	0.80713	1.759e-21
RPL37A	ENSG00000197756	6168	0.434617	7.81568e-05	7.34259e-62	0.720261	3.67129e-62	0.148972	7.81568e-05
HMGB1	ENSG00000189403	3146	0.433782	0.000174589	5.45776e-29	0.219914	0.000174589	0.647651	2.72888e-29
DEK	ENSG00000124795	7913	0.43075	1.31073e-12	8.05962e-15	0.354698	1.31073e-12	0.506802	4.02981e-15
MZT2B	ENSG00000152082	80097	0.429328	5.95994e-07	5.01171e-39	0.539599	2.50586e-39	0.319056	5.95994e-07
GLIPR2	ENSG00000122694	152007	0.427299	8.35401e-14	1.56604e-30	0.384298	7.83022e-31	0.470301	8.35401e-14
AKAP12	ENSG00000131016	9590	0.427188	0.000569828	4.56845e-32	0.613458	2.28422e-32	0.240919	0.000569828
RPL38	ENSG00000172809	6169	0.425956	0.010952	6.67973e-61	0.720352	3.33987e-61	0.131559	0.010952
DUT	ENSG00000128951	1854	0.423917	0.00450314	3.72288e-13	0.141682	0.00450314	0.706152	1.86144e-13
RPS10	ENSG00000124614	6204	0.420787	0.00119237	9.79104e-62	0.661311	4.89552e-62	0.180264	0.00119237
RPL27A	ENSG00000166441	6157	0.419755	2.629e-10	1.92652e-59	0.622297	9.63259e-60	0.217214	2.629e-10
RPL27	ENSG00000131469	6155	0.419507	1.03898e-10	1.32363e-58	0.591175	6.61813e-59	0.247839	1.03898e-10
TYMS	ENSG00000176890	7298	0.413298	2.65853e-14	2.51175e-31	0.371383	1.25587e-31	0.455212	2.65853e-14
RPS17	ENSG00000182774	6218	0.410819	0.0407245	7.99184e-64	0.65501	3.99592e-64	0.166627	0.0407245
MAD2L1	ENSG00000164109	4085	0.410463	1.0972e-14	4.15547e-17	0.171322	2.07774e-17	0.649604	1.0972e-14
ORC6	ENSG00000091651	23594	0.407948	4.88116e-15	1.65675e-22	0.277244	8.28373e-23	0.538652	4.88116e-15
EEF1B2	ENSG00000114942	1933	0.407089	2.67673e-08	1.15614e-38	0.528718	5.78068e-39	0.28546	2.67673e-08
CCND1	ENSG00000110092	595	0.402837	0.0304932	2.92462e-10	0.0367441	0.0304932	0.768929	1.46231e-10
HELLS	ENSG00000119969	3070	0.400084	9.53368e-08	5.31248e-36	0.452974	2.65624e-36	0.347194	9.53368e-08
UBE2T	ENSG00000077152	29089	0.396044	4.01083e-11	1.34869e-19	0.124907	4.01083e-11	0.667181	6.74346e-20
COL2A1	ENSG00000139219	1280	0.395082	0.00295716	3.41991e-62	0.655239	1.70995e-62	0.134926	0.00295716
RPS20	ENSG00000008988	6224	0.392606	0.000311177	9.48119e-62	0.649015	4.7406e-62	0.136197	0.000311177
TK1	ENSG00000167900	7083	0.390674	7.6817e-15	5.78333e-18	0.130903	7.6817e-15	0.650445	2.89167e-18
SMS	ENSG00000102172	6611	0.390035	1.93453e-09	1.67182e-25	0.385353	8.35908e-26	0.394718	1.93453e-09
SNRPD1	ENSG00000167088	6632	0.386427	3.87341e-09	3.63819e-16	0.342959	1.81909e-16	0.429895	3.87341e-09
SNRPE	ENSG00000182004	6635	0.386139	5.70895e-09	2.70796e-35	0.443739	1.35398e-35	0.32854	5.70895e-09
RPL23	ENSG00000125691	9349	0.385802	1.13499e-05	3.56194e-64	0.583302	1.78097e-64	0.188302	1.13499e-05
NUSAP1	ENSG00000137804	51203	0.384072	6.91648e-09	4.7357e-24	0.253791	2.36785e-24	0.514353	6.91648e-09
CCNB1IP1	ENSG00000100814	57820	0.383728	8.73125e-07	3.38395e-26	0.431966	1.69197e-26	0.33549	8.73125e-07
SNRPF	ENSG00000139343	6636	0.383649	4.96494e-10	1.10408e-19	0.370648	5.52039e-20	0.396649	4.96494e-10
IDH2	ENSG00000182054	3418	0.380287	5.86631e-10	1.67864e-19	0.307249	8.39318e-20	0.453325	5.86631e-10
RPS3	ENSG00000149273	6188	0.379984	1.84005e-08	1.30979e-58	0.563264	6.54896e-59	0.196704	1.84005e-08
BEX1	ENSG00000133169	55859	0.379637	2.43814e-12	2.51791e-15	0.218559	1.25895e-15	0.540715	2.43814e-12
RPS3A	ENSG00000145425	6189	0.379198	1.20731e-16	1.05414e-62	0.501638	5.27071e-63	0.256758	1.20731e-16
MGST3	ENSG00000143198	4259	0.378421	5.05853e-05	7.18959e-16	0.486261	3.5948e-16	0.270582	5.05853e-05
RPS12	ENSG00000112306	6206	0.376139	2.72252e-07	4.17443e-53	0.580291	2.08722e-53	0.171988	2.72252e-07
RPL18A	ENSG00000105640	6142	0.375485	1.83324e-13	3.74397e-54	0.493611	1.87198e-54	0.257359	1.83324e-13
SINHCAF	ENSG00000139146	58516	0.375447	3.74445e-09	2.42035e-23	0.342928	1.21017e-23	0.407967	3.74445e-09
RPL7A	ENSG00000148303	6130	0.375216	8.24306e-05	3.89893e-59	0.613407	1.94947e-59	0.137024	8.24306e-05
RAD51AP1	ENSG00000111247	10635	0.374427	2.12366e-18	8.38679e-24	0.177168	4.1934e-24	0.571687	2.12366e-18
HIST1H1A	ENSG00000124610	3024	0.374336	1.38258e-07	4.37099e-24	0.313075	2.18549e-24	0.435597	1.38258e-07
UQCRH	ENSG00000173660	7388	0.373317	8.68555e-05	4.25213e-47	0.514501	2.12606e-47	0.232132	8.68555e-05
RPLP2	ENSG00000177600	6181	0.373178	6.16803e-06	4.13666e-65	0.607928	2.06833e-65	0.138427	6.16803e-06
NASP	ENSG00000132780	4678	0.372997	8.2283e-10	3.89388e-16	0.220201	8.2283e-10	0.525793	1.94694e-16
RPS24	ENSG00000138326	6229	0.371265	7.59665e-05	1.15581e-70	0.602781	5.77905e-71	0.13975	7.59665e-05
RPL29	ENSG00000162244	6159	0.370163	3.5255e-10	4.86658e-59	0.529777	2.43329e-59	0.210549	3.5255e-10
RPS7	ENSG00000171863	6201	0.36818	1.2209e-12	9.7662e-58	0.500378	4.8831e-58	0.235983	1.2209e-12
TMEM97	ENSG00000109084	27346	0.367273	2.01652e-09	8.97163e-31	0.373469	4.48582e-31	0.361078	2.01652e-09
ATAD5	ENSG00000176208	79915	0.365172	7.20174e-15	6.67108e-16	0.128667	3.33554e-16	0.601677	7.20174e-15
ENO1	ENSG00000074800	2023	0.364665	6.18202e-10	1.35744e-10	0.340214	6.78719e-11	0.389116	6.18202e-10
PAICS	ENSG00000128050	10606	0.364517	1.91113e-12	8.35054e-15	0.155209	1.91113e-12	0.573826	4.17527e-15
RPS18	ENSG00000231500	6222	0.363901	1.70917e-13	1.07981e-48	0.504086	5.39903e-49	0.223717	1.70917e-13
RPS15A	ENSG00000134419	6210	0.361177	7.97255e-09	4.66431e-64	0.529153	2.33216e-64	0.1932	7.97255e-09
RPL5	ENSG00000122406	6125	0.360034	1.19909e-06	3.02998e-63	0.568899	1.51499e-63	0.15117	1.19909e-06
RPS23	ENSG00000186468	6228	0.35845	2.02643e-06	4.06636e-66	0.560141	2.03318e-66	0.15676	2.02643e-06
FEN1	ENSG00000168496	2237	0.357779	8.42365e-06	5.45236e-17	0.065197	8.42365e-06	0.650361	2.72618e-17
C19orf48	ENSG00000167747	84798	0.356708	1.21494e-12	1.91336e-13	0.195381	1.21494e-12	0.518035	9.5668e-14
ANP32B	ENSG00000136938	10541	0.355407	5.69944e-06	3.79929e-13	0.176677	5.69944e-06	0.534137	1.89965e-13
MIR181A1HG	ENSG00000229989		0.354321	1.13802e-09	5.2146e-31	0.424672	2.6073e-31	0.28397	1.13802e-09
ZWINT	ENSG00000122952	11130	0.353658	1.52879e-07	1.68568e-17	0.0986434	1.52879e-07	0.608672	8.42841e-18
MKI67	ENSG00000148773	4288	0.35274	3.34883e-10	5.93396e-19	0.29323	2.96698e-19	0.412251	3.34883e-10
CD276	ENSG00000103855	80381	0.350281	6.81961e-05	4.42437e-29	0.469223	2.21218e-29	0.231338	6.81961e-05
FABP5	ENSG00000164687	2171	0.347928	7.97187e-11	1.86274e-14	0.274004	9.31368e-15	0.421852	7.97187e-11
KRT18	ENSG00000111057	3875	0.347856	0.000957947	1.68172e-09	0.0608643	0.000957947	0.634847	8.40862e-10
CLSPN	ENSG00000092853	63967	0.346625	1.61625e-14	9.49179e-21	0.171901	4.7459e-21	0.521348	1.61625e-14
GAPDH	ENSG00000111640	2597	0.344912	4.74176e-17	7.23605e-26	0.346714	3.61802e-26	0.34311	4.74176e-17
DNMT1	ENSG00000130816	1786	0.343295	1.84489e-11	1.65585e-16	0.257401	8.27926e-17	0.429189	1.84489e-11
EIF4EBP1	ENSG00000187840	1978	0.343061	9.08402e-10	1.67296e-25	0.298785	8.36479e-26	0.387337	9.08402e-10
RPL26	ENSG00000161970	6154	0.342861	4.06249e-10	1.47609e-52	0.450039	7.38044e-53	0.235684	4.06249e-10
RPL35A	ENSG00000182899	6165	0.342662	1.93271e-07	1.47431e-63	0.516783	7.37157e-64	0.16854	1.93271e-07
BIRC5	ENSG00000089685	332	0.339724	7.28946e-10	2.42351e-19	0.241089	1.21176e-19	0.438358	7.28946e-10
RPS5	ENSG00000083845	6193	0.338043	2.03996e-09	2.49632e-44	0.458682	1.24816e-44	0.217404	2.03996e-09
DERL1	ENSG00000136986	79139	0.332676	0.0122459	1.47825e-34	0.491961	7.39126e-35	0.173392	0.0122459
DHFR	ENSG00000228716	1719	0.331382	5.65316e-10	1.56252e-18	0.324356	7.81259e-19	0.338407	5.65316e-10
RPL24	ENSG00000114391	6152	0.329331	3.80896e-06	5.69197e-55	0.493425	2.84599e-55	0.165238	3.80896e-06
RRM1	ENSG00000167325	6240	0.328742	1.65614e-11	1.93114e-18	0.18542	9.6557e-19	0.472063	1.65614e-11
RPL11	ENSG00000142676	6135	0.327192	2.11547e-13	8.84208e-50	0.4395	4.42104e-50	0.214884	2.11547e-13
RPLP0	ENSG00000089157	6175	0.325816	3.55274e-15	3.91319e-35	0.369298	1.9566e-35	0.282333	3.55274e-15
MIF	ENSG00000240972	4282	0.324915	1.82187e-08	2.13034e-11	0.279525	1.06517e-11	0.370305	1.82187e-08
MCM7	ENSG00000166508	4176	0.324717	1.88991e-12	4.68146e-15	0.16325	1.88991e-12	0.486185	2.34073e-15
RPL9	ENSG00000163682	6133	0.324589	6.65626e-08	1.54763e-57	0.471539	7.73813e-58	0.177638	6.65626e-08
RPS14	ENSG00000164587	6208	0.323654	1.54446e-09	9.81486e-57	0.468537	4.90743e-57	0.178771	1.54446e-09
CDK1	ENSG00000170312	983	0.323539	1.80052e-11	2.99558e-11	0.143522	1.49779e-11	0.503557	1.80052e-11
CENPM	ENSG00000100162	79019	0.322983	3.83688e-19	5.4203e-20	0.142946	3.83688e-19	0.50302	2.71015e-20
NME1	ENSG00000239672	4830	0.321952	3.88412e-08	3.53769e-11	0.136074	3.88412e-08	0.507831	1.76884e-11
RPL17	ENSG00000265681	6139	0.321445	0.0166995	6.91519e-48	0.553366	3.45759e-48	0.0895234	0.0166995
RPL31	ENSG00000071082	6160	0.319478	0.0101791	7.95307e-57	0.546194	3.97654e-57	0.0927612	0.0101791
MCM3	ENSG00000112118	4172	0.319252	6.08083e-11	2.34877e-12	0.123589	6.08083e-11	0.514914	1.17439e-12
CENPU	ENSG00000151725	79682	0.319085	1.75898e-12	1.84056e-17	0.150672	9.2028e-18	0.487498	1.75898e-12
RPS16	ENSG00000105193	6217	0.31629	6.87663e-09	5.01927e-56	0.432496	2.50963e-56	0.200084	6.87663e-09
RPS11	ENSG00000142534	6205	0.3159	0.00296706	3.2726e-55	0.533443	1.6363e-55	0.098357	0.00296706
RPL18	ENSG00000063177	6141	0.312764	0.000124062	2.12217e-57	0.486016	1.06108e-57	0.139513	0.000124062
SNRPB	ENSG00000125835	6628	0.312662	0.00227088	4.63559e-13	0.111479	0.00227088	0.513845	2.3178e-13
WDR54	ENSG00000005448	84058	0.311379	3.32737e-06	1.61613e-33	0.330642	8.08067e-34	0.292116	3.32737e-06
HNRNPA1	ENSG00000135486	3178	0.310506	0.012826	6.23409e-45	0.525304	3.11705e-45	0.0957085	0.012826
CDCA7	ENSG00000144354	83879	0.31022	2.39066e-09	4.18951e-22	0.237438	2.09475e-22	0.383001	2.39066e-09
TMSB10	ENSG00000034510	9168	0.310015	0.0224342	5.12325e-37	0.536609	2.56163e-37	0.0834211	0.0224342
RPL32	ENSG00000144713	6161	0.308772	2.95086e-05	3.48502e-55	0.481363	1.74251e-55	0.13618	2.95086e-05
BRCA1	ENSG00000012048	672	0.308759	4.94709e-16	6.08155e-18	0.13358	3.04077e-18	0.483937	4.94709e-16
CENPW	ENSG00000203760	387103	0.308578	4.71905e-07	4.04039e-21	0.320183	2.02019e-21	0.296973	4.71905e-07
MRPL11	ENSG00000174547	65003	0.304653	8.85202e-07	5.56628e-14	0.265766	2.78314e-14	0.343541	8.85202e-07
RPS6	ENSG00000137154	6194	0.303836	5.74082e-10	8.76681e-53	0.425428	4.3834e-53	0.182243	5.74082e-10
RPL35	ENSG00000136942	11224	0.303244	1.82667e-07	8.10925e-45	0.392662	4.05462e-45	0.213826	1.82667e-07
MZT2A	ENSG00000173272	653784	0.30274	0.00482402	2.8525e-27	0.396449	1.42625e-27	0.209032	0.00482402
H2AFY	ENSG00000113648	9555	0.302301	6.58398e-07	1.64108e-11	0.181542	6.58398e-07	0.42306	8.20538e-12
MGST1	ENSG00000008394	4257	0.301996	0.00200972	1.47416e-14	0.0136146	0.00200972	0.590377	7.37079e-15
RACK1	ENSG00000204628	10399	0.301281	8.17755e-05	2.86881e-49	0.468642	1.4344e-49	0.133921	8.17755e-05
RRM2	ENSG00000171848	6241	0.300218	3.75139e-12	8.12377e-13	0.10988	3.75139e-12	0.490555	4.06188e-13
CENPK	ENSG00000123219	64105	0.299149	5.93126e-11	1.7639e-20	0.219492	8.81948e-21	0.378806	5.93126e-11
RPL13	ENSG00000167526	6137	0.296333	7.82207e-07	8.08834e-52	0.453959	4.04417e-52	0.138707	7.82207e-07
DNAJC9	ENSG00000213551	23234	0.29599	3.21532e-11	2.32251e-16	0.188275	1.16126e-16	0.403705	3.21532e-11
RFC4	ENSG00000163918	5984	0.295629	1.18395e-12	1.8454e-12	0.116716	9.22699e-13	0.474543	1.18395e-12
SOX11	ENSG00000176887	6664	0.294897	9.33667e-05	1.15049e-24	0.341174	5.75243e-25	0.248621	9.33667e-05
MEX3A	ENSG00000254726	92312	0.294879	0.0155497	1.22426e-31	0.389027	6.12132e-32	0.200732	0.0155497
RAN	ENSG00000132341	5901	0.293534	1.47193e-06	1.30891e-14	0.167035	1.47193e-06	0.420032	6.54453e-15
C1QTNF7	ENSG00000163145	114905	0.291908	4.67467e-09	6.9429e-32	0.267887	3.47145e-32	0.315929	4.67467e-09
LSM4	ENSG00000130520	25804	0.290845	1.08193e-05	4.44318e-16	0.310921	2.22159e-16	0.270769	1.08193e-05
RPL8	ENSG00000161016	6132	0.289796	2.09415e-10	2.62096e-37	0.370717	1.31048e-37	0.208875	2.09415e-10
CLTA	ENSG00000122705	1211	0.289624	7.62644e-07	4.8849e-20	0.320486	2.44245e-20	0.258762	7.62644e-07
RPL6	ENSG00000089009	6128	0.286411	0.0177438	6.75404e-54	0.493213	3.37702e-54	0.0796096	0.0177438
RPL14	ENSG00000188846	9045	0.285765	0.000457096	1.66576e-44	0.439765	8.32879e-45	0.131765	0.000457096
PRKDC	ENSG00000253729	5591	0.285477	3.13053e-06	4.05793e-14	0.243095	2.02896e-14	0.327859	3.13053e-06
CCDC34	ENSG00000109881	91057	0.284854	2.58835e-09	6.00785e-21	0.239457	3.00393e-21	0.330251	2.58835e-09
TPGS2	ENSG00000134779	25941	0.28441	0.00016805	3.83526e-17	0.271239	1.91763e-17	0.297581	0.00016805
CCDC74A	ENSG00000163040	90557	0.284001	1.40083e-06	2.59923e-34	0.282611	1.29961e-34	0.285391	1.40083e-06
EZH2	ENSG00000106462	2146	0.283069	5.69023e-11	6.79661e-13	0.117265	3.3983e-13	0.448872	5.69023e-11
PA2G4	ENSG00000170515	5036	0.282642	2.63954e-05	2.14917e-10	0.117599	2.63954e-05	0.447684	1.07459e-10
ITGB3BP	ENSG00000142856	23421	0.282269	1.0715e-07	1.4781e-16	0.230569	7.3905e-17	0.333969	1.0715e-07
SEPT6	ENSG00000125354	23157	0.282237	2.4996e-05	9.69485e-21	0.382846	4.84742e-21	0.181627	2.4996e-05
RPL19	ENSG00000108298	6143	0.282224	1.37932e-07	5.75019e-55	0.402062	2.87509e-55	0.162386	1.37932e-07
USP1	ENSG00000162607	7398	0.281852	2.84609e-07	1.72497e-08	0.124268	2.84609e-07	0.439437	8.62484e-09
UBE2C	ENSG00000175063	11065	0.280409	3.41501e-07	6.19828e-20	0.297159	3.09914e-20	0.263658	3.41501e-07
TUBB	ENSG00000196230	203068	0.279506	2.69622e-06	3.2402e-11	0.166057	2.69622e-06	0.392956	1.6201e-11
EMID1	ENSG00000186998	129080	0.278913	5.26038e-08	2.97583e-18	0.263158	1.48791e-18	0.294668	5.26038e-08
HMGB3	ENSG00000029993	3149	0.277579	7.31487e-09	2.88124e-10	0.15272	1.44062e-10	0.402437	7.31487e-09
RPL23A	ENSG00000198242	6147	0.276584	0.0114563	1.41475e-58	0.473306	7.07374e-59	0.079862	0.0114563
H2AFV	ENSG00000105968	94239	0.276392	3.81186e-05	3.56442e-14	0.268133	1.78221e-14	0.284652	3.81186e-05
CDC6	ENSG00000094804	990	0.27581	3.33616e-12	1.15525e-16	0.1144	5.77626e-17	0.43722	3.33616e-12
KDM2B	ENSG00000089094	84678	0.274362	2.26455e-09	1.45073e-09	0.119262	7.25363e-10	0.429463	2.26455e-09
SKA2	ENSG00000182628	348235	0.272735	3.60362e-05	3.5229e-08	0.187777	1.76145e-08	0.357694	3.60362e-05
RPL34	ENSG00000109475	6164	0.272626	0.000594185	9.67257e-55	0.434356	4.83628e-55	0.110896	0.000594185
CCDC88C	ENSG00000015133	440193	0.272054	2.00012e-07	1.42051e-43	0.249193	7.10253e-44	0.294915	2.00012e-07
C21orf58	ENSG00000160298	54058	0.269709	4.41439e-09	4.1501e-21	0.219284	2.07505e-21	0.320135	4.41439e-09
LSM5	ENSG00000106355	23658	0.269566	5.57308e-06	3.01543e-09	0.222558	1.50771e-09	0.316574	5.57308e-06
RPL21	ENSG00000122026	6144	0.269021	3.13757e-13	1.33242e-40	0.290954	6.66211e-41	0.247088	3.13757e-13
HAS2	ENSG00000170961	3037	0.268939	1.43513e-11	5.40913e-32	0.168065	2.70457e-32	0.369812	1.43513e-11
RPL41	ENSG00000229117	6171	0.267696	7.18181e-05	1.01385e-37	0.330669	5.06925e-38	0.204724	7.18181e-05
RPL12	ENSG00000197958	6136	0.26723	4.41061e-08	2.41099e-33	0.33197	1.2055e-33	0.20249	4.41061e-08
VRK1	ENSG00000100749	7443	0.267074	6.41472e-07	1.06739e-14	0.0472732	6.41472e-07	0.486874	5.33694e-15
CHEK1	ENSG00000149554	1111	0.26652	3.1806e-13	3.4279e-21	0.145473	1.71395e-21	0.387567	3.1806e-13
ASF1B	ENSG00000105011	55723	0.266323	5.86998e-11	3.75739e-16	0.120879	1.8787e-16	0.411767	5.86998e-11
ATAD2	ENSG00000156802	29028	0.266178	5.07397e-06	1.62467e-14	0.18208	8.12336e-15	0.350275	5.07397e-06
SPRY1	ENSG00000164056	10252	0.265982	0.0148613	3.39009e-26	0.396209	1.69505e-26	0.135755	0.0148613
YBX1	ENSG00000065978	4904	0.264781	2.21399e-06	2.58431e-14	0.208483	1.29215e-14	0.321079	2.21399e-06
JAG1	ENSG00000101384	182	0.264134	0.00011023	1.35226e-14	0.248673	6.76129e-15	0.279594	0.00011023
ID1	ENSG00000125968	3397	0.264084	0.000547541	5.06425e-18	0.0132461	0.000547541	0.514921	2.53212e-18
TMEM258	ENSG00000134825	746	0.263968	2.95648e-05	1.00543e-18	0.27974	5.02716e-19	0.248195	2.95648e-05
DTYMK	ENSG00000168393	1841	0.263355	1.07002e-09	4.78248e-10	0.170581	1.07002e-09	0.356129	2.39124e-10
CADM1	ENSG00000182985	23705	0.263309	1.29371e-07	9.87581e-11	0.14003	1.29371e-07	0.386589	4.9379e-11
SMC2	ENSG00000136824	10592	0.261203	5.58197e-06	1.51791e-10	0.075383	5.58197e-06	0.447022	7.58954e-11
CDCA4	ENSG00000170779	55038	0.260107	6.23485e-07	4.10927e-18	0.170733	2.05464e-18	0.349481	6.23485e-07
HAUS1	ENSG00000152240	115106	0.258625	5.47135e-09	3.10248e-12	0.159789	1.55124e-12	0.35746	5.47135e-09
RPLP1	ENSG00000137818	6176	0.256753	1.11336e-08	2.44899e-42	0.349326	1.22449e-42	0.164179	1.11336e-08
CEP78	ENSG00000148019	84131	0.255986	3.57306e-08	3.18789e-18	0.16558	1.59395e-18	0.346393	3.57306e-08
RPS15	ENSG00000115268	6209	0.255338	2.12663e-06	2.90902e-37	0.350257	1.45451e-37	0.160419	2.12663e-06
ANP32E	ENSG00000143401	81611	0.254358	0.00113282	3.81928e-15	0.262316	1.90964e-15	0.246401	0.00113282
PBK	ENSG00000168078	55872	0.254346	1.54565e-11	1.36252e-11	0.0905084	1.54565e-11	0.418184	6.8126e-12
FADS1	ENSG00000149485	3992	0.25361	8.41103e-06	5.28188e-14	0.247391	2.64094e-14	0.259828	8.41103e-06
MCM5	ENSG00000100297	4174	0.252968	3.85703e-09	2.55023e-09	0.0843211	1.27511e-09	0.421616	3.85703e-09
SIVA1	ENSG00000184990	10572	0.252004	9.87032e-06	1.46416e-07	0.147778	9.87032e-06	0.35623	7.32081e-08
TXN	ENSG00000136810	7295	0.250496	9.91359e-06	2.15339e-08	0.187983	1.07669e-08	0.31301	9.91359e-06
NPM1	ENSG00000181163	4869	0.250002	0.00269495	2.20189e-31	0.372048	1.10095e-31	0.127956	0.00269495
APEX1	ENSG00000100823	328	0.248446	9.89892e-05	4.05659e-12	0.258772	2.0283e-12	0.238119	9.89892e-05
LSM3	ENSG00000170860	27258	0.248267	0.0012768	3.78428e-08	0.0929917	0.0012768	0.403543	1.89214e-08
RNASEH2A	ENSG00000104889	10535	0.247778	9.07092e-08	5.30545e-08	0.117451	9.07092e-08	0.378106	2.65273e-08
RPS13	ENSG00000110700	6207	0.247489	2.46171e-09	3.61711e-34	0.306773	1.80856e-34	0.188204	2.46171e-09
CDK4	ENSG00000135446	1019	0.246716	0.00015026	1.95688e-11	0.2384	9.7844e-12	0.255033	0.00015026
PRIM1	ENSG00000198056	5557	0.246536	9.97666e-07	2.42101e-13	0.117671	1.2105e-13	0.375401	9.97666e-07
TMPO	ENSG00000120802	7112	0.246403	2.45451e-06	5.39685e-20	0.198719	2.69843e-20	0.294087	2.45451e-06
TEX30	ENSG00000151287	93081	0.246397	3.66382e-05	9.13054e-23	0.219613	4.56527e-23	0.273182	3.66382e-05
SNRNP25	ENSG00000161981	79622	0.245496	0.0317693	7.03641e-20	0.372806	3.51821e-20	0.118187	0.0317693
CDCA5	ENSG00000146670	113130	0.244775	1.53622e-09	1.22856e-11	0.168126	6.1428e-12	0.321423	1.53622e-09
SGO1	ENSG00000129810	151648	0.239823	1.40192e-12	2.99972e-19	0.144218	1.49986e-19	0.335427	1.40192e-12
PYCR1	ENSG00000183010	5831	0.239739	2.90646e-07	2.10736e-13	0.112673	1.05368e-13	0.366805	2.90646e-07
SMCO4	ENSG00000166002	56935	0.237819	0.00196077	1.61978e-15	0.340662	8.0989e-16	0.134977	0.00196077
XRCC2	ENSG00000196584	7516	0.237073	1.81063e-10	4.37169e-20	0.17347	2.18584e-20	0.300675	1.81063e-10
COA1	ENSG00000106603	55744	0.237022	0.00206638	1.89155e-13	0.261176	9.45773e-14	0.212868	0.00206638
AURKB	ENSG00000178999	9212	0.236505	2.50579e-09	1.64152e-14	0.176963	8.20758e-15	0.296047	2.50579e-09
MTHFD2	ENSG00000065911	10797	0.236431	1.71137e-09	1.79568e-10	0.104653	8.9784e-11	0.368209	1.71137e-09
CXCR4	ENSG00000121966	7852	0.235835	0.00079469	0.000455828	0.032476	0.00022794	0.439194	0.00079469
RPL7	ENSG00000147604	6129	0.23496	0.00649078	9.29514e-50	0.370742	4.64757e-50	0.0991769	0.00649078
NONO	ENSG00000147140	4841	0.233894	5.80679e-05	7.38884e-13	0.237793	3.69442e-13	0.229994	5.80679e-05
MND1	ENSG00000121211	84057	0.233872	5.23216e-10	1.50838e-23	0.168355	7.54192e-24	0.299389	5.23216e-10
GCHFR	ENSG00000137880	2644	0.233479	0.000211202	8.20228e-20	0.244183	4.10114e-20	0.222775	0.000211202
MAD2L2	ENSG00000116670	10459	0.233457	0.00651849	4.99706e-23	0.341446	2.49853e-23	0.125468	0.00651849
CBX1	ENSG00000108468	10951	0.23254	0.000285776	6.28786e-10	0.212888	3.14393e-10	0.252192	0.000285776
PRC1	ENSG00000198901	9055	0.231827	1.10757e-09	2.8446e-10	0.0981037	1.10757e-09	0.36555	1.4223e-10
EPB41	ENSG00000159023	2035	0.231426	5.54773e-08	4.6182e-23	0.165647	2.3091e-23	0.297205	5.54773e-08
NACA	ENSG00000196531	4666	0.230793	0.00586793	2.19851e-38	0.358262	1.09925e-38	0.103324	0.00586793
PELI1	ENSG00000197329	57162	0.228653	0.00107657	1.07292e-20	0.195924	5.36462e-21	0.261383	0.00107657
NAE1	ENSG00000159593	8883	0.228163	6.53227e-06	3.28847e-11	0.134851	1.64424e-11	0.321475	6.53227e-06
SLC16A1	ENSG00000155380	6566	0.227811	0.00264258	2.96316e-10	-0.0244033	0.00264258	0.480025	1.48158e-10
SET	ENSG00000119335	6418	0.227767	0.000333538	4.26856e-06	0.190525	2.13428e-06	0.265009	0.000333538
NAP1L4	ENSG00000205531	4676	0.226554	4.50142e-05	8.13828e-07	0.0772204	4.50142e-05	0.375887	4.06914e-07
SSBP4	ENSG00000130511	170463	0.225756	0.00725635	1.12437e-14	0.275141	5.62185e-15	0.176372	0.00725635
RBBP4	ENSG00000162521	5928	0.225098	2.7844e-05	3.03308e-08	0.138807	2.7844e-05	0.311389	1.51654e-08
FBXO5	ENSG00000112029	26271	0.224155	8.02676e-06	3.95784e-07	0.0642293	1.97892e-07	0.38408	8.02676e-06
NCAPG	ENSG00000109805	64151	0.223642	2.0904e-11	1.27301e-13	0.0982619	6.36507e-14	0.349022	2.0904e-11
CD1D	ENSG00000158473	912	0.223325	1.56408e-09	4.09968e-25	0.129321	2.04984e-25	0.31733	1.56408e-09
RHOBTB3	ENSG00000164292	22836	0.22291	0.0411151	2.30041e-22	0.336504	1.15021e-22	0.109316	0.0411151
C1QTNF12	ENSG00000184163	388581	0.222059	6.04657e-07	5.12091e-11	0.106474	2.56045e-11	0.337645	6.04657e-07
RFC3	ENSG00000133119	5983	0.219971	8.73622e-08	2.36603e-11	0.109598	1.18302e-11	0.330344	8.73622e-08
OSBPL1A	ENSG00000141447	114876	0.21985	0.00721178	2.97588e-18	0.287417	1.48794e-18	0.152282	0.00721178
RGS4	ENSG00000117152	5999	0.219591	1.68774e-09	1.88092e-22	0.129953	9.4046e-23	0.309228	1.68774e-09
GTSE1	ENSG00000075218	51512	0.218168	6.53862e-07	1.22941e-19	0.182496	6.14704e-20	0.253839	6.53862e-07
TET1	ENSG00000138336	80312	0.217926	0.005957	4.62344e-27	0.268324	2.31172e-27	0.167529	0.005957
RPS26	ENSG00000197728	101929876	0.217514	0.00926381	1.23161e-25	0.266546	6.15806e-26	0.168483	0.00926381
ADGRG2	ENSG00000173698	10149	0.217326	6.99436e-07	1.96443e-13	0.109046	9.82215e-14	0.325607	6.99436e-07
BTF3	ENSG00000145741	689	0.216212	3.25625e-07	6.25255e-20	0.223559	3.12627e-20	0.208865	3.25625e-07
SORL1	ENSG00000137642	6653	0.215683	4.17861e-06	2.37894e-16	0.141954	1.18947e-16	0.289412	4.17861e-06
ATP2B1	ENSG00000070961	490	0.215646	1.5336e-05	6.28843e-07	0.0707804	1.5336e-05	0.360512	3.14421e-07
UBA52	ENSG00000221983	7311	0.215475	0.000322709	1.21525e-23	0.271055	6.07626e-24	0.159894	0.000322709
MSRB1	ENSG00000198736	51734	0.214836	0.0144909	2.48478e-12	0.286392	1.24239e-12	0.14328	0.0144909
RPS27A	ENSG00000143947	6233	0.212663	0.0403927	3.4309e-50	0.353776	1.71545e-50	0.0715499	0.0403927
NAA38	ENSG00000183011	84316	0.21215	0.000959609	2.57832e-07	0.0762897	0.000959609	0.348011	1.28916e-07
TPX2	ENSG00000088325	22974	0.211779	4.03131e-05	4.35525e-12	0.247438	2.17762e-12	0.17612	4.03131e-05
PARP1	ENSG00000143799	142	0.210815	6.24818e-06	7.9767e-06	0.162812	6.24818e-06	0.258819	3.98836e-06
SNRPD2	ENSG00000125743	6633	0.209796	0.0114021	3.28268e-20	0.27727	1.64134e-20	0.142322	0.0114021
LYAR	ENSG00000145220	55646	0.209199	6.41099e-06	3.63655e-13	0.121353	1.81828e-13	0.297044	6.41099e-06
FANCI	ENSG00000140525	55215	0.209033	1.6515e-10	6.09294e-13	0.0735702	3.04647e-13	0.344495	1.6515e-10
MCM4	ENSG00000104738	4173	0.208364	1.30948e-08	7.92452e-10	0.0856462	3.96226e-10	0.331083	1.30948e-08
BZW2	ENSG00000136261	28969	0.207129	3.36969e-06	2.04243e-13	0.156867	1.02122e-13	0.257391	3.36969e-06
CENPN	ENSG00000166451	55839	0.207119	4.89396e-06	8.2637e-22	0.229638	4.13185e-22	0.1846	4.89396e-06
ISYNA1	ENSG00000105655	51477	0.20647	0.000310809	6.6387e-15	0.230984	3.31935e-15	0.181956	0.000310809
CHCHD2	ENSG00000106153	51142	0.206469	0.000339814	1.43913e-08	0.101231	0.000339814	0.311708	7.19564e-09
CCNB2	ENSG00000157456	9133	0.206401	9.15259e-07	5.50122e-16	0.110211	2.75061e-16	0.302592	9.15259e-07
TIMELESS	ENSG00000111602	8914	0.205697	3.81435e-08	6.07462e-09	0.113011	3.03731e-09	0.298383	3.81435e-08
NHP2	ENSG00000145912	55651	0.205629	0.000762314	2.83546e-06	0.0969111	0.000762314	0.314346	1.41773e-06
CMSS1	ENSG00000184220	84319	0.205226	1.33777e-06	3.13087e-14	0.146293	1.56543e-14	0.26416	1.33777e-06
GGCT	ENSG00000006625	79017	0.20364	0.00153196	2.22183e-09	0.150207	1.11091e-09	0.257073	0.00153196
SHMT2	ENSG00000182199	6472	0.203627	0.000938795	1.03094e-19	0.229072	5.1547e-20	0.178181	0.000938795
POLD2	ENSG00000106628	5425	0.202932	0.000607965	2.51535e-06	0.104659	0.000607965	0.301205	1.25767e-06
RPL39L	ENSG00000163923	116832	0.202002	4.60795e-05	6.71472e-13	0.214412	3.35736e-13	0.189591	4.60795e-05
EMP2	ENSG00000213853	2013	0.201844	1.48944e-05	4.94395e-24	0.178487	2.47198e-24	0.225202	1.48944e-05
GMNN	ENSG00000112312	51053	0.20157	1.17981e-06	6.7479e-07	0.0620445	1.17981e-06	0.341095	3.37395e-07
H2AFY2	ENSG00000099284	55506	0.20149	0.00196469	1.42234e-18	0.26059	7.11169e-19	0.14239	0.00196469
ZNF738	ENSG00000172687	148203	0.201426	6.65456e-05	7.3517e-24	0.222868	3.67585e-24	0.179983	6.65456e-05
DKC1	ENSG00000130826	1736	0.201373	0.0018853	7.94008e-09	-0.0192278	0.0018853	0.421973	3.97004e-09
FAM111B	ENSG00000189057	374393	0.201258	5.9728e-10	5.4315e-11	0.0765982	2.71575e-11	0.325917	5.9728e-10
RCC1	ENSG00000180198	1104	0.201107	5.53681e-07	8.87745e-10	0.082021	4.43872e-10	0.320192	5.53681e-07
SNRPA1	ENSG00000131876	6627	0.200477	1.97353e-05	2.31009e-07	0.0505554	1.97353e-05	0.350399	1.15505e-07
RPL10	ENSG00000147403	6134	0.200224	0.00124637	1.54739e-34	0.305263	7.73695e-35	0.0951851	0.00124637
PEG10	ENSG00000242265	23089	0.200119	0.00715119	2.39599e-10	0.268508	1.19799e-10	0.131729	0.00715119
SEMA3A	ENSG00000075213	10371	0.199975	1.10153e-06	3.15708e-13	0.104463	1.57854e-13	0.295487	1.10153e-06
SAE1	ENSG00000142230	10055	0.199591	0.00239833	4.17399e-08	0.0123643	0.00239833	0.386817	2.087e-08
RPL13A	ENSG00000142541	23521	0.198858	0.021878	2.50748e-46	0.338173	1.25374e-46	0.059544	0.021878
DSCC1	ENSG00000136982	79075	0.198223	1.72326e-06	2.70223e-13	0.0298624	1.72326e-06	0.366583	1.35111e-13
UBE2I	ENSG00000103275	7329	0.197764	1.07503e-05	5.80289e-06	0.151528	2.90145e-06	0.244	1.07503e-05
RIMS2	ENSG00000176406	9699	0.195972	1.24828e-10	4.88332e-36	0.148928	2.44166e-36	0.243015	1.24828e-10
CD320	ENSG00000167775	51293	0.194666	0.000859131	8.2593e-07	0.0478924	0.000859131	0.34144	4.12965e-07
FSCN1	ENSG00000075618	6624	0.194599	4.93597e-05	1.40002e-09	0.146366	7.00012e-10	0.242833	4.93597e-05
NUF2	ENSG00000143228	83540	0.194395	5.9458e-09	6.1667e-09	0.067793	5.9458e-09	0.320996	3.08335e-09
RPL15	ENSG00000174748	6138	0.193684	0.000248254	2.98068e-36	0.276951	1.49034e-36	0.110417	0.000248254
REC8	ENSG00000100918	9985	0.192978	0.00163629	8.36862e-21	0.178195	4.18431e-21	0.207761	0.00163629
MRPL3	ENSG00000114686	11222	0.192576	0.000501472	1.14227e-06	0.116299	5.71135e-07	0.268852	0.000501472
KIF20B	ENSG00000138182	9585	0.192032	5.36911e-06	3.47107e-07	0.0938516	1.73554e-07	0.290212	5.36911e-06
HEYL	ENSG00000163909	26508	0.191606	3.47994e-10	2.23542e-20	0.139575	1.11771e-20	0.243637	3.47994e-10
RPS9	ENSG00000170889	6203	0.190195	0.0449102	2.37384e-36	0.309531	1.18692e-36	0.0708592	0.0449102
MMS22L	ENSG00000146263	253714	0.189503	1.5152e-05	5.68615e-16	0.148222	2.84307e-16	0.230785	1.5152e-05
TMEM237	ENSG00000155755	65062	0.189318	2.15632e-05	1.1965e-11	0.15265	5.98251e-12	0.225987	2.15632e-05
MMD	ENSG00000108960	23531	0.188807	4.52235e-06	5.33243e-17	0.127473	2.66621e-17	0.25014	4.52235e-06
DPYSL2	ENSG00000092964	1808	0.187943	0.000222229	4.80019e-14	0.207063	2.40009e-14	0.168824	0.000222229
SIX1	ENSG00000126778	6495	0.187601	5.79094e-08	3.33394e-08	0.05996	5.79094e-08	0.315243	1.66697e-08
POLR3K	ENSG00000161980	51728	0.187598	1.76067e-05	1.84575e-08	0.0527249	1.76067e-05	0.322471	9.22875e-09
LAMP5	ENSG00000125869	24141	0.187504	1.91089e-05	4.35103e-23	0.18501	2.17551e-23	0.189998	1.91089e-05
PSMC3IP	ENSG00000131470	29893	0.187358	3.96059e-08	6.28502e-08	0.0907764	3.96059e-08	0.28394	3.14251e-08
SPC25	ENSG00000152253	57405	0.187249	1.11908e-09	1.98303e-10	0.0713737	1.11908e-09	0.303125	9.91513e-11
OLFM3	ENSG00000118733	118427	0.186455	4.40149e-08	1.11846e-09	0.212606	4.40149e-08	0.160305	5.5923e-10
AHCY	ENSG00000101444	191	0.186301	0.000300473	2.01145e-06	0.145129	1.00572e-06	0.227473	0.000300473
MCM10	ENSG00000065328	55388	0.185904	8.73722e-07	2.68147e-15	0.0992226	1.34073e-15	0.272586	8.73722e-07
JPT2	ENSG00000206053	90861	0.185776	1.79881e-05	1.19447e-08	0.118964	5.97235e-09	0.252588	1.79881e-05
BARD1	ENSG00000138376	580	0.185163	1.13076e-05	3.7357e-08	0.0918708	1.86785e-08	0.278455	1.13076e-05
GMCL1	ENSG00000087338	64395	0.18515	0.000283523	3.55893e-13	0.171752	1.77947e-13	0.198549	0.000283523
HMGN5	ENSG00000198157	79366	0.185111	0.00291708	5.31592e-09	0.0125822	0.00291708	0.357639	2.65796e-09
HOXC9	ENSG00000180806	3225	0.184598	0.000102595	3.03467e-12	0.163532	1.51733e-12	0.205665	0.000102595
CMTM7	ENSG00000153551	112616	0.184065	1.04779e-05	3.88735e-18	0.185888	1.94367e-18	0.182242	1.04779e-05
FANCA	ENSG00000187741	2175	0.183804	0.000187672	1.4462e-29	0.162748	7.23099e-30	0.204861	0.000187672
BCL7A	ENSG00000110987	605	0.181587	0.000805403	1.62659e-08	0.0890141	8.13294e-09	0.274159	0.000805403
U2AF1	ENSG00000160201	7307	0.181546	0.0186746	6.19632e-09	0.0143071	0.0186746	0.348786	3.09816e-09
DSN1	ENSG00000149636	79980	0.181247	4.23007e-08	5.97748e-08	0.0722585	2.98874e-08	0.290236	4.23007e-08
ACYP1	ENSG00000119640	97	0.17998	8.67571e-07	2.12747e-07	0.0604167	8.67571e-07	0.299544	1.06373e-07
LHFPL6	ENSG00000183722	10186	0.179424	0.000359599	8.1841e-22	0.223841	4.09205e-22	0.135007	0.000359599
TCEAL5	ENSG00000204065	340543	0.179273	8.65103e-05	4.2492e-25	0.184243	2.1246e-25	0.174303	8.65103e-05
HNRNPC	ENSG00000092199	3183	0.179161	0.00136693	2.921e-05	0.115573	0.00136693	0.24275	1.46051e-05
SLC25A3	ENSG00000075415	5250	0.178994	0.00184098	6.10646e-12	0.199748	3.05323e-12	0.158239	0.00184098
C1orf21	ENSG00000116667	81563	0.178739	7.02074e-06	2.7882e-06	0.0150744	7.02074e-06	0.342404	1.3941e-06
STOML2	ENSG00000165283	30968	0.17829	0.0111455	6.94813e-09	0.195876	3.47406e-09	0.160705	0.0111455
KLHL23	ENSG00000213160	100526832	0.177238	0.00818547	4.81583e-16	0.159923	2.40791e-16	0.194553	0.00818547
KIFC1	ENSG00000237649	3833	0.177033	1.29941e-09	2.28771e-11	0.0983821	1.14385e-11	0.255685	1.29941e-09
ATP5PO	ENSG00000241837	539	0.17682	0.00021707	4.47411e-05	0.0975872	0.00021707	0.256053	2.23708e-05
SRPK1	ENSG00000096063	6732	0.176701	0.00161689	1.59571e-12	0.152613	7.97855e-13	0.20079	0.00161689
CDKN3	ENSG00000100526	1033	0.176024	0.00547779	1.50824e-18	0.236759	7.54122e-19	0.115289	0.00547779
CTSB	ENSG00000164733	1508	0.174822	0.0105113	7.26755e-07	0.129355	3.63378e-07	0.220289	0.0105113
SSBP1	ENSG00000106028	6742	0.174597	0.0270612	1.22716e-11	-0.112469	0.0270612	0.461663	6.13579e-12
SNHG19	ENSG00000260260		0.174597	0.00658967	2.21358e-07	0.17101	1.10679e-07	0.178183	0.00658967
MLLT11	ENSG00000213190	10962	0.173956	0.0443333	2.7072e-16	0.240668	1.3536e-16	0.107245	0.0443333
BRCA2	ENSG00000139618	675	0.173818	1.92659e-05	1.35539e-13	0.0880185	6.77694e-14	0.259617	1.92659e-05
ESCO2	ENSG00000171320	157570	0.172781	1.03562e-06	4.84012e-09	0.0489227	1.03562e-06	0.29664	2.42006e-09
UCK1	ENSG00000130717	83549	0.172489	0.00215156	1.95581e-08	0.00507132	0.00215156	0.339908	9.77907e-09
GALNT18	ENSG00000110328	374378	0.172208	4.78025e-07	1.03309e-16	0.0540839	5.16546e-17	0.290331	4.78025e-07
TMA16	ENSG00000198498	55319	0.172016	0.00116512	5.64585e-06	0.103872	2.82293e-06	0.240159	0.00116512
ACOT13	ENSG00000112304	55856	0.17142	0.00366557	8.74632e-11	0.145725	4.37316e-11	0.197115	0.00366557
MCM2	ENSG00000073111	4171	0.171096	3.13189e-07	5.67239e-07	0.050377	3.13189e-07	0.291815	2.8362e-07
PDLIM1	ENSG00000107438	9124	0.170776	0.0022203	1.68026e-10	0.139182	8.40132e-11	0.202369	0.0022203
ZNF770	ENSG00000198146	54989	0.170661	0.0198685	2.07417e-09	0.178471	1.03708e-09	0.16285	0.0198685
RPL10A	ENSG00000198755	4736	0.169765	2.2862e-06	7.09828e-19	0.176783	3.54914e-19	0.162748	2.2862e-06
NDC80	ENSG00000080986	10403	0.169733	1.32812e-08	3.36472e-11	0.0707552	1.68236e-11	0.26871	1.32812e-08
HILPDA	ENSG00000135245	29923	0.169032	0.0018431	2.10634e-20	0.209977	1.05317e-20	0.128086	0.0018431
SEC11A	ENSG00000140612	23478	0.168679	0.000584002	2.03629e-05	0.0972979	0.000584002	0.240059	1.01815e-05
BAZ1B	ENSG00000009954	9031	0.167819	0.000326254	2.82407e-06	0.127988	1.41204e-06	0.20765	0.000326254
AKR1B1	ENSG00000085662	231	0.167547	1.15833e-06	1.7424e-10	0.0552632	8.71202e-11	0.279831	1.15833e-06
SMAD9	ENSG00000120693	4093	0.167327	6.69546e-05	1.56591e-07	0.103825	7.82953e-08	0.230829	6.69546e-05
UMPS	ENSG00000114491	7372	0.16721	0.0348681	3.42158e-09	-0.0281302	0.0348681	0.36255	1.71079e-09
CLPP	ENSG00000125656	8192	0.166225	0.00118279	3.91878e-05	0.0511055	0.00118279	0.281345	1.95941e-05
CHAF1A	ENSG00000167670	10036	0.166166	2.23423e-08	1.89866e-13	0.13296	9.49328e-14	0.199372	2.23423e-08
KNOP1	ENSG00000103550	400506	0.165073	0.00142354	4.25298e-09	0.134667	2.12649e-09	0.195479	0.00142354
RAD51	ENSG00000051180	5888	0.164925	3.1213e-05	9.11615e-14	0.0439535	3.1213e-05	0.285896	4.55808e-14
GSTO1	ENSG00000148834	9446	0.163778	0.0152509	1.03391e-05	-0.0314809	0.0152509	0.359036	5.16957e-06
GGH	ENSG00000137563	8836	0.163643	6.78512e-05	4.46673e-10	0.0694677	2.23336e-10	0.257819	6.78512e-05
FAU	ENSG00000149806	2197	0.162843	0.000928287	7.22419e-19	0.201647	3.6121e-19	0.124038	0.000928287
KIF11	ENSG00000138160	3832	0.162034	1.10886e-07	3.69083e-12	0.0864095	1.84542e-12	0.237659	1.10886e-07
TPRKB	ENSG00000144034	51002	0.161852	0.0055708	4.93869e-08	0.152799	2.46935e-08	0.170905	0.0055708
LIG1	ENSG00000105486	3978	0.161638	5.04133e-06	1.74682e-10	0.0731704	8.7341e-11	0.250106	5.04133e-06
SNRPA	ENSG00000077312	6626	0.161543	0.0201655	6.18299e-13	0.212538	3.09149e-13	0.110548	0.0201655
HNRNPAB	ENSG00000197451	3182	0.1612	0.00148227	6.05772e-08	0.162516	3.02886e-08	0.159885	0.00148227
ITPR1	ENSG00000150995	3708	0.160997	0.00343508	1.87433e-34	0.166477	9.37165e-35	0.155518	0.00343508
GJC1	ENSG00000182963	10052	0.160984	6.92205e-07	1.47745e-14	0.103147	7.38727e-15	0.21882	6.92205e-07
GSTP1	ENSG00000084207	2950	0.160148	0.0373946	1.02903e-08	0.0267728	0.0373946	0.293522	5.14513e-09
OCIAD2	ENSG00000145247	132299	0.160098	0.00397227	2.78513e-08	0.176528	1.39256e-08	0.143668	0.00397227
NUP107	ENSG00000111581	57122	0.159675	2.14659e-05	9.77048e-06	0.0424953	2.14659e-05	0.276855	4.88525e-06
WDR76	ENSG00000092470	79968	0.158864	0.00026508	3.37543e-15	0.127699	1.68771e-15	0.190028	0.00026508
FAM241B	ENSG00000171224	219738	0.157617	0.000295493	2.90841e-11	0.0729898	1.45421e-11	0.242245	0.000295493
PIMREG	ENSG00000129195	54478	0.157092	1.01242e-05	9.75762e-09	0.110991	4.87881e-09	0.203193	1.01242e-05
HPDL	ENSG00000186603	84842	0.156616	6.88396e-05	1.10922e-09	0.052011	5.5461e-10	0.261222	6.88396e-05
SMARCA4	ENSG00000127616	6597	0.156612	0.00985711	4.07776e-07	0.140965	2.03888e-07	0.172259	0.00985711
CKAP2	ENSG00000136108	26586	0.156177	0.000918435	5.19245e-15	0.174113	2.59623e-15	0.138242	0.000918435
POLD3	ENSG00000077514	10714	0.155726	1.57033e-05	1.44543e-08	0.0562962	7.22716e-09	0.255156	1.57033e-05
LEF1	ENSG00000138795	51176	0.155552	0.000329121	6.42204e-25	0.14884	3.21102e-25	0.162263	0.000329121
SUV39H2	ENSG00000152455	79723	0.154608	4.49743e-05	8.72531e-13	0.0864322	4.36266e-13	0.222783	4.49743e-05
GTF3A	ENSG00000122034	2971	0.154067	0.00985305	6.70446e-05	0.0526114	0.00985305	0.255523	3.35229e-05
MAP1B	ENSG00000131711	4131	0.154051	1.60411e-06	1.58053e-08	0.0357748	7.90267e-09	0.272327	1.60411e-06
SLC38A1	ENSG00000111371	81539	0.154025	0.000537961	4.25097e-16	0.179735	2.12548e-16	0.128314	0.000537961
TTC3	ENSG00000182670	7267	0.15395	0.0473087	5.19946e-06	0.151973	2.59973e-06	0.155926	0.0473087
TCIM	ENSG00000176907	56892	0.153773	0.00039282	2.99135e-11	0.157022	1.49567e-11	0.150523	0.00039282
SRSF2	ENSG00000161547	6427	0.153676	0.025619	3.90227e-11	-0.102815	0.025619	0.410168	1.95113e-11
DDX39A	ENSG00000123136	10212	0.153595	0.0206929	5.16597e-06	-0.00447135	0.0206929	0.311662	2.58299e-06
SYTL2	ENSG00000137501	54843	0.152747	0.000131569	1.02565e-07	0.0698083	5.12825e-08	0.235686	0.000131569
IGF2BP1	ENSG00000159217	10642	0.152633	2.35691e-05	2.4016e-07	0.131248	1.2008e-07	0.174017	2.35691e-05
MAGOHB	ENSG00000111196	55110	0.152188	0.0270777	3.60145e-08	-0.0375808	0.0270777	0.341956	1.80072e-08
CCNA2	ENSG00000145386	890	0.152154	3.17668e-05	9.07535e-13	0.0856974	4.53768e-13	0.21861	3.17668e-05
CKAP4	ENSG00000136026	10970	0.152033	0.00903441	3.63216e-09	0.159613	1.81608e-09	0.144453	0.00903441
EIF1AX	ENSG00000173674	107984923	0.152015	0.00579774	0.00833107	0.103461	0.00417425	0.20057	0.00579774
ASPM	ENSG00000066279	259266	0.151899	0.000194989	3.51322e-17	0.172026	1.75661e-17	0.131773	0.000194989
HDAC2	ENSG00000196591	3066	0.151853	0.0034326	4.44603e-06	0.113638	2.22302e-06	0.190069	0.0034326
CNOT9	ENSG00000144580	9125	0.151662	0.00330945	5.33827e-07	0.113958	2.66913e-07	0.189367	0.00330945
MGME1	ENSG00000125871	92667	0.151484	0.000532424	8.6222e-05	0.0380668	0.000532424	0.264901	4.3112e-05
ZNF519	ENSG00000175322	162655	0.151183	3.78901e-05	2.77938e-07	0.0824008	1.38969e-07	0.219966	3.78901e-05
COL9A1	ENSG00000112280	1297	0.150782	9.12415e-06	2.58522e-07	0.0754336	1.29261e-07	0.22613	9.12415e-06
NUDT3	ENSG00000272325	11165	0.150468	0.00161328	2.48437e-05	0.132624	1.24219e-05	0.168313	0.00161328
SKP2	ENSG00000145604	6502	0.150391	0.000269288	4.09943e-17	0.149608	2.04971e-17	0.151174	0.000269288
POLE3	ENSG00000148229	54107	0.150361	0.00054475	4.67777e-06	0.0793541	2.33889e-06	0.221368	0.00054475
TOMM22	ENSG00000100216	56993	0.149232	0.00728014	0.00058196	0.0673901	0.00728014	0.231074	0.000291022
FDPS	ENSG00000160752	2224	0.148824	0.02373	0.00126807	0.0260563	0.02373	0.271592	0.000634238
KIF15	ENSG00000163808	56992	0.148614	6.0144e-08	2.75582e-08	0.0296383	6.0144e-08	0.267591	1.37791e-08
FAH	ENSG00000103876	2184	0.148172	1.81916e-05	8.64968e-06	0.0379057	1.81916e-05	0.258438	4.32485e-06
MTF2	ENSG00000143033	22823	0.147921	0.0151149	5.106e-06	0.110771	2.553e-06	0.18507	0.0151149
CCT4	ENSG00000115484	10575	0.147828	0.0153536	4.09675e-06	0.145239	2.04838e-06	0.150416	0.0153536
PSAT1	ENSG00000135069	29968	0.147826	5.72765e-05	9.4477e-07	0.0643353	4.72385e-07	0.231317	5.72765e-05
ZNF620	ENSG00000177842	253639	0.147674	2.74702e-05	3.71997e-05	0.0477653	1.86e-05	0.247582	2.74702e-05
PDCD5	ENSG00000105185	9141	0.147091	0.00721748	0.00830032	0.0913846	0.00415881	0.202796	0.00721748
LDHB	ENSG00000111716	3945	0.147047	0.0260219	4.18561e-15	0.219009	2.0928e-15	0.0750841	0.0260219
HADH	ENSG00000138796	3033	0.146544	0.000969541	1.83006e-07	0.0837491	9.15031e-08	0.20934	0.000969541
LINC00665	ENSG00000232677		0.146461	0.0422907	2.51178e-11	0.176581	1.25589e-11	0.11634	0.0422907
SUPT16H	ENSG00000092201	11198	0.146208	0.00164201	0.000191157	0.0689276	0.00164201	0.223488	9.55829e-05
SSRP1	ENSG00000149136	6749	0.146119	0.000417987	6.49895e-05	0.102923	3.24953e-05	0.189315	0.000417987
FRMD4B	ENSG00000114541	23150	0.14541	0.000870735	0.000633584	0.081577	0.000316842	0.209242	0.000870735
BUB3	ENSG00000154473	9184	0.145128	0.000101609	0.000178538	0.0464489	0.000101609	0.243806	8.9273e-05
E2F3	ENSG00000112242	1871	0.14507	0.0194547	5.68458e-18	0.151861	2.84229e-18	0.138279	0.0194547
PPAT	ENSG00000128059	5471	0.145062	0.0204625	2.79338e-05	0.013737	0.0204625	0.276388	1.3967e-05
RPA2	ENSG00000117748	6118	0.144297	0.000298908	7.74864e-07	0.000350417	0.000298908	0.288244	3.87432e-07
DDX46	ENSG00000145833	9879	0.144067	0.0142786	4.5222e-05	0.0570149	0.0142786	0.231118	2.26113e-05
TRPM5	ENSG00000070985	29850	0.143971	6.33251e-08	1.20718e-13	0.0473842	6.03589e-14	0.240559	6.33251e-08
GSTO2	ENSG00000065621	119391	0.143535	0.00156427	9.46821e-17	0.11953	4.7341e-17	0.167541	0.00156427
RAD54L	ENSG00000085999	8438	0.143427	7.65199e-07	2.90368e-09	0.0603649	1.45184e-09	0.22649	7.65199e-07
GPX1	ENSG00000233276	2876	0.143305	0.028695	2.49444e-06	0.163995	1.24722e-06	0.122615	0.028695
PRTFDC1	ENSG00000099256	56952	0.142668	0.000574835	4.56006e-07	0.0735646	2.28003e-07	0.211771	0.000574835
COX5A	ENSG00000178741	9377	0.142563	0.000844515	0.0016092	0.100263	0.000804926	0.184864	0.000844515
DTL	ENSG00000143476	51514	0.142039	3.57969e-05	3.10929e-18	0.113081	1.55464e-18	0.170998	3.57969e-05
TENM4	ENSG00000149256	26011	0.14138	0.0019227	3.99841e-31	0.180058	1.99921e-31	0.102703	0.0019227
FIGNL1	ENSG00000132436	63979	0.141172	0.00250209	3.3766e-07	0.0524359	1.6883e-07	0.229908	0.00250209
SMARCA5	ENSG00000153147	8467	0.140683	0.0386709	5.80948e-05	0.0237619	0.0386709	0.257605	2.90478e-05
EXO1	ENSG00000174371	9156	0.140683	1.73178e-06	9.84512e-09	0.0436308	1.73178e-06	0.237735	4.92256e-09
G6PD	ENSG00000160211	2539	0.140533	2.40394e-05	4.0196e-11	0.104409	2.0098e-11	0.176657	2.40394e-05
HACD3	ENSG00000074696	51495	0.140305	0.0489613	7.32059e-06	-0.0322988	0.0489613	0.31291	3.6603e-06
RFC2	ENSG00000049541	5982	0.139961	2.31817e-05	1.11633e-06	0.0255992	2.31817e-05	0.254322	5.58167e-07
TRMT10C	ENSG00000174173	54931	0.139092	0.00105547	1.43146e-07	0.070811	7.15729e-08	0.207373	0.00105547
MCM6	ENSG00000076003	4175	0.138774	6.81066e-05	0.000131735	0.0359759	6.58696e-05	0.241571	6.81066e-05
FADS2	ENSG00000134824	9415	0.138753	0.00023978	4.93266e-10	0.125315	2.46633e-10	0.152191	0.00023978
UNG	ENSG00000076248	7374	0.138726	0.000551798	6.75499e-06	0.0373811	3.3775e-06	0.240071	0.000551798
CSNK1E	ENSG00000213923	1454	0.138713	0.00506965	5.97124e-11	0.14268	2.98562e-11	0.134747	0.00506965
MSH6	ENSG00000116062	2956	0.138605	0.00210384	2.26577e-07	0.0981234	1.13288e-07	0.179086	0.00210384
TPP2	ENSG00000134900	7174	0.138123	0.000310666	0.000122876	0.0117769	0.000310666	0.264468	6.14399e-05
MIS18A	ENSG00000159055	54069	0.137608	0.00137135	2.68055e-11	0.0868742	1.34028e-11	0.188343	0.00137135
RPA1	ENSG00000132383	6117	0.136585	7.128e-05	0.00010593	0.045648	7.128e-05	0.227521	5.29665e-05
CKAP2L	ENSG00000169607	150468	0.136576	3.71408e-06	6.8505e-13	0.0702332	3.42525e-13	0.20292	3.71408e-06
CDCA8	ENSG00000134690	55143	0.136297	7.90837e-06	4.7908e-16	0.107469	2.3954e-16	0.165125	7.90837e-06
ILF2	ENSG00000143621	3608	0.136265	0.00822562	5.36486e-05	0.0578001	0.00822562	0.21473	2.68247e-05
BRD3	ENSG00000169925	8019	0.135796	0.00113404	1.93366e-05	0.0981288	9.66834e-06	0.173464	0.00113404
ANP32A	ENSG00000140350	8125	0.13499	0.00379347	0.000106201	0.0847862	5.31021e-05	0.185194	0.00379347
PSIP1	ENSG00000164985	11168	0.134985	0.0139759	0.000123894	0.0548447	0.0139759	0.215125	6.1949e-05
DCTPP1	ENSG00000179958	79077	0.134974	0.00331958	0.000253592	0.0255301	0.00331958	0.244418	0.000126804
RTRAF	ENSG00000087302	51637	0.134278	0.0175954	7.81828e-05	0.129718	3.90922e-05	0.138838	0.0175954
MPG	ENSG00000103152	4350	0.134266	0.0310561	3.40691e-07	0.107879	1.70345e-07	0.160653	0.0310561
FANCD2	ENSG00000144554	2177	0.134174	6.45622e-06	1.47473e-17	0.120252	7.37366e-18	0.148096	6.45622e-06
TMEM246	ENSG00000165152	84302	0.133856	0.000155286	7.55018e-18	0.0997628	3.77509e-18	0.167949	0.000155286
DEF8	ENSG00000140995	54849	0.13376	0.0193469	3.54821e-08	0.113847	1.77411e-08	0.153674	0.0193469
IFI27L1	ENSG00000165948	122509	0.133724	5.77511e-05	1.56269e-06	0.0444183	5.77511e-05	0.223031	7.81347e-07
SMARCC1	ENSG00000173473	6599	0.133721	0.0353458	3.40679e-06	0.141087	1.7034e-06	0.126355	0.0353458
MRPL37	ENSG00000116221	51253	0.133471	0.0016996	3.60357e-06	0.0607855	1.80179e-06	0.206157	0.0016996
RBMX2	ENSG00000134597	51634	0.13337	0.00133428	1.07745e-05	0.071738	5.38728e-06	0.195003	0.00133428
DTD1	ENSG00000125821	92675	0.133216	0.0223286	1.2094e-08	0.12425	6.04699e-09	0.142183	0.0223286
EXOSC9	ENSG00000123737	5393	0.132956	0.000133394	4.94755e-05	0.0278945	2.47381e-05	0.238018	0.000133394
FH	ENSG00000091483	2271	0.132829	0.0221656	4.29174e-05	-0.0327985	0.0221656	0.298457	2.14589e-05
XRN2	ENSG00000088930	22803	0.132524	0.0286026	0.000122468	0.0311229	0.0286026	0.233924	6.12358e-05
ATP1B3	ENSG00000069849	483	0.132354	0.000196985	6.88873e-07	0.0891544	3.44436e-07	0.175553	0.000196985
NDUFS5	ENSG00000168653	4725	0.132273	0.0224395	0.000251653	0.11831	0.000125834	0.146236	0.0224395
MGMT	ENSG00000170430	4255	0.132203	0.00123899	0.00205042	0.02668	0.00123899	0.237726	0.00102573
RNASEH2B	ENSG00000136104	79621	0.13212	4.42097e-05	5.3515e-06	0.0678167	4.42097e-05	0.196424	2.67576e-06
RACGAP1	ENSG00000161800	29127	0.13212	0.000185467	4.72128e-09	0.0675182	2.36064e-09	0.196721	0.000185467
LRR1	ENSG00000165501	122769	0.131933	3.68064e-07	2.46463e-07	0.0468945	1.23231e-07	0.216971	3.68064e-07
RNF175	ENSG00000145428	285533	0.131868	7.72348e-05	2.14057e-15	0.107379	1.07029e-15	0.156357	7.72348e-05
NSMCE4A	ENSG00000107672	54780	0.131308	0.000799436	6.53832e-05	0.0124376	0.000799436	0.250179	3.26921e-05
SPG21	ENSG00000090487	51324	0.131271	0.0110801	2.67982e-05	0.121099	1.33992e-05	0.141442	0.0110801
HNRNPA1L2	ENSG00000139675	144983	0.131092	0.0382233	6.61684e-15	0.195525	3.30842e-15	0.0666589	0.0382233
NUDT15	ENSG00000136159	55270	0.130849	0.002516	6.51358e-06	-0.0237255	0.002516	0.285423	3.2568e-06
FKBP5	ENSG00000096060	2289	0.129115	8.69395e-06	7.86312e-13	0.0905473	3.93156e-13	0.167684	8.69395e-06
C20orf27	ENSG00000101220	54976	0.12896	0.0494893	8.11002e-13	0.139295	4.05501e-13	0.118625	0.0494893
GPATCH4	ENSG00000160818	54865	0.128575	0.00177073	0.000552937	0.024926	0.000276506	0.232224	0.00177073
OIP5	ENSG00000104147	11339	0.128427	8.92967e-06	1.82732e-08	0.0666871	9.1366e-09	0.190167	8.92967e-06
PRDX4	ENSG00000123131	10549	0.128059	0.0234233	0.000100119	0.093329	5.00607e-05	0.162789	0.0234233
MKKS	ENSG00000125863	8195	0.127729	0.0200049	0.000514078	0.0213664	0.0200049	0.234092	0.000257072
ALDH7A1	ENSG00000164904	501	0.127274	0.02	7.65404e-05	-0.0179159	0.02	0.272464	3.82709e-05
FAM136A	ENSG00000035141	84908	0.127218	0.00873142	0.00306688	0.0133209	0.00873142	0.241114	0.00153462
DEPDC1B	ENSG00000035499	55789	0.126894	2.00397e-05	9.48543e-10	0.0635186	4.74271e-10	0.190269	2.00397e-05
RMI1	ENSG00000178966	80010	0.126797	0.00669255	1.20005e-07	-0.00385362	0.00669255	0.257447	6.00026e-08
GALNT7	ENSG00000109586	51809	0.126616	0.000555951	1.62314e-07	0.0622028	8.11568e-08	0.191029	0.000555951
TACC3	ENSG00000013810	10460	0.126589	0.00632629	3.34136e-20	0.157839	1.67068e-20	0.0953388	0.00632629
SPATA33	ENSG00000167523	124045	0.126541	0.00381427	2.14528e-08	0.130577	1.07264e-08	0.122504	0.00381427
MELK	ENSG00000165304	9833	0.1264	6.45622e-06	2.29185e-08	0.0597452	1.14592e-08	0.193055	6.45622e-06
TRIP13	ENSG00000071539	9319	0.126267	5.86132e-07	6.50823e-10	0.0621532	3.25411e-10	0.190381	5.86132e-07
CTPS1	ENSG00000171793	1503	0.124914	0.000355135	3.15574e-05	0.0239363	0.000355135	0.225892	1.57788e-05
RAD51C	ENSG00000108384	5889	0.124372	0.00199003	3.32394e-08	0.102866	1.66197e-08	0.145878	0.00199003
PARPBP	ENSG00000185480	55010	0.12397	0.000196216	3.26783e-07	0.0341628	0.000196216	0.213778	1.63392e-07
POLR2D	ENSG00000144231	5433	0.123703	0.00344946	1.55283e-06	0.116627	7.76416e-07	0.13078	0.00344946
CCNB1	ENSG00000134057	891	0.123145	0.00823771	2.28067e-10	0.0762971	1.14034e-10	0.169992	0.00823771
EIF5B	ENSG00000158417	9669	0.123114	0.0156535	0.00271268	0.0528996	0.0156535	0.193328	0.00135726
SLC7A11	ENSG00000151012	23657	0.122724	4.36598e-06	4.59345e-06	0.0277615	4.36598e-06	0.217686	2.29673e-06
PTBP1	ENSG00000011304	5725	0.122719	0.0206817	0.0127891	0.0409127	0.0206817	0.204526	0.00641514
BCL2L12	ENSG00000126453	83596	0.12218	0.000442643	5.76387e-07	0.0918765	2.88194e-07	0.152483	0.000442643
EPRS	ENSG00000136628	2058	0.121821	0.00400299	0.00211528	-0.0131346	0.00400299	0.256777	0.0010582
EXOSC8	ENSG00000120699	11340	0.12154	0.000818475	0.000199605	0.0531602	9.98074e-05	0.189921	0.000818475
TMA7	ENSG00000232112	51372	0.12132	0.0111526	9.87562e-05	0.107241	4.93793e-05	0.1354	0.0111526
CCT2	ENSG00000166226	10576	0.120409	0.0154699	0.00110923	0.0320922	0.0154699	0.208726	0.000554767
RNPS1	ENSG00000205937	10921	0.120314	0.0137486	0.0213621	0.070456	0.0137486	0.170172	0.0107387
PROX1	ENSG00000117707	5629	0.119506	0.000432683	5.22699e-08	0.0446579	2.6135e-08	0.194355	0.000432683
FOXRED1	ENSG00000110074	55572	0.119497	0.000499923	0.000247762	0.028046	0.000123889	0.210948	0.000499923
GPR161	ENSG00000143147	23432	0.119371	0.0035825	1.00287e-19	0.144859	5.01436e-20	0.0938828	0.0035825
RPP30	ENSG00000148688	10556	0.119349	0.00892669	1.61793e-06	0.00676302	0.00892669	0.231935	8.08965e-07
NUP62	ENSG00000213024	23636	0.11892	0.000244929	2.92122e-06	0.0624499	1.46061e-06	0.17539	0.000244929
ORMDL3	ENSG00000172057	94103	0.118855	0.00921594	5.22881e-07	0.0681321	2.6144e-07	0.169579	0.00921594
MPHOSPH6	ENSG00000135698	10200	0.118712	0.000159253	5.31556e-05	0.0366449	2.65782e-05	0.20078	0.000159253
NT5C3B	ENSG00000141698	115024	0.118354	0.00949927	0.00430924	0.0796154	0.00215694	0.157092	0.00949927
UBXN2A	ENSG00000173960	165324	0.118291	0.0240576	1.08477e-05	0.054393	5.42389e-06	0.182189	0.0240576
EVL	ENSG00000196405	51466	0.118163	0.00804808	5.62664e-05	0.0715536	2.81336e-05	0.164772	0.00804808
CAMTA1	ENSG00000171735	23261	0.1181	0.0094505	0.00475384	0.0733642	0.0094505	0.162835	0.00237975
NRM	ENSG00000137404	11270	0.117889	0.00067787	1.13776e-12	0.107228	5.68881e-13	0.12855	0.00067787
LURAP1L	ENSG00000153714	286343	0.117859	0.0021191	0.000630228	0.0381486	0.000315164	0.197569	0.0021191
CLNS1A	ENSG00000074201	1207	0.117802	0.0306363	4.12243e-05	0.137904	2.06124e-05	0.0976999	0.0306363
SMARCB1	ENSG00000099956	6598	0.117305	0.00238317	0.000260842	0.111579	0.000130429	0.123031	0.00238317
NDUFAF6	ENSG00000156170	137682	0.116957	0.0122364	1.60663e-06	-0.0240241	0.0122364	0.257938	8.03313e-07
FSD1	ENSG00000105255	79187	0.116901	7.42851e-05	2.51836e-12	0.0741934	1.25918e-12	0.159608	7.42851e-05
GAMT	ENSG00000130005	2593	0.116706	0.00956182	1.16082e-05	0.0722258	5.80412e-06	0.161186	0.00956182
ZWILCH	ENSG00000174442	55055	0.116605	0.00726696	0.000124159	0.0501622	6.20816e-05	0.183049	0.00726696
MRPS15	ENSG00000116898	64960	0.115786	0.0131936	0.0213474	0.0379115	0.0131936	0.193661	0.0107313
PLIN2	ENSG00000147872	123	0.115686	0.000707784	3.66235e-06	0.0662233	1.83118e-06	0.165148	0.000707784
PUS7	ENSG00000091127	54517	0.115349	0.000501941	4.57724e-09	0.0559353	2.28862e-09	0.174762	0.000501941
SFXN1	ENSG00000164466	94081	0.115274	0.0230591	3.27592e-08	0.130192	1.63796e-08	0.100356	0.0230591
FAM161A	ENSG00000170264	84140	0.115271	0.0182253	9.07349e-12	0.121921	4.53675e-12	0.108621	0.0182253
CYREN	ENSG00000122783	78996	0.115192	0.0253993	0.00136642	-0.0188792	0.0253993	0.249264	0.000683446
GINS1	ENSG00000101003	9837	0.115103	5.09109e-05	7.53428e-06	0.0418505	3.76715e-06	0.188356	5.09109e-05
NUP43	ENSG00000120253	348995	0.115059	0.00178401	2.93133e-07	0.0538678	1.46567e-07	0.176249	0.00178401
FOXN3	ENSG00000053254	1112	0.114883	0.0336525	6.97827e-10	0.0853741	3.48913e-10	0.144392	0.0336525
MRPL23	ENSG00000214026	107987373	0.114737	0.00420429	0.00336042	0.0542304	0.00420429	0.175244	0.00168162
ZCCHC7	ENSG00000147905	84186	0.114351	0.0272029	1.15342e-07	0.0745801	5.76711e-08	0.154121	0.0272029
WDHD1	ENSG00000198554	11169	0.114208	0.000497064	2.05921e-05	0.0646916	1.02961e-05	0.163725	0.000497064
HSPB11	ENSG00000081870	51668	0.11406	0.0102724	0.000552805	0.019823	0.000276441	0.208297	0.0102724
ZC3H8	ENSG00000144161	84524	0.113854	0.0122424	1.41416e-09	0.0966209	7.07081e-10	0.131086	0.0122424
LRRCC1	ENSG00000133739	85444	0.113513	0.027221	7.0866e-11	0.0822299	3.5433e-11	0.144797	0.027221
B3GNT5	ENSG00000176597	84002	0.113336	0.0292929	8.24835e-06	-0.0230482	0.0292929	0.24972	4.12418e-06
CCT6A	ENSG00000146731	908	0.113089	0.0106835	3.82281e-05	0.0933937	1.91142e-05	0.132785	0.0106835
NBEAL1	ENSG00000144426	65065	0.112952	0.0144275	0.0262008	0.0691081	0.0131873	0.156797	0.0144275
ID2	ENSG00000115738	3398	0.112922	0.021607	6.2966e-05	-0.0623839	0.021607	0.288228	3.14835e-05
KPNA3	ENSG00000102753	3839	0.112815	0.0107702	0.000246649	-0.00411968	0.0107702	0.229749	0.000123332
NCAM1	ENSG00000149294	4684	0.112398	0.000687282	8.13025e-11	0.107758	4.06512e-11	0.117037	0.000687282
MIS18BP1	ENSG00000129534	55320	0.112391	0.017178	0.000140847	0.0702313	7.04261e-05	0.154551	0.017178
UBL7-AS1	ENSG00000247240		0.112319	0.00425223	9.50559e-10	0.0857803	4.75279e-10	0.138857	0.00425223
PALM	ENSG00000099864	5064	0.112291	0.00264961	7.56817e-11	0.0700703	3.78409e-11	0.154511	0.00264961
TEDC2	ENSG00000162062	80178	0.112159	0.00124942	1.88879e-10	0.0737509	9.44397e-11	0.150566	0.00124942
MLH1	ENSG00000076242	4292	0.111395	0.00362651	1.54381e-05	-0.00294874	0.00362651	0.225739	7.71907e-06
QSER1	ENSG00000060749	79832	0.111343	0.00573951	0.000364866	0.027296	0.00573951	0.195389	0.00018245
OLA1	ENSG00000138430	29789	0.110696	0.0146469	0.000415982	0.0922905	0.000208013	0.129101	0.0146469
RANBP17	ENSG00000204764	64901	0.110668	0.00237999	6.61002e-07	0.0480486	3.30501e-07	0.173287	0.00237999
SETDB2	ENSG00000136169	83852	0.110575	0.00525817	1.36533e-07	0.0720299	6.82664e-08	0.149121	0.00525817
MSI1	ENSG00000135097	4440	0.110452	0.00114443	0.000178672	0.00947786	8.934e-05	0.211425	0.00114443
PPIL1	ENSG00000137168	51645	0.110349	0.00196429	0.000460545	0.0382981	0.000230299	0.1824	0.00196429
PRIM2	ENSG00000146143	5558	0.110259	0.000159802	2.99236e-09	0.0648568	1.49618e-09	0.15566	0.000159802
ZNF90	ENSG00000213988	7643	0.110161	0.0213381	2.26585e-08	0.0901708	1.13293e-08	0.130151	0.0213381
CCDC138	ENSG00000163006	165055	0.110134	0.0144713	4.44349e-12	0.0729473	2.22175e-12	0.147322	0.0144713
CNTLN	ENSG00000044459	54875	0.110014	0.00107539	3.98083e-10	0.106591	1.99042e-10	0.113438	0.00107539
UBR7	ENSG00000012963	55148	0.109948	0.0278637	3.95772e-05	-0.00374078	0.0278637	0.223636	1.97888e-05
ALG8	ENSG00000159063	79053	0.109756	0.0264934	3.67063e-08	0.0559428	1.83532e-08	0.16357	0.0264934
TIPIN	ENSG00000075131	54962	0.109052	0.00597297	0.000328191	0.00636678	0.00597297	0.211738	0.000164109
TIMM9	ENSG00000100575	26520	0.108891	0.00716759	8.08833e-05	0.0815871	4.04425e-05	0.136195	0.00716759
ZNF385C	ENSG00000187595	201181	0.108429	0.0101029	1.42147e-30	0.144268	7.10735e-31	0.0725893	0.0101029
BUB1	ENSG00000169679	699	0.108184	2.87397e-05	1.86015e-07	0.0438018	9.30075e-08	0.172566	2.87397e-05
CCHCR1	ENSG00000204536	54535	0.108071	0.00488218	7.42383e-07	0.0559411	3.71191e-07	0.160201	0.00488218
GALNT1	ENSG00000141429	2589	0.107801	0.0498647	1.48301e-11	0.134719	7.41503e-12	0.0808836	0.0498647
BTG3	ENSG00000154640	10950	0.107694	0.00154094	0.00120567	0.0158996	0.00154094	0.199489	0.000603019
TALDO1	ENSG00000177156	6888	0.107174	0.0140341	0.00575369	0.0116795	0.0140341	0.202669	0.002881
C1QTNF4	ENSG00000172247	114900	0.107095	0.0450938	1.76788e-16	0.123966	8.83938e-17	0.0902244	0.0450938
GINS4	ENSG00000147536	84296	0.10689	0.0424576	2.08654e-19	0.136017	1.04327e-19	0.0777625	0.0424576
PAFAH1B3	ENSG00000079462	5050	0.106863	0.0377623	3.60168e-05	0.127416	1.80086e-05	0.0863108	0.0377623
UBE2E1	ENSG00000170142	7324	0.106599	0.0182547	0.00124343	0.0241516	0.000621909	0.189047	0.0182547
DHX33	ENSG00000005100	56919	0.106446	0.000755456	8.32657e-05	0.037056	4.16337e-05	0.175837	0.000755456
ZFP82	ENSG00000181007	284406	0.106395	0.010295	3.9183e-06	0.0610854	1.95915e-06	0.151705	0.010295
NUP160	ENSG00000030066	23279	0.105872	0.011143	0.000222558	0.0281293	0.000111285	0.183615	0.011143
PGBD1	ENSG00000137338	84547	0.105786	0.00358619	0.000155017	0.0240923	0.00358619	0.18748	7.75117e-05
TTF2	ENSG00000116830	8458	0.105562	0.00123698	1.96033e-07	0.0551739	9.80165e-08	0.15595	0.00123698
RALY	ENSG00000125970	22913	0.105503	0.0061996	0.00578921	0.0552288	0.0061996	0.155777	0.00289881
YEATS4	ENSG00000127337	8089	0.105433	0.00262015	1.21012e-05	0.0687709	6.05059e-06	0.142094	0.00262015
BOLA3	ENSG00000163170	388962	0.105378	0.00946137	0.000328036	0.045504	0.000164032	0.165252	0.00946137
EDARADD	ENSG00000186197	128178	0.105168	0.00142179	1.79298e-13	0.0474581	8.96492e-14	0.162877	0.00142179
DPYSL4	ENSG00000151640	10570	0.105066	0.00129645	2.2766e-07	0.0563462	1.1383e-07	0.153787	0.00129645
HJURP	ENSG00000123485	55355	0.104445	5.88051e-05	2.02295e-07	0.0457107	1.01147e-07	0.16318	5.88051e-05
NAV2	ENSG00000166833	89797	0.104273	0.00717186	0.00724466	0.0357064	0.00362891	0.172839	0.00717186
POC1A	ENSG00000164087	25886	0.104265	2.53215e-06	1.7802e-06	0.035173	8.90098e-07	0.173356	2.53215e-06
NARF	ENSG00000141562	26502	0.104003	0.0415627	1.05e-08	0.140651	5.25002e-09	0.0673541	0.0415627
CNOT10	ENSG00000182973	25904	0.103524	0.00972099	5.566e-08	0.0657778	2.783e-08	0.14127	0.00972099
HMGXB4	ENSG00000100281	10042	0.10343	0.000879923	0.000744398	0.022543	0.000879923	0.184316	0.000372268
ASRGL1	ENSG00000162174	80150	0.103407	0.000794882	0.000133094	0.0265466	6.65493e-05	0.180268	0.000794882
GMPS	ENSG00000163655	8833	0.103323	0.0226016	1.34457e-05	0.0789585	6.72289e-06	0.127688	0.0226016
ARL2	ENSG00000213465	402	0.102787	0.00880596	0.000743987	0.0645127	0.000372063	0.141062	0.00880596
PRKAR2A	ENSG00000114302	5576	0.102466	0.0239625	0.000773031	0.0534469	0.00038659	0.151485	0.0239625
DNA2	ENSG00000138346	1763	0.102355	0.000190512	6.34434e-09	0.0442323	3.17217e-09	0.160477	0.000190512
ALKBH2	ENSG00000189046	121642	0.102049	0.0264226	6.92836e-07	0.0606876	3.46418e-07	0.14341	0.0264226
NNT-AS1	ENSG00000248092		0.102041	0.0059766	2.95933e-08	0.055195	1.47967e-08	0.148887	0.0059766
SF3A3	ENSG00000183431	10946	0.102009	0.00690174	0.00154384	-0.0135469	0.00690174	0.217565	0.000772218
CHCHD3	ENSG00000106554	54927	0.101736	0.00259849	0.00458	0.0409805	0.00229263	0.162491	0.00259849
TCTEX1D2	ENSG00000213123	255758	0.101435	0.00169368	0.000210433	0.0514164	0.000105222	0.151454	0.00169368
RRS1	ENSG00000179041	23212	0.101363	0.0206349	0.00119982	-0.0124721	0.0206349	0.215199	0.000600088
KIF23	ENSG00000137807	9493	0.101152	0.000204057	6.88604e-07	0.0348166	3.44302e-07	0.167486	0.000204057
CREB3L4	ENSG00000143578	148327	0.101052	0.00526581	9.33239e-11	0.0693153	4.66619e-11	0.132789	0.00526581
SERBP1	ENSG00000142864	26135	0.100851	0.0407038	0.00993716	0.046336	0.0407038	0.155366	0.00498099
DLGAP5	ENSG00000126787	9787	0.10082	0.00432878	7.73362e-11	0.0884773	3.86681e-11	0.113162	0.00432878
MTAP	ENSG00000099810	4507	0.100611	0.00121499	0.000691273	0.0345988	0.000345696	0.166623	0.00121499
SFR1	ENSG00000156384	119392	0.100571	0.00478977	0.00275974	0.00476556	0.00478977	0.196375	0.00138082
ARRB2	ENSG00000141480	409	0.0998996	0.00805729	8.90362e-14	0.107285	4.45181e-14	0.0925143	0.00805729
EIF5A	ENSG00000132507	1984	0.0993935	0.000380981	2.87196e-08	-0.173794	0.000380981	0.372581	1.43598e-08
RRP1B	ENSG00000160208	23076	0.0991082	0.00298109	4.78311e-05	0.0575667	2.39158e-05	0.14065	0.00298109
MAST4	ENSG00000069020	375449	0.0985702	0.0122098	2.30483e-07	0.064108	1.15241e-07	0.133032	0.0122098
IPO9	ENSG00000198700	55705	0.0985318	0.00133795	3.61058e-05	0.0730322	1.80531e-05	0.124031	0.00133795
NARS2	ENSG00000137513	79731	0.098453	0.0163255	8.9283e-11	0.0788412	4.46415e-11	0.118065	0.0163255
GNL2	ENSG00000134697	29889	0.0983585	0.0125414	0.000907756	0.0124892	0.0125414	0.184228	0.000453981
PLVAP	ENSG00000130300	83483	0.0983112	0.00077087	1.44468e-06	0.0695622	7.22342e-07	0.12706	0.00077087
MRPS17	ENSG00000239789	51373	0.0981116	0.000642361	0.000872322	0.0155389	0.000436256	0.180684	0.000642361
ELP3	ENSG00000134014	55140	0.0981073	0.00286161	0.000238967	-0.00820588	0.00286161	0.204421	0.00011949
USP49	ENSG00000164663	25862	0.0980426	0.00373141	3.89608e-12	0.0757775	1.94804e-12	0.120308	0.00373141
NRP2	ENSG00000118257	8828	0.0976759	0.00900014	5.48658e-06	-0.0792654	0.00900014	0.274617	2.74329e-06
HDGF	ENSG00000143321	3068	0.097457	0.0170855	0.00901915	0.013941	0.0170855	0.180973	0.00451979
NSUN6	ENSG00000241058	221078	0.097347	0.00194512	3.25309e-06	0.0409646	1.62655e-06	0.153729	0.00194512
AFDN	ENSG00000130396	4301	0.0971666	0.00973779	0.00845354	-0.00849255	0.00973779	0.202826	0.00423574
RNF44	ENSG00000146083	22838	0.0971639	0.00254756	6.46186e-05	0.0465875	3.23098e-05	0.14774	0.00254756
ARHGAP11A	ENSG00000198826	9824	0.0971519	2.42201e-05	8.94187e-08	0.0769837	4.47093e-08	0.11732	2.42201e-05
CDC45	ENSG00000093009	8318	0.097008	0.000195018	1.23063e-06	0.036148	6.15315e-07	0.157868	0.000195018
MTHFD1	ENSG00000100714	4522	0.0966862	0.000390451	5.37251e-05	0.0278341	2.68629e-05	0.165538	0.000390451
CPPED1	ENSG00000103381	55313	0.0964014	0.00228299	0.000264611	0.0297775	0.000132314	0.163025	0.00228299
GCAT	ENSG00000100116	23464	0.0961534	0.0326317	0.000227674	0.0532823	0.000113844	0.139025	0.0326317
DERA	ENSG00000023697	51071	0.0960322	0.00788244	1.65415e-06	0.0333958	8.27077e-07	0.158669	0.00788244
FLVCR1	ENSG00000162769	28982	0.0955687	0.000258618	0.00021816	0.0292887	0.000109086	0.161849	0.000258618
ATIC	ENSG00000138363	471	0.0953333	0.000610205	0.000266331	0.0138552	0.000133175	0.176811	0.000610205
GDI2	ENSG00000057608	2665	0.0952955	0.0156651	0.0166178	0.0721276	0.0083437	0.118463	0.0156651
HLTF	ENSG00000071794	6596	0.0949771	0.00652604	0.00019817	-0.0184387	0.00652604	0.208393	9.90901e-05
CS	ENSG00000062485	1431	0.0947243	0.0435843	1.9023e-11	0.127517	9.51148e-12	0.0619311	0.0435843
HAUS5	ENSG00000249115	23354	0.0945731	0.0244862	1.42365e-08	0.0702048	7.11824e-09	0.118941	0.0244862
NUDT11	ENSG00000196368	55190	0.0943436	0.0163442	4.57003e-16	0.0883755	2.28501e-16	0.100312	0.0163442
ATP13A3	ENSG00000133657	79572	0.0941409	0.00927619	0.0151247	0.00536875	0.00927619	0.182913	0.00759115
CAMK1D	ENSG00000183049	57118	0.0939164	0.0108102	8.72763e-07	0.0522589	4.36381e-07	0.135574	0.0108102
DCLRE1C	ENSG00000152457	64421	0.0936464	0.00802081	4.4751e-07	0.076107	2.23755e-07	0.111186	0.00802081
TDP1	ENSG00000042088	55775	0.0936177	0.000873627	8.90689e-06	-0.00799983	0.000873627	0.195235	4.45346e-06
BLM	ENSG00000197299	641	0.093542	0.000207842	4.71499e-12	0.0580587	2.35749e-12	0.129025	0.000207842
TOMM5	ENSG00000175768	401505	0.0935276	0.0102143	0.000107845	0.0503038	5.39242e-05	0.136751	0.0102143
USP10	ENSG00000103194	9100	0.0934833	0.0129303	0.00241816	-0.00695562	0.0129303	0.193922	0.00120981
CHEK2	ENSG00000183765	11200	0.0934526	3.09049e-05	1.69953e-06	0.0264052	8.49766e-07	0.1605	3.09049e-05
ACTL6A	ENSG00000136518	86	0.0928574	0.0295275	0.000324666	-0.0302779	0.0295275	0.215993	0.000162346
ZNF124	ENSG00000196418	7678	0.0925285	0.00305932	3.45437e-05	0.045101	1.7272e-05	0.139956	0.00305932
TMEM107	ENSG00000179029	84314	0.0924505	3.82935e-05	6.3395e-06	0.0498039	3.16976e-06	0.135097	3.82935e-05
SPDL1	ENSG00000040275	54908	0.0921731	0.00253446	1.24497e-10	0.084529	6.22486e-11	0.0998172	0.00253446
NOP58	ENSG00000055044	51602	0.0920101	0.0147744	0.00395746	0.00670908	0.00198069	0.177311	0.0147744
ANAPC11	ENSG00000141552	51529	0.091894	0.022789	9.17115e-05	-0.081422	0.022789	0.26521	4.58568e-05
OSBPL10	ENSG00000144645	114884	0.0917964	6.05243e-05	2.71105e-05	0.0127598	1.35554e-05	0.170833	6.05243e-05
DAXX	ENSG00000204209	1616	0.0914859	0.00952171	5.9181e-05	-0.0144919	0.00952171	0.197464	2.95909e-05
HMMR	ENSG00000072571	3161	0.0914592	0.00451844	1.05731e-11	0.0890514	5.28654e-12	0.0938669	0.00451844
DGUOK	ENSG00000114956	1716	0.0912337	0.0192475	0.0171114	0.079691	0.00859261	0.102776	0.0192475
TTI1	ENSG00000101407	9675	0.0911522	0.0306506	0.00157835	0.00212546	0.0306506	0.180179	0.000789485
C7orf50	ENSG00000146540	84310	0.0911139	0.0214101	0.0263348	0.0610818	0.0214101	0.121146	0.0132553
WDR34	ENSG00000119333	89891	0.0909195	0.00893123	0.00367125	-0.0356053	0.00893123	0.217444	0.00183731
CDCA2	ENSG00000184661	157313	0.0908106	0.000469791	6.86962e-10	0.056412	3.43481e-10	0.125209	0.000469791
GNPDA1	ENSG00000113552	10007	0.0908078	0.00808113	1.17582e-05	0.0809123	5.87909e-06	0.100703	0.00808113
IDH1	ENSG00000138413	3417	0.0906995	0.00515411	0.000149108	0.0452549	7.45569e-05	0.136144	0.00515411
CLN6	ENSG00000128973	54982	0.0904878	0.00980514	0.00363988	-0.0127152	0.00980514	0.193691	0.0018216
NUBP2	ENSG00000095906	10101	0.0904723	0.0281447	0.000265158	0.0737278	0.000132588	0.107217	0.0281447
GNB5	ENSG00000069966	10681	0.0904372	0.00983542	2.48275e-09	0.0661434	1.24138e-09	0.114731	0.00983542
RTKN2	ENSG00000182010	219790	0.0899835	0.00164779	2.71735e-07	0.0627044	1.35867e-07	0.117263	0.00164779
BABAM1	ENSG00000105393	29086	0.089912	0.0438535	0.0398214	0.0228144	0.020113	0.15701	0.0438535
SHMT1	ENSG00000176974	6470	0.0899095	0.00732527	0.00044525	0.044958	0.00022265	0.134861	0.00732527
CHD1L	ENSG00000131778	9557	0.0897519	0.00380319	4.58985e-05	0.0425195	2.29495e-05	0.136984	0.00380319
KNL1	ENSG00000137812	57082	0.0896794	6.97048e-05	4.07757e-05	0.0487598	2.0388e-05	0.130599	6.97048e-05
ACAT2	ENSG00000120437	39	0.0896697	0.00193154	0.00163286	-0.00931845	0.00193154	0.188658	0.000816763
NME7	ENSG00000143156	29922	0.0895248	0.00876838	0.00584401	-0.0162499	0.00876838	0.195299	0.00292629
ZRANB3	ENSG00000121988	84083	0.0892012	0.00010554	0.000113663	0.0335116	0.00010554	0.144891	5.68333e-05
DFFA	ENSG00000160049	1676	0.0886795	0.045293	0.000384705	0.0518586	0.000192371	0.125501	0.045293
XPO1	ENSG00000082898	7514	0.0883524	0.00738146	0.00143983	0.0522942	0.000720176	0.124411	0.00738146
CCP110	ENSG00000103540	9738	0.0879636	0.000214786	2.36567e-08	0.0691559	1.18284e-08	0.106771	0.000214786
CCDC137	ENSG00000185298	339230	0.0879208	0.000864624	0.000906597	0.0255132	0.000453401	0.150328	0.000864624
EIF2B4	ENSG00000115211	8890	0.0878492	0.014749	0.000431268	0.0308749	0.000215657	0.144824	0.014749
HPRT1	ENSG00000165704	3251	0.0875682	0.005656	0.000463312	-0.0278808	0.005656	0.203017	0.000231683
ZSWIM7	ENSG00000214941	125150	0.0873767	0.0212599	0.00763087	0.0431554	0.00382274	0.131598	0.0212599
KIF1BP	ENSG00000198954	26128	0.0873007	0.00322103	0.000142473	0.0191319	7.1239e-05	0.155469	0.00322103
LMNB1	ENSG00000113368	4001	0.0872087	0.0326414	2.42399e-12	0.0983502	1.212e-12	0.0760672	0.0326414
SLC20A1	ENSG00000144136	6574	0.0872005	0.000560476	0.000396499	0.00763181	0.000560476	0.166769	0.000198269
FAM104B	ENSG00000182518	90736	0.0870412	0.00846501	0.00884199	-0.0049723	0.00846501	0.179055	0.00443081
CSRP2	ENSG00000175183	1466	0.0867195	0.0397478	3.87359e-12	0.0942036	1.9368e-12	0.0792355	0.0397478
DESI2	ENSG00000121644	51029	0.0865026	0.0355688	0.000323518	0.0194412	0.000161772	0.153564	0.0355688
SLC16A9	ENSG00000165449	220963	0.0862035	0.00122207	0.000452763	0.00988378	0.00122207	0.162523	0.000226407
RAD23B	ENSG00000119318	5887	0.0861592	0.017637	0.0203956	0.0122243	0.017637	0.160094	0.0102503
HNRNPD	ENSG00000138668	3184	0.0861412	0.0394809	0.0037246	0.0745853	0.00186404	0.0976972	0.0394809
DDX11	ENSG00000013573	1663	0.0859787	0.000766582	6.5256e-10	0.0567787	3.2628e-10	0.115179	0.000766582
NOL11	ENSG00000130935	25926	0.0857009	0.00866917	0.00459645	0.011885	0.00230087	0.159517	0.00866917
ARL6IP6	ENSG00000177917	151188	0.085398	0.0172808	0.000204986	-0.00960019	0.0172808	0.180396	0.000102498
FOXP1	ENSG00000114861	27086	0.0850735	0.00314052	0.004048	0.00619924	0.00202605	0.163948	0.00314052
NDUFAF2	ENSG00000164182	91942	0.0846973	0.0224535	1.91261e-08	0.0756882	9.56304e-09	0.0937065	0.0224535
TMSB15B	ENSG00000158427	286527	0.0846027	0.0302157	0.0190907	0.0319083	0.00959134	0.137297	0.0302157
TMSB15B	ENSG00000269226	286527	0.0846027	0.0302157	0.0190907	0.0319083	0.00959134	0.137297	0.0302157
FUT10	ENSG00000172728	84750	0.0843355	0.00339153	0.000212701	0.0242503	0.000106356	0.144421	0.00339153
SF3B3	ENSG00000189091	23450	0.0840828	0.00139654	0.000647824	0.0196649	0.00139654	0.148501	0.000323964
DCP2	ENSG00000172795	167227	0.0840425	0.0356035	7.25969e-09	0.0768472	3.62984e-09	0.0912377	0.0356035
FUNDC2	ENSG00000165775	65991	0.0836026	0.0113257	0.00644442	0.0326294	0.00322742	0.134576	0.0113257
CD200	ENSG00000091972	4345	0.0835206	0.0049208	4.62917e-06	0.0538377	2.31459e-06	0.113204	0.0049208
SH3KBP1	ENSG00000147010	30011	0.0834378	0.000818466	1.42609e-05	0.0578625	7.13047e-06	0.109013	0.000818466
SND1	ENSG00000197157	27044	0.0833531	0.0113304	0.00156645	0.00179231	0.0113304	0.164914	0.000783532
GTPBP3	ENSG00000130299	84705	0.0830986	0.0140621	0.000511805	0.0340392	0.000255935	0.132158	0.0140621
NCAPD3	ENSG00000151503	23310	0.0829003	0.0019533	7.79357e-05	0.00143749	0.0019533	0.164363	3.89686e-05
PRPS1	ENSG00000147224	5631	0.0825967	0.000411126	0.00036433	0.00831182	0.000182181	0.156882	0.000411126
HK1	ENSG00000156515	3098	0.0824533	0.0254016	2.93497e-11	0.0694098	1.46748e-11	0.0954968	0.0254016
NSD2	ENSG00000109685	7468	0.0824481	0.000110954	2.8702e-05	0.0547217	1.43511e-05	0.110174	0.000110954
KIAA1586	ENSG00000168116	57691	0.0823846	0.034006	0.00845605	-0.00830743	0.004237	0.173077	0.034006
C12orf65	ENSG00000130921	91574	0.0822425	0.0078339	4.34471e-07	0.0412315	2.17236e-07	0.123254	0.0078339
CENPJ	ENSG00000151849	55835	0.0820382	0.0294392	5.53284e-13	0.0757986	2.76642e-13	0.0882779	0.0294392
RNF219	ENSG00000152193	79596	0.0819776	0.0125882	0.0150919	-0.0264726	0.0125882	0.190428	0.00757463
CNPY3	ENSG00000137161	10695	0.0816874	0.00414638	0.00465343	0.00720741	0.00232943	0.156167	0.00414638
EXOSC2	ENSG00000130713	23404	0.0815452	0.0130044	1.00013e-11	0.0741404	5.00065e-12	0.0889499	0.0130044
ARIH2	ENSG00000177479	10425	0.0814371	0.0142394	0.0041614	-0.00271318	0.00208287	0.165587	0.0142394
PPM1G	ENSG00000115241	5496	0.0813505	0.022984	0.022127	0.0307482	0.0111254	0.131953	0.022984
MZT1	ENSG00000204899	440145	0.0812892	0.0095516	0.0107376	0.00248612	0.00538331	0.160092	0.0095516
DYNC1LI1	ENSG00000144635	51143	0.0811703	0.0301059	9.96067e-07	0.100138	4.98034e-07	0.0622024	0.0301059
YARS2	ENSG00000139131	51067	0.0810806	0.00717044	0.000449211	0.0248966	0.000224631	0.137265	0.00717044
CDC5L	ENSG00000096401	988	0.0810456	0.017049	0.000433376	0.0344983	0.000216711	0.127593	0.017049
RAD9A	ENSG00000172613	5883	0.0809685	0.00770472	0.00115926	0.0278854	0.000579798	0.134052	0.00770472
PKNOX1	ENSG00000160199	5316	0.0809242	0.0038695	0.000206417	-0.0074667	0.0038695	0.169315	0.000103214
FANCG	ENSG00000221829	2189	0.0807501	0.00169841	6.87688e-06	0.0407635	3.43845e-06	0.120737	0.00169841
MDN1	ENSG00000112159	23195	0.0805871	0.00653106	0.00495331	0.00267893	0.00247973	0.158495	0.00653106
CHAF1B	ENSG00000159259	8208	0.0805699	9.42859e-05	1.67865e-05	0.0258265	9.42859e-05	0.135313	8.39329e-06
NT5C3A	ENSG00000122643	51251	0.0799999	0.0306894	9.91622e-07	0.0683299	4.95811e-07	0.0916699	0.0306894
CEP41	ENSG00000106477	95681	0.0799949	0.0287844	1.91815e-06	0.0683787	9.59074e-07	0.0916111	0.0287844
NCAPH2	ENSG00000025770	29781	0.0799409	0.00198667	0.000742535	0.021998	0.00198667	0.137884	0.000371337
ID4	ENSG00000172201	3400	0.0798324	0.00749655	8.2163e-05	-0.0450401	0.00749655	0.204705	4.10824e-05
SRP72	ENSG00000174780	6731	0.0796905	0.0151649	0.0212991	0.025424	0.0151649	0.133957	0.0107069
BLVRA	ENSG00000106605	644	0.0796561	0.00733985	0.000143202	0.044928	7.16036e-05	0.114384	0.00733985
RFC5	ENSG00000111445	5985	0.0796136	0.000337848	5.61017e-07	0.0481052	2.80509e-07	0.111122	0.000337848
PRPF19	ENSG00000110107	27339	0.0796013	0.0343911	0.00123925	-0.0275772	0.0343911	0.18678	0.000619816
EFS	ENSG00000100842	10278	0.0795392	0.00325897	5.97723e-07	0.0484431	2.98862e-07	0.110635	0.00325897
SLC35E3	ENSG00000175782	55508	0.0789061	0.00483783	0.00133306	0.00567812	0.000666752	0.152134	0.00483783
CCT7	ENSG00000135624	10574	0.078629	0.032155	0.0171429	-0.0120497	0.032155	0.169308	0.0086085
HLA-DQB1	ENSG00000179344	3119	0.0784243	0.000194432	1.89508e-07	0.0399114	9.4754e-08	0.116937	0.000194432
SRRT	ENSG00000087087	51593	0.0783231	0.0274988	0.000920432	-0.028478	0.0274988	0.185124	0.000460322
JARID2	ENSG00000008083	3720	0.0782628	0.0260826	0.000677129	0.00638331	0.0260826	0.150142	0.000338622
RPRD1A	ENSG00000141425	55197	0.0780748	0.00773685	0.000136216	0.0205013	6.81103e-05	0.135648	0.00773685
SASS6	ENSG00000156876	163786	0.0780735	0.00276406	9.4259e-07	0.0450928	4.71295e-07	0.111054	0.00276406
ALDH3A2	ENSG00000072210	224	0.0780343	0.0266949	0.00654293	-0.00368117	0.0266949	0.15975	0.00327683
ZNF664	ENSG00000179195	144348	0.0775231	0.0184319	0.000102792	0.0281565	5.13972e-05	0.12689	0.0184319
SELENOI	ENSG00000138018	85465	0.0771845	0.00589249	0.000291156	0.000823638	0.00589249	0.153545	0.000145589
LAS1L	ENSG00000001497	81887	0.0771709	0.00489948	0.00505382	0.0102956	0.00489948	0.144046	0.00253011
DBF4	ENSG00000006634	10926	0.0771658	0.000520265	0.000823165	0.0100565	0.000411667	0.144275	0.000520265
EIF2B1	ENSG00000111361	1967	0.0770873	0.0341011	0.0164698	-0.0129893	0.0341011	0.167164	0.00826911
CSE1L	ENSG00000124207	1434	0.0770175	0.0238551	0.0155223	-0.00790052	0.0238551	0.161936	0.00779148
C4orf46	ENSG00000205208	201725	0.0766339	0.0494234	9.35274e-13	0.114756	4.67637e-13	0.0385114	0.0494234
NUPL2	ENSG00000136243	11097	0.0766114	0.0135417	0.000179169	0.0302461	8.95886e-05	0.122977	0.0135417
RUVBL1	ENSG00000175792	8607	0.0755681	0.0147079	1.85396e-08	0.0844616	9.26979e-09	0.0666746	0.0147079
PEMT	ENSG00000133027	10400	0.0752754	0.0369635	0.00455548	-0.0232423	0.0369635	0.173793	0.00228034
TNRC6C	ENSG00000078687	57690	0.0747345	0.0364489	0.000368595	-0.0449752	0.0364489	0.194444	0.000184315
ITGAE	ENSG00000083457	3682	0.0746404	0.0130492	0.0054856	0.0254783	0.00274657	0.123803	0.0130492
NACA2	ENSG00000253506	342538	0.0744993	0.0346917	0.00650533	0.0143083	0.00325797	0.13469	0.0346917
MSH2	ENSG00000095002	4436	0.0744989	0.00341175	0.00403091	-0.00643495	0.00341175	0.155433	0.00201749
E2F6	ENSG00000169016	1876	0.074016	0.00215482	0.00337539	-0.00350418	0.00215482	0.151536	0.00168912
GNPAT	ENSG00000116906	8443	0.072632	0.0127674	0.00451371	0.0279832	0.00225941	0.117281	0.0127674
CRTC3	ENSG00000140577	64784	0.0722347	0.0407245	1.14091e-05	0.0493263	5.70459e-06	0.0951431	0.0407245
FARS2	ENSG00000145982	10667	0.0722207	0.0172443	0.00895095	-0.0116336	0.0172443	0.156075	0.00448554
KCNJ8	ENSG00000121361	3764	0.0721321	0.00333717	1.49752e-06	0.0486297	7.4876e-07	0.0956346	0.00333717
DNAJC2	ENSG00000105821	27000	0.0719017	0.0181157	0.000429491	0.036667	0.000214768	0.107136	0.0181157
SH3PXD2A	ENSG00000107957	9644	0.0714493	0.000877434	0.00173424	0.030811	0.000877434	0.112088	0.000867498
SYNC	ENSG00000162520	81493	0.071141	0.031228	5.76151e-06	0.061336	2.88076e-06	0.0809459	0.031228
ELP6	ENSG00000163832	54859	0.0709986	0.0262718	0.000742146	0.0338262	0.000371142	0.108171	0.0262718
THAP9-AS1	ENSG00000251022		0.0708935	0.00202258	0.00202176	0.0350041	0.00101139	0.106783	0.00202258
USF2	ENSG00000105698	7392	0.0704329	0.022407	0.00740254	-0.0128777	0.00370815	0.153743	0.022407
UQCC3	ENSG00000204922	790955	0.0697562	0.00563732	0.0099128	0.000182705	0.00563732	0.13933	0.00496874
IL17RD	ENSG00000144730	54756	0.0695928	0.00674018	0.000209773	0.00567592	0.000104892	0.13351	0.00674018
ZNF85	ENSG00000105750	7639	0.069468	0.0463824	0.0121053	-0.00928505	0.0463824	0.148221	0.00607108
ACAA2	ENSG00000167315	10449	0.0692689	0.036969	3.5157e-06	0.0260472	1.75785e-06	0.112491	0.036969
UTP18	ENSG00000011260	51096	0.0690168	0.0161562	0.00535197	-0.00180086	0.00267957	0.139834	0.0161562
STMN3	ENSG00000197457	50861	0.0689333	0.0262718	0.00186845	0.0304836	0.00093466	0.107383	0.0262718
IGF2BP3	ENSG00000136231	10643	0.068306	0.0246192	0.00322851	0.0287403	0.00161556	0.107872	0.0246192
PINX1	ENSG00000258724	54984	0.0682172	0.0265486	0.00127741	0.0370425	0.00063891	0.0993918	0.0265486
PINX1	ENSG00000254093	54984	0.0682172	0.0265486	0.00127741	0.0370425	0.00063891	0.0993918	0.0265486
CAMK2G	ENSG00000148660	818	0.0681377	0.0312229	0.027552	-0.00268093	0.0312229	0.138956	0.0138722
RWDD4	ENSG00000182552	201965	0.0681205	0.0045076	0.0042528	0.015276	0.00212867	0.120965	0.0045076
HIKESHI	ENSG00000149196	51501	0.0679551	0.019375	0.0236752	0.0306585	0.019375	0.105252	0.0119085
GTF3C2	ENSG00000115207	2976	0.0678546	0.0135638	0.00603683	0.00386176	0.00302298	0.131847	0.0135638
TMEM243	ENSG00000135185	79161	0.0678283	0.00734707	0.00640533	0.00896052	0.00320781	0.126696	0.00734707
ZNF195	ENSG00000005801	7748	0.0674999	0.0168595	4.14828e-08	0.0694911	2.07414e-08	0.0655086	0.0168595
PLAA	ENSG00000137055	9373	0.067002	0.017719	5.25027e-06	0.00589047	2.62514e-06	0.128114	0.017719
CEP162	ENSG00000135315	22832	0.0667468	0.0459702	0.0360874	-0.0110489	0.0459702	0.144542	0.0182095
HIRIP3	ENSG00000149929	8479	0.0665725	7.96601e-05	1.97167e-05	0.0158018	9.85838e-06	0.117343	7.96601e-05
ZNF330	ENSG00000109445	27309	0.0665669	0.00437428	0.00288403	-0.0528684	0.00437428	0.186002	0.00144306
PRAF2	ENSG00000243279	11230	0.0664957	0.0311644	0.000666938	0.0428323	0.000333525	0.0901591	0.0311644
NEK4	ENSG00000114904	6787	0.0664877	0.0126742	0.00822881	0.0109154	0.0126742	0.12206	0.0041229
CSKMT	ENSG00000214756	751071	0.066206	0.0201026	0.00139335	0.0190075	0.000696916	0.113404	0.0201026
ORC5	ENSG00000164815	5001	0.0660445	0.0338024	0.00180949	0.00699812	0.0338024	0.125091	0.000905154
RFK	ENSG00000135002	55312	0.0659687	0.028536	0.00117585	0.0430802	0.000588099	0.0888571	0.028536
MPP6	ENSG00000105926	51678	0.064976	0.0371184	1.74829e-07	0.0294304	8.74144e-08	0.100522	0.0371184
ATP11C	ENSG00000101974	286410	0.0646171	0.0363329	0.00726422	0.00455143	0.00363873	0.124683	0.0363329
WDR3	ENSG00000065183	10885	0.0645585	0.0297691	0.0293338	0.00824055	0.0297691	0.120877	0.0147761
IPO5	ENSG00000065150	3843	0.0645254	0.0299978	0.000291277	0.0480575	0.000145649	0.0809932	0.0299978
CCS	ENSG00000173992	9973	0.0643634	0.0188954	0.00498236	-0.0115913	0.00249429	0.140318	0.0188954
TRAP1	ENSG00000126602	10131	0.064285	0.0229233	0.00688765	-0.0224802	0.00344978	0.15105	0.0229233
FAT4	ENSG00000196159	79633	0.0641705	0.0069364	0.00178894	0.0266713	0.0069364	0.10167	0.000894872
LRRC40	ENSG00000066557	55631	0.0641105	0.0327609	0.0125632	-0.00747523	0.0327609	0.135696	0.00630143
PES1	ENSG00000100029	23481	0.0640058	0.0281013	0.008317	0.0074915	0.00416718	0.12052	0.0281013
ABCF2	ENSG00000033050	10061	0.0637761	0.024328	0.00798673	-0.00249822	0.00400137	0.13005	0.024328
SMYD2	ENSG00000143499	56950	0.0633952	0.00736924	0.00184662	0.0108471	0.000923738	0.115943	0.00736924
STARD4	ENSG00000164211	134429	0.0627884	0.017717	0.0073812	0.0208884	0.017717	0.104688	0.00369743
PDRG1	ENSG00000088356	81572	0.0626522	0.0153931	0.00241859	-0.0125562	0.00121003	0.137861	0.0153931
ACVR2B	ENSG00000114739	93	0.0626052	0.00730442	0.00454679	-0.00747545	0.00227598	0.132686	0.00730442
UCHL1	ENSG00000154277	7345	0.062335	0.0122783	2.90457e-06	0.028136	1.45228e-06	0.096534	0.0122783
NUP58	ENSG00000139496	9818	0.0616986	0.0059061	0.000128028	0.0297546	6.4016e-05	0.0936426	0.0059061
NSL1	ENSG00000117697	25936	0.0615846	0.0246837	0.0183733	0.00558525	0.00922922	0.117584	0.0246837
PLPBP	ENSG00000147471	11212	0.0614461	0.0392012	0.00486012	-0.0342162	0.0392012	0.157108	0.00243302
FAM111A	ENSG00000166801	63901	0.0614293	0.00877425	0.00373719	-0.00376683	0.00877425	0.126625	0.00187035
YARS	ENSG00000134684	8565	0.0614279	0.0176253	0.0101614	-0.0124875	0.0176253	0.135343	0.00509368
HTATSF1	ENSG00000102241	27336	0.0612515	0.0325641	0.0199025	0.0131884	0.0100013	0.109315	0.0325641
ERLIN1	ENSG00000107566	10613	0.0609599	0.0473541	0.000196353	-0.0138895	0.0473541	0.135809	9.81813e-05
MRTO4	ENSG00000053372	51154	0.060788	0.0307352	0.00156273	0.031968	0.000781671	0.0896081	0.0307352
ADIPOR2	ENSG00000006831	79602	0.0604313	0.00186873	9.61086e-05	0.0354494	4.80554e-05	0.0854133	0.00186873
OSGEPL1	ENSG00000128694	64172	0.0603403	0.0177251	0.00027297	0.0142095	0.000136494	0.106471	0.0177251
PPT1	ENSG00000131238	5538	0.0599803	0.0314008	0.00154233	-0.00403031	0.0314008	0.123991	0.000771463
REXO4	ENSG00000148300	57109	0.0596007	0.0105554	0.000356958	0.00296649	0.000178495	0.116235	0.0105554
PPIA	ENSG00000196262	5478	0.0594112	9.68957e-07	4.15338e-07	-0.169293	2.07669e-07	0.288116	9.68957e-07
METTL5	ENSG00000138382	29081	0.0587705	0.0367994	0.000791033	0.0596851	0.000395595	0.0578559	0.0367994
NR2C1	ENSG00000120798	7181	0.0587051	0.0467574	0.00436643	-0.00545598	0.0021856	0.122866	0.0467574
COX7A2	ENSG00000112695	1347	0.0583474	1.5223e-05	1.09065e-06	-0.163357	5.45324e-07	0.280052	1.5223e-05
NDUFA11	ENSG00000174886	126328	0.0580926	0.000170775	0.00014487	-0.141739	0.000170775	0.257924	7.24378e-05
ZNF248	ENSG00000198105	57209	0.0580519	0.0043596	0.00719386	0.0171515	0.00360342	0.0989522	0.0043596
SLC41A3	ENSG00000114544	54946	0.0579746	0.0199509	0.000582949	0.023864	0.000291517	0.0920851	0.0199509
NUP54	ENSG00000138750	53371	0.0579363	0.0435698	0.00173182	0.0245377	0.000866285	0.091335	0.0435698
DHPS	ENSG00000095059	1725	0.0576607	0.0496847	0.00127983	-0.0291752	0.0496847	0.144497	0.000640118
KIAA0586	ENSG00000100578	9786	0.0576163	0.0143646	0.0230128	0.0127309	0.0143646	0.102502	0.0115734
ADSL	ENSG00000239900	158	0.0575263	0.0460866	0.00826241	-0.012753	0.0460866	0.127806	0.00413977
SMOC2	ENSG00000112562	64094	0.0570677	0.00116842	4.00126e-06	0.0345594	2.00063e-06	0.0795761	0.00116842
XPO5	ENSG00000124571	57510	0.0570562	0.0213221	0.0052892	-0.0200085	0.0213221	0.134121	0.00264811
NDUFB3	ENSG00000119013	4709	0.0570039	0.0491824	0.000143403	-0.107051	0.0491824	0.221059	7.17042e-05
MEIS1	ENSG00000143995	4211	0.0568471	0.00612605	5.58953e-08	0.0521376	2.79476e-08	0.0615566	0.00612605
TFAM	ENSG00000108064	7019	0.0565936	0.0380179	0.00536984	0.02071	0.00268853	0.0924771	0.0380179
LEO1	ENSG00000166477	123169	0.0565889	0.0401192	0.0102611	0.00584163	0.0401192	0.107336	0.00514375
HYLS1	ENSG00000198331	219844	0.0564475	0.0334842	0.0496495	0.000489843	0.0251408	0.112405	0.0334842
ARMC1	ENSG00000104442	55156	0.0561252	0.0309208	0.0124709	-0.0162645	0.0309208	0.128515	0.00625499
OSGEP	ENSG00000092094	55644	0.0560376	0.0476506	0.00117891	0.0121493	0.000589628	0.099926	0.0476506
WWOX	ENSG00000186153	51741	0.0556377	0.0283344	0.00215003	0.025794	0.0010756	0.0854814	0.0283344
SLC25A26	ENSG00000144741	115286	0.0554042	0.0245286	0.0402475	-0.0093457	0.0245286	0.120154	0.0203304
RABEP1	ENSG00000029725	9135	0.0553033	0.033261	0.0375453	-4.12251e-05	0.0189523	0.110648	0.033261
DGKH	ENSG00000102780	160851	0.0550695	0.00869457	7.12933e-06	0.0223669	3.56467e-06	0.0877721	0.00869457
PDGFC	ENSG00000145431	56034	0.0548318	0.0306458	9.00562e-09	0.0648697	4.50281e-09	0.044794	0.0306458
WDYHV1	ENSG00000156795	55093	0.054809	0.0345017	5.88654e-05	0.0367146	2.94331e-05	0.0729035	0.0345017
PCGF6	ENSG00000156374	84108	0.0545041	0.029859	0.00493589	-0.0251398	0.029859	0.134148	0.002471
PFKP	ENSG00000067057	5214	0.0543544	0.00372522	7.17546e-07	0.0302408	3.58773e-07	0.0784681	0.00372522
CCDC77	ENSG00000120647	84318	0.0543324	0.0360172	0.00200608	0.0269045	0.00100354	0.0817603	0.0360172
ZNF669	ENSG00000188295	79862	0.0542719	0.0337988	0.0519139	-0.000234612	0.0263029	0.108778	0.0337988
SUZ12	ENSG00000178691	23512	0.0541924	0.00423829	0.00276216	0.00979589	0.00423829	0.0985889	0.00138204
ING5	ENSG00000168395	84289	0.0538889	0.0212734	0.00150593	0.00352619	0.000753249	0.104252	0.0212734
NANS	ENSG00000095380	54187	0.0533059	0.0351072	0.0172977	-0.00767259	0.00868656	0.114284	0.0351072
TCOF1	ENSG00000070814	6949	0.0528171	0.0271142	0.0102974	0.00271822	0.00516201	0.102916	0.0271142
TMED8	ENSG00000100580	283578	0.0526279	0.00129386	0.00151736	0.00116045	0.00129386	0.104095	0.00075897
CAPRIN1	ENSG00000135387	4076	0.0525767	0.0331292	0.0638026	0.0105399	0.0324271	0.0946134	0.0331292
CENPQ	ENSG00000031691	55166	0.052347	0.0468334	0.000265892	-0.0313754	0.0468334	0.136069	0.000132955
RNASEH1	ENSG00000171865	246243	0.0523371	0.0266752	0.0183613	-0.000891939	0.00922321	0.105566	0.0266752
TOP3A	ENSG00000177302	7156	0.0521149	0.00532717	0.010379	0.00754756	0.00520301	0.0966822	0.00532717
CDO1	ENSG00000129596	1036	0.0519436	0.0319177	0.000500988	-0.0325869	0.0319177	0.136474	0.000250526
CREBZF	ENSG00000137504	58487	0.0514639	0.0163041	0.0218939	0.00430205	0.0110075	0.0986258	0.0163041
ZNF300	ENSG00000145908	91975	0.0513968	0.0191	0.0175014	-0.00490523	0.00878931	0.107699	0.0191
TMX1	ENSG00000139921	81542	0.0511434	0.0168908	1.46533e-06	-0.204125	0.0168908	0.306412	7.32665e-07
QTRT2	ENSG00000151576	79691	0.0508358	0.0474828	0.0122242	0.00577287	0.00613091	0.0958987	0.0474828
PHGDH	ENSG00000092621	26227	0.0507151	0.0472801	6.34898e-09	0.0707934	3.17449e-09	0.0306368	0.0472801
IVNS1ABP	ENSG00000116679	10625	0.0504797	0.0368931	1.95613e-05	0.0166666	9.78068e-06	0.0842928	0.0368931
PLEKHG1	ENSG00000120278	57480	0.0501231	0.00335228	0.00328207	-0.00936761	0.00164238	0.109614	0.00335228
ACOT7	ENSG00000097021	11332	0.0494562	0.0148535	0.000439039	-0.00808442	0.000219543	0.106997	0.0148535
NABP2	ENSG00000139579	79035	0.0493865	0.023353	0.000491042	0.0171821	0.000245551	0.0815909	0.023353
INIP	ENSG00000148153	58493	0.0493332	0.0142851	0.0041639	0.00166728	0.00208412	0.0969991	0.0142851
HSDL1	ENSG00000103160	83693	0.0493135	0.0348855	0.000154972	0.03667	7.74889e-05	0.0619571	0.0348855
TFDP1	ENSG00000198176	7027	0.0491162	0.00537207	1.85439e-05	0.0332622	9.27202e-06	0.0649703	0.00537207
ANKRD36C	ENSG00000174501	400986	0.0490414	0.0293372	0.00458083	-0.0171941	0.00229304	0.115277	0.0293372
FARSB	ENSG00000116120	10056	0.0488593	0.0498188	0.019391	0.00322405	0.00974295	0.0944946	0.0498188
PIGU	ENSG00000101464	128869	0.0487804	0.0312423	4.10359e-05	0.0358162	2.05181e-05	0.0617447	0.0312423
USP37	ENSG00000135913	57695	0.048422	0.00309218	0.000988603	0.0142457	0.000494424	0.0825982	0.00309218
SMC5	ENSG00000198887	23137	0.0484176	0.0266949	0.0203799	-0.0358007	0.0266949	0.132636	0.0102424
CDK5RAP2	ENSG00000136861	55755	0.048333	0.0322021	0.0621542	-0.0163074	0.0315756	0.112973	0.0322021
KIAA1841	ENSG00000162929	84542	0.0476509	0.0498329	2.84645e-07	0.0575302	1.42322e-07	0.0377715	0.0498329
CRCP	ENSG00000241258	27297	0.0475325	0.0115455	0.00979496	-0.0115435	0.00490953	0.106608	0.0115455
NOLC1	ENSG00000166197	9221	0.0474858	0.0274923	0.00445498	-0.0103946	0.00222998	0.105366	0.0274923
ASNS	ENSG00000070669	440	0.0470407	0.00320704	0.000808622	-0.00820072	0.000404393	0.102282	0.00320704
YIF1B	ENSG00000167645	90522	0.046965	0.0161815	8.93181e-07	0.0261015	4.46591e-07	0.0678285	0.0161815
PHTF2	ENSG00000006576	57157	0.0463549	0.0233494	0.000280722	0.023275	0.000140371	0.0694349	0.0233494
APBB1	ENSG00000166313	322	0.0463477	0.0194039	0.000446928	0.0130997	0.000223489	0.0795956	0.0194039
SUMO1	ENSG00000116030	7341	0.0461971	0.0310352	0.0136347	-0.0712131	0.0310352	0.163607	0.00684073
SMG9	ENSG00000105771	56006	0.0460371	0.0462304	0.0289241	-0.00207914	0.0462304	0.0941533	0.0145681
FAM49B	ENSG00000153310	51571	0.0459189	0.0275658	0.0210859	0.0102352	0.0105991	0.0816025	0.0275658
RBM12B	ENSG00000183808	389677	0.0457331	0.0112908	0.000882704	0.00858011	0.000441449	0.0828862	0.0112908
MRM2	ENSG00000122687	29960	0.0452512	0.0364596	0.0677033	-0.0223156	0.0344449	0.112818	0.0364596
JPX	ENSG00000225470		0.0452338	0.0405622	0.0412193	0.0271695	0.0208265	0.0632982	0.0405622
POLR2H	ENSG00000163882	5437	0.0450868	0.00714695	0.00503508	0.0350747	0.00252072	0.0550989	0.00714695
NAT10	ENSG00000135372	55226	0.0439298	0.0298495	0.0129277	-0.00468276	0.00648487	0.0925424	0.0298495
RIC8B	ENSG00000111785	55188	0.043641	0.026826	0.0284481	0.017191	0.0143267	0.070091	0.026826
NDRG3	ENSG00000101079	57446	0.0433401	0.0128986	0.00119007	0.00333921	0.000595215	0.083341	0.0128986
ATP5MD	ENSG00000173915	84833	0.0430878	0.00341587	0.00325459	-0.151653	0.00162862	0.237829	0.00341587
MDM2	ENSG00000135679	4193	0.0430267	0.0141023	0.00843327	-0.0272601	0.00422556	0.113314	0.0141023
UAP1	ENSG00000117143	6675	0.0429495	0.0187461	0.0198897	-0.00299093	0.00999478	0.0888899	0.0187461
KTI12	ENSG00000198841	112970	0.0425025	0.00649338	0.00479432	0.00125015	0.00649338	0.0837549	0.00240004
EIF4EBP2	ENSG00000148730	1979	0.0424836	0.0446721	0.0119839	-0.008565	0.0446721	0.0935321	0.00601003
PSMB5	ENSG00000100804	5693	0.0422662	0.000147432	2.10628e-05	-0.17017	0.000147432	0.254702	1.05315e-05
MRPS10	ENSG00000048544	55173	0.0421414	0.0365851	0.0505863	-0.00995643	0.0256214	0.0942392	0.0365851
MKS1	ENSG00000011143	54903	0.0421136	0.00359877	0.00684196	-0.0155903	0.00342685	0.0998175	0.00359877
ZNF692	ENSG00000171163	55657	0.0418305	0.029187	7.02679e-06	0.0237586	3.5134e-06	0.0599024	0.029187
TOR3A	ENSG00000186283	64222	0.0415992	0.0269407	0.015426	-0.0498852	0.0269407	0.133084	0.00774296
FARSA	ENSG00000179115	2193	0.0404799	0.0332073	0.0254763	-0.0182692	0.0128203	0.099229	0.0332073
ZNF71	ENSG00000197951	58491	0.0402725	0.0291893	0.00379106	0.0104634	0.00189733	0.0700815	0.0291893
ADK	ENSG00000156110	132	0.0393963	0.047354	0.000202384	0.00606064	0.000101197	0.0727319	0.047354
MIEF1	ENSG00000100335	54471	0.039284	0.0336873	0.00044906	0.0158984	0.000224555	0.0626697	0.0336873
MLF1	ENSG00000178053	4291	0.0386087	0.0357967	0.000124723	-0.0158189	6.23636e-05	0.0930363	0.0357967
SLMAP	ENSG00000163681	7871	0.0376756	0.0339106	0.0658957	-0.0351	0.0335093	0.110451	0.0339106
HDAC3	ENSG00000171720	8841	0.0374668	0.0479704	0.00335267	0.0282766	0.00167774	0.046657	0.0479704
BTF3L4	ENSG00000134717	91408	0.0374553	0.0308141	0.00108185	-0.101996	0.0308141	0.176907	0.000541071
FYTTD1	ENSG00000122068	84248	0.0371828	0.0461992	0.0002719	-0.180795	0.0461992	0.255161	0.000135959
C16orf91	ENSG00000174109	283951	0.0370765	0.0162094	0.000288567	-0.00588657	0.000144294	0.0800395	0.0162094
ESF1	ENSG00000089048	51575	0.0370538	0.0420783	0.0672535	-0.0100285	0.034212	0.0841362	0.0420783
LINS1	ENSG00000140471	55180	0.0364104	0.0405236	0.0103991	-0.0042376	0.00521314	0.0770585	0.0405236
DDX55	ENSG00000111364	57696	0.0363457	0.0311154	0.0039928	-0.0081673	0.0019984	0.0808588	0.0311154
CTNNAL1	ENSG00000119326	8727	0.0359544	0.000271135	3.739e-10	-0.28265	0.000271135	0.354558	1.8695e-10
ZNF703	ENSG00000183779	80139	0.0359184	0.00711947	0.00248784	-0.00172181	0.00124469	0.0735587	0.00711947
PIGQ	ENSG00000007541	9091	0.0357501	0.0488595	0.0401676	-0.0336183	0.0202896	0.105118	0.0488595
TBCA	ENSG00000171530	6902	0.035728	0.000819955	0.000788109	-0.138503	0.000394132	0.209959	0.000819955
PSMA1	ENSG00000129084	5682	0.0347667	0.00387278	0.00016897	-0.142786	0.00387278	0.212319	8.44884e-05
DLAT	ENSG00000150768	1737	0.0337117	0.0236714	0.00468483	-0.00090778	0.00234517	0.0683311	0.0236714
ERAL1	ENSG00000132591	26284	0.0335263	0.00742437	0.00959761	-0.0107998	0.00481038	0.0778524	0.00742437
ATP5MF	ENSG00000241468	9551	0.0331396	0.00103034	0.000760314	-0.146134	0.00103034	0.212414	0.000380229
SNRPC	ENSG00000124562	6631	0.032664	0.000366712	3.72086e-06	-0.182213	0.000366712	0.247541	1.86043e-06
PGM2	ENSG00000169299	55276	0.0315407	0.0283991	0.0404229	-0.0069628	0.0283991	0.0700442	0.0204199
TRIM27	ENSG00000204713	5987	0.0290503	0.0266681	0.00521094	0.0123349	0.00260887	0.0457656	0.0266681
COMMD6	ENSG00000188243	170622	0.0286885	0.037752	2.85934e-14	0.24175	1.42967e-14	-0.184373	0.037752
ZC4H2	ENSG00000126970	55906	0.0277227	0.0331761	0.0352851	-0.0348797	0.017801	0.0903251	0.0331761
SMC6	ENSG00000163029	79677	0.0274333	0.0353507	0.0205958	-0.042332	0.0103515	0.0971986	0.0353507
TIMM50	ENSG00000105197	92609	0.0271587	0.03031	0.0342667	-0.0374055	0.03031	0.0917228	0.0172827
BCKDHB	ENSG00000083123	594	0.0270591	0.0439948	0.0533328	-0.0194321	0.0270318	0.0735502	0.0439948
XPOT	ENSG00000184575	11260	0.0266695	0.00574344	0.010713	-0.0298302	0.00574344	0.0831692	0.00537094
PARK7	ENSG00000116288	11315	0.0263452	5.95716e-05	3.34405e-05	-0.171181	1.67204e-05	0.223871	5.95716e-05
RHOA	ENSG00000067560	387	0.0262931	0.0375761	0.00308437	-0.132953	0.0375761	0.185539	0.00154338
PSMA4	ENSG00000041357	5685	0.0259444	1.10677e-07	2.40101e-08	-0.269867	1.20051e-08	0.321756	1.10677e-07
SLC35B2	ENSG00000157593	347734	0.0251431	0.0356371	0.0164002	-0.0233078	0.008234	0.073594	0.0356371
SACS	ENSG00000151835	26278	0.0217512	0.0481425	9.0898e-06	0.0308712	4.54491e-06	0.0126311	0.0481425
SGO2	ENSG00000163535	151246	0.021593	0.00883638	0.0130844	-0.00403303	0.00883638	0.047219	0.00656374
YWHAB	ENSG00000166913	7529	0.020533	2.5342e-05	2.77602e-05	-0.200972	1.38802e-05	0.242038	2.5342e-05
MED27	ENSG00000160563	9442	0.0205169	0.0206794	0.0119614	-0.0391888	0.00599869	0.0802226	0.0206794
FAIM	ENSG00000158234	55179	0.020283	0.0427698	0.0546206	-0.0333869	0.0276938	0.073953	0.0427698
TRAPPC2	ENSG00000196459	6399	0.0199526	0.0365939	0.0627414	-0.0230316	0.0318788	0.0629368	0.0365939
RMND5B	ENSG00000145916	64777	0.0177903	0.0349292	0.0599982	-0.0308477	0.0349292	0.0664283	0.0304631
NDUFAB1	ENSG00000004779	4706	0.017597	0.000505531	0.00034647	-0.166911	0.00017325	0.202105	0.000505531
ATP5MC1	ENSG00000159199	516	0.017379	0.0110294	0.00923233	-0.144835	0.0110294	0.179593	0.00462687
HSPA9	ENSG00000113013	3313	0.0169182	0.00887165	0.000857442	-0.203143	0.00887165	0.236979	0.000428813
HNRNPA2B1	ENSG00000122566	3181	0.016825	2.72888e-10	2.99429e-10	-0.263125	1.49714e-10	0.296775	2.72888e-10
STRBP	ENSG00000165209	55342	0.0138597	0.0434528	0.0638366	-0.0259494	0.0434528	0.0536688	0.0324446
NDUFB4	ENSG00000065518	4710	0.0137784	0.00435771	0.00515648	-0.139054	0.00258157	0.166611	0.00435771
CPSF2	ENSG00000165934	53981	0.0136807	0.0433371	0.0224542	-0.0248135	0.0112908	0.0521748	0.0433371
ZNF326	ENSG00000162664	284695	0.00841794	0.037135	0.0504477	-0.0267469	0.0255502	0.0435827	0.037135
TCEAL8	ENSG00000180964	90843	0.00733668	0.00117736	2.87462e-06	-0.237157	1.43731e-06	0.25183	0.00117736
ZADH2	ENSG00000180011	284273	0.00643621	0.0392733	0.057296	-0.0470255	0.0392733	0.0598979	0.0290705
IGF2	ENSG00000167244	3481	0.00584462	0.0323189	2.64028e-22	0.388881	1.32014e-22	-0.377192	0.0323189
COX8A	ENSG00000176340	1351	0.00522013	0.000485424	1.74631e-08	-0.209593	8.73156e-09	0.220033	0.000485424
ARL6IP4	ENSG00000182196	51329	0.00498026	0.0327273	0.00603532	-0.113264	0.00302223	0.123224	0.0327273
GADD45GIP1	ENSG00000179271	90480	0.00377345	0.0265586	0.00962428	-0.126942	0.00482377	0.134488	0.0265586
DNAJC8	ENSG00000126698	22826	0.00372149	0.000199719	1.24053e-05	-0.226232	6.20265e-06	0.233674	0.000199719
RBM3	ENSG00000102317	5935	0.00250032	0.010203	0.000100298	-0.1636	5.01503e-05	0.168601	0.010203
CNBP	ENSG00000169714	7555	0.0014756	0.00251589	0.00303296	-0.150427	0.00151763	0.153378	0.00251589
CMYA5	ENSG00000164309	202333	0.00116791	0.012207	0.000119534	-0.222788	0.012207	0.225124	5.9769e-05
ERH	ENSG00000100632	2079	0.00113373	1.62622e-06	9.90778e-12	-0.258116	4.95389e-12	0.260383	1.62622e-06
PIN1	ENSG00000127445	5300	2.34746e-05	0.0011902	0.000860184	-0.163219	0.0011902	0.163266	0.000430185
EDF1	ENSG00000107223	8721	-0.00547006	0.00112008	9.72128e-05	-0.155231	4.86076e-05	0.144291	0.00112008
HNRNPU	ENSG00000153187	3192	-0.00564457	0.00239586	2.03782e-05	-0.200826	1.01892e-05	0.189537	0.00239586
THRAP3	ENSG00000054118	9967	-0.00637423	0.00504497	0.00134148	-0.18962	0.000670967	0.176871	0.00504497
CUTA	ENSG00000112514	51596	-0.00689362	0.0381552	0.0226428	-0.124053	0.0113862	0.110266	0.0381552
POLR2G	ENSG00000168002	5436	-0.00705491	0.0403831	0.0456977	-0.13932	0.0403831	0.12521	0.023116
TIMM17A	ENSG00000134375	10440	-0.0091081	0.00382889	8.73912e-05	-0.208792	0.00382889	0.190576	4.36965e-05
SDHC	ENSG00000143252	6391	-0.0109444	0.00645813	0.00771166	-0.15061	0.00386329	0.128721	0.00645813
AK3	ENSG00000147853	50808	-0.0112781	0.0246695	0.00661297	-0.169806	0.0246695	0.14725	0.00331197
ERGIC3	ENSG00000125991	51614	-0.0114584	0.0184167	0.00115888	0.105637	0.00057961	-0.128554	0.0184167
HINT1	ENSG00000169567	3094	-0.0118472	2.40963e-05	3.76721e-13	-0.21668	1.88361e-13	0.192985	2.40963e-05
PSMC3	ENSG00000165916	5702	-0.0142778	0.00047952	0.000106492	-0.250085	5.32472e-05	0.221529	0.00047952
RNASEH2C	ENSG00000172922	84153	-0.0144692	3.66942e-06	4.43024e-08	-0.317877	2.21512e-08	0.288939	3.66942e-06
ANAPC5	ENSG00000089053	51433	-0.0148239	0.0328093	0.0277818	-0.185857	0.0328093	0.156209	0.0139887
NDUFB6	ENSG00000165264	4712	-0.0154561	0.00303043	0.00084211	-0.180077	0.00303043	0.149164	0.000421144
UFD1	ENSG00000070010	7353	-0.0154686	0.0154102	0.00644304	-0.206007	0.00322673	0.17507	0.0154102
UBE2L3	ENSG00000185651	7332	-0.0187898	0.00126432	3.25657e-06	-0.218481	1.62829e-06	0.180901	0.00126432
PSMD6	ENSG00000163636	9861	-0.0203106	0.00010883	0.000196903	-0.278911	0.00010883	0.238289	9.84563e-05
DPM1	ENSG00000000419	8813	-0.0219086	0.00806303	0.010116	-0.187218	0.00507084	0.1434	0.00806303
NDUFA6	ENSG00000184983	4700	-0.0221627	0.0257303	3.50207e-05	-0.182347	1.75105e-05	0.138022	0.0257303
CSTB	ENSG00000160213	1476	-0.0223588	0.0382474	9.06823e-07	0.138714	4.53411e-07	-0.183432	0.0382474
ZNF581	ENSG00000171425	51545	-0.0230735	0.0157088	1.32201e-11	0.16931	6.61007e-12	-0.215457	0.0157088
MEAF6	ENSG00000163875	64769	-0.023655	0.00639994	0.0111697	-0.154894	0.00639994	0.107584	0.00560051
AURKAIP1	ENSG00000175756	54998	-0.0236561	0.035104	0.000282273	-0.161692	0.000141147	0.11438	0.035104
ARL4C	ENSG00000188042	10123	-0.0242236	0.0109526	3.77737e-14	0.114081	1.88869e-14	-0.162528	0.0109526
NDUFV3	ENSG00000160194	4731	-0.0248615	0.0499614	0.00161892	-0.223536	0.00080979	0.173813	0.0499614
MRPS18C	ENSG00000163319	51023	-0.0249293	0.0372244	0.0465587	-0.138405	0.0235568	0.088546	0.0372244
ENSA	ENSG00000143420	2029	-0.0283534	0.00429297	8.8332e-05	-0.215863	4.4167e-05	0.159157	0.00429297
NDUFA4	ENSG00000189043	4697	-0.0303702	0.0028521	4.43599e-10	-0.218722	2.21799e-10	0.157982	0.0028521
SPCS1	ENSG00000114902	28972	-0.0323392	0.00535631	6.64691e-08	-0.223402	3.32345e-08	0.158724	0.00535631
PPIL4	ENSG00000131013	85313	-0.0326911	0.0437246	0.0807176	-0.140004	0.0412078	0.074622	0.0437246
NAB2	ENSG00000166886	4665	-0.0330728	0.0405576	0.0684959	-0.193222	0.0405576	0.127077	0.0348554
MIB1	ENSG00000101752	57534	-0.0338129	0.00529165	0.0045483	-0.239001	0.00529165	0.171376	0.00227674
HMGN2	ENSG00000198830	3151	-0.034625	5.28902e-05	1.00563e-11	-0.256005	5.02813e-12	0.186755	5.28902e-05
CDC73	ENSG00000134371	79577	-0.0389976	0.0473168	0.0489521	-0.145907	0.0247831	0.0679118	0.0473168
PSMC4	ENSG00000013275	5704	-0.039067	0.0155817	0.00116045	-0.248842	0.000580394	0.170708	0.0155817
FKBP8	ENSG00000105701	23770	-0.039352	0.0468185	0.000321951	0.119848	0.000160988	-0.198552	0.0468185
ENOPH1	ENSG00000145293	58478	-0.0402919	0.0404296	0.0306693	-0.180869	0.0404296	0.100286	0.0154541
PFN1	ENSG00000108518	5216	-0.0407649	0.000803273	9.15695e-14	-0.291291	4.57847e-14	0.209762	0.000803273
GLOD4	ENSG00000167699	51031	-0.042131	0.00538586	0.0039393	-0.215065	0.00538586	0.130803	0.0019716
HSP90AB1	ENSG00000096384	3326	-0.0422305	9.84721e-10	4.24984e-12	0.198574	9.84721e-10	-0.283035	2.12492e-12
POMP	ENSG00000132963	51371	-0.0422797	0.000280937	2.6388e-13	-0.2766	1.3194e-13	0.192041	0.000280937
ARPC3	ENSG00000111229	10094	-0.0426721	0.00778507	0.000511288	-0.204011	0.000255677	0.118667	0.00778507
ADRM1	ENSG00000130706	11047	-0.0429687	0.0108585	0.00368419	-0.22174	0.0108585	0.135802	0.00184379
IGFBP7	ENSG00000163453	3490	-0.0431232	0.00283483	0.00370607	0.0844124	0.00185476	-0.170659	0.00283483
PMF1	ENSG00000160783	11243	-0.0434829	0.0264874	0.000601623	-0.217752	0.000300857	0.130786	0.0264874
ATP5MC3	ENSG00000154518	518	-0.0440245	0.0489809	0.000288318	-0.157001	0.000144169	0.0689517	0.0489809
AK6	ENSG00000085231	102157402	-0.044671	0.0498066	0.0543267	-0.207102	0.0498066	0.11776	0.0275427
TMEM208	ENSG00000168701	29100	-0.0451576	0.0451232	0.00136722	-0.231518	0.000683843	0.141202	0.0451232
MRPL42	ENSG00000198015	28977	-0.0460561	0.0417829	0.0385066	-0.15992	0.0417829	0.0678082	0.0194423
PPP4C	ENSG00000149923	5531	-0.0464807	0.0401556	0.00350024	-0.184461	0.00175165	0.0914996	0.0401556
IRF2BP2	ENSG00000168264	359948	-0.0465029	0.0499258	2.73332e-08	0.161425	1.36666e-08	-0.254431	0.0499258
FLYWCH2	ENSG00000162076	114984	-0.0465611	0.0206705	0.000216992	-0.210175	0.000108502	0.117053	0.0206705
HNRNPK	ENSG00000165119	3190	-0.0472603	6.01454e-06	5.60151e-14	-0.289046	2.80075e-14	0.194526	6.01454e-06
DSG2	ENSG00000046604	1829	-0.0485823	0.0219707	0.00841821	-0.246969	0.004218	0.149804	0.0219707
SYPL1	ENSG00000008282	6856	-0.0510071	0.0217126	0.00307099	-0.231791	0.00153668	0.129776	0.0217126
COX17	ENSG00000138495	10063	-0.0519448	0.00670435	0.000202007	-0.252056	0.000101009	0.148167	0.00670435
CFL2	ENSG00000165410	1073	-0.0522376	0.000592264	2.9108e-05	-0.289683	1.45541e-05	0.185208	0.000592264
SDHA	ENSG00000073578	6389	-0.0523509	0.001717	0.000745768	-0.245483	0.001717	0.140782	0.000372954
TIMM17B	ENSG00000126768	10245	-0.0532209	0.00449721	4.63396e-07	-0.273728	2.31698e-07	0.167287	0.00449721
NDUFB9	ENSG00000147684	4715	-0.0548765	0.0149097	8.47052e-05	-0.223705	4.23535e-05	0.113952	0.0149097
PSMC5	ENSG00000087191	5705	-0.0563999	0.00126685	2.70688e-06	-0.272005	1.35344e-06	0.159205	0.00126685
CISD2	ENSG00000145354	493856	-0.0564295	0.0476577	0.0240564	-0.188799	0.0121014	0.0759403	0.0476577
EIF3M	ENSG00000149100	10480	-0.0571839	0.00120267	3.10592e-06	-0.274683	1.55296e-06	0.160315	0.00120267
ZNF593	ENSG00000142684	51042	-0.0581333	0.0438374	0.0266191	-0.195423	0.0133993	0.0791568	0.0438374
SCUBE3	ENSG00000146197	222663	-0.0629997	0.00716985	6.18988e-17	0.0938281	3.09494e-17	-0.219827	0.00716985
TCF4	ENSG00000196628	6925	-0.0632987	0.00490775	8.49489e-09	0.113255	4.24744e-09	-0.239853	0.00490775
WLS	ENSG00000116729	79971	-0.0644066	0.0225958	2.80796e-06	0.0338653	1.40398e-06	-0.162679	0.0225958
TCEAL2	ENSG00000184905	140597	-0.0651606	0.00894277	0.000929527	-0.311986	0.00894277	0.181665	0.000464871
SERINC2	ENSG00000168528	347735	-0.0654815	0.0156986	4.35633e-06	0.0493802	2.17817e-06	-0.180343	0.0156986
PRDX3	ENSG00000165672	10935	-0.0657932	0.0139415	8.8274e-08	-0.284141	4.4137e-08	0.152554	0.0139415
BIRC6	ENSG00000115760	57448	-0.0658015	0.0293305	0.00242125	-0.20955	0.00121136	0.0779466	0.0293305
IARS	ENSG00000196305	3376	-0.0658414	1.36195e-05	1.66066e-05	-0.338715	8.30331e-06	0.207032	1.36195e-05
CCDC130	ENSG00000104957	81576	-0.0660116	0.0241507	2.98834e-06	0.0468377	1.49417e-06	-0.178861	0.0241507
LINC00685	ENSG00000226179		-0.0693191	0.0380761	0.0099324	0.0242895	0.0049786	-0.162928	0.0380761
MARCH6	ENSG00000145495	10299	-0.071193	0.0248774	0.000310349	-0.252447	0.000155186	0.110061	0.0248774
PET100	ENSG00000229833	100131801	-0.0720994	0.0169111	0.00180615	-0.232149	0.000903482	0.0879506	0.0169111
POLR2K	ENSG00000147669	5440	-0.0738173	0.0458027	4.44656e-09	-0.275569	2.22328e-09	0.127934	0.0458027
CETN2	ENSG00000147400	1069	-0.0738389	0.011015	0.00146932	-0.267497	0.000734932	0.119819	0.011015
SHISA2	ENSG00000180730	387914	-0.0767483	0.0183615	0.00035301	-0.370748	0.0183615	0.217252	0.000176521
PHF20	ENSG00000025293	51230	-0.0767529	0.0263503	0.000207457	0.0603744	0.000103734	-0.21388	0.0263503
COX7B	ENSG00000131174	1349	-0.0789225	0.00298469	2.27511e-17	-0.351267	1.13756e-17	0.193422	0.00298469
NDUFV2	ENSG00000178127	4729	-0.0790555	0.0405043	3.00985e-09	-0.282907	1.50493e-09	0.124796	0.0405043
ATP5F1C	ENSG00000165629	509	-0.0790855	0.0472114	8.75041e-08	-0.231428	4.37521e-08	0.0732567	0.0472114
DNAL4	ENSG00000100246	10126	-0.082725	0.0470234	0.0154374	-0.00857195	0.00774874	-0.156878	0.0470234
LUC7L3	ENSG00000108848	51747	-0.0830484	0.00287987	1.88806e-06	-0.274364	9.44031e-07	0.108267	0.00287987
LEAP2	ENSG00000164406	116842	-0.0832251	0.0369312	0.000178408	0.034552	8.92078e-05	-0.201002	0.0369312
STARD7	ENSG00000084090	56910	-0.0857383	0.00796889	0.0103246	-0.205781	0.00517569	0.0343045	0.00796889
PSEN1	ENSG00000080815	5663	-0.0858082	0.0291013	0.0550415	-0.0230564	0.0279103	-0.14856	0.0291013
PSMB6	ENSG00000142507	5694	-0.0872508	0.0193449	3.11544e-08	-0.275653	1.55772e-08	0.101152	0.0193449
FYN	ENSG00000010810	2534	-0.0873562	0.00170302	0.000250819	-0.320981	0.000125417	0.146269	0.00170302
BCLAF1	ENSG00000029363	9774	-0.0874941	0.00278351	5.3936e-07	-0.306328	2.6968e-07	0.13134	0.00278351
MYDGF	ENSG00000074842	56005	-0.0884331	0.0425064	8.65419e-05	-0.238228	4.32719e-05	0.0613619	0.0425064
NUTF2	ENSG00000102898	10204	-0.0888941	0.0422252	1.4814e-07	-0.297789	7.40699e-08	0.120001	0.0422252
RFC1	ENSG00000035928	5981	-0.0889919	0.0143054	7.5928e-06	-0.310989	3.79641e-06	0.133005	0.0143054
APRT	ENSG00000198931	353	-0.0890758	0.00439646	2.33392e-13	-0.35247	1.16696e-13	0.174318	0.00439646
EID1	ENSG00000255302	23741	-0.0893722	0.00120087	1.46853e-17	-0.359132	7.34267e-18	0.180388	0.00120087
GLRX	ENSG00000173221	2745	-0.0914299	0.000544299	3.76816e-06	0.0212544	1.88408e-06	-0.204114	0.000544299
PNKD	ENSG00000127838	25953	-0.0918597	0.00637847	4.80358e-12	-0.331085	2.40179e-12	0.147366	0.00637847
DDT	ENSG00000099977	100037417	-0.0920771	0.0267204	4.53759e-08	-0.290645	2.2688e-08	0.106491	0.0267204
NFIA	ENSG00000162599	4774	-0.0932335	0.0059564	0.00529855	0.0346609	0.0059564	-0.221128	0.00265279
DDIT4	ENSG00000168209	54541	-0.093471	0.000330456	1.45312e-16	0.241573	7.26558e-17	-0.428515	0.000330456
ZDHHC6	ENSG00000023041	64429	-0.093962	0.0123058	2.59154e-05	-0.321629	1.29578e-05	0.133705	0.0123058
SMIM30	ENSG00000214194	401397	-0.0940611	0.0073497	2.14746e-08	-0.302641	1.07373e-08	0.114519	0.0073497
RNF181	ENSG00000168894	51255	-0.0954168	0.00817444	3.68667e-06	-0.301905	1.84334e-06	0.111071	0.00817444
CLDN5	ENSG00000184113	7122	-0.0955572	2.34351e-06	8.47359e-13	-0.65697	4.2368e-13	0.465855	2.34351e-06
EIF6	ENSG00000242372	3692	-0.0958958	0.0094967	6.84971e-09	-0.317709	3.42485e-09	0.125917	0.0094967
HOXA5	ENSG00000106004	3202	-0.097357	0.0431443	0.0198933	0.00915955	0.00999661	-0.203873	0.0431443
ZFAND1	ENSG00000104231	79752	-0.0979056	0.0286292	0.00702491	0.0183151	0.00351865	-0.214126	0.0286292
ELOB	ENSG00000103363	6923	-0.100351	0.000732601	8.82992e-20	-0.364027	4.41496e-20	0.163325	0.000732601
HOXB4	ENSG00000182742	3214	-0.100382	0.0485438	0.0397909	-0.0108477	0.0200974	-0.189916	0.0485438
TSPAN2	ENSG00000134198	10100	-0.102368	0.00514445	0.00599944	-0.251035	0.00514445	0.0462985	0.00300423
ACTG1	ENSG00000184009	71	-0.102405	0.0259598	4.76583e-09	0.0445171	0.0259598	-0.249328	2.38291e-09
NET1	ENSG00000173848	10276	-0.103731	0.000965452	0.000334136	0.0301691	0.000167082	-0.237631	0.000965452
MOB2	ENSG00000182208	81532	-0.107383	0.0189061	0.0336625	-0.0277179	0.0189061	-0.187049	0.0169753
MAP2	ENSG00000078018	4133	-0.107778	0.0204502	1.94165e-05	0.055356	9.70831e-06	-0.270913	0.0204502
CRB2	ENSG00000148204	286204	-0.109694	0.011004	0.00486516	-0.367612	0.011004	0.148224	0.00243555
HOOK2	ENSG00000095066	29911	-0.113795	0.0394405	0.00657832	-0.00110051	0.00329459	-0.22649	0.0394405
FTL	ENSG00000087086	2512	-0.114024	1.39407e-07	3.39629e-10	0.174224	1.69815e-10	-0.402271	1.39407e-07
CAST	ENSG00000153113	831	-0.115275	0.000133219	2.02082e-13	-0.529508	1.01041e-13	0.298957	0.000133219
MYLIP	ENSG00000007944	29116	-0.119792	0.00617997	0.0113886	-0.00102699	0.00571062	-0.238557	0.00617997
ZNF91	ENSG00000167232	7644	-0.121977	0.0358915	0.030869	-0.0165112	0.0155555	-0.227442	0.0358915
LY6E	ENSG00000160932	4061	-0.12249	0.0215996	5.16142e-10	-0.35412	2.58071e-10	0.10914	0.0215996
EFNB1	ENSG00000090776	1947	-0.12308	1.4106e-05	7.36927e-11	-0.519787	3.68463e-11	0.273627	1.4106e-05
GNAS	ENSG00000087460	2778	-0.125286	0.00310365	0.000702931	0.0952753	0.000351527	-0.345848	0.00310365
HOXB3	ENSG00000120093	3213	-0.125606	0.00814899	0.00248691	0.00200814	0.00124423	-0.253221	0.00814899
SALL1	ENSG00000103449	6299	-0.127037	0.0218996	6.93479e-05	0.0193605	3.46746e-05	-0.273435	0.0218996
TGFB1I1	ENSG00000140682	7041	-0.127368	0.0352095	0.00415035	-0.00728589	0.0352095	-0.24745	0.00207733
WASF3	ENSG00000132970	10810	-0.129392	0.0240641	0.00810232	-0.00141553	0.0040594	-0.257369	0.0240641
MFHAS1	ENSG00000147324	9258	-0.138834	0.0011438	0.000396954	0.0046153	0.0011438	-0.282284	0.000198497
DMAC1	ENSG00000137038	90871	-0.141235	0.0180056	5.91549e-16	-0.407621	2.95774e-16	0.125151	0.0180056
SPCS2	ENSG00000118363	9789	-0.142231	0.0287703	2.7784e-13	-0.385108	1.3892e-13	0.100645	0.0287703
CCND2	ENSG00000118971	894	-0.143657	0.0040662	2.16099e-06	0.0877905	1.08049e-06	-0.375104	0.0040662
USP53	ENSG00000145390	54532	-0.150928	0.0341664	0.011547	-0.151912	0.00579025	-0.149945	0.0341664
HSPE1	ENSG00000115541	3336	-0.151301	0.0159541	3.49975e-08	0.0832907	0.0159541	-0.385892	1.74988e-08
PCMT1	ENSG00000120265	5110	-0.151418	0.0141667	4.44184e-13	-0.455305	2.22092e-13	0.152469	0.0141667
IER3	ENSG00000137331	8870	-0.153966	0.000165554	1.3492e-09	0.0632071	6.74598e-10	-0.371139	0.000165554
NCOA7	ENSG00000111912	135112	-0.154128	0.00709641	0.000550599	0.0174957	0.000275338	-0.325751	0.00709641
GPC6	ENSG00000183098	10082	-0.159844	0.045823	8.01065e-14	-0.455938	4.00533e-14	0.13625	0.045823
RPL36AL	ENSG00000165502	6166	-0.163192	0.0496322	1.08064e-22	-0.402492	5.40318e-23	0.0761069	0.0496322
FKBP4	ENSG00000004478	2288	-0.163335	0.0137124	0.0185026	-0.0473902	0.0137124	-0.279279	0.00929452
JAK1	ENSG00000162434	3716	-0.166458	0.0149311	0.0291678	-0.160031	0.0149311	-0.172884	0.0146918
DDX5	ENSG00000108654	1655	-0.167378	0.00230606	9.52301e-23	-0.469814	4.7615e-23	0.135057	0.00230606
STX12	ENSG00000117758	23673	-0.17477	0.0488781	0.0538551	-0.160505	0.0488781	-0.189036	0.0273002
NDUFAF3	ENSG00000178057	25915	-0.17552	0.0293801	1.5469e-13	-0.40574	7.73449e-14	0.0546991	0.0293801
EIF3G	ENSG00000130811	8666	-0.175756	0.0311414	0.014938	-0.104994	0.0311414	-0.246519	0.0074971
PCOLCE	ENSG00000106333	5118	-0.176026	0.0135971	0.00586148	0.0174392	0.00293505	-0.369491	0.0135971
COL6A2	ENSG00000142173	1292	-0.177529	0.021969	0.00159619	-0.0176671	0.021969	-0.337392	0.000798416
CRELD1	ENSG00000163703	78987	-0.180919	0.0170293	0.00482534	-0.184997	0.00241559	-0.176841	0.0170293
PABPN1	ENSG00000100836	8106	-0.18425	0.0118839	7.55795e-15	-0.49278	3.77897e-15	0.124279	0.0118839
TCEAL3	ENSG00000196507	85012	-0.185214	0.00495932	2.01787e-10	-0.49848	1.00893e-10	0.128052	0.00495932
ZEB2	ENSG00000169554	9839	-0.187836	0.0409053	0.0387145	-0.188595	0.0409053	-0.187076	0.0195483
H3F3B	ENSG00000132475	3021	-0.189024	0.0193333	2.66702e-17	-0.268156	1.33351e-17	-0.109892	0.0193333
AKIRIN1	ENSG00000174574	79647	-0.196232	0.0136132	0.00157719	-0.191838	0.000788907	-0.200625	0.0136132
MFSD14A	ENSG00000156875	64645	-0.200109	0.0109741	0.00673269	-0.19092	0.00337203	-0.209298	0.0109741
DNAJB12	ENSG00000148719	54788	-0.201539	0.0384277	0.00112786	-0.234799	0.000564089	-0.168279	0.0384277
UTRN	ENSG00000152818	7402	-0.201567	0.000439614	6.64096e-06	0.0431405	0.000439614	-0.446274	3.32049e-06
GRN	ENSG00000030582	2896	-0.20305	0.0257713	5.34525e-05	-0.110324	2.67266e-05	-0.295775	0.0257713
CARMIL1	ENSG00000079691	55604	-0.203349	0.00210238	0.000764663	-0.161179	0.00210238	-0.245519	0.000382405
MEOX1	ENSG00000005102	4222	-0.210615	0.0109215	0.000803571	0.0306146	0.000401866	-0.451844	0.0109215
USO1	ENSG00000138768	8615	-0.211023	0.0465159	0.0179484	-0.174381	0.0465159	-0.247666	0.00901482
TPM1	ENSG00000140416	7168	-0.214471	0.000213546	1.70036e-05	0.0382569	0.000213546	-0.467198	8.50182e-06
CTNNA1	ENSG00000044115	1495	-0.216513	0.0452551	0.0141688	-0.1398	0.0452551	-0.293227	0.0071097
IRF2BPL	ENSG00000119669	64207	-0.217419	0.032007	0.000553426	-0.259654	0.000276752	-0.175184	0.032007
HSPA1B	ENSG00000204388	3304	-0.218453	0.0227371	3.55524e-09	-0.108681	0.0227371	-0.328226	1.77762e-09
SERF2	ENSG00000140264	10169	-0.220429	0.0303256	7.91865e-24	-0.303293	3.95933e-24	-0.137565	0.0303256
MORF4L1	ENSG00000185787	10933	-0.220563	0.00933188	1.02119e-34	-0.555632	5.10595e-35	0.114507	0.00933188
FCGRT	ENSG00000104870	2217	-0.225307	0.0197406	0.00461788	-0.18105	0.0197406	-0.269564	0.00231161
TULP4	ENSG00000130338	56995	-0.226221	0.00195752	5.46555e-15	-0.588543	2.73277e-15	0.136101	0.00195752
MKRN1	ENSG00000133606	23608	-0.227211	0.0212205	0.00445131	-0.200599	0.00222814	-0.253824	0.0212205
AKAP9	ENSG00000127914	10142	-0.229127	0.00183759	0.00278702	-0.206755	0.00139448	-0.251499	0.00183759
SH3BGRL3	ENSG00000142669	83442	-0.230287	0.00373384	0.00106011	-0.181334	0.000530198	-0.279241	0.00373384
JUP	ENSG00000173801	3728	-0.23037	0.0243325	0.0101412	-0.223593	0.00508355	-0.237148	0.0243325
ERGIC2	ENSG00000087502	51290	-0.231764	0.0358531	0.000327707	-0.20585	0.000163867	-0.257677	0.0358531
SNX3	ENSG00000112335	8724	-0.235814	0.0160723	8.45267e-06	-0.197751	4.22634e-06	-0.273878	0.0160723
ATP6AP1	ENSG00000071553	537	-0.236461	0.0400641	1.23336e-05	-0.270398	6.16681e-06	-0.202524	0.0400641
CFLAR	ENSG00000003402	8837	-0.237261	0.0213801	9.6859e-05	-0.282007	4.84307e-05	-0.192516	0.0213801
TCF7L2	ENSG00000148737	6934	-0.239987	0.0114721	0.00719193	-0.227663	0.00360245	-0.252312	0.0114721
HBP1	ENSG00000105856	26959	-0.242315	0.0279648	0.00190897	-0.212672	0.00095494	-0.271958	0.0279648
TAF7	ENSG00000178913	6879	-0.2427	0.00115496	0.00157055	-0.179335	0.000785582	-0.306065	0.00115496
COL6A1	ENSG00000142156	1291	-0.247841	0.000344196	1.92962e-05	0.0056923	0.000344196	-0.501374	9.64816e-06
PRDX6	ENSG00000117592	9588	-0.248953	0.00152003	6.02641e-35	-0.675816	3.0132e-35	0.177909	0.00152003
HOXA7	ENSG00000122592	3204	-0.251934	0.011185	2.38341e-05	-0.274539	1.19171e-05	-0.229329	0.011185
HOXB-AS3	ENSG00000233101		-0.252793	3.88913e-05	2.74164e-05	0.0313632	3.88913e-05	-0.53695	1.37083e-05
ANGPT1	ENSG00000154188	284	-0.255773	0.00182762	0.000199744	-0.2687	9.98769e-05	-0.242847	0.00182762
CCNL1	ENSG00000163660	57018	-0.258637	0.0274255	0.00223449	-0.206685	0.0274255	-0.310589	0.00111787
TAX1BP3	ENSG00000213977	30851	-0.260993	0.0416444	1.66085e-09	-0.347671	8.30426e-10	-0.174315	0.0416444
WSB1	ENSG00000109046	26118	-0.26158	0.000502715	7.81484e-05	-0.188243	3.9075e-05	-0.334917	0.000502715
DNAJB1	ENSG00000132002	3337	-0.26564	0.000394606	6.93009e-14	0.0393268	0.000394606	-0.570607	3.46505e-14
RHBDD2	ENSG00000005486	57414	-0.266374	0.0118869	7.82601e-06	-0.290631	3.91301e-06	-0.242117	0.0118869
ACTB	ENSG00000075624	60	-0.266584	0.0139187	3.32296e-22	-0.442633	1.66148e-22	-0.0905337	0.0139187
HEXIM1	ENSG00000186834	10614	-0.266628	0.0238311	0.0315191	-0.269579	0.0158857	-0.263678	0.0238311
TSC22D3	ENSG00000157514	1831	-0.26893	0.0400091	6.99456e-18	-0.623024	3.49728e-18	0.0851632	0.0400091
COL1A1	ENSG00000108821	1277	-0.270403	1.73643e-05	1.55358e-19	0.367785	7.7679e-20	-0.90859	1.73643e-05
DNAJA1	ENSG00000086061	3301	-0.272247	0.00109241	0.000459032	-0.268597	0.000229542	-0.275896	0.00109241
CLDN4	ENSG00000189143	1364	-0.277144	0.00834129	3.32971e-07	-0.0362399	0.00834129	-0.518047	1.66486e-07
LAPTM4A	ENSG00000068697	9741	-0.277956	0.0025004	1.14059e-12	-0.367433	5.70294e-13	-0.188479	0.0025004
ATP6V1F	ENSG00000128524	9296	-0.278065	0.0258266	1.3276e-08	-0.282114	6.63802e-09	-0.274016	0.0258266
APPBP2	ENSG00000062725	10513	-0.2781	0.0347193	0.000811169	-0.259076	0.000405667	-0.297123	0.0347193
TM7SF2	ENSG00000149809	7108	-0.281879	0.0256822	5.12549e-06	-0.315508	2.56275e-06	-0.248249	0.0256822
GPBP1	ENSG00000062194	65056	-0.286412	0.000170438	2.58843e-06	-0.176831	0.000170438	-0.395994	1.29422e-06
SERTAD1	ENSG00000197019	29950	-0.287452	0.000212097	7.40471e-05	-0.223759	3.70242e-05	-0.351144	0.000212097
TSC22D1	ENSG00000102804	8848	-0.287494	8.63965e-05	9.4119e-05	-0.261074	4.70606e-05	-0.313914	8.63965e-05
ACADVL	ENSG00000072778	37	-0.28779	0.00277021	1.07578e-06	-0.334729	5.37891e-07	-0.24085	0.00277021
HIST1H2BD	ENSG00000158373	3017	-0.289062	0.00459366	1.01303e-11	-0.332675	5.06513e-12	-0.245449	0.00459366
VASN	ENSG00000168140	114990	-0.289681	0.010776	3.42761e-08	-0.293503	1.71381e-08	-0.28586	0.010776
PLEKHA1	ENSG00000107679	59338	-0.293221	0.0199883	0.03361	-0.244127	0.0169486	-0.342316	0.0199883
TMED10	ENSG00000170348	10972	-0.293996	0.0492489	6.48179e-10	-0.351457	3.2409e-10	-0.236535	0.0492489
GHITM	ENSG00000165678	27069	-0.296627	0.0498167	5.45889e-10	-0.357191	2.72944e-10	-0.236064	0.0498167
KRCC1	ENSG00000172086	51315	-0.299771	0.0110878	1.72211e-06	-0.335739	8.61055e-07	-0.263804	0.0110878
SKIL	ENSG00000136603	6498	-0.299993	0.00158645	3.27428e-05	-0.317069	1.63715e-05	-0.282918	0.00158645
EIF1	ENSG00000173812	10209	-0.300906	6.03347e-08	9.59108e-28	-0.350489	4.79554e-28	-0.251322	6.03347e-08
WT1	ENSG00000184937	7490	-0.301255	6.7604e-08	2.58209e-19	-0.857182	1.29104e-19	0.254673	6.7604e-08
SF3B1	ENSG00000115524	23451	-0.301524	0.000591396	2.02407e-05	-0.239128	0.000591396	-0.36392	1.01204e-05
CALD1	ENSG00000122786	800	-0.302068	0.0291781	6.24365e-06	-0.242565	3.12183e-06	-0.361571	0.0291781
MOB4	ENSG00000115540	25843	-0.302624	0.000880804	3.36005e-05	-0.26065	1.68004e-05	-0.344597	0.000880804
MT-ND5	ENSG00000198786	4540	-0.305348	0.00306271	6.94526e-14	-0.333689	3.47263e-14	-0.277008	0.00306271
SEC62	ENSG00000008952	7095	-0.306125	0.0434773	1.95514e-14	-0.392861	9.7757e-15	-0.219388	0.0434773
PPIB	ENSG00000166794	5479	-0.307563	0.00198262	1.7816e-07	-0.284289	8.90801e-08	-0.330836	0.00198262
BAZ2B	ENSG00000123636	29994	-0.308344	0.000450568	9.97384e-05	-0.285266	4.98705e-05	-0.331422	0.000450568
PHLDB2	ENSG00000144824	90102	-0.313427	0.000119028	1.58733e-08	-0.274381	7.93666e-09	-0.352474	0.000119028
TAX1BP1	ENSG00000106052	8887	-0.318787	0.00279043	2.46154e-08	-0.321771	1.23077e-08	-0.315803	0.00279043
ECH1	ENSG00000104823	1891	-0.322322	0.0258204	1.73234e-10	-0.397035	8.66172e-11	-0.247609	0.0258204
PERP	ENSG00000112378	64065	-0.322337	0.00018959	2.0968e-05	-0.365467	1.0484e-05	-0.279207	0.00018959
TMEM100	ENSG00000166292	55273	-0.324415	2.62241e-05	4.49809e-07	0.0409129	2.24905e-07	-0.689744	2.62241e-05
LRP10	ENSG00000197324	26020	-0.324657	0.00524273	1.02427e-10	-0.399387	5.12137e-11	-0.249926	0.00524273
UBB	ENSG00000170315	7314	-0.331174	0.000203435	1.09967e-32	-0.469728	5.49836e-33	-0.19262	0.000203435
DUSP1	ENSG00000120129	1843	-0.331561	0.00123984	5.30929e-09	-0.393362	2.65464e-09	-0.26976	0.00123984
LTBP4	ENSG00000090006	8425	-0.33185	0.0392716	1.35567e-09	-0.460726	6.77835e-10	-0.202975	0.0392716
DCDC2	ENSG00000146038	51473	-0.335587	0.000652064	2.20389e-05	-0.172231	0.000652064	-0.498943	1.10195e-05
CDC42EP3	ENSG00000163171	10602	-0.336694	0.000249922	0.00030274	-0.188757	0.000249922	-0.484632	0.000151382
YPEL5	ENSG00000119801	51646	-0.341872	0.00011817	1.51397e-08	-0.354434	7.56986e-09	-0.329309	0.00011817
SMIM24	ENSG00000095932	284422	-0.343418	3.15784e-05	5.61753e-07	-0.228053	3.15784e-05	-0.458783	2.80877e-07
S100A10	ENSG00000197747	6281	-0.346225	0.0210184	0.0102414	-0.395704	0.00513387	-0.296746	0.0210184
CXCL12	ENSG00000107562	6387	-0.348177	1.10323e-08	1.79466e-10	0.203418	8.97332e-11	-0.899773	1.10323e-08
MAP1LC3B	ENSG00000140941	81631	-0.350729	0.0149029	1.30875e-14	-0.436439	6.54373e-15	-0.265019	0.0149029
CD46	ENSG00000117335	4179	-0.355382	0.00259892	2.66169e-09	-0.428071	1.33084e-09	-0.282693	0.00259892
HIST2H2BE	ENSG00000184678	8349	-0.35704	0.00310308	7.47545e-14	-0.437659	3.73773e-14	-0.276421	0.00310308
TMBIM6	ENSG00000139644	7009	-0.357457	0.0033914	1.6772e-20	-0.467678	8.38598e-21	-0.247235	0.0033914
GNG11	ENSG00000127920	2791	-0.358695	0.00455272	6.76094e-07	-0.138275	0.00455272	-0.579114	3.38047e-07
FOSB	ENSG00000125740	2354	-0.359514	1.18696e-07	3.23362e-08	-0.252854	1.61681e-08	-0.466174	1.18696e-07
HSPA8	ENSG00000109971	3312	-0.366985	8.50433e-07	3.51455e-13	-0.369742	1.75728e-13	-0.364228	8.50433e-07
RSRP1	ENSG00000117616	57035	-0.367186	0.00449396	1.25443e-14	-0.481568	6.27216e-15	-0.252804	0.00449396
SERPINH1	ENSG00000149257	871	-0.370706	0.0279146	1.46618e-11	-0.0269803	0.0279146	-0.714433	7.33088e-12
STAT3	ENSG00000168610	6774	-0.373882	0.0325751	1.01337e-06	-0.119205	0.0325751	-0.628559	5.06684e-07
EIF4A2	ENSG00000156976	1974	-0.378862	3.76779e-07	3.47982e-20	-0.472898	1.73991e-20	-0.284826	3.76779e-07
DCN	ENSG00000011465	1634	-0.380663	0.00150208	0.000645764	-0.208442	0.00150208	-0.552885	0.000322934
MYL12B	ENSG00000118680	103910	-0.38457	0.000298455	1.8401e-22	-0.501822	9.20048e-23	-0.267318	0.000298455
TCEAL9	ENSG00000185222	51186	-0.387618	0.00388742	7.45025e-20	-0.476731	3.72512e-20	-0.298505	0.00388742
CIRBP	ENSG00000099622	1153	-0.388285	0.000356125	2.67108e-36	-0.573998	1.33554e-36	-0.202571	0.000356125
PLS3	ENSG00000102024	5358	-0.393169	0.0186256	3.15785e-11	-0.560458	1.57893e-11	-0.22588	0.0186256
PSAP	ENSG00000197746	5660	-0.400558	6.0992e-06	2.02157e-11	-0.396997	1.01079e-11	-0.404118	6.0992e-06
SBDS	ENSG00000126524	51119	-0.401463	0.0309163	1.08811e-19	-0.573936	5.44057e-20	-0.228989	0.0309163
KCNQ1OT1	ENSG00000269821	10984	-0.4029	0.0361498	3.6738e-09	-0.156152	0.0361498	-0.649648	1.8369e-09
PDLIM7	ENSG00000196923	9260	-0.410736	0.00640301	4.60509e-19	-0.493982	2.30255e-19	-0.327489	0.00640301
REEP5	ENSG00000129625	7905	-0.417042	0.00106246	2.67563e-17	-0.571161	1.33782e-17	-0.262924	0.00106246
NTRK2	ENSG00000148053	4915	-0.423351	0.0127318	3.70023e-09	-0.497111	1.85012e-09	-0.349592	0.0127318
IGFBP5	ENSG00000115461	3488	-0.434485	0.00268308	0.00124117	-0.142614	0.000620779	-0.726357	0.00268308
EZR	ENSG00000092820	7430	-0.435233	0.0143403	3.08375e-16	-0.552153	1.54188e-16	-0.318313	0.0143403
CKB	ENSG00000166165	1152	-0.436648	0.0146805	8.01504e-06	-0.566741	4.00753e-06	-0.306554	0.0146805
ALDH1A1	ENSG00000165092	216	-0.440701	0.00132515	1.88878e-08	-0.158584	0.00132515	-0.722818	9.44391e-09
DDX17	ENSG00000100201	10521	-0.455665	0.000246993	4.20331e-25	-0.580515	2.10166e-25	-0.330815	0.000246993
CRYAB	ENSG00000109846	1410	-0.456609	0.0211932	4.67064e-19	-0.633339	2.33532e-19	-0.27988	0.0211932
SELENOT	ENSG00000198843	51714	-0.461341	0.00458899	3.10758e-28	-0.628541	1.55379e-28	-0.294141	0.00458899
CYP1B1	ENSG00000138061	1545	-0.465431	0.00528335	1.29302e-09	-0.431874	6.46509e-10	-0.498988	0.00528335
ARHGAP29	ENSG00000137962	9411	-0.474014	0.0358671	1.03334e-20	-0.692718	5.16669e-21	-0.255311	0.0358671
HIST1H2AC	ENSG00000180573	8334	-0.474188	0.00182791	1.51737e-14	-0.527572	7.58687e-15	-0.420804	0.00182791
DST	ENSG00000151914	667	-0.4784	0.0079845	8.20953e-19	-0.70352	4.10477e-19	-0.25328	0.0079845
EGR1	ENSG00000120738	1958	-0.4797	9.93535e-06	5.04881e-14	-0.182131	9.93535e-06	-0.777269	2.5244e-14
RTN4	ENSG00000115310	57142	-0.481836	0.0150173	8.70708e-29	-0.733931	4.35354e-29	-0.229741	0.0150173
PLTP	ENSG00000100979	5360	-0.483221	0.0161924	8.81607e-17	-0.730704	4.40804e-17	-0.235738	0.0161924
MYL6	ENSG00000092841	4637	-0.488159	5.5265e-05	4.3437e-48	-0.737613	2.17185e-48	-0.238705	5.5265e-05
PLD3	ENSG00000105223	23646	-0.490305	0.00546117	2.84289e-32	-0.69527	1.42144e-32	-0.28534	0.00546117
EMP3	ENSG00000142227	2014	-0.498532	0.00775092	8.32219e-25	-0.685919	4.1611e-25	-0.311144	0.00775092
GSN	ENSG00000148180	2934	-0.50821	0.000152125	2.66649e-22	-0.674943	1.33325e-22	-0.341477	0.000152125
DAB2	ENSG00000153071	1601	-0.50906	9.11248e-05	1.15006e-19	-0.610043	5.75031e-20	-0.408077	9.11248e-05
ZFAND2A	ENSG00000178381	90637	-0.509867	5.00045e-06	4.45148e-08	-0.376003	2.22574e-08	-0.643731	5.00045e-06
MAGED2	ENSG00000102316	10916	-0.521492	0.000369616	2.01343e-30	-0.676811	1.00671e-30	-0.366173	0.000369616
S100A11	ENSG00000163191	6282	-0.525167	0.000166498	2.74968e-30	-0.649678	1.37484e-30	-0.400655	0.000166498
GPC3	ENSG00000147257	2719	-0.532631	0.0489917	2.89621e-22	-0.216799	0.0489917	-0.848463	1.4481e-22
JUN	ENSG00000177606	3725	-0.534172	0.00298176	1.17882e-20	-0.328681	0.00298176	-0.739663	5.89411e-21
MPC2	ENSG00000143158	25874	-0.535064	2.39321e-05	1.42601e-05	-0.444957	2.39321e-05	-0.625172	7.13009e-06
SAT1	ENSG00000130066	6303	-0.535953	5.23758e-07	3.69978e-07	-0.374451	1.84989e-07	-0.697455	5.23758e-07
CD63	ENSG00000135404	967	-0.552282	9.81134e-06	1.6611e-29	-0.691208	8.30551e-30	-0.413357	9.81134e-06
ARMCX3	ENSG00000102401	51566	-0.552416	3.50939e-05	2.5554e-27	-0.735952	1.2777e-27	-0.368879	3.50939e-05
JUNB	ENSG00000171223	3726	-0.565352	0.00143551	2.38362e-15	-0.217997	0.00143551	-0.912706	1.19181e-15
BTG2	ENSG00000159388	7832	-0.569257	2.94765e-05	7.07387e-10	-0.35553	2.94765e-05	-0.782984	3.53693e-10
CTGF	ENSG00000118523	1490	-0.592638	0.00214075	1.15121e-05	-0.893615	5.75605e-06	-0.291662	0.00214075
ITM2C	ENSG00000135916	81618	-0.60307	1.70304e-12	2.90157e-23	-0.450425	1.70304e-12	-0.755716	1.45078e-23
FOS	ENSG00000170345	2353	-0.614448	1.02129e-14	9.64288e-15	-0.530077	1.02129e-14	-0.698819	4.82144e-15
TUBB2A	ENSG00000137267	7280	-0.648847	0.000104599	3.09868e-29	-0.834519	1.54934e-29	-0.463175	0.000104599
SPARC	ENSG00000113140	6678	-0.660576	0.012331	6.17927e-30	-0.801113	3.08963e-30	-0.520039	0.012331
TJP1	ENSG00000104067	7082	-0.67081	0.0161027	8.63435e-32	-1.08574	4.31718e-32	-0.255882	0.0161027
UBC	ENSG00000150991	7316	-0.672903	6.51561e-09	3.94062e-47	-0.92281	1.97031e-47	-0.422996	6.51561e-09
NEAT1	ENSG00000245532		-0.693755	3.90266e-06	3.35198e-18	-0.65458	1.67599e-18	-0.732929	3.90266e-06
LEPROT	ENSG00000213625	54741	-0.742256	2.48204e-06	4.9473e-35	-0.9937	2.47365e-35	-0.490811	2.48204e-06
SPINT2	ENSG00000167642	10653	-0.754988	1.11017e-06	9.02597e-33	-0.976482	4.51299e-33	-0.533493	1.11017e-06
MALAT1	ENSG00000251562		-0.765074	5.73006e-34	1.96109e-47	-0.808188	9.80544e-48	-0.72196	5.73006e-34
SELENOP	ENSG00000250722	6414	-0.784504	6.16433e-05	3.0837e-33	-1.07115	1.54185e-33	-0.497855	6.16433e-05
ANXA2	ENSG00000182718	302	-0.823216	5.85244e-08	7.1981e-35	-0.896942	3.59905e-35	-0.74949	5.85244e-08
PDLIM2	ENSG00000120913	64236	-0.868411	0.000102271	9.24719e-38	-1.34942	4.62359e-38	-0.3874	0.000102271
ROBO2	ENSG00000185008	6092	-0.894929	4.33129e-11	5.61782e-30	-1.04395	2.80891e-30	-0.745907	4.33129e-11
GADD45A	ENSG00000116717	1647	-0.906048	0.000174679	3.85541e-33	-1.42943	1.92771e-33	-0.382664	0.000174679
ITM2B	ENSG00000136156	9445	-0.906267	8.31288e-07	6.88266e-44	-1.38441	3.44133e-44	-0.428121	8.31288e-07
THSD7A	ENSG00000005108	221981	-0.977097	0.0145112	4.31108e-40	-1.5325	2.15554e-40	-0.421695	0.0145112
S100A6	ENSG00000197956	6277	-1.02051	0.00600866	7.09102e-26	-1.50204	3.54551e-26	-0.538982	0.00600866
MYL9	ENSG00000101335	10398	-1.02447	0.000424098	1.81172e-47	-1.36294	9.05861e-48	-0.685995	0.000424098
TCF21	ENSG00000118526	6943	-1.40457	6.81207e-06	3.15941e-36	-2.00302	1.57971e-36	-0.806124	6.81207e-06

## Sheet: Cluster 2
Gene	ENSEMBL	EntrezGene	MeanLogFC	MaxPVal	MinPVal	OrganoidLogFC	OrganoidPVal	LindstromLogFC	LindstromPVal		Top 30 De genes GO: Biological process
NNAT	ENSG00000053438	4826	1.71004	1.20803e-25	9.84957e-110	2.31734	4.92478e-110	1.10274	1.20803e-25
CRABP2	ENSG00000143320	1382	1.02862	6.37452e-26	1.48592e-41	1.098	7.42959e-42	0.959243	6.37452e-26		ID	Name	Source	pValue	FDR B&H	FDR B&Y	Bonferroni	Genes from Input	Genes in Annotation
TUBA1A	ENSG00000167552	7846	0.979837	4.13426e-22	2.78414e-68	1.22592	1.39207e-68	0.733751	4.13426e-22		1	GO:0007417	central nervous system development		2.198e-07	0.0003205	0.00252	0.0003205	11	1002
IGF2	ENSG00000167244	3481	0.915601	5.31495e-08	2.13844e-83	1.38167	1.06922e-83	0.449527	5.31495e-08		2	GO:0071599	otic vesicle development		3.028e-06	0.002208	0.01736	0.004415	3	18
SIX1	ENSG00000126778	6495	0.723353	5.47555e-07	3.67444e-92	0.970337	1.83722e-92	0.476369	5.47555e-07		3	GO:1903047	mitotic cell cycle process		1.037e-05	0.004348	0.03419	0.01511	9	931
TMEM100	ENSG00000166292	55273	0.715545	3.33106e-09	2.42796e-35	0.135546	3.33106e-09	1.29555	1.21398e-35		4	GO:0035909	aorta morphogenesis		1.203e-05	0.004348	0.03419	0.01753	3	28
CITED1	ENSG00000125931	4435	0.64099	3.46705e-25	3.10938e-68	0.374303	1.55469e-68	0.907678	3.46705e-25		5	GO:0001501	skeletal system development		1.675e-05	0.004348	0.03419	0.02442	7	53
SOX4	ENSG00000124766	6659	0.626196	0.00720278	1.8718e-45	0.993348	9.35898e-46	0.259044	0.00720278
MEOX1	ENSG00000005102	4222	0.589471	3.60463e-14	3.25746e-26	0.179527	3.60463e-14	0.999415	1.62873e-26
MEIS2	ENSG00000134138	4212	0.565655	9.16886e-10	8.11401e-15	0.697741	4.05701e-15	0.433569	9.16886e-10
PHLDA1	ENSG00000139289	22822	0.552714	2.44348e-05	8.80774e-15	0.482937	4.40387e-15	0.622491	2.44348e-05
PDGFC	ENSG00000145431	56034	0.543847	4.65887e-05	1.47911e-51	0.643116	7.39557e-52	0.444578	4.65887e-05
COL9A2	ENSG00000049089	1298	0.529499	7.27887e-06	5.0819e-49	0.610429	2.54095e-49	0.448568	7.27887e-06
MLLT11	ENSG00000213190	10962	0.525111	0.000924673	5.5295e-45	0.731968	2.76475e-45	0.318254	0.000924673
CHRNA1	ENSG00000138435	1134	0.516208	1.31127e-16	8.74545e-55	0.415114	4.37272e-55	0.617302	1.31127e-16
NREP	ENSG00000134986	9315	0.508924	4.16428e-12	6.60633e-12	0.379213	3.30317e-12	0.638634	4.16428e-12
CCND2	ENSG00000118971	894	0.505383	2.29673e-05	7.58684e-41	0.608414	3.79342e-41	0.402351	2.29673e-05
DDIT4	ENSG00000168209	54541	0.500991	1.69167e-06	1.9172e-20	0.470387	9.58601e-21	0.531595	1.69167e-06
ANXA6	ENSG00000197043	309	0.488935	4.75281e-05	1.1998e-45	0.585882	5.99898e-46	0.391989	4.75281e-05
MDK	ENSG00000110492	4192	0.480787	0.0247514	2.66539e-41	0.837035	1.3327e-41	0.124538	0.0247514
COL2A1	ENSG00000139219	1280	0.46073	0.0125154	1.53855e-36	0.662945	7.69275e-37	0.258514	0.0125154
TUBB	ENSG00000196230	203068	0.451473	0.000345542	7.34087e-48	0.730553	3.67043e-48	0.172393	0.000345542
RBP1	ENSG00000114115	5947	0.448654	0.000241381	4.2816e-44	0.590051	2.1408e-44	0.307257	0.000241381
EYA1	ENSG00000104313	2138	0.444622	1.96465e-09	9.54968e-31	0.382853	4.77484e-31	0.506392	1.96465e-09
PCBP4	ENSG00000090097	57060	0.424706	3.60003e-06	6.95306e-13	0.322597	3.47653e-13	0.526815	3.60003e-06
HNRNPA1	ENSG00000135486	3178	0.424052	2.64887e-05	3.89462e-55	0.662959	1.94731e-55	0.185145	2.64887e-05
STMN1	ENSG00000117632	3925	0.422382	0.0467522	1.46845e-47	0.75205	7.34226e-48	0.0927145	0.0467522
NKAIN3	ENSG00000185942	286183	0.42133	4.03644e-13	6.91845e-35	0.238567	3.45922e-35	0.604093	4.03644e-13
SH3BGRL3	ENSG00000142669	83442	0.421316	0.000451538	9.45111e-18	0.396295	4.72555e-18	0.446337	0.000451538
MAP2	ENSG00000078018	4133	0.419422	0.00108786	2.94415e-27	0.355325	1.47207e-27	0.483519	0.00108786
CNN3	ENSG00000117519	1266	0.412842	0.00289496	2.69111e-42	0.994863	1.34555e-42	-0.16918	0.00289496
NR2F1	ENSG00000175745	7025	0.401403	5.00858e-05	1.31636e-08	0.365396	5.00858e-05	0.43741	6.5818e-09
LAMA4	ENSG00000112769	3910	0.399453	1.209e-07	1.53291e-09	0.152586	1.209e-07	0.646321	7.66457e-10
MEST	ENSG00000106484	4232	0.396024	0.00116325	1.97571e-50	0.978021	9.87853e-51	-0.185973	0.00116325
S100A11	ENSG00000163191	6282	0.395151	0.000337401	3.68572e-07	0.197296	0.000337401	0.593007	1.84286e-07
TCF4	ENSG00000196628	6925	0.394038	0.00161147	1.03751e-28	0.441453	5.18753e-29	0.346624	0.00161147
SEPT6	ENSG00000125354	23157	0.382569	1.57323e-05	7.52183e-08	0.328237	3.76092e-08	0.436901	1.57323e-05
SHISA3	ENSG00000178343	152573	0.381609	8.05181e-10	6.27562e-13	0.200899	3.13781e-13	0.562319	8.05181e-10
NCAM1	ENSG00000149294	4684	0.371682	0.00488202	3.38629e-22	0.334384	1.69314e-22	0.408979	0.00488202
CTNNB1	ENSG00000168036	1499	0.367951	0.000604285	1.09641e-05	0.310145	0.000604285	0.425757	5.48207e-06
CDH11	ENSG00000140937	1009	0.366627	0.0487271	2.48152e-53	0.58253	1.24076e-53	0.150725	0.0487271
RBFOX2	ENSG00000100320	23543	0.363801	0.0171561	1.91249e-21	0.460387	9.56246e-22	0.267215	0.0171561
CDH7	ENSG00000081138	1005	0.362806	2.06999e-06	8.60505e-35	0.22844	4.30253e-35	0.497172	2.06999e-06
RPS4X	ENSG00000198034	6191	0.358171	6.73158e-12	8.57081e-49	0.497212	4.2854e-49	0.219129	6.73158e-12
UBE2E3	ENSG00000170035	10477	0.355993	0.000890914	8.65495e-09	0.409102	4.32748e-09	0.302883	0.000890914
CASC15	ENSG00000272168		0.350078	5.09651e-09	7.91091e-11	0.175685	3.95546e-11	0.524472	5.09651e-09
DBN1	ENSG00000113758	1627	0.34707	0.0380098	2.9307e-17	0.380798	1.46535e-17	0.313343	0.0380098
ITGA8	ENSG00000077943	8516	0.345043	2.95093e-06	3.3133e-06	0.208982	1.65665e-06	0.481105	2.95093e-06
CCDC80	ENSG00000091986	151887	0.344657	0.0012469	5.22272e-06	0.339097	2.61136e-06	0.350218	0.0012469
SIX2	ENSG00000170577	10736	0.340779	4.21199e-06	1.24337e-54	0.360055	6.21685e-55	0.321503	4.21199e-06
CSRP2	ENSG00000175183	1466	0.339435	0.0015274	8.85651e-67	0.847911	4.42825e-67	-0.169042	0.0015274
DDAH2	ENSG00000213722	23564	0.338769	0.00691779	8.293e-23	0.423782	4.1465e-23	0.253756	0.00691779
BMPER	ENSG00000164619	168667	0.335948	3.8149e-10	1.54506e-14	0.17619	7.72532e-15	0.495706	3.8149e-10
ETV1	ENSG00000006468	2115	0.335603	5.14282e-06	6.72884e-24	0.223392	3.36442e-24	0.447814	5.14282e-06
COL6A1	ENSG00000142156	1291	0.328093	0.00107853	1.06393e-15	0.228757	5.31965e-16	0.427429	0.00107853
RPL3	ENSG00000100316	6122	0.328039	3.1328e-14	1.40701e-45	0.428476	7.03503e-46	0.227603	3.1328e-14
PGF	ENSG00000119630	5228	0.323185	0.000179423	2.14915e-22	0.399731	1.07458e-22	0.246639	0.000179423
RPS15	ENSG00000115268	6209	0.314775	0.000321356	3.28536e-54	0.484613	1.64268e-54	0.144936	0.000321356
STARD4-AS1	ENSG00000246859		0.310196	0.000384159	4.01623e-07	0.17679	2.00812e-07	0.443602	0.000384159
RPL7A	ENSG00000148303	6130	0.308432	0.00131998	2.11359e-38	0.491579	1.0568e-38	0.125285	0.00131998
MEIS1	ENSG00000143995	4211	0.30549	0.00109772	1.10294e-09	0.263566	5.5147e-10	0.347415	0.00109772
RBMX	ENSG00000147274	27316	0.303396	0.00118361	6.57685e-21	0.368438	3.28843e-21	0.238354	0.00118361
RPL6	ENSG00000089009	6128	0.303075	1.60246e-06	5.89198e-42	0.435089	2.94599e-42	0.17106	1.60246e-06
FAT3	ENSG00000165323	120114	0.301048	7.00603e-05	1.49401e-46	0.311609	7.47003e-47	0.290487	7.00603e-05
RPL10	ENSG00000147403	6134	0.296777	0.00197202	2.00476e-57	0.493579	1.00238e-57	0.0999736	0.00197202
HMGA2	ENSG00000149948	8091	0.29464	0.0184254	2.01488e-31	0.70794	1.00744e-31	-0.11866	0.0184254
RPL14	ENSG00000188846	9045	0.293477	0.0122706	3.52631e-47	0.483431	1.76316e-47	0.103523	0.0122706
RPL4	ENSG00000174444	6124	0.292421	0.0490687	9.69686e-46	0.484754	4.84843e-46	0.100088	0.0490687
ZNF521	ENSG00000198795	25925	0.287666	6.03067e-05	4.85914e-05	0.137796	6.03067e-05	0.437537	2.4296e-05
HNRNPA0	ENSG00000177733	10949	0.287398	0.0119786	5.34223e-24	0.401029	2.67111e-24	0.173767	0.0119786
PDLIM4	ENSG00000131435	8572	0.285299	0.016794	8.22001e-22	0.719368	4.11001e-22	-0.148769	0.016794
FAM84A	ENSG00000162981	151354	0.284383	9.07897e-06	1.81826e-07	0.13716	9.07897e-06	0.431605	9.09129e-08
PCDH18	ENSG00000189184	54510	0.281965	0.00105749	2.52156e-18	0.229837	1.26078e-18	0.334094	0.00105749
SRSF7	ENSG00000115875	6432	0.281762	0.0192793	3.24913e-11	0.408084	1.62457e-11	0.15544	0.0192793
GFRA1	ENSG00000151892	2674	0.279858	4.7507e-07	1.35093e-12	0.0934424	6.75464e-13	0.466273	4.7507e-07
SCG5	ENSG00000166922	6447	0.279286	3.39066e-05	2.54595e-08	0.0888144	3.39066e-05	0.469758	1.27298e-08
RPL13	ENSG00000167526	6137	0.278342	7.98748e-06	3.45534e-39	0.407438	1.72767e-39	0.149245	7.98748e-06
RPL36A	ENSG00000241343	6173	0.272838	0.0401415	4.26379e-13	0.364674	2.1319e-13	0.181002	0.0401415
UBE2L6	ENSG00000156587	9246	0.272258	0.000331163	6.52791e-08	0.193019	3.26396e-08	0.351497	0.000331163
C3orf52	ENSG00000114529	79669	0.26921	3.28884e-10	3.75787e-11	0.0685217	1.87894e-11	0.469897	3.28884e-10
HOXC10	ENSG00000180818	3226	0.264025	0.0367738	8.42715e-15	0.296091	4.21357e-15	0.231959	0.0367738
UNC5B	ENSG00000107731	219699	0.245314	0.0160037	1.11461e-08	0.029034	0.0160037	0.461593	5.57304e-09
RPL24	ENSG00000114391	6152	0.243658	8.91456e-05	4.05609e-28	0.329728	2.02804e-28	0.157587	8.91456e-05
NME1	ENSG00000239672	4830	0.240059	0.00593599	2.16984e-30	0.654312	1.08492e-30	-0.174194	0.00593599
NR2F2	ENSG00000185551	7026	0.238971	0.0149882	1.43362e-11	-0.080115	0.0149882	0.558057	7.16808e-12
ATP2B1	ENSG00000070961	490	0.238942	0.0221066	2.39608e-28	0.673976	1.19804e-28	-0.196091	0.0221066
FKBP7	ENSG00000079150	51661	0.236967	0.00998324	1.17216e-10	0.164732	5.86082e-11	0.309201	0.00998324
RPL31	ENSG00000071082	6160	0.233906	0.000462713	1.23799e-27	0.330856	6.18993e-28	0.136955	0.000462713
RSPO3	ENSG00000146374	84870	0.233256	0.000186302	0.000241145	0.141497	0.000186302	0.325015	0.00012058
RPS14	ENSG00000164587	6208	0.233236	0.0291263	4.17766e-40	0.397264	2.08883e-40	0.0692078	0.0291263
RPS11	ENSG00000142534	6205	0.232452	0.0310902	1.97353e-29	0.358557	9.86766e-30	0.106348	0.0310902
RPL5	ENSG00000122406	6125	0.232253	3.22625e-07	6.9449e-21	0.267683	3.47245e-21	0.196822	3.22625e-07
RPS24	ENSG00000138326	6229	0.232152	0.000514734	3.3903e-29	0.348291	1.69515e-29	0.116013	0.000514734
TNFRSF19	ENSG00000127863	55504	0.228776	0.000487401	2.80607e-05	0.100186	1.40304e-05	0.357367	0.000487401
LBX2	ENSG00000179528	85474	0.22723	6.87123e-07	9.64528e-20	0.21264	4.82264e-20	0.241821	6.87123e-07
RPL30	ENSG00000156482	6156	0.223716	0.00033568	7.72543e-27	0.319621	3.86272e-27	0.127812	0.00033568
FUS	ENSG00000089280	2521	0.22153	0.00734725	2.05681e-11	0.279978	1.0284e-11	0.163082	0.00734725
RPL13A	ENSG00000142541	23521	0.22084	0.000506986	4.97552e-35	0.320946	2.48776e-35	0.120735	0.000506986
TPM1	ENSG00000140416	7168	0.220226	0.00192406	1.13336e-07	0.0775226	0.00192406	0.362929	5.6668e-08
CCNI	ENSG00000118816	10983	0.217408	0.000649807	1.3029e-10	0.237442	6.51448e-11	0.197374	0.000649807
RPS8	ENSG00000142937	6202	0.215382	1.0902e-05	7.4592e-25	0.295576	3.7296e-25	0.135187	1.0902e-05
RPL21	ENSG00000122026	6144	0.214934	0.0105221	5.46161e-42	0.33655	2.7308e-42	0.0933179	0.0105221
ETV5	ENSG00000244405	2119	0.214859	0.0153767	8.03584e-17	0.137441	4.01792e-17	0.292277	0.0153767
HOXC8	ENSG00000037965	3224	0.207013	0.00122426	0.000188007	0.109087	0.00122426	0.30494	9.40078e-05
EEF1D	ENSG00000104529	1936	0.205202	0.00170303	1.15239e-13	0.214853	5.76195e-14	0.195552	0.00170303
PPP1R18	ENSG00000146112	107987457	0.204797	0.00188222	1.33208e-10	0.154962	6.66039e-11	0.254632	0.00188222
YBX1	ENSG00000065978	4904	0.203104	0.00113815	3.20042e-47	0.570875	1.60021e-47	-0.164667	0.00113815
GYPC	ENSG00000136732	2995	0.201474	0.0067408	0.00207253	0.0568461	0.0010368	0.346101	0.0067408
STAT3	ENSG00000168610	6774	0.201193	0.014607	0.00149348	0.0204157	0.014607	0.381971	0.000747018
TP53I3	ENSG00000115129	9540	0.198818	0.00738106	3.0557e-32	0.512834	1.52785e-32	-0.115198	0.00738106
ARHGEF2	ENSG00000116584	9181	0.198326	0.0463507	5.37559e-23	0.259347	2.6878e-23	0.137306	0.0463507
HMCN1	ENSG00000143341	83872	0.197345	5.51979e-05	3.43549e-06	0.059542	5.51979e-05	0.335148	1.71775e-06
RPL34	ENSG00000109475	6164	0.195822	0.00493905	3.23495e-23	0.280986	1.61748e-23	0.110658	0.00493905
SRGAP3	ENSG00000196220	9901	0.194237	0.0108005	3.40008e-12	0.151083	1.70004e-12	0.23739	0.0108005
DDX24	ENSG00000089737	57062	0.191252	0.0172844	0.000806797	0.114259	0.00040348	0.268245	0.0172844
SYT1	ENSG00000067715	6857	0.190939	0.018822	2.49826e-13	0.268237	1.24913e-13	0.113641	0.018822
CNTNAP2	ENSG00000174469	26047	0.18968	0.000215697	1.08018e-07	0.12341	5.40089e-08	0.25595	0.000215697
RPS27A	ENSG00000143947	6233	0.18825	0.000110594	4.83544e-24	0.24881	2.41772e-24	0.12769	0.000110594
NBAS	ENSG00000151779	51594	0.187867	0.0476046	0.0156698	0.0314033	0.0476046	0.344331	0.00786584
RPL23A	ENSG00000198242	6147	0.186359	0.0309105	1.77188e-23	0.281776	8.8594e-24	0.0909426	0.0309105
ZNF428	ENSG00000131116	126299	0.184998	0.0140492	0.0029146	0.105909	0.00145836	0.264088	0.0140492
RPL8	ENSG00000161016	6132	0.184799	0.00602356	1.51802e-45	0.451954	7.59008e-46	-0.0823563	0.00602356
RPL35A	ENSG00000182899	6165	0.184501	5.66523e-05	1.38107e-17	0.209763	6.90536e-18	0.159239	5.66523e-05
RPL18A	ENSG00000105640	6142	0.181613	0.00647473	1.89898e-41	0.463044	9.4949e-42	-0.0998184	0.00647473
EPC1	ENSG00000120616	80314	0.178608	0.00784323	0.010038	0.0921486	0.00784323	0.265067	0.00503167
RPL12	ENSG00000197958	6136	0.178522	0.0229333	1.97175e-43	0.450647	9.85876e-44	-0.0936035	0.0229333
CHN1	ENSG00000128656	1123	0.175945	0.0205202	1.76212e-06	0.133445	8.81059e-07	0.218446	0.0205202
EID1	ENSG00000255302	23741	0.173431	0.0209823	4.77118e-07	0.0526019	0.0209823	0.29426	2.38559e-07
FGF10	ENSG00000070193	2255	0.172077	0.000459195	8.50488e-16	0.090876	4.25244e-16	0.253278	0.000459195
ALDOA	ENSG00000149925	226	0.16922	0.0401801	0.00622678	0.105188	0.0401801	0.233253	0.00311825
HSP90AB1	ENSG00000096384	3326	0.164211	0.0221981	2.84283e-10	0.284999	1.42142e-10	0.0434226	0.0221981
ADH5	ENSG00000197894	128	0.162403	0.025546	0.00491823	0.0774076	0.00246215	0.247398	0.025546
RANBP1	ENSG00000099901	5902	0.16204	0.00649214	2.39442e-23	0.559131	1.19721e-23	-0.23505	0.00649214
RPLP0	ENSG00000089157	6175	0.160325	0.0160398	1.36357e-38	0.416012	6.81785e-39	-0.0953623	0.0160398
IDH2	ENSG00000182054	3418	0.158927	0.00673896	3.20693e-37	0.50294	1.60346e-37	-0.185087	0.00673896
GSK3B	ENSG00000082701	2932	0.155494	0.0465818	0.0106969	0.0669249	0.00536285	0.244063	0.0465818
OSR1	ENSG00000143867	130497	0.153862	0.0132331	8.11415e-09	0.0943682	4.05707e-09	0.213357	0.0132331
HNRNPAB	ENSG00000197451	3182	0.150085	0.0174674	2.26284e-17	0.413269	1.13142e-17	-0.113098	0.0174674
G6PD	ENSG00000160211	2539	0.149123	0.0450902	0.0119784	0.0608583	0.00600726	0.237387	0.0450902
COTL1	ENSG00000103187	23406	0.14154	0.00549097	1.10396e-20	0.388206	5.51978e-21	-0.105125	0.00549097
SRP14	ENSG00000140319	6727	0.139062	0.02208	2.57793e-07	0.157774	1.28896e-07	0.12035	0.02208
IMPDH2	ENSG00000178035	3615	0.135395	0.00970553	2.25851e-19	0.425129	1.12925e-19	-0.154339	0.00970553
CLSTN3	ENSG00000139182	9746	0.134502	0.0263642	0.0115557	0.0598763	0.00579462	0.209129	0.0263642
RAN	ENSG00000132341	5901	0.134394	0.0123222	1.68219e-20	0.402305	8.41096e-21	-0.133516	0.0123222
WSB1	ENSG00000109046	26118	0.130384	1.49369e-05	9.54606e-07	-0.168294	1.49369e-05	0.429063	4.77303e-07
C1QTNF3	ENSG00000082196	114899	0.129538	0.0270816	4.97423e-05	0.111448	2.48715e-05	0.147628	0.0270816
FXYD6	ENSG00000137726	53826	0.128845	0.000297889	5.54557e-30	0.495639	2.77278e-30	-0.237949	0.000297889
NHP2	ENSG00000145912	55651	0.127562	0.00946308	2.2468e-23	0.421698	1.1234e-23	-0.166573	0.00946308
EEF2	ENSG00000167658	1938	0.126317	0.00632442	4.74708e-05	0.136243	2.37357e-05	0.11639	0.00632442
PTP4A1	ENSG00000112245	7803	0.125347	0.0291907	1.32996e-14	0.285102	6.64982e-15	-0.0344075	0.0291907
ITM2A	ENSG00000078596	9452	0.124109	0.0446422	3.36643e-32	0.367846	1.68322e-32	-0.119628	0.0446422
HAUS1	ENSG00000152240	115106	0.122407	0.0112942	1.44925e-18	0.31031	7.24625e-19	-0.065495	0.0112942
ZC3HC1	ENSG00000091732	51530	0.122298	0.0285276	0.0140377	0.0115195	0.0285276	0.233076	0.00704365
RHOBTB3	ENSG00000164292	22836	0.122297	0.000431919	2.63105e-25	0.462047	1.31552e-25	-0.217453	0.000431919
PBX1	ENSG00000185630	5087	0.120006	0.0489873	1.14045e-09	0.301442	5.70225e-10	-0.0614299	0.0489873
RPLP2	ENSG00000177600	6181	0.119959	0.0223108	3.24415e-24	0.317648	1.62208e-24	-0.0777301	0.0223108
RPSA	ENSG00000168028	3921	0.119015	7.65764e-05	9.59502e-30	0.420121	4.79751e-30	-0.18209	7.65764e-05
ZFAS1	ENSG00000177410		0.114855	0.0289271	0.0294849	0.0566265	0.0148528	0.173084	0.0289271
CD99	ENSG00000002586	4267	0.114475	0.0066136	8.70225e-17	0.345277	4.35113e-17	-0.116327	0.0066136
RPS26	ENSG00000197728	101929876	0.111597	0.0376305	2.01743e-30	0.312471	1.00872e-30	-0.0892759	0.0376305
HMGB2	ENSG00000164104	3148	0.110226	0.000565909	2.80471e-10	0.626747	1.40236e-10	-0.406296	0.000565909
HIST2H2BE	ENSG00000184678	8349	0.102737	6.34526e-06	9.36625e-06	-0.277808	6.34526e-06	0.483283	4.68313e-06
PFN1	ENSG00000108518	5216	0.101762	0.000771319	7.76093e-17	0.421509	3.88047e-17	-0.217985	0.000771319
TMEM97	ENSG00000109084	27346	0.101603	1.85006e-05	7.02564e-27	0.47097	3.51282e-27	-0.267765	1.85006e-05
EIF4EBP1	ENSG00000187840	1978	0.101334	0.00277448	3.75594e-17	0.389666	1.87797e-17	-0.186998	0.00277448
ACTG1	ENSG00000184009	71	0.101093	0.0248437	0.00231937	0.0778412	0.0248437	0.124345	0.00116036
SLC25A6	ENSG00000169100	293	0.0959242	0.0368003	1.51656e-18	0.286589	7.58278e-19	-0.0947409	0.0368003
BAZ2B	ENSG00000123636	29994	0.093803	0.00888962	0.000673498	-0.158177	0.00888962	0.345783	0.000336806
TCP1	ENSG00000120438	6950	0.0910963	0.0406033	1.53572e-11	0.261869	7.67862e-12	-0.0796761	0.0406033
EIF5A	ENSG00000132507	1984	0.0906543	0.0443864	4.4314e-09	0.290519	2.2157e-09	-0.10921	0.0443864
SDCBP	ENSG00000137575	6386	0.0898177	0.0210749	8.96402e-12	0.267278	4.48201e-12	-0.0876431	0.0210749
CENPU	ENSG00000151725	79682	0.0879074	0.0438051	2.68893e-15	0.258396	1.34446e-15	-0.0825812	0.0438051
SERBP1	ENSG00000142864	26135	0.0829109	0.0362929	3.90032e-13	0.278121	1.95016e-13	-0.112299	0.0362929
EEF1B2	ENSG00000114942	1933	0.080952	2.37484e-06	2.00923e-26	0.454047	1.00461e-26	-0.292143	2.37484e-06
HSD17B10	ENSG00000072506	3028	0.0776687	0.0354006	3.91812e-08	0.210403	1.95906e-08	-0.0550652	0.0354006
FBL	ENSG00000105202	2091	0.0769762	0.00548834	2.39095e-14	0.307648	1.19547e-14	-0.153696	0.00548834
LIMA1	ENSG00000050405	51474	0.0751616	0.00131677	7.12615e-36	0.494744	3.56308e-36	-0.344421	0.00131677
DNAJC9	ENSG00000213551	23234	0.0740826	0.015153	5.87581e-12	0.238302	2.93791e-12	-0.0901365	0.015153
PPM1G	ENSG00000115241	5496	0.0730614	0.0192851	5.55325e-10	0.242706	2.77663e-10	-0.0965837	0.0192851
HNRNPA3	ENSG00000170144	220988	0.0729772	0.0353949	1.75247e-09	0.260559	8.76234e-10	-0.114605	0.0353949
TYMS	ENSG00000176890	7298	0.0703065	0.00824879	2.02925e-13	0.329477	1.01463e-13	-0.188864	0.00824879
ATP5F1E	ENSG00000124172	514	0.0694065	0.0374241	1.40536e-12	0.239014	7.02678e-13	-0.100201	0.0374241
EIF3F	ENSG00000175390	8665	0.0689991	0.0113949	9.85286e-16	0.302744	4.92643e-16	-0.164746	0.0113949
FOXP1	ENSG00000114861	27086	0.0688179	0.0430898	0.00384101	0.183336	0.00192235	-0.0457004	0.0430898
HNRNPR	ENSG00000125944	10236	0.0683476	0.0426591	7.68202e-08	0.237283	3.84101e-08	-0.100587	0.0426591
RPLP1	ENSG00000137818	6176	0.068247	1.61717e-07	3.32673e-32	0.330018	1.66337e-32	-0.193525	1.61717e-07
EIF1AX	ENSG00000173674	107984923	0.06742	0.0213838	0.000450372	0.151395	0.000225211	-0.0165549	0.0213838
FDPS	ENSG00000160752	2224	0.0669187	0.00837602	3.97187e-09	0.31868	1.98593e-09	-0.184843	0.00837602
FKBP3	ENSG00000100442	2287	0.064278	0.0239856	1.88081e-08	0.24119	9.40403e-09	-0.112634	0.0239856
C20orf27	ENSG00000101220	54976	0.0628924	0.00952915	2.00224e-13	0.271593	1.00112e-13	-0.145808	0.00952915
IER2	ENSG00000160888	9592	0.0619814	0.0384725	1.25373e-11	0.301813	6.26863e-12	-0.17785	0.0384725
H2AFV	ENSG00000105968	94239	0.0619293	0.0039178	1.22673e-12	0.316225	6.13366e-13	-0.192366	0.0039178
OLA1	ENSG00000138430	29789	0.0615926	0.0496701	0.000154809	0.15908	7.74073e-05	-0.0358946	0.0496701
ERGIC1	ENSG00000113719	57222	0.0609831	0.0468998	4.76627e-10	0.177387	2.38314e-10	-0.055421	0.0468998
RASL11B	ENSG00000128045	65997	0.0585536	0.0151597	1.28531e-32	0.319679	6.42653e-33	-0.202572	0.0151597
PTTG1	ENSG00000164611	9232	0.0556954	0.000163077	9.95656e-08	0.375283	4.97828e-08	-0.263892	0.000163077
USP46	ENSG00000109189	64854	0.05358	0.0447953	0.00175272	0.106857	0.000876742	0.000302895	0.0447953
BIRC5	ENSG00000089685	332	0.0533941	0.000120201	1.34543e-16	0.409782	6.72716e-17	-0.302994	0.000120201
HSPD1	ENSG00000144381	3329	0.0532038	2.33744e-09	1.7379e-21	0.454562	8.68948e-22	-0.348154	2.33744e-09
CCT2	ENSG00000166226	10576	0.0515473	0.0262621	1.81267e-06	0.228748	9.06338e-07	-0.125654	0.0262621
TMEM123	ENSG00000152558	114908	0.0515321	0.0228331	0.000106656	0.183762	5.33295e-05	-0.0806974	0.0228331
IGF2BP1	ENSG00000159217	10642	0.0503379	0.00501528	1.75316e-09	0.190104	8.76578e-10	-0.0894285	0.00501528
SOD1	ENSG00000142168	6647	0.0502842	0.0146024	0.00517673	-0.123905	0.0146024	0.224473	0.00259172
GUK1	ENSG00000143774	2987	0.0499732	0.0238464	0.000283205	-0.13727	0.000141612	0.237216	0.0238464
PAICS	ENSG00000128050	10606	0.0491299	0.0197716	1.09599e-08	0.226173	5.47995e-09	-0.127913	0.0197716
SLC38A1	ENSG00000111371	81539	0.0481337	0.0199026	1.7082e-07	0.172455	8.54098e-08	-0.0761875	0.0199026
LAPTM4A	ENSG00000068697	9741	0.0472359	0.0236303	0.0313267	-0.0814861	0.015788	0.175958	0.0236303
TPM4	ENSG00000167460	7171	0.0467541	0.00203587	1.63046e-16	0.403893	8.15232e-17	-0.310385	0.00203587
PPDPF	ENSG00000125534	79144	0.0465062	0.000586211	3.93749e-12	0.271599	1.96875e-12	-0.178586	0.000586211
BTG1	ENSG00000133639	694	0.0461309	9.60509e-05	4.4233e-09	0.279845	2.21165e-09	-0.187584	9.60509e-05
DCAF13	ENSG00000164934	25879	0.0446702	0.0274561	4.86042e-08	0.167648	2.43021e-08	-0.0783076	0.0274561
C19orf48	ENSG00000167747	84798	0.0440564	0.00385187	7.42632e-09	0.257723	3.71316e-09	-0.16961	0.00385187
EIF2S2	ENSG00000125977	8894	0.0440286	0.0450449	0.000102371	0.149584	5.11869e-05	-0.0615265	0.0450449
CACYBP	ENSG00000116161	27101	0.0431403	0.0262155	2.51393e-07	0.197067	1.25697e-07	-0.110786	0.0262155
PRELID1	ENSG00000169230	27166	0.0422345	0.00140567	8.5874e-09	0.270444	4.2937e-09	-0.185975	0.00140567
DTYMK	ENSG00000168393	1841	0.0421969	0.00384907	4.47254e-09	0.209912	2.23627e-09	-0.125518	0.00384907
BEX1	ENSG00000133169	55859	0.0415561	0.0106446	6.05601e-09	0.25039	3.028e-09	-0.167278	0.0106446
PFDN4	ENSG00000101132	5203	0.0413467	0.0163799	5.7543e-06	0.194671	2.87715e-06	-0.111977	0.0163799
BAZ1B	ENSG00000009954	9031	0.0408108	0.0354438	1.01041e-05	0.171283	5.05206e-06	-0.0896613	0.0354438
TOMM22	ENSG00000100216	56993	0.0402294	0.0481919	1.15246e-06	0.161409	5.76232e-07	-0.0809502	0.0481919
POLR1D	ENSG00000186184	51082	0.0390804	0.0427911	0.000770069	0.134242	0.000385109	-0.0560814	0.0427911
FADS2	ENSG00000134824	9415	0.0383305	0.0241184	1.97424e-08	0.188801	9.87121e-09	-0.11214	0.0241184
SLC8A1	ENSG00000183023	6546	0.0373196	0.00849763	2.41648e-16	0.231032	1.20824e-16	-0.156392	0.00849763
MRPL11	ENSG00000174547	65003	0.0369228	0.000461662	2.02723e-14	0.289062	1.01361e-14	-0.215217	0.000461662
GLIPR2	ENSG00000122694	152007	0.036892	0.045312	1.08654e-06	0.214015	5.43269e-07	-0.140231	0.045312
RUVBL1	ENSG00000175792	8607	0.0362213	0.0318759	1.33962e-06	0.130417	6.69812e-07	-0.0579744	0.0318759
FAM171A1	ENSG00000148468	221061	0.0358601	0.0237221	1.65834e-09	0.13967	8.29169e-10	-0.0679494	0.0237221
MOXD1	ENSG00000079931	26002	0.0351042	0.0063818	3.55067e-23	0.23277	1.77534e-23	-0.162562	0.0063818
UBE2C	ENSG00000175063	11065	0.0348912	0.0368001	3.3932e-06	0.232126	1.6966e-06	-0.162343	0.0368001
CDCA7	ENSG00000144354	83879	0.0348047	0.00318776	6.0345e-15	0.265098	3.01725e-15	-0.195488	0.00318776
CHCHD3	ENSG00000106554	54927	0.0339157	0.0124056	3.88902e-09	0.185865	1.94451e-09	-0.118033	0.0124056
DNMT1	ENSG00000130816	1786	0.0337603	0.0256023	7.50843e-07	0.180615	3.75422e-07	-0.113094	0.0256023
MAP3K7	ENSG00000135341	6885	0.0331481	0.0448597	5.28259e-05	0.137627	2.64133e-05	-0.0713303	0.0448597
KPNA2	ENSG00000182481	3838	0.0327138	0.0259512	3.04869e-05	0.141691	1.52436e-05	-0.0762632	0.0259512
PPP2R5E	ENSG00000154001	5529	0.0325051	0.0384412	7.00694e-06	0.138272	3.50348e-06	-0.073262	0.0384412
IFT57	ENSG00000114446	55081	0.0322945	0.0325646	0.00388314	0.0804154	0.00194346	-0.0158265	0.0325646
OLFML3	ENSG00000116774	56944	0.0322597	0.0163814	1.0578e-11	0.181108	5.28902e-12	-0.116589	0.0163814
IPO5	ENSG00000065150	3843	0.0315987	0.0304745	6.63223e-09	0.168608	3.31611e-09	-0.10541	0.0304745
ING4	ENSG00000111653	51147	0.0305494	0.0457652	0.0783516	-0.142968	0.0457652	0.204067	0.0399748
WDR70	ENSG00000082068	55100	0.0303637	0.0455452	0.00118352	0.0699263	0.000591937	-0.00919902	0.0455452
SLIRP	ENSG00000119705	81892	0.0302017	0.0261094	7.40302e-07	0.162065	3.70151e-07	-0.101661	0.0261094
CCNB2	ENSG00000157456	9133	0.0301204	0.0181959	6.58616e-15	0.229026	3.29308e-15	-0.168786	0.0181959
SMARCC1	ENSG00000173473	6599	0.0294738	0.0112073	3.86924e-07	0.203244	1.93462e-07	-0.144296	0.0112073
SF3B3	ENSG00000189091	23450	0.0293983	0.0487006	6.18743e-07	0.159404	3.09371e-07	-0.100607	0.0487006
AHI1	ENSG00000135541	54806	0.028701	0.0494832	5.31491e-11	0.194223	2.65745e-11	-0.136821	0.0494832
BID	ENSG00000015475	637	0.0282721	0.0338713	8.91208e-12	0.16249	4.45604e-12	-0.105946	0.0338713
ZNF195	ENSG00000005801	7748	0.0280788	0.0458043	1.08969e-06	0.139369	5.44844e-07	-0.0832111	0.0458043
MPHOSPH6	ENSG00000135698	10200	0.0280719	0.0124098	1.09207e-10	0.17462	5.46033e-11	-0.118476	0.0124098
CDC123	ENSG00000151465	8872	0.0279644	0.00813225	1.0909e-05	0.170234	5.45452e-06	-0.114305	0.00813225
GTF3C6	ENSG00000155115	112495	0.0273616	0.0326389	0.00157995	0.132389	0.000790287	-0.0776654	0.0326389
HILPDA	ENSG00000135245	29923	0.0272107	0.0324091	3.511e-08	0.169074	1.7555e-08	-0.114653	0.0324091
CORO1C	ENSG00000110880	23603	0.026135	0.0459912	6.4094e-12	0.124583	3.2047e-12	-0.072313	0.0459912
FAM174A	ENSG00000174132	345757	0.0255082	0.0491793	0.00113509	-0.206106	0.000567706	0.257122	0.0491793
RRS1	ENSG00000179041	23212	0.0238398	0.0127712	9.22894e-09	0.157714	4.61447e-09	-0.110034	0.0127712
BAZ1A	ENSG00000198604	11177	0.0236106	0.0220921	2.13185e-07	0.182382	1.06592e-07	-0.135161	0.0220921
RPP30	ENSG00000148688	10556	0.0227738	0.0222216	3.59097e-06	0.126408	1.79549e-06	-0.0808601	0.0222216
SQLE	ENSG00000104549	6713	0.0226328	0.00226228	2.83431e-08	0.276912	1.41715e-08	-0.231646	0.00226228
RNASEH2A	ENSG00000104889	10535	0.0219104	0.00803844	5.5361e-12	0.229973	2.76805e-12	-0.186152	0.00803844
ESCO1	ENSG00000141446	114799	0.0212531	0.0338239	0.000252056	-0.193448	0.000126036	0.235954	0.0338239
NSD3	ENSG00000147548	54904	0.0205185	0.0467601	0.0160645	0.0815138	0.00806477	-0.0404768	0.0467601
GTSE1	ENSG00000075218	51512	0.0199431	0.0113722	1.16284e-07	0.149677	5.81422e-08	-0.109791	0.0113722
IMP4	ENSG00000136718	92856	0.01956	0.0369027	4.83104e-08	0.132452	2.41552e-08	-0.0933317	0.0369027
DPYSL2	ENSG00000092964	1808	0.0190736	0.00884047	2.67859e-08	0.180181	1.33929e-08	-0.142033	0.00884047
PPIL1	ENSG00000137168	51645	0.0190281	0.0464407	4.18458e-05	0.109505	2.09231e-05	-0.071449	0.0464407
AZI2	ENSG00000163512	64343	0.0187973	0.0204333	0.000338784	0.121793	0.000169406	-0.0841984	0.0204333
PHB2	ENSG00000215021	11331	0.0177498	0.0350309	0.000434614	0.136801	0.00021733	-0.101301	0.0350309
PRPF38A	ENSG00000134748	84950	0.017649	0.00677745	1.00303e-06	0.147699	5.01515e-07	-0.112401	0.00677745
GPX1	ENSG00000233276	2876	0.017599	0.036975	0.00355884	0.0989952	0.00178101	-0.0637972	0.036975
DZIP1	ENSG00000134874	22873	0.0172723	0.0409562	1.07171e-06	0.145373	5.35856e-07	-0.110828	0.0409562
LDHA	ENSG00000134333	3939	0.0168398	0.000336558	0.000557377	0.268676	0.000278727	-0.234996	0.000336558
HMGA1	ENSG00000137309	3159	0.0158357	3.42056e-09	1.04843e-12	0.483284	5.24216e-13	-0.451613	3.42056e-09
WLS	ENSG00000116729	79971	0.0157721	0.00151573	5.92749e-17	0.220492	2.96375e-17	-0.188948	0.00151573
EIF4G1	ENSG00000114867	1981	0.0157141	0.0227285	0.00187589	0.0971292	0.000938384	-0.0657009	0.0227285
ACTL6A	ENSG00000136518	86	0.0151135	0.0479593	4.15285e-06	0.104642	2.07643e-06	-0.0744149	0.0479593
ZCCHC17	ENSG00000121766	51538	0.0135492	0.0340908	0.000872256	0.0978803	0.000436223	-0.0707819	0.0340908
MAGOHB	ENSG00000111196	55110	0.0134877	0.0121067	1.17798e-05	0.152525	5.88992e-06	-0.12555	0.0121067
CLTA	ENSG00000122705	1211	0.0131127	0.00835013	0.000425335	-0.128148	0.00021269	0.154374	0.00835013
MTCH2	ENSG00000109919	23788	0.0130835	0.0458853	0.000271592	0.108177	0.000135805	-0.0820099	0.0458853
CENPM	ENSG00000100162	79019	0.0128426	0.0164876	1.00757e-08	0.133637	5.03786e-09	-0.107951	0.0164876
EIF2S1	ENSG00000134001	1965	0.0125536	0.014324	2.62225e-05	0.113468	1.31113e-05	-0.088361	0.014324
TMEM126A	ENSG00000171202	84233	0.0124647	0.0229352	1.44646e-07	0.13048	7.23228e-08	-0.105551	0.0229352
PPP4C	ENSG00000149923	5531	0.0123086	0.0463145	0.000267787	0.107742	0.000133902	-0.0831249	0.0463145
TPGS2	ENSG00000134779	25941	0.0111694	0.000669728	3.35969e-11	0.244732	1.67985e-11	-0.222393	0.000669728
UCHL3	ENSG00000118939	7347	0.0106079	0.0428306	0.0455927	0.0307007	0.0428306	-0.00948485	0.0230623
RPL39L	ENSG00000163923	116832	0.00987308	0.0110987	0.000203577	0.124931	0.000101794	-0.105185	0.0110987
PSMA3	ENSG00000100567	5684	0.0094668	0.0177153	0.000220689	0.131351	0.00011035	-0.112417	0.0177153
ERG28	ENSG00000133935	11161	0.00928981	0.0349192	0.0182505	0.103029	0.00916728	-0.0844489	0.0349192
MRPS11	ENSG00000181991	64963	0.00840826	0.0313239	0.00467524	0.0518218	0.00234036	-0.0350053	0.0313239
NOP16	ENSG00000048162	51491	0.00747519	0.00750815	2.69799e-09	0.140542	1.34899e-09	-0.125592	0.00750815
NT5C3B	ENSG00000141698	115024	0.00716212	0.0390198	0.00573731	0.0807632	0.00287278	-0.0664389	0.0390198
MAD2L2	ENSG00000116670	10459	0.00711521	0.020151	2.67535e-07	0.149936	1.33768e-07	-0.135706	0.020151
XRCC6	ENSG00000196419	2547	0.00681283	0.0387641	0.00319104	0.112406	0.00159679	-0.0987805	0.0387641
SSBP1	ENSG00000106028	6742	0.00654789	0.000135045	1.40504e-11	0.241742	7.02522e-12	-0.228646	0.000135045
ZSWIM7	ENSG00000214941	125150	0.00646252	0.018194	0.00113232	0.0777133	0.00056632	-0.0647883	0.018194
EZH2	ENSG00000106462	2146	0.00629447	0.000218149	7.28393e-24	0.287834	3.64197e-24	-0.275245	0.000218149
ITM2C	ENSG00000135916	81618	0.00592438	2.67069e-12	3.39999e-18	-0.481772	1.69999e-18	0.493621	2.67069e-12
ARGLU1	ENSG00000134884	55082	0.00558667	0.00891846	0.0124006	-0.14828	0.00621965	0.159453	0.00891846
BCL2L12	ENSG00000126453	83596	0.00530452	0.00552232	2.79609e-06	0.127193	1.39804e-06	-0.116584	0.00552232
MAPRE1	ENSG00000101367	22919	0.00378349	0.0215927	0.00219312	0.0887041	0.00109716	-0.0811372	0.0215927
ATIC	ENSG00000138363	471	0.00373283	0.0214652	0.0140805	0.0606338	0.00706521	-0.0531681	0.0214652
CBR1	ENSG00000159228	873	0.00334157	0.0336968	0.00890459	0.03045	0.00446225	-0.0237669	0.0336968
ORC6	ENSG00000091651	23594	0.00325826	0.000500748	1.95604e-10	0.19062	9.78019e-11	-0.184104	0.000500748
ABLIM1	ENSG00000099204	3983	0.00231988	0.0443427	1.47947e-05	0.10375	7.39739e-06	-0.0991103	0.0443427
RNASEH1	ENSG00000171865	246243	0.00216725	0.0406311	4.26654e-06	0.113558	2.13327e-06	-0.109224	0.0406311
RSRC1	ENSG00000174891	51319	0.00210021	0.029436	0.00593584	0.0810295	0.00297234	-0.0768291	0.029436
TPD52L2	ENSG00000101150	7165	0.00199038	0.0179252	0.00239972	0.0916678	0.00120058	-0.087687	0.0179252
CSNK1E	ENSG00000213923	1454	0.00090423	0.0223189	0.000171264	0.122104	8.56357e-05	-0.120296	0.0223189
LZIC	ENSG00000162441	84328	0.000453007	0.016754	0.00226508	0.10028	0.00113318	-0.0993738	0.016754
SMS	ENSG00000102172	6611	0.00038828	1.43984e-10	3.99381e-21	0.537203	1.99691e-21	-0.536426	1.43984e-10
DRAP1	ENSG00000175550	10589	-2.38217e-05	0.0431388	0.00372311	0.0743402	0.00186329	-0.0743878	0.0431388
TPP1	ENSG00000166340	1200	-0.000176143	0.021548	0.000265907	-0.195591	0.000132962	0.195238	0.021548
NFIA	ENSG00000162599	4774	-0.000272174	0.00944712	4.27311e-09	0.195785	2.13655e-09	-0.196329	0.00944712
MKRN1	ENSG00000133606	23608	-0.000346758	0.0143399	5.71453e-07	-0.271402	2.85726e-07	0.270709	0.0143399
ZEB2	ENSG00000169554	9839	-0.000754979	0.00242153	1.10397e-06	0.216203	5.51988e-07	-0.217713	0.00242153
BYSL	ENSG00000112578	705	-0.000960236	0.00762707	5.4444e-09	0.0988751	2.7222e-09	-0.100796	0.00762707
PRKDC	ENSG00000253729	5591	-0.00149789	0.000394712	3.51485e-09	0.218664	1.75743e-09	-0.221659	0.000394712
PTBP2	ENSG00000117569	58155	-0.00175076	0.0330696	0.0163566	0.0553358	0.00821203	-0.0588373	0.0330696
ATG12	ENSG00000145782	9140	-0.00226772	0.00665922	0.00464831	0.0768692	0.00232686	-0.0814047	0.00665922
MKKS	ENSG00000125863	8195	-0.00228911	0.0459327	0.00366333	0.0802016	0.00183335	-0.0847799	0.0459327
DTD1	ENSG00000125821	92675	-0.00235216	0.0418994	0.065739	0.0406304	0.0334282	-0.0453347	0.0418994
DCTPP1	ENSG00000179958	79077	-0.00300126	0.0175091	0.00295163	0.101736	0.0014769	-0.107739	0.0175091
SRP72	ENSG00000174780	6731	-0.00303195	0.00702604	0.000269969	0.121296	0.000134994	-0.12736	0.00702604
CTTNBP2NL	ENSG00000143079	55917	-0.00372169	0.0273115	0.00559125	0.0465718	0.00279955	-0.0540151	0.0273115
ANP32E	ENSG00000143401	81611	-0.00388203	0.000159304	1.53568e-11	0.250214	7.67839e-12	-0.257978	0.000159304
FOXN3	ENSG00000053254	1112	-0.00401876	0.00573936	2.55541e-11	0.186606	1.27771e-11	-0.194644	0.00573936
UBB	ENSG00000170315	7314	-0.00434318	0.0345059	0.0174666	-0.108628	0.00877179	0.0999416	0.0345059
TIMM44	ENSG00000104980	10469	-0.00439913	0.0352907	0.00175358	0.0463442	0.000877175	-0.0551424	0.0352907
ALG8	ENSG00000159063	79053	-0.00463582	0.0360928	0.000223663	0.0894167	0.000111838	-0.0986883	0.0360928
PRDX4	ENSG00000123131	10549	-0.00465935	0.0065444	0.00163259	0.125922	0.00081663	-0.135241	0.0065444
GUF1	ENSG00000151806	60558	-0.00491513	0.0194814	0.00988501	0.0482874	0.00495478	-0.0581177	0.0194814
NOP58	ENSG00000055044	51602	-0.00525559	0.038562	0.00231813	0.0794699	0.00115974	-0.0899811	0.038562
PDGFA	ENSG00000197461	5154	-0.00576026	0.0194745	0.0260556	0.0916763	0.0131138	-0.103197	0.0194745
GTF3A	ENSG00000122034	2971	-0.00578474	0.000318037	0.000128587	0.166664	6.42956e-05	-0.178234	0.000318037
CEP95	ENSG00000258890	90799	-0.00580148	0.0434169	0.0168807	0.0539195	0.00847628	-0.0655224	0.0434169
B2M	ENSG00000166710	567	-0.00609561	0.00234274	1.19726e-07	0.244477	5.9863e-08	-0.256669	0.00234274
PWWP2A	ENSG00000170234	114825	-0.00633174	0.0238613	0.0109653	0.0660411	0.00549775	-0.0787046	0.0238613
POLR3D	ENSG00000168495	661	-0.00635323	0.00829503	2.10097e-10	0.147107	1.05049e-10	-0.159814	0.00829503
TIMM9	ENSG00000100575	26520	-0.00652352	0.0388953	0.00348197	0.0628544	0.0017425	-0.0759014	0.0388953
GART	ENSG00000159131	2618	-0.00666019	0.0180419	5.75443e-06	0.0812646	2.87722e-06	-0.094585	0.0180419
POLD2	ENSG00000106628	5425	-0.00666116	0.0351602	0.0158109	0.0888502	0.0351602	-0.102173	0.00793692
XRCC2	ENSG00000196584	7516	-0.00667296	0.0414459	0.0110683	0.0635942	0.00554954	-0.0769402	0.0414459
XRN2	ENSG00000088930	22803	-0.00721904	0.0205084	0.0239288	0.0862779	0.0205084	-0.100716	0.0120368
PDS5B	ENSG00000083642	23047	-0.00744204	0.0348267	0.00104704	0.0496535	0.000523658	-0.0645375	0.0348267
RPS29	ENSG00000213741	6235	-0.00760923	0.00342393	4.80864e-07	0.153871	2.40432e-07	-0.169089	0.00342393
MKI67	ENSG00000148773	4288	-0.0076276	0.000223102	8.64496e-09	0.262928	4.32248e-09	-0.278183	0.000223102
GPATCH4	ENSG00000160818	54865	-0.00790847	0.0239788	2.10984e-06	0.137836	1.05492e-06	-0.153653	0.0239788
RBBP4	ENSG00000162521	5928	-0.00888291	0.00104325	3.85393e-05	0.163139	1.92698e-05	-0.180905	0.00104325
MACF1	ENSG00000127603	643314	-0.00907213	0.00215363	0.00226727	0.183049	0.00113428	-0.201194	0.00215363
EYA3	ENSG00000158161	2140	-0.00926448	0.0258909	0.00863014	0.032465	0.00432442	-0.050994	0.0258909
PTGES3	ENSG00000110958	10728	-0.00964381	0.0130297	0.000182507	0.143274	9.12578e-05	-0.162562	0.0130297
PPIL3	ENSG00000240344	53938	-0.0101026	0.0146303	0.00390157	0.0898619	0.00195269	-0.110067	0.0146303
CENPH	ENSG00000153044	64946	-0.0107569	0.00310331	7.86809e-11	0.189349	3.93405e-11	-0.210863	0.00310331
TPX2	ENSG00000088325	22974	-0.0110324	0.0040643	3.10927e-09	0.143813	1.55464e-09	-0.165878	0.0040643
HARS	ENSG00000170445	3035	-0.0112563	0.0304502	0.00127257	0.0657229	0.000636486	-0.0882355	0.0304502
PCLAF	ENSG00000166803	9768	-0.0117246	6.35891e-08	2.15556e-19	0.64631	1.07778e-19	-0.669759	6.35891e-08
TCERG1	ENSG00000113649	10915	-0.0118603	0.00838349	1.02487e-06	0.165044	5.12437e-07	-0.188765	0.00838349
GPCPD1	ENSG00000125772	56261	-0.0122205	0.0498966	0.000738658	0.062594	0.000369397	-0.0870349	0.0498966
JPT2	ENSG00000206053	90861	-0.0126725	0.0199388	0.00683877	0.05772	0.00342525	-0.0830649	0.0199388
RTKN	ENSG00000114993	6242	-0.0127661	0.00569223	0.00174049	0.107434	0.000870622	-0.132966	0.00569223
RND3	ENSG00000115963	390	-0.0128286	1.06676e-06	5.98056e-26	0.341744	2.99028e-26	-0.367401	1.06676e-06
C11orf58	ENSG00000110696	10944	-0.0129203	0.0358806	9.85758e-09	-0.281524	4.92879e-09	0.255683	0.0358806
AASS	ENSG00000008311	10157	-0.0134161	0.038951	0.0521074	0.0161425	0.0264022	-0.0429747	0.038951
NEK1	ENSG00000137601	4750	-0.0135515	0.023602	0.0276582	0.0324481	0.0139261	-0.0595511	0.023602
PUM1	ENSG00000134644	9698	-0.0141978	0.00617286	0.0107084	0.0872954	0.00617286	-0.115691	0.00536863
CDKAL1	ENSG00000145996	54901	-0.0143984	0.0224773	0.0149223	0.0371007	0.0224773	-0.0658976	0.00748921
WDR61	ENSG00000140395	80349	-0.0148347	0.0172872	7.97258e-05	0.0946359	3.98637e-05	-0.124305	0.0172872
PSMD2	ENSG00000175166	5708	-0.0153358	0.0177525	0.000263376	0.0983439	0.000131697	-0.129016	0.0177525
BOLA3	ENSG00000163170	388962	-0.0157682	0.000991749	0.000981712	0.107756	0.000490976	-0.139292	0.000991749
ATP5MC1	ENSG00000159199	516	-0.0158985	0.00440681	0.000116069	0.134679	5.8036e-05	-0.166476	0.00440681
SART3	ENSG00000075856	9733	-0.0159513	0.0233911	0.00523398	0.0420729	0.00262042	-0.0739755	0.0233911
MRPL3	ENSG00000114686	11222	-0.0163579	0.00381635	8.47514e-05	0.116877	4.23766e-05	-0.149593	0.00381635
NTRK2	ENSG00000148053	4915	-0.016502	4.83287e-08	9.09691e-14	-0.509704	4.54845e-14	0.4767	4.83287e-08
E2F4	ENSG00000205250	1874	-0.0166856	0.0420553	0.00401609	0.0684076	0.00201007	-0.101779	0.0420553
COPS2	ENSG00000166200	9318	-0.0169981	0.0383938	0.0147406	0.0636497	0.00739768	-0.0976459	0.0383938
FAM210A	ENSG00000177150	125228	-0.0174004	0.0297221	0.023959	0.0253691	0.0120521	-0.06017	0.0297221
AHSA1	ENSG00000100591	10598	-0.0179027	0.0151748	0.0300706	0.00355587	0.0151748	-0.0393612	0.0151501
PCNA	ENSG00000132646	5111	-0.01825	0.0137235	0.00334701	0.208409	0.00167491	-0.244908	0.0137235
DHX16	ENSG00000204560	8449	-0.0185164	0.0465897	0.000970121	0.0664955	0.000485178	-0.103528	0.0465897
CCDC25	ENSG00000147419	55246	-0.0185377	0.00622697	0.000421581	0.128213	0.000210813	-0.165288	0.00622697
CAMTA1	ENSG00000171735	23261	-0.0187204	0.0116922	0.013862	0.094909	0.00695519	-0.13235	0.0116922
MCM3	ENSG00000112118	4172	-0.0188379	0.000907537	4.66181e-05	0.163879	2.33093e-05	-0.201555	0.000907537
THG1L	ENSG00000113272	54974	-0.018903	0.00572479	0.00620532	0.0819747	0.00310749	-0.119781	0.00572479
RNF219	ENSG00000152193	79596	-0.0192107	0.0121242	0.000399288	0.0863014	0.000199664	-0.124723	0.0121242
NDUFAF4	ENSG00000123545	29078	-0.0199679	0.0282851	0.00960182	0.0677948	0.00481249	-0.107731	0.0282851
KPNB1	ENSG00000108424	3837	-0.0201166	0.000177349	9.92586e-06	0.195313	4.96294e-06	-0.235546	0.000177349
KNOP1	ENSG00000103550	400506	-0.0201676	0.0011041	2.89035e-07	0.186044	1.44518e-07	-0.22638	0.0011041
MCM4	ENSG00000104738	4173	-0.0203328	0.00602606	8.81604e-15	0.162895	4.40802e-15	-0.203561	0.00602606
C12orf45	ENSG00000151131	121053	-0.020363	0.0229661	6.44406e-05	0.0972023	3.22208e-05	-0.137928	0.0229661
LTBP4	ENSG00000090006	8425	-0.0210736	0.0394174	0.0019451	-0.280207	0.000973024	0.23806	0.0394174
PSMD11	ENSG00000108671	5717	-0.0212286	0.00053824	1.76296e-06	0.122535	8.81481e-07	-0.164993	0.00053824
TPI1	ENSG00000111669	7167	-0.0217783	1.15582e-05	3.86263e-07	0.230438	1.93132e-07	-0.273995	1.15582e-05
GNL2	ENSG00000134697	29889	-0.0217874	0.000731486	0.000940771	0.0817368	0.000470496	-0.125312	0.000731486
RNF20	ENSG00000155827	56254	-0.0219418	0.0331397	0.0453895	0.029175	0.0229583	-0.0730587	0.0331397
EPRS	ENSG00000136628	2058	-0.0219984	0.00408742	0.000586025	0.0813289	0.000293055	-0.125326	0.00408742
TRMT10C	ENSG00000174173	54931	-0.0220671	0.00373402	0.0011209	0.0755548	0.000560609	-0.119689	0.00373402
SOD2	ENSG00000112096	6648	-0.0222561	0.0413336	0.0505401	0.0444996	0.0255976	-0.0890118	0.0413336
PDZD11	ENSG00000120509	51248	-0.0227611	0.00900733	0.00149528	0.0520825	0.00074792	-0.0976048	0.00900733
C14orf119	ENSG00000179933	55017	-0.0230569	0.0226409	0.02149	0.074242	0.0108034	-0.120356	0.0226409
POP5	ENSG00000167272	51367	-0.0233529	0.0385493	0.0066798	0.0442846	0.00334549	-0.0909904	0.0385493
YARS2	ENSG00000139131	51067	-0.0235289	0.0262006	0.015872	0.0404837	0.0262006	-0.0875415	0.00796776
NDUFAF6	ENSG00000156170	137682	-0.0240582	0.00457455	9.60022e-05	0.0934769	4.80022e-05	-0.141593	0.00457455
SMC3	ENSG00000108055	9126	-0.0240642	0.00740077	0.000103971	0.139578	5.19871e-05	-0.187706	0.00740077
MMS22L	ENSG00000146263	253714	-0.0243582	0.0112991	7.39498e-05	0.080192	3.69756e-05	-0.128908	0.0112991
DDX56	ENSG00000136271	54606	-0.0246766	0.0253324	0.0406111	0.0366682	0.020516	-0.0860213	0.0253324
HELLS	ENSG00000119969	3070	-0.0250096	1.88299e-05	8.94876e-15	0.302907	4.47438e-15	-0.352927	1.88299e-05
TRUB2	ENSG00000167112	26995	-0.025366	0.0129179	0.00667466	0.0678106	0.00334292	-0.118543	0.0129179
C5orf30	ENSG00000181751	90355	-0.0255485	0.00650044	0.00362145	0.089649	0.00181237	-0.140746	0.00650044
XPO1	ENSG00000082898	7514	-0.0257064	0.0435139	0.0320417	0.0446915	0.0435139	-0.0961043	0.0161513
GSPT1	ENSG00000103342	2935	-0.0266055	0.00728436	2.88962e-05	0.097185	1.44482e-05	-0.150396	0.00728436
CHEK1	ENSG00000149554	1111	-0.0266672	0.00540199	0.00110862	0.0766061	0.000554466	-0.129941	0.00540199
PHF23	ENSG00000040633	79142	-0.0267437	0.0278754	0.00183	0.0547723	0.000915417	-0.10826	0.0278754
XRCC5	ENSG00000079246	7520	-0.0268354	0.00245361	9.19014e-05	0.143245	4.59518e-05	-0.196916	0.00245361
CDK1	ENSG00000170312	983	-0.0270276	0.00171588	5.69235e-07	0.164766	2.84618e-07	-0.218821	0.00171588
FBN2	ENSG00000138829	2201	-0.0273058	0.00137717	2.85055e-05	0.124694	1.42529e-05	-0.179306	0.00137717
LRRC59	ENSG00000108829	55379	-0.0273622	0.0158614	0.0312449	0.0837402	0.0157464	-0.138465	0.0158614
CKAP5	ENSG00000175216	9793	-0.0273863	0.0373977	0.0117523	0.0602575	0.00589353	-0.11503	0.0373977
MRPS25	ENSG00000131368	64432	-0.0277725	0.00947497	0.00438846	0.0786816	0.00219664	-0.134227	0.00947497
CIRBP	ENSG00000099622	1153	-0.0278459	3.11022e-06	2.37367e-13	-0.331594	1.18684e-13	0.275902	3.11022e-06
UBA1	ENSG00000130985	7317	-0.0281396	0.0276202	0.0325721	0.0368435	0.0164209	-0.0931228	0.0276202
EPB41L2	ENSG00000079819	2037	-0.0282171	0.0166661	8.25382e-10	0.150964	4.12691e-10	-0.207398	0.0166661
UNC5B-AS1	ENSG00000237512		-0.0285338	1.33272e-08	7.41614e-13	-0.535719	3.70807e-13	0.478651	1.33272e-08
SHMT1	ENSG00000176974	6470	-0.0285937	0.0481693	0.0221166	0.0275426	0.0481693	-0.0847301	0.0111201
PSAT1	ENSG00000135069	29968	-0.0286867	0.00103579	3.11855e-08	0.141596	1.55928e-08	-0.198969	0.00103579
PDHA1	ENSG00000131828	5160	-0.0287686	0.0282371	0.000701189	0.0660905	0.000350656	-0.123628	0.0282371
CNN2	ENSG00000064666	1265	-0.0290455	0.000182901	3.90105e-09	0.221927	1.95052e-09	-0.280018	0.000182901
THY1	ENSG00000154096	7070	-0.0295008	0.000246267	5.70387e-05	0.111149	2.85197e-05	-0.17015	0.000246267
TSR1	ENSG00000167721	55720	-0.0296258	0.00840361	8.29619e-05	0.0844203	4.14818e-05	-0.143672	0.00840361
CC2D2A	ENSG00000048342	57545	-0.0299579	0.00872408	0.00783941	0.0391291	0.00392742	-0.0990449	0.00872408
HOOK2	ENSG00000095066	29911	-0.0300612	0.00312462	0.000127353	0.126378	6.36784e-05	-0.1865	0.00312462
METAP2	ENSG00000111142	10988	-0.0300919	0.0310542	0.0187902	0.0790735	0.0310542	-0.139257	0.00943965
SS18L2	ENSG00000008324	51188	-0.0308058	0.0188696	0.0107648	0.0411291	0.0188696	-0.102741	0.00539698
RCC1	ENSG00000180198	1104	-0.0311823	0.00432219	0.000234762	0.0708909	0.000117388	-0.133256	0.00432219
HADH	ENSG00000138796	3033	-0.0311867	0.00850013	0.00637858	0.0535347	0.00319439	-0.115908	0.00850013
MAP4K5	ENSG00000012983	11183	-0.0312542	0.0343126	0.0432102	0.0348003	0.0343126	-0.0973087	0.0218437
RAD51C	ENSG00000108384	5889	-0.0320525	0.022851	0.0302024	0.0386325	0.022851	-0.102738	0.015217
SLIT2	ENSG00000145147	9353	-0.0326057	0.000137879	8.19111e-13	0.198486	4.09555e-13	-0.263698	0.000137879
DKC1	ENSG00000130826	1736	-0.0328833	0.00110423	2.14307e-05	0.152077	1.07154e-05	-0.217844	0.00110423
PUM3	ENSG00000080608	9933	-0.0332287	0.029365	0.000331758	0.0623832	0.000165893	-0.128841	0.029365
NIPSNAP1	ENSG00000184117	8508	-0.0333739	0.0238752	0.00202817	0.0620112	0.0010146	-0.128759	0.0238752
NSD2	ENSG00000109685	7468	-0.0338342	0.00794253	0.00060602	0.0753649	0.000303056	-0.143033	0.00794253
ABCE1	ENSG00000164163	6059	-0.033892	0.00390461	6.79442e-05	0.0640276	3.39727e-05	-0.131812	0.00390461
MAGI1	ENSG00000151276	9223	-0.034292	0.00401384	0.00300242	0.0562051	0.00150234	-0.124789	0.00401384
TEAD1	ENSG00000187079	7003	-0.0346693	0.0389676	0.0140865	0.0338398	0.00706825	-0.103178	0.0389676
SEC13	ENSG00000157020	6396	-0.0358702	0.0155374	0.000345411	0.0839082	0.00017272	-0.155649	0.0155374
PPP2R5C	ENSG00000078304	5527	-0.0373169	0.045877	0.0354408	-0.0023882	0.045877	-0.0722456	0.0178802
SERPINE2	ENSG00000135919	5270	-0.0384523	0.00375742	0.00544737	0.0611596	0.00375742	-0.138064	0.0027274
DHFR	ENSG00000228716	1719	-0.0386361	0.0146112	0.00498279	0.0783571	0.00249451	-0.155629	0.0146112
GNAI1	ENSG00000127955	2770	-0.0386849	0.0336477	0.0522017	0.0266126	0.0264507	-0.103983	0.0336477
EPS8	ENSG00000151491	2059	-0.0388521	0.00283636	8.52655e-07	0.114451	4.26328e-07	-0.192155	0.00283636
CRISPLD1	ENSG00000121005	83690	-0.0391327	0.0289242	0.00662262	0.0287161	0.0289242	-0.106981	0.00331681
SRI	ENSG00000075142	6717	-0.0394714	0.0431507	0.00439733	0.0558131	0.0431507	-0.134756	0.00220109
CKAP2	ENSG00000136108	26586	-0.0398325	0.00134363	0.00139493	0.0918103	0.00134363	-0.171475	0.00069771
ANKRD11	ENSG00000167522	29123	-0.0402139	0.0390021	0.032476	0.0550656	0.0390021	-0.135493	0.016372
ENO1	ENSG00000074800	2023	-0.0406964	2.54933e-07	1.16264e-07	0.316082	2.54933e-07	-0.397475	5.81319e-08
MANF	ENSG00000145050	7873	-0.0407112	0.0349053	0.00878457	0.0479761	0.00440197	-0.129399	0.0349053
CSTF2T	ENSG00000177613	23283	-0.0408078	0.00997059	0.00707636	0.0521426	0.00354446	-0.133758	0.00997059
TNPO1	ENSG00000083312	3842	-0.0408584	0.00538909	0.000143324	0.0829104	7.16644e-05	-0.164627	0.00538909
DPP3	ENSG00000254986	10072	-0.0410654	0.0162608	0.0292292	0.0305587	0.0162608	-0.112689	0.014723
MPV17	ENSG00000115204	4358	-0.0420034	0.0276421	0.0522314	0.0134557	0.0276421	-0.0974625	0.0264659
TRIM2	ENSG00000109654	23321	-0.0426733	0.021626	0.0168121	0.0341317	0.00844168	-0.119478	0.021626
MAST4	ENSG00000069020	375449	-0.0428881	0.00731644	9.30573e-05	0.0931272	4.65297e-05	-0.178903	0.00731644
IGF2BP3	ENSG00000136231	10643	-0.0432624	0.01945	0.000685535	0.0714172	0.01945	-0.157942	0.000342826
MLH1	ENSG00000076242	4292	-0.0437197	0.0381752	0.0395816	0.0353841	0.0199906	-0.122823	0.0381752
CENPK	ENSG00000123219	64105	-0.044146	0.000169134	2.41488e-07	0.170532	1.20744e-07	-0.258824	0.000169134
LIG1	ENSG00000105486	3978	-0.0442823	0.0200677	0.00744905	0.08286	0.0200677	-0.171425	0.00373149
TIMP1	ENSG00000102265	7076	-0.0443521	0.000482232	1.84849e-14	-0.45658	9.24245e-15	0.367876	0.000482232
HMGXB4	ENSG00000100281	10042	-0.0444539	0.00168495	0.000229691	0.127351	0.000114852	-0.216259	0.00168495
YBEY	ENSG00000182362	54059	-0.045119	0.00799966	0.0123481	0.0598767	0.00619325	-0.150115	0.00799966
POLR1C	ENSG00000171453	9533	-0.0454031	0.00370134	0.000223903	0.0516052	0.000111958	-0.142411	0.00370134
ETFA	ENSG00000140374	2108	-0.0456023	0.000518249	2.74251e-05	0.13811	1.37127e-05	-0.229315	0.000518249
KCTD20	ENSG00000112078	222658	-0.0456649	0.0220543	0.0303416	0.0383876	0.0152877	-0.129717	0.0220543
METTL9	ENSG00000197006	51108	-0.0460277	0.0109661	0.00228505	0.0791253	0.0109661	-0.171181	0.00114318
SGO1	ENSG00000129810	151648	-0.0461951	0.0017234	0.00109912	0.0702727	0.00054971	-0.162663	0.0017234
TXN	ENSG00000136810	7295	-0.0462663	6.78746e-08	4.07364e-10	0.276685	2.03682e-10	-0.369217	6.78746e-08
TGS1	ENSG00000137574	96764	-0.0463799	0.000884556	7.40928e-06	0.102036	3.70465e-06	-0.194796	0.000884556
BABAM1	ENSG00000105393	29086	-0.046549	0.0120959	0.00519649	0.069683	0.0120959	-0.162781	0.00260163
FEN1	ENSG00000168496	2237	-0.0466703	0.00301945	1.52808e-07	0.163802	7.64041e-08	-0.257142	0.00301945
MRPL37	ENSG00000116221	51253	-0.0467132	0.0114192	0.0139122	0.0321221	0.00698046	-0.125548	0.0114192
GPN3	ENSG00000111231	51184	-0.0469569	0.00122219	0.000799763	0.0678084	0.000399961	-0.161722	0.00122219
ZNF90	ENSG00000213988	7643	-0.0472516	0.00622699	7.30101e-06	0.0948737	3.65051e-06	-0.189377	0.00622699
TPP2	ENSG00000134900	7174	-0.0473968	0.0067631	0.00612807	0.0609747	0.00306874	-0.155768	0.0067631
AHCY	ENSG00000101444	191	-0.0477718	0.000202782	4.40822e-05	0.150602	2.20413e-05	-0.246146	0.000202782
EIF4EBP2	ENSG00000148730	1979	-0.0478756	0.0459011	0.0253792	0.0201527	0.0459011	-0.115904	0.0127712
FARSB	ENSG00000116120	10056	-0.04816	0.0375654	0.00645019	0.0407936	0.00323031	-0.137114	0.0375654
LBR	ENSG00000143815	3930	-0.0484108	0.000301857	1.15374e-09	0.176527	5.7687e-10	-0.273348	0.000301857
UMPS	ENSG00000114491	7372	-0.0485516	0.00396907	0.00485452	0.045727	0.00396907	-0.14283	0.00243021
IMMP1L	ENSG00000148950	196294	-0.048753	0.0405511	0.0635562	0.0203766	0.0405511	-0.117883	0.0322997
EIF3A	ENSG00000107581	8661	-0.0488208	0.000633251	0.00064835	0.119418	0.000324228	-0.217059	0.000633251
RFC3	ENSG00000133119	5983	-0.0492067	0.00771474	6.58146e-08	0.127212	3.29073e-08	-0.225625	0.00771474
GORASP2	ENSG00000115806	26003	-0.0492091	0.000920459	0.00120836	0.0653239	0.000920459	-0.163742	0.000604364
MTHFD1	ENSG00000100714	4522	-0.0500563	0.00848265	0.0141692	0.034673	0.00848265	-0.134786	0.00710986
RPA1	ENSG00000132383	6117	-0.0501863	0.0021712	1.23206e-05	0.0911212	6.16033e-06	-0.191494	0.0021712
ZNF253	ENSG00000256771	56242	-0.0504727	0.0350002	0.0207438	0.0133321	0.0350002	-0.114277	0.0104262
CEP162	ENSG00000135315	22832	-0.0509362	0.00649391	0.0115954	0.08869	0.00649391	-0.190562	0.00581461
ASPM	ENSG00000066279	259266	-0.0511916	0.0129379	0.0119198	0.0652978	0.00597779	-0.167681	0.0129379
IPO9	ENSG00000198700	55705	-0.051675	0.000580611	5.08214e-06	0.144161	2.54107e-06	-0.247511	0.000580611
SESN3	ENSG00000149212	143686	-0.0517841	0.00875293	0.00446269	0.0687918	0.00223384	-0.17236	0.00875293
LRRC40	ENSG00000066557	55631	-0.0518015	0.00512635	7.63742e-05	0.0578535	3.81878e-05	-0.161456	0.00512635
POLD3	ENSG00000077514	10714	-0.052278	0.00650335	0.000899494	0.0687	0.000449848	-0.173256	0.00650335
SLC25A5	ENSG00000005022	292	-0.0523717	0.00160249	0.00294023	0.121759	0.00160249	-0.226502	0.0014712
SURF2	ENSG00000148291	6835	-0.0531956	0.0204384	0.0273783	0.0144455	0.0204384	-0.120837	0.0137842
TIMELESS	ENSG00000111602	8914	-0.0532531	0.0108868	0.00540635	0.0354139	0.00270684	-0.14192	0.0108868
MRPL15	ENSG00000137547	29088	-0.053357	7.11412e-05	1.37698e-06	0.155246	6.88489e-07	-0.261959	7.11412e-05
NUCKS1	ENSG00000069275	64710	-0.0551756	0.00412132	0.000152296	0.13354	0.00412132	-0.243891	7.6151e-05
PRIM1	ENSG00000198056	5557	-0.0559302	0.0135532	1.89538e-05	0.050282	9.47694e-06	-0.162142	0.0135532
IVNS1ABP	ENSG00000116679	10625	-0.0563176	0.000800301	0.00039993	0.0647609	0.000800301	-0.177396	0.000199985
NEDD4L	ENSG00000049759	23327	-0.0565473	0.00367529	0.000975903	0.0794918	0.00367529	-0.192586	0.00048807
MYC	ENSG00000136997	4609	-0.0568948	6.36896e-10	1.0351e-14	0.449154	5.1755e-15	-0.562943	6.36896e-10
HOXA7	ENSG00000122592	3204	-0.0589237	0.0310116	1.85399e-12	-0.39647	9.26996e-13	0.278623	0.0310116
CCDC91	ENSG00000123106	55297	-0.0592458	0.0037436	0.00248985	0.0216057	0.0037436	-0.140097	0.0012457
GSTO1	ENSG00000148834	9446	-0.0594105	0.00602849	0.00837147	0.0862004	0.00602849	-0.205021	0.00419453
GAR1	ENSG00000109534	54433	-0.0598173	0.0327772	0.00928503	0.0216427	0.0327772	-0.141277	0.00465334
TWISTNB	ENSG00000105849	221830	-0.0598807	0.00134683	0.000467951	0.0618625	0.00134683	-0.181624	0.000234003
VRK1	ENSG00000100749	7443	-0.0600332	0.000402965	9.04783e-09	0.148983	4.52392e-09	-0.26905	0.000402965
LUZP1	ENSG00000169641	7798	-0.0601378	0.000276896	0.000366582	0.0908575	0.000276896	-0.211133	0.000183308
BRCA2	ENSG00000139618	675	-0.060359	0.0385232	0.00637265	0.0468294	0.00319142	-0.167547	0.0385232
ANKRD36	ENSG00000135976	375248	-0.060399	0.033175	0.0139688	0.0256821	0.00700897	-0.14648	0.033175
MAD2L1	ENSG00000164109	4085	-0.0611242	0.000442679	1.69511e-06	0.186524	8.47555e-07	-0.308772	0.000442679
GMDS	ENSG00000112699	2762	-0.0616852	0.00408837	5.08651e-08	-0.361184	2.54326e-08	0.237814	0.00408837
TMEM258	ENSG00000134825	746	-0.0625087	0.0496777	0.0148057	0.0621142	0.0496777	-0.187131	0.00743047
DR1	ENSG00000117505	1810	-0.0637153	0.0400523	0.0247523	-0.00462423	0.0400523	-0.122806	0.0124537
PCOLCE	ENSG00000106333	5118	-0.0637354	0.00100858	1.90262e-16	0.250974	9.51312e-17	-0.378445	0.00100858
GLRX	ENSG00000173221	2745	-0.0637737	0.000221934	3.41435e-09	0.133813	1.70718e-09	-0.261361	0.000221934
SMC2	ENSG00000136824	10592	-0.064406	2.21932e-07	8.96946e-11	0.294255	4.48473e-11	-0.423067	2.21932e-07
LDHB	ENSG00000111716	3945	-0.0646397	1.02543e-12	5.8712e-17	0.326275	2.9356e-17	-0.455554	1.02543e-12
C2orf69	ENSG00000178074	205327	-0.064698	0.00485659	0.000996029	0.0822863	0.00485659	-0.211682	0.000498138
CCNB1	ENSG00000134057	891	-0.0651529	0.00109944	3.96093e-07	0.0980614	1.98047e-07	-0.228367	0.00109944
NUP107	ENSG00000111581	57122	-0.0662951	0.00423545	0.000765028	0.0607948	0.000382587	-0.193385	0.00423545
MAD1L1	ENSG00000002822	8379	-0.0665874	0.0419082	0.00477216	0.0181202	0.0419082	-0.151295	0.00238893
NET1	ENSG00000173848	10276	-0.06718	0.000139839	1.4382e-05	0.116324	7.19103e-06	-0.250684	0.000139839
ATAD2	ENSG00000156802	29028	-0.0672035	0.0282654	3.68654e-06	0.0857414	1.84327e-06	-0.220148	0.0282654
GMNN	ENSG00000112312	51053	-0.0677421	0.00149015	0.002861	0.113543	0.00149015	-0.249027	0.00143152
COL3A1	ENSG00000168542	1281	-0.067784	0.00103951	2.91629e-27	0.503537	1.45814e-27	-0.639105	0.00103951
TOMM70	ENSG00000154174	9868	-0.068045	0.0317419	0.0325584	0.0148981	0.0317419	-0.150988	0.0164139
ANAPC7	ENSG00000196510	51434	-0.0691081	0.0041841	0.0017706	0.0285428	0.0041841	-0.166759	0.000885695
ZWINT	ENSG00000122952	11130	-0.0693084	6.72593e-05	5.24423e-08	0.19951	2.62212e-08	-0.338127	6.72593e-05
E2F3	ENSG00000112242	1871	-0.0698398	0.000734187	0.00129441	0.0855755	0.000647416	-0.225255	0.000734187
RTKN2	ENSG00000182010	219790	-0.0699724	0.00114453	4.7854e-08	0.0900552	2.3927e-08	-0.23	0.00114453
NUF2	ENSG00000143228	83540	-0.0710858	0.00143279	7.99203e-07	0.068713	3.99601e-07	-0.210885	0.00143279
KDM2B	ENSG00000089094	84678	-0.071308	0.0312069	0.00315864	0.0361449	0.0312069	-0.178761	0.00158057
MZT1	ENSG00000204899	440145	-0.0717874	0.0189115	0.0148865	0.0132575	0.0189115	-0.156832	0.00747118
RRM1	ENSG00000167325	6240	-0.0726155	0.00142179	0.000259075	0.09086	0.00142179	-0.236091	0.000129546
HSPE1	ENSG00000115541	3336	-0.0727134	9.02158e-06	4.29767e-07	0.194339	2.14884e-07	-0.339766	9.02158e-06
UXS1	ENSG00000115652	80146	-0.0729064	0.0335608	0.00925406	0.0382332	0.0335608	-0.184046	0.00463778
ANKRD36C	ENSG00000174501	400986	-0.0735975	0.00650991	0.0111237	0.060806	0.00650991	-0.208001	0.0055774
RBBP8	ENSG00000101773	5932	-0.0736013	0.0491475	0.0112177	0.0301858	0.0491475	-0.177388	0.00562465
CBX5	ENSG00000094916	23468	-0.0743306	8.44112e-05	0.000132963	0.145495	8.44112e-05	-0.294156	6.64839e-05
EGR1	ENSG00000120738	1958	-0.074597	6.44497e-05	6.18328e-12	0.260404	3.09164e-12	-0.409598	6.44497e-05
COL1A2	ENSG00000164692	1278	-0.0751241	0.000342726	1.7237e-25	0.522943	8.6185e-26	-0.673191	0.000342726
LBH	ENSG00000213626	81606	-0.0758672	0.00513538	6.76378e-12	-0.439165	3.38189e-12	0.287431	0.00513538
EEF1E1	ENSG00000124802	9521	-0.0760985	0.00940211	0.00592818	0.0417182	0.00940211	-0.193915	0.00296849
KLF6	ENSG00000067082	1316	-0.0761481	0.0416213	5.02324e-09	0.139733	2.51162e-09	-0.292029	0.0416213
NDUFA11	ENSG00000174886	126328	-0.0765315	0.0432998	0.000979802	-0.137318	0.000490021	-0.0157446	0.0432998
DNAJC2	ENSG00000105821	27000	-0.0773475	0.000183957	0.000279762	0.111668	0.000183957	-0.266363	0.000139891
GGH	ENSG00000137563	8836	-0.0773856	7.6652e-06	9.74679e-08	0.121591	4.8734e-08	-0.276362	7.6652e-06
CENPE	ENSG00000138778	1062	-0.0774033	0.0291564	0.0196659	0.0483232	0.0291564	-0.20313	0.00988178
HMGCR	ENSG00000113161	3156	-0.0787388	0.0020722	0.000395403	0.0691019	0.0020722	-0.22658	0.000197721
NUDT15	ENSG00000136159	55270	-0.078831	0.00359503	0.00214849	0.0526647	0.00359503	-0.210327	0.00107482
CIAO1	ENSG00000144021	9391	-0.0821481	0.0136241	0.0046959	0.0332856	0.0136241	-0.197582	0.00235071
KIF15	ENSG00000163808	56992	-0.0821633	0.000566444	1.16531e-06	0.0698671	5.82655e-07	-0.234194	0.000566444
CALM2	ENSG00000143933	805	-0.0825615	1.16217e-10	1.57379e-12	-0.469608	7.86893e-13	0.304485	1.16217e-10
FAM111B	ENSG00000189057	374393	-0.0826951	0.00307648	0.00283312	0.0521395	0.00141756	-0.21753	0.00307648
DPH7	ENSG00000148399	92715	-0.0827958	0.021752	0.0117008	-0.000496327	0.021752	-0.165095	0.00586759
NIF3L1	ENSG00000196290	60491	-0.0866636	0.0373312	0.00333685	0.0322698	0.0373312	-0.205597	0.00166982
MYH10	ENSG00000133026	4628	-0.0873566	0.000795301	1.51759e-07	0.173834	7.58796e-08	-0.348547	0.000795301
USP1	ENSG00000162607	7398	-0.0886109	0.0049289	0.000258106	0.119409	0.0049289	-0.296631	0.000129061
DEPDC1B	ENSG00000035499	55789	-0.0896522	0.00336697	0.00050237	0.033179	0.00336697	-0.212483	0.000251216
TNS3	ENSG00000136205	64759	-0.0897204	0.0356286	0.022574	-0.082534	0.0356286	-0.0969067	0.0113514
AURKB	ENSG00000178999	9212	-0.0897242	7.56999e-06	1.12227e-05	0.122749	5.61134e-06	-0.302197	7.56999e-06
CALM1	ENSG00000198668	801	-0.09021	2.68467e-05	4.5409e-07	0.183569	2.68467e-05	-0.363988	2.27045e-07
KIF20B	ENSG00000138182	9585	-0.090526	0.000826948	0.000350088	0.0664795	0.000826948	-0.247531	0.000175059
CDCA5	ENSG00000146670	113130	-0.0913448	9.32091e-05	6.41702e-05	0.0870627	3.20856e-05	-0.269752	9.32091e-05
GSTM3	ENSG00000134202	2947	-0.0913716	0.0167159	0.000348866	0.0846992	0.0167159	-0.267442	0.000174448
SENP2	ENSG00000163904	59343	-0.091923	0.0185541	0.00153198	0.0262951	0.0185541	-0.210141	0.000766285
MLF1	ENSG00000178053	4291	-0.0920537	0.0028482	0.000571969	0.0454331	0.0028482	-0.229541	0.000286025
CEP78	ENSG00000148019	84131	-0.0924479	0.000827496	0.00096628	0.0711048	0.000827496	-0.256001	0.000483257
RAC1	ENSG00000136238	5879	-0.0927587	0.0440054	0.0563458	-0.0978354	0.0285814	-0.087682	0.0440054
UBE2T	ENSG00000077152	29089	-0.0933398	0.000174721	4.97989e-06	0.122835	2.48995e-06	-0.309514	0.000174721
RRM2	ENSG00000171848	6241	-0.0945175	1.39961e-05	1.02888e-07	0.158117	5.14442e-08	-0.347152	1.39961e-05
CLSPN	ENSG00000092853	63967	-0.0949392	2.50589e-05	1.90334e-08	0.160653	9.51671e-09	-0.350531	2.50589e-05
COL21A1	ENSG00000124749	81578	-0.0955296	0.0158591	0.00271085	0.0350838	0.00135634	-0.226143	0.0158591
UBXN4	ENSG00000144224	23190	-0.0970836	0.04994	9.78516e-10	-0.335027	4.89258e-10	0.14086	0.04994
HSPA4	ENSG00000170606	3308	-0.0980462	0.0310787	0.000246937	0.0140032	0.0310787	-0.210096	0.000123476
CDC6	ENSG00000094804	990	-0.098571	1.13384e-05	1.52949e-07	0.105732	7.64747e-08	-0.302874	1.13384e-05
ARHGEF28	ENSG00000214944	64283	-0.0992055	0.0261215	0.00151132	-0.0750898	0.000755946	-0.123321	0.0261215
PHPT1	ENSG00000054148	29085	-0.0993379	0.0220438	0.00780877	-0.146708	0.00391204	-0.0519676	0.0220438
ATAD5	ENSG00000176208	79915	-0.0993395	9.96094e-05	1.79931e-09	0.144529	8.99654e-10	-0.343208	9.96094e-05
PNPLA4	ENSG00000006757	8228	-0.100034	0.0392155	0.0644334	-0.127271	0.0392155	-0.0727968	0.0327531
NOP10	ENSG00000182117	55505	-0.100902	0.0372468	0.0483951	-0.0808838	0.0372468	-0.120919	0.0244976
EIF4A2	ENSG00000156976	1974	-0.100913	6.0556e-05	8.30852e-17	-0.427914	4.15426e-17	0.226087	6.0556e-05
GSTO2	ENSG00000065621	119391	-0.100978	0.00864401	0.0071722	-0.0780743	0.00359255	-0.123881	0.00864401
CLCN5	ENSG00000171365	1184	-0.102345	0.00194562	0.000229224	0.0759619	0.00194562	-0.280652	0.000114619
DNAJC19	ENSG00000205981	131118	-0.102904	0.0236512	0.000423765	-0.180502	0.000211905	-0.0253053	0.0236512
FARP1	ENSG00000152767	10160	-0.102963	0.0401392	0.000249187	0.0438498	0.0401392	-0.249776	0.000124601
ANP32B	ENSG00000136938	10541	-0.103309	0.000147364	1.50227e-05	0.155379	0.000147364	-0.361996	7.51136e-06
NSUN5	ENSG00000130305	55695	-0.103687	0.0368932	0.0198051	-0.183089	0.00995209	-0.0242841	0.0368932
ENOPH1	ENSG00000145293	58478	-0.104712	0.0385639	0.0075823	-0.143696	0.0385639	-0.0657276	0.00379836
CBR4	ENSG00000145439	84869	-0.105523	0.026725	0.00111956	-0.192818	0.000559936	-0.0182279	0.026725
SLAIN2	ENSG00000109171	57606	-0.105939	0.0415288	0.0294788	-0.0959776	0.0415288	-0.115901	0.0148497
CREM	ENSG00000095794	1390	-0.106114	0.0327629	0.0371834	-0.160398	0.0187678	-0.0518299	0.0327629
SPTLC2	ENSG00000100596	9517	-0.106624	0.0349735	0.0447926	-0.102879	0.0349735	-0.11037	0.0226529
CLIC1	ENSG00000213719	1192	-0.107582	0.0468624	0.0121468	-0.155441	0.00609194	-0.0597222	0.0468624
FAM126B	ENSG00000155744	285172	-0.10822	0.0173681	0.0109684	-0.149793	0.00549934	-0.0666474	0.0173681
STARD7	ENSG00000084090	56910	-0.108578	0.0469388	0.0594401	-0.148198	0.0469388	-0.0689582	0.0301753
FOXC1	ENSG00000054598	2296	-0.108893	0.0450558	1.96672e-12	-0.373336	9.83358e-13	0.155551	0.0450558
PON2	ENSG00000105854	5445	-0.109831	0.00259028	1.90145e-23	-0.585264	9.50725e-24	0.365603	0.00259028
MIEN1	ENSG00000141741	84299	-0.110692	0.0462702	0.0244245	-0.160363	0.0122877	-0.0610208	0.0462702
SYS1	ENSG00000204070	90196	-0.110775	0.0471541	0.0563848	-0.111148	0.0286014	-0.110401	0.0471541
NEDD9	ENSG00000111859	4739	-0.111885	0.0179076	0.00780648	-0.0767487	0.0179076	-0.147021	0.00391089
CENPF	ENSG00000117724	1063	-0.113374	4.44844e-08	6.58118e-12	0.347687	3.29059e-12	-0.574434	4.44844e-08
PRC1	ENSG00000198901	9055	-0.113575	0.000531227	0.000153553	0.0400762	0.000531227	-0.267226	7.67797e-05
ACAT1	ENSG00000075239	38	-0.11458	1.68659e-05	9.91834e-06	0.0921455	1.68659e-05	-0.321305	4.95918e-06
UBE2E2	ENSG00000182247	7325	-0.115005	0.0402382	0.0341036	-0.0989389	0.0402382	-0.13107	0.0171997
UCK1	ENSG00000130717	83549	-0.116682	0.0135114	1.98183e-05	0.0612419	0.0135114	-0.294605	9.9092e-06
TOLLIP	ENSG00000078902	54472	-0.11767	0.0338811	0.0221842	-0.131678	0.0338811	-0.103662	0.0111543
COA3	ENSG00000183978	28958	-0.118301	0.0272103	0.0429757	-0.153188	0.0217238	-0.0834128	0.0272103
BRCA1	ENSG00000012048	672	-0.119165	0.00100554	6.04165e-05	0.0359389	0.00100554	-0.274269	3.02087e-05
RAB11B	ENSG00000185236	9230	-0.119478	0.0268018	0.0275044	-0.16364	0.0138481	-0.0753156	0.0268018
VPS13C	ENSG00000129003	54832	-0.120216	0.0115018	0.00750819	-0.160642	0.00376117	-0.0797901	0.0115018
SPCS3	ENSG00000129128	60559	-0.120251	0.042486	0.0344005	-0.161089	0.0173507	-0.0794134	0.042486
GATA3	ENSG00000107485	2625	-0.120327	3.88987e-07	9.26634e-25	0.375466	4.63317e-25	-0.616121	3.88987e-07
TGOLN2	ENSG00000152291	10618	-0.120766	0.0195151	0.0176004	-0.168268	0.00883927	-0.073264	0.0195151
NIPSNAP2	ENSG00000146729	2631	-0.121594	0.0435796	0.0217953	-0.141303	0.0435796	-0.101884	0.0109577
IGF1R	ENSG00000140443	3480	-0.12267	0.0378545	0.00548335	-0.182133	0.00274544	-0.0632066	0.0378545
TERF1	ENSG00000147601	7013	-0.123044	0.0465605	0.026261	-0.166021	0.0132178	-0.080068	0.0465605
SPAG16	ENSG00000144451	79582	-0.12373	0.0329709	0.0340865	-0.165337	0.017191	-0.0821243	0.0329709
CDK2AP2	ENSG00000167797	10263	-0.123809	0.039624	0.00431689	-0.146852	0.00216078	-0.100766	0.039624
ATP1B3	ENSG00000069849	483	-0.124066	8.78581e-06	1.37532e-06	0.165874	8.78581e-06	-0.414006	6.87661e-07
RAD51AP1	ENSG00000111247	10635	-0.125724	0.000653922	0.000149378	0.0718724	0.000653922	-0.323321	7.46919e-05
YIPF6	ENSG00000181704	286451	-0.126147	0.0218186	0.0335099	-0.149538	0.0218186	-0.102756	0.0168977
PPP1R15A	ENSG00000087074	23645	-0.126358	0.00137919	0.00208096	0.0847743	0.00137919	-0.33749	0.00104102
RPP38	ENSG00000152464	10557	-0.126524	0.0444128	0.086079	-0.149163	0.0440079	-0.103884	0.0444128
KDELR1	ENSG00000105438	10945	-0.126537	0.0160203	0.000138777	-0.156587	6.93907e-05	-0.0964875	0.0160203
TMEM14B	ENSG00000137210	81853	-0.127219	0.0468615	0.00171462	-0.142661	0.000857676	-0.111777	0.0468615
EMC6	ENSG00000127774	83460	-0.12778	0.0170618	0.000910363	-0.171759	0.000455285	-0.0838013	0.0170618
C1GALT1	ENSG00000106392	56913	-0.127782	0.019572	0.000995311	-0.16726	0.000497779	-0.0883033	0.019572
NUDT9	ENSG00000170502	53343	-0.128032	0.0189059	0.0117829	-0.136089	0.0189059	-0.119975	0.00590893
BCAP31	ENSG00000185825	10134	-0.128147	0.0408624	0.00635731	-0.190467	0.00318372	-0.0658264	0.0408624
HOTAIRM1	ENSG00000233429		-0.128266	0.000986863	4.77419e-24	-0.576135	2.38709e-24	0.319603	0.000986863
HEXB	ENSG00000049860	3074	-0.128406	0.0169732	0.00922908	-0.11264	0.00462524	-0.144172	0.0169732
SNX3	ENSG00000112335	8724	-0.129454	0.0255459	0.00279214	-0.157	0.00139705	-0.101908	0.0255459
RABAC1	ENSG00000105404	10567	-0.129696	0.0411426	0.00957305	-0.123794	0.0411426	-0.135598	0.00479804
IRS2	ENSG00000185950	8660	-0.129786	0.00898356	0.000772371	-0.0912322	0.00898356	-0.168339	0.00038626
PBK	ENSG00000168078	55872	-0.130154	0.00302383	9.84517e-05	0.0550223	0.00302383	-0.315329	4.9227e-05
NEDD8	ENSG00000129559	4738	-0.130647	0.0176501	0.00233284	-0.13719	0.0011671	-0.124104	0.0176501
ARL6IP4	ENSG00000182196	51329	-0.131679	0.0157013	6.90126e-05	-0.149785	3.45069e-05	-0.113574	0.0157013
ARHGAP18	ENSG00000146376	93663	-0.133701	0.03605	0.000260787	-0.0599414	0.03605	-0.20746	0.000130402
ILK	ENSG00000166333	3611	-0.133722	0.0418632	0.0122145	-0.180081	0.00612602	-0.0873636	0.0418632
HSDL2	ENSG00000119471	84263	-0.133784	0.0196279	0.00629355	-0.145	0.00315174	-0.122567	0.0196279
ATP2C1	ENSG00000017260	27032	-0.133934	0.0419167	7.59821e-20	-0.589338	3.79911e-20	0.321471	0.0419167
TK1	ENSG00000167900	7083	-0.133955	0.00274876	0.000288593	0.0774878	0.00274876	-0.345399	0.000144307
JUN	ENSG00000177606	3725	-0.135501	0.00286368	2.49865e-05	0.0531131	0.00286368	-0.324115	1.24933e-05
LPP	ENSG00000145012	4026	-0.135602	0.0358253	0.00784025	-0.172417	0.00392784	-0.0987878	0.0358253
ERBIN	ENSG00000112851	55914	-0.135615	0.0459912	0.000549033	-0.200542	0.000274554	-0.0706878	0.0459912
SFT2D2	ENSG00000213064	375035	-0.135699	0.0177162	0.00545333	-0.11835	0.0177162	-0.153048	0.00273039
RICTOR	ENSG00000164327	253260	-0.135817	0.0171527	0.0208476	-0.151874	0.0171527	-0.11976	0.0104787
ATP5MD	ENSG00000173915	84833	-0.135876	0.0184407	3.11697e-05	-0.174685	1.5585e-05	-0.0970661	0.0184407
COX20	ENSG00000203667	116228	-0.137489	0.0269832	0.0469527	-0.202846	0.0269832	-0.0721327	0.0237586
STMP1	ENSG00000243317	647087	-0.137523	0.00108249	0.00137743	-0.140042	0.00108249	-0.135005	0.000688952
FREM1	ENSG00000164946	158326	-0.13916	0.000676855	1.43879e-05	-0.112721	7.19396e-06	-0.165599	0.000676855
SMIM20	ENSG00000250317	389203	-0.139432	0.00513029	0.00225899	-0.171599	0.00113013	-0.107264	0.00513029
IL17RD	ENSG00000144730	54756	-0.139436	0.00297452	0.0032273	-0.106332	0.00161495	-0.172539	0.00297452
CDK6	ENSG00000105810	1021	-0.13963	0.00552704	4.73275e-06	0.0735923	0.00552704	-0.352852	2.36638e-06
CMAS	ENSG00000111726	55907	-0.13997	0.0109168	0.0173478	-0.167637	0.00871182	-0.112303	0.0109168
PHF3	ENSG00000118482	23469	-0.140622	0.0228444	0.00106382	-0.217356	0.000532051	-0.063888	0.0228444
BTG3	ENSG00000154640	10950	-0.14079	0.0111102	0.00184585	-0.150346	0.00092335	-0.131233	0.0111102
ASAH1	ENSG00000104763	427	-0.141066	0.020215	0.00762974	-0.136267	0.020215	-0.145865	0.00382218
PAFAH1B1	ENSG00000007168	5048	-0.141328	0.030622	0.00805693	-0.175564	0.00403661	-0.107093	0.030622
SNX5	ENSG00000089006	27131	-0.141391	0.0343026	0.0436508	-0.13836	0.0220689	-0.144421	0.0343026
CUL5	ENSG00000166266	8065	-0.14188	0.0389318	0.0510824	-0.142033	0.025876	-0.141727	0.0389318
NCKAP1	ENSG00000061676	10787	-0.142689	0.042375	0.0454112	-0.135109	0.042375	-0.150268	0.0229694
STX16	ENSG00000124222	8675	-0.14306	0.011737	0.00154286	-0.176842	0.000771729	-0.109278	0.011737
SLK	ENSG00000065613	9748	-0.143126	0.0155462	0.00010785	-0.198944	5.39263e-05	-0.0873082	0.0155462
MAT2A	ENSG00000168906	4144	-0.143303	0.0295944	0.000162131	-0.186537	8.10689e-05	-0.100068	0.0295944
DUSP3	ENSG00000108861	1845	-0.14407	0.0340087	4.55487e-10	-0.21788	2.27743e-10	-0.0702595	0.0340087
TCEA1	ENSG00000187735	6917	-0.144368	0.0212791	0.00153162	-0.085769	0.0212791	-0.202967	0.000766105
TMEM107	ENSG00000179029	84314	-0.14444	0.0045832	0.000219405	-0.164395	0.000109709	-0.124486	0.0045832
AJUBA	ENSG00000129474	84962	-0.144586	0.0420208	8.50712e-06	-0.211422	4.25357e-06	-0.0777502	0.0420208
GSTP1	ENSG00000084207	2950	-0.144601	0.0356442	0.015161	-0.150978	0.0356442	-0.138224	0.00760943
ADAM10	ENSG00000137845	102	-0.144678	0.0226339	0.00568828	-0.185996	0.0028482	-0.103359	0.0226339
OGT	ENSG00000147162	8473	-0.145182	0.0184773	0.0003687	-0.227598	0.000184367	-0.0627662	0.0184773
FZD7	ENSG00000155760	8324	-0.145241	0.0103584	0.0157079	-0.131205	0.0103584	-0.159277	0.00788502
ETFRF1	ENSG00000205707	144363	-0.146422	0.017336	0.00902989	-0.145134	0.017336	-0.14771	0.00452518
NUSAP1	ENSG00000137804	51203	-0.146962	5.91297e-06	1.91349e-06	0.139981	9.56747e-07	-0.433906	5.91297e-06
TAGLN	ENSG00000149591	6876	-0.147295	0.000247921	2.95847e-05	0.246465	1.47924e-05	-0.541055	0.000247921
TM9SF2	ENSG00000125304	9375	-0.147394	0.0182352	0.00311525	-0.194871	0.00155884	-0.0999176	0.0182352
MYEF2	ENSG00000104177	50804	-0.14879	0.0387435	0.000767025	-0.184958	0.000383586	-0.112622	0.0387435
ASPH	ENSG00000198363	444	-0.149036	0.0469806	2.44414e-06	0.0202805	0.0469806	-0.318352	1.22207e-06
CHMP1B	ENSG00000255112	57132	-0.14904	0.0124818	0.00407986	-0.16711	0.0124818	-0.13097	0.00204202
ABCD3	ENSG00000117528	5825	-0.149261	0.0307454	0.00259644	-0.108599	0.0307454	-0.189923	0.00129907
LSM10	ENSG00000181817	84967	-0.151086	0.0390176	0.00348684	-0.183803	0.00174494	-0.118369	0.0390176
MSMO1	ENSG00000052802	6307	-0.151182	0.046945	0.00113213	0.0391237	0.046945	-0.341488	0.000566226
CCDC66	ENSG00000180376	285331	-0.151241	0.0199723	0.0014949	-0.212343	0.000747728	-0.0901382	0.0199723
TOP2A	ENSG00000131747	7153	-0.151479	0.00153868	6.48574e-06	0.145603	0.00153868	-0.448561	3.24288e-06
RCOR3	ENSG00000117625	55758	-0.151876	0.0181044	0.00471751	-0.140607	0.0181044	-0.163145	0.00236154
EXOC7	ENSG00000182473	23265	-0.15194	0.0168607	0.0118018	-0.177261	0.00591841	-0.126619	0.0168607
MGMT	ENSG00000170430	4255	-0.15217	0.0022481	0.00377053	-0.144145	0.0022481	-0.160195	0.00188704
WWTR1	ENSG00000018408	25937	-0.153065	0.0254723	0.00221845	-0.0930438	0.0254723	-0.213086	0.00110984
HMGN5	ENSG00000198157	79366	-0.153879	0.0124516	3.22603e-05	-0.0901552	0.0124516	-0.217602	1.61303e-05
ATP6V1A	ENSG00000114573	523	-0.154456	0.00204375	0.00271455	-0.142596	0.00204375	-0.166317	0.0013582
RERE	ENSG00000142599	473	-0.154475	0.0307722	4.37327e-06	-0.27113	2.18664e-06	-0.0378195	0.0307722
SPINT1	ENSG00000166145	6692	-0.154873	0.000362293	6.53968e-05	-0.115491	3.26989e-05	-0.194256	0.000362293
TTC37	ENSG00000198677	9652	-0.155214	0.0211562	0.00154442	-0.136588	0.0211562	-0.173841	0.000772509
CBY1	ENSG00000100211	25776	-0.155871	0.0280172	0.0159513	-0.139785	0.0280172	-0.171958	0.0080077
SYTL2	ENSG00000137501	54843	-0.156132	0.0274212	0.00123614	-0.0657803	0.0274212	-0.246484	0.000618262
TMEM192	ENSG00000170088	201931	-0.156766	0.0240883	5.06954e-05	-0.180185	2.5348e-05	-0.133348	0.0240883
TRAPPC6A	ENSG00000007255	79090	-0.157528	0.015244	0.00104245	-0.208487	0.00052136	-0.106568	0.015244
ISCU	ENSG00000136003	23479	-0.157812	0.00870752	0.000432537	-0.163525	0.000216292	-0.152099	0.00870752
ZNF608	ENSG00000168916	57507	-0.157921	0.0219475	0.0108926	-0.170861	0.0219475	-0.144982	0.00546123
NDUFV3	ENSG00000160194	4731	-0.158018	0.0166712	0.00265992	-0.157409	0.00133085	-0.158628	0.0166712
LINC00958	ENSG00000251381		-0.158302	0.00545374	5.86902e-10	-0.197733	2.93451e-10	-0.11887	0.00545374
COMT	ENSG00000093010	1312	-0.158341	0.0139833	0.0051663	-0.108816	0.0139833	-0.207865	0.0025865
SIGIRR	ENSG00000185187	59307	-0.158429	0.00950458	6.79974e-05	-0.205535	3.39993e-05	-0.111322	0.00950458
BIRC2	ENSG00000110330	329	-0.158752	0.0284623	0.0038668	-0.180943	0.00193527	-0.13656	0.0284623
TMEM14C	ENSG00000111843	51522	-0.158797	0.0318806	0.000290578	-0.165406	0.0001453	-0.152188	0.0318806
MRPL34	ENSG00000130312	64981	-0.159512	0.0235698	1.53892e-05	-0.228594	7.69462e-06	-0.0904303	0.0235698
FBXO9	ENSG00000112146	26268	-0.159698	0.0203402	0.000501384	-0.195084	0.000250723	-0.124313	0.0203402
SEC11C	ENSG00000166562	90701	-0.159729	0.0432987	9.2767e-09	-0.302498	4.63835e-09	-0.0169606	0.0432987
CALM3	ENSG00000160014	808	-0.159959	0.0156978	0.0202844	-0.145844	0.0156978	-0.174073	0.0101942
CD47	ENSG00000196776	961	-0.160006	0.00119677	0.000628239	-0.147714	0.00119677	-0.172298	0.000314169
IGSF8	ENSG00000162729	93185	-0.160959	0.00464732	0.00134917	-0.156121	0.000674812	-0.165796	0.00464732
EBAG9	ENSG00000147654	9166	-0.161832	0.029685	0.00520276	-0.180221	0.00260477	-0.143442	0.029685
WBP2	ENSG00000132471	23558	-0.161946	0.0178661	0.00720906	-0.154975	0.0178661	-0.168918	0.00361105
CNIH1	ENSG00000100528	10175	-0.162886	0.0231581	0.000799575	-0.20826	0.000399867	-0.117511	0.0231581
RHOC	ENSG00000155366	389	-0.163444	0.00935732	0.000122813	-0.210412	6.14086e-05	-0.116477	0.00935732
AFDN	ENSG00000130396	4301	-0.163503	0.00364458	0.00173654	-0.11875	0.00364458	-0.208256	0.000868646
NFAT5	ENSG00000102908	10725	-0.163803	0.0135235	0.00878947	-0.161439	0.00440443	-0.166167	0.0135235
MOCS2	ENSG00000164172	4338	-0.164105	0.0487503	0.0117116	-0.166078	0.0487503	-0.162132	0.00587303
ATP6V1E1	ENSG00000131100	529	-0.164545	0.0391212	0.00038905	-0.24399	0.000194544	-0.0851011	0.0391212
AIFM1	ENSG00000156709	9131	-0.164692	0.0153944	0.00782083	-0.152852	0.0153944	-0.176533	0.00391809
PFKL	ENSG00000141959	5211	-0.164889	0.0158512	2.89197e-06	-0.224403	1.44598e-06	-0.105376	0.0158512
GTF2H5	ENSG00000272047	404672	-0.164992	0.0143252	0.000141726	-0.205794	7.08656e-05	-0.124191	0.0143252
SFRP2	ENSG00000145423	6423	-0.165077	6.14887e-06	9.20218e-06	0.132553	6.14887e-06	-0.462706	4.6011e-06
ERP29	ENSG00000089248	10961	-0.165376	0.00679948	9.63702e-06	-0.196846	4.81852e-06	-0.133906	0.00679948
LAMTOR2	ENSG00000116586	28956	-0.166903	0.0293001	1.51989e-05	-0.241729	7.59948e-06	-0.0920764	0.0293001
SEC14L1	ENSG00000129657	6397	-0.167697	0.0404821	1.4114e-07	-0.284781	7.05701e-08	-0.050614	0.0404821
ZFAND2B	ENSG00000158552	130617	-0.167893	0.00346058	0.00181266	-0.184965	0.00090674	-0.150822	0.00346058
COL1A1	ENSG00000108821	1277	-0.168426	0.0128453	6.95322e-05	0.25358	3.47667e-05	-0.590432	0.0128453
VDAC1	ENSG00000213585	7416	-0.168563	0.0268103	1.33018e-06	0.0465093	0.0268103	-0.383636	6.65088e-07
COX7B	ENSG00000131174	1349	-0.16946	0.00307336	0.00275487	-0.163016	0.00137838	-0.175904	0.00307336
CPNE3	ENSG00000085719	8895	-0.16993	0.020798	9.32188e-05	-0.213019	4.66105e-05	-0.12684	0.020798
JUND	ENSG00000130522	3727	-0.170621	0.0102193	0.000320648	-0.20389	0.000160337	-0.137351	0.0102193
SEC31A	ENSG00000138674	22872	-0.171366	0.0180197	0.0113201	-0.158378	0.0180197	-0.184354	0.00567614
ACTR3	ENSG00000115091	10096	-0.171995	0.0275154	0.00380928	-0.171966	0.0275154	-0.172025	0.00190646
NRIP1	ENSG00000180530	8204	-0.172121	0.0288585	3.04393e-05	-0.25334	1.52197e-05	-0.0909026	0.0288585
HSP90B1	ENSG00000166598	7184	-0.172261	0.0266136	0.00111542	-0.189949	0.000557866	-0.154574	0.0266136
POLR2A	ENSG00000181222	5430	-0.174281	0.0124969	0.00354279	-0.194022	0.00177296	-0.15454	0.0124969
USP53	ENSG00000145390	54532	-0.174313	0.00394263	6.4378e-05	-0.169445	3.21895e-05	-0.17918	0.00394263
DNAJC3	ENSG00000102580	5611	-0.174331	0.0212716	0.000394555	-0.272171	0.000197297	-0.0764907	0.0212716
PMVK	ENSG00000163344	10654	-0.175462	0.00509183	0.00343767	-0.196015	0.00172031	-0.15491	0.00509183
CTSB	ENSG00000164733	1508	-0.175497	0.0333528	0.000104274	-0.215098	5.21383e-05	-0.135895	0.0333528
MYO1E	ENSG00000157483	4643	-0.175581	0.00122945	0.0011242	-0.174762	0.000562258	-0.176399	0.00122945
DAG1	ENSG00000173402	1605	-0.175779	0.0483485	1.16833e-06	-0.288707	5.84164e-07	-0.0628501	0.0483485
AK3	ENSG00000147853	50808	-0.176033	0.0111073	0.00505602	-0.152406	0.0111073	-0.19966	0.00253121
MT-ND1	ENSG00000198888	4535	-0.177032	0.00646613	1.05705e-14	0.104917	0.00646613	-0.458981	5.28526e-15
TMED5	ENSG00000117500	50999	-0.1773	0.00699334	1.61223e-06	-0.212782	8.06113e-07	-0.141818	0.00699334
ARID5B	ENSG00000150347	84159	-0.177358	0.0127005	0.000336275	-0.152337	0.0127005	-0.202378	0.000168152
GUCY1A1	ENSG00000164116	2982	-0.177371	0.000434556	0.000100851	-0.100192	5.0427e-05	-0.25455	0.000434556
SRSF5	ENSG00000100650	6430	-0.178116	0.0315011	2.98114e-18	-0.482884	1.49057e-18	0.126651	0.0315011
IARS	ENSG00000196305	3376	-0.178301	0.0258998	0.000275381	-0.286733	0.0001377	-0.0698683	0.0258998
CNDP2	ENSG00000133313	55748	-0.178431	0.0136051	0.00256856	-0.181836	0.0136051	-0.175025	0.00128511
KTN1	ENSG00000126777	3895	-0.178654	0.0360926	4.64954e-09	-0.268021	2.32477e-09	-0.0892875	0.0360926
CRYL1	ENSG00000165475	51084	-0.178982	0.00134612	0.00122559	-0.144301	0.00134612	-0.213664	0.000612982
HAGH	ENSG00000063854	3029	-0.179754	0.0385659	5.71689e-07	-0.272126	2.85845e-07	-0.0873816	0.0385659
CISD1	ENSG00000122873	55847	-0.179976	0.0311106	0.00145071	-0.149245	0.0311106	-0.210707	0.000725617
PAX2	ENSG00000075891	5076	-0.180119	0.00983206	1.07585e-05	-0.242262	5.37924e-06	-0.117975	0.00983206
TOM1L1	ENSG00000141198	10040	-0.180218	0.025148	1.50825e-05	-0.0871584	0.025148	-0.273277	7.5413e-06
POGLUT1	ENSG00000163389	56983	-0.180856	0.00501858	0.00160253	-0.174629	0.000801585	-0.187082	0.00501858
TMOD3	ENSG00000138594	29766	-0.180955	0.0282987	1.23735e-05	-0.225735	6.18677e-06	-0.136175	0.0282987
GMPR2	ENSG00000100938	51292	-0.181017	0.00441087	0.00100772	-0.176163	0.00441087	-0.185871	0.000503989
SYNE1	ENSG00000131018	23345	-0.181408	0.0381473	8.15676e-05	-0.120914	0.0381473	-0.241903	4.07846e-05
FHIT	ENSG00000189283	2272	-0.181654	0.001739	0.00021282	-0.198105	0.000106416	-0.165204	0.001739
PATJ	ENSG00000132849	10207	-0.18222	0.00254679	0.000129597	-0.156724	6.48007e-05	-0.207716	0.00254679
C11orf54	ENSG00000182919	28970	-0.182916	0.00130251	4.77469e-06	-0.225874	2.38735e-06	-0.139958	0.00130251
ZBTB44	ENSG00000196323	29068	-0.183139	0.00791136	0.0004694	-0.15773	0.00791136	-0.208547	0.000234728
ZNF277	ENSG00000198839	11179	-0.183934	0.00679055	0.00158982	-0.175734	0.000795224	-0.192135	0.00679055
HEY1	ENSG00000164683	23462	-0.184042	0.000480614	3.83553e-07	0.139558	0.000480614	-0.507642	1.91776e-07
MYO6	ENSG00000196586	4646	-0.184593	0.0068309	0.00173033	-0.139923	0.000865537	-0.229263	0.0068309
BEX2	ENSG00000133134	84707	-0.184647	0.0274177	0.000901168	-0.260852	0.000450686	-0.108443	0.0274177
CLTC	ENSG00000141367	1213	-0.184863	0.0106324	0.0059651	-0.184667	0.0106324	-0.18506	0.00298701
SMC4	ENSG00000113810	10051	-0.186011	4.02143e-09	6.48339e-09	0.200875	3.2417e-09	-0.572898	4.02143e-09
TMEM80	ENSG00000177042	283232	-0.186157	0.0298228	3.08457e-07	-0.282185	1.54228e-07	-0.0901283	0.0298228
NFATC3	ENSG00000072736	4775	-0.18708	0.0138755	0.00400408	-0.189412	0.0138755	-0.184747	0.00200405
ANKRD26	ENSG00000107890	22852	-0.187246	0.0332397	0.0015513	-0.156317	0.0332397	-0.218176	0.000775952
RNF5	ENSG00000204308	6048	-0.187259	0.00337813	0.000272212	-0.231649	0.000136116	-0.14287	0.00337813
ABRACL	ENSG00000146386	58527	-0.187696	0.00879613	0.000711157	-0.231027	0.000355642	-0.144365	0.00879613
PHGDH	ENSG00000092621	26227	-0.188007	0.00311484	3.0339e-08	0.0815997	0.00311484	-0.457614	1.51695e-08
NAB2	ENSG00000166886	4665	-0.190243	0.00430192	0.000621018	-0.200634	0.000310557	-0.179852	0.00430192
DCTD	ENSG00000129187	1635	-0.19047	0.0323217	0.00174394	-0.151621	0.0323217	-0.22932	0.000872351
C22orf39	ENSG00000242259	128977	-0.190637	0.00376431	9.58403e-05	-0.17198	0.00376431	-0.209295	4.79213e-05
ALDH9A1	ENSG00000143149	223	-0.191542	0.000946782	0.00166925	-0.185121	0.000834971	-0.197963	0.000946782
TMEM106C	ENSG00000134291	79022	-0.191957	0.0124605	0.000213138	-0.223275	0.000106574	-0.160638	0.0124605
ATRAID	ENSG00000138085	51374	-0.193808	0.0349013	1.13678e-10	-0.318548	5.68392e-11	-0.0690683	0.0349013
PXDN	ENSG00000130508	7837	-0.193867	0.00617292	0.000173037	-0.236416	8.65224e-05	-0.151318	0.00617292
MAPK10	ENSG00000109339	5602	-0.193984	0.00116076	5.88908e-10	-0.246984	2.94454e-10	-0.140984	0.00116076
DBI	ENSG00000155368	1622	-0.194876	4.08434e-06	4.01993e-10	0.203289	4.08434e-06	-0.593041	2.00997e-10
DDT	ENSG00000099977	100037417	-0.194925	0.014385	0.00102783	-0.155628	0.014385	-0.234222	0.000514049
FERMT2	ENSG00000073712	10979	-0.194983	0.0171212	0.000423892	-0.162893	0.0171212	-0.227073	0.000211969
LMBRD1	ENSG00000168216	55788	-0.195508	2.92262e-05	5.54916e-05	-0.17293	2.77462e-05	-0.218086	2.92262e-05
ATP13A3	ENSG00000133657	79572	-0.196786	0.00442324	0.000230357	-0.141413	0.00442324	-0.252159	0.000115185
DACH2	ENSG00000126733	117154	-0.197553	0.000203264	2.33893e-05	-0.137918	1.16947e-05	-0.257188	0.000203264
ERI3	ENSG00000117419	79033	-0.19897	0.0170427	1.54674e-05	-0.278001	7.73374e-06	-0.119939	0.0170427
RAB13	ENSG00000143545	5872	-0.199327	0.00976967	1.86877e-07	-0.2821	9.34384e-08	-0.116554	0.00976967
HOXB7	ENSG00000260027	3217	-0.199728	0.00603289	4.57651e-10	-0.293109	2.28825e-10	-0.106346	0.00603289
PSMG4	ENSG00000180822	389362	-0.200218	0.0418768	0.000347586	-0.155042	0.0418768	-0.245394	0.000173808
PIGS	ENSG00000087111	94005	-0.200287	0.00458993	7.68217e-05	-0.238208	3.84116e-05	-0.162367	0.00458993
TCIM	ENSG00000176907	56892	-0.200346	1.85017e-05	2.68175e-06	-0.116477	1.85017e-05	-0.284214	1.34087e-06
MTIF3	ENSG00000122033	219402	-0.200545	0.0208297	8.94109e-06	-0.249505	4.47056e-06	-0.151585	0.0208297
C5orf15	ENSG00000113583	56951	-0.201627	0.00451792	3.17757e-05	-0.278594	1.5888e-05	-0.12466	0.00451792
HOOK1	ENSG00000134709	51361	-0.202448	0.00425357	7.7364e-05	-0.0895934	0.00425357	-0.315303	3.86827e-05
PLPP1	ENSG00000067113	8611	-0.202503	0.0295559	4.13699e-05	-0.116241	0.0295559	-0.288765	2.06851e-05
C12orf75	ENSG00000235162	387882	-0.202513	0.0188441	0.0116402	-0.249908	0.0188441	-0.155117	0.00583713
MAP3K1	ENSG00000095015	4214	-0.203178	6.49959e-05	1.51915e-05	-0.127945	6.49959e-05	-0.278411	7.59576e-06
HDLBP	ENSG00000115677	3069	-0.203559	0.00316072	2.69304e-06	-0.249149	1.34652e-06	-0.157968	0.00316072
TMEM42	ENSG00000169964	131616	-0.204099	0.00222258	1.76396e-06	-0.217135	8.81979e-07	-0.191064	0.00222258
PALLD	ENSG00000129116	23022	-0.20521	0.0179945	0.000267326	-0.289791	0.000133672	-0.120629	0.0179945
MGST2	ENSG00000085871	4258	-0.206307	0.0382755	0.000269031	-0.231376	0.000134525	-0.181237	0.0382755
TRPM3	ENSG00000083067	80036	-0.208764	0.00262807	9.43875e-06	-0.0913242	0.00262807	-0.326205	4.71938e-06
ETHE1	ENSG00000105755	23474	-0.209026	0.049441	1.90377e-11	-0.349189	9.51885e-12	-0.0688631	0.049441
ARF3	ENSG00000134287	377	-0.209884	0.00870007	6.24853e-07	-0.30951	3.12426e-07	-0.110258	0.00870007
DMAC1	ENSG00000137038	90871	-0.21053	0.00443113	4.8205e-07	-0.279874	2.41025e-07	-0.141185	0.00443113
SFT2D1	ENSG00000198818	113402	-0.211022	0.0029252	0.000281261	-0.237869	0.00014064	-0.184175	0.0029252
SVIP	ENSG00000198168	258010	-0.211165	0.000953284	0.0013959	-0.177694	0.000953284	-0.244637	0.000698192
PLA2G12A	ENSG00000123739	81579	-0.211432	0.000505101	5.06574e-05	-0.21433	2.5329e-05	-0.208534	0.000505101
SLC3A2	ENSG00000168003	6520	-0.212851	0.0187738	0.000314075	-0.1729	0.0187738	-0.252802	0.00015705
ABHD14B	ENSG00000114779	84836	-0.213254	0.00386948	3.91439e-09	-0.327015	1.95719e-09	-0.0994935	0.00386948
ITGA6	ENSG00000091409	3655	-0.213917	5.13243e-05	4.81895e-06	-0.178895	2.40948e-06	-0.248939	5.13243e-05
SCP2	ENSG00000116171	6342	-0.214258	0.00229868	0.000105777	-0.254744	5.289e-05	-0.173772	0.00229868
PSENEN	ENSG00000205155	55851	-0.214309	0.0359836	8.69105e-07	-0.31395	4.34553e-07	-0.114669	0.0359836
NDUFA3	ENSG00000170906	4696	-0.214572	0.00204285	0.000113263	-0.220226	5.66329e-05	-0.208918	0.00204285
SSFA2	ENSG00000138434	6744	-0.214923	0.00193791	0.000224949	-0.211553	0.000112481	-0.218294	0.00193791
CD81	ENSG00000110651	975	-0.216369	0.0163942	6.43364e-06	-0.293101	3.21682e-06	-0.139636	0.0163942
RTN4	ENSG00000115310	57142	-0.217036	0.0385236	3.45817e-05	-0.105658	0.0385236	-0.328413	1.7291e-05
RNF13	ENSG00000082996	11342	-0.217256	0.00550727	1.06358e-06	-0.257118	5.3179e-07	-0.177394	0.00550727
ATF7IP2	ENSG00000166669	80063	-0.218041	0.00113198	0.00107389	-0.216361	0.00053709	-0.219721	0.00113198
CXADR	ENSG00000154639	1525	-0.21833	0.0278151	2.42576e-20	-0.488669	1.21288e-20	0.0520094	0.0278151
HEXA	ENSG00000213614	3073	-0.218621	0.0198038	0.000168085	-0.192576	0.0198038	-0.244666	8.40462e-05
UGCG	ENSG00000148154	7357	-0.219947	0.00160091	4.85473e-11	-0.313358	2.42736e-11	-0.126537	0.00160091
CTSL	ENSG00000135047	1514	-0.219951	0.0127616	5.78641e-07	-0.316959	2.89321e-07	-0.122942	0.0127616
FAM96A	ENSG00000166797	84191	-0.220296	0.0344121	2.78756e-06	-0.119002	0.0344121	-0.321589	1.39378e-06
BTG2	ENSG00000159388	7832	-0.220347	0.00382662	0.000548509	-0.270128	0.000274292	-0.170566	0.00382662
UACA	ENSG00000137831	55075	-0.221275	0.0134724	0.000163056	-0.312523	8.15311e-05	-0.130026	0.0134724
NAA38	ENSG00000183011	84316	-0.22149	0.002084	1.6258e-07	-0.267173	8.12899e-08	-0.175806	0.002084
SUMF1	ENSG00000144455	285362	-0.222287	0.00480932	1.531e-10	-0.290562	7.65501e-11	-0.154011	0.00480932
AHCYL1	ENSG00000168710	10768	-0.222517	0.000604077	6.17577e-07	-0.253396	3.08789e-07	-0.191639	0.000604077
PSMA2	ENSG00000106588	5683	-0.222884	0.000643901	2.82912e-07	0.0952446	0.000643901	-0.541012	1.41456e-07
CDKN1B	ENSG00000111276	1027	-0.225226	0.0275401	5.84135e-09	-0.34322	2.92067e-09	-0.107232	0.0275401
ROBO2	ENSG00000185008	6092	-0.226304	2.56303e-07	3.31699e-28	-1.02265	1.6585e-28	0.570039	2.56303e-07
RAD23A	ENSG00000179262	5886	-0.226417	0.000986765	1.98138e-08	-0.248563	9.90691e-09	-0.204271	0.000986765
DUSP1	ENSG00000120129	1843	-0.226755	0.00895361	0.0127303	-0.220867	0.00895361	-0.232643	0.00638555
SYNGR2	ENSG00000108639	9144	-0.227031	0.0164312	5.39498e-11	-0.354422	2.69749e-11	-0.0996386	0.0164312
ZNF148	ENSG00000163848	7707	-0.229315	0.00125793	0.000108985	-0.234534	5.44942e-05	-0.224095	0.00125793
WDR60	ENSG00000126870	55112	-0.229754	0.0095554	0.00144532	-0.198683	0.0095554	-0.260825	0.000722922
MTR	ENSG00000116984	4548	-0.230928	0.00061396	2.07915e-06	-0.236772	1.03958e-06	-0.225084	0.00061396
AIG1	ENSG00000146416	51390	-0.232104	0.00189073	2.359e-05	-0.226299	1.1795e-05	-0.237909	0.00189073
ARPC1B	ENSG00000130429	10095	-0.232853	0.000669532	1.42007e-08	-0.274751	7.10036e-09	-0.190956	0.000669532
TPD52	ENSG00000076554	7163	-0.233258	0.00360741	5.93372e-11	-0.289639	2.96686e-11	-0.176876	0.00360741
ID4	ENSG00000172201	3400	-0.23483	0.000595651	4.28666e-08	-0.28566	2.14333e-08	-0.184	0.000595651
MALAT1	ENSG00000251562		-0.234883	2.08125e-11	2.41653e-41	-0.765869	1.20826e-41	0.296103	2.08125e-11
RAB11FIP2	ENSG00000107560	22841	-0.234884	0.000125743	8.57117e-05	-0.189547	0.000125743	-0.28022	4.28568e-05
COX7C	ENSG00000127184	1350	-0.235191	0.000545368	7.40721e-15	-0.247835	3.70361e-15	-0.222548	0.000545368
CRYZ	ENSG00000116791	1429	-0.235507	0.000414599	7.49331e-05	-0.176606	0.000414599	-0.294409	3.74673e-05
BACH1	ENSG00000156273	571	-0.235858	0.0145427	5.42181e-07	-0.34371	2.71091e-07	-0.128007	0.0145427
TSPAN4	ENSG00000214063	7106	-0.236323	0.0323128	4.03787e-07	-0.294238	2.01894e-07	-0.178409	0.0323128
RNASEH2C	ENSG00000172922	84153	-0.237179	0.00588073	3.82074e-09	-0.341731	1.91037e-09	-0.132627	0.00588073
FBXO17	ENSG00000269190	115290	-0.238303	0.00333303	1.57234e-09	-0.332557	7.8617e-10	-0.144048	0.00333303
SYNE2	ENSG00000054654	23224	-0.240434	0.00264135	0.000185541	-0.236628	9.27748e-05	-0.244239	0.00264135
SELENOK	ENSG00000113811	58515	-0.240724	0.0296532	1.89422e-18	-0.388375	9.4711e-19	-0.0930727	0.0296532
TIMP3	ENSG00000100234	7078	-0.24117	0.0017216	3.35075e-07	-0.263305	1.67537e-07	-0.219035	0.0017216
AGTRAP	ENSG00000177674	57085	-0.241641	0.00100728	2.3395e-08	-0.295749	1.16975e-08	-0.187533	0.00100728
PHACTR4	ENSG00000204138	65979	-0.2436	0.0149299	2.34301e-10	-0.394588	1.1715e-10	-0.0926115	0.0149299
TAGLN2	ENSG00000158710	8407	-0.244495	0.0247936	9.29995e-07	-0.336699	4.64998e-07	-0.15229	0.0247936
ERBB4	ENSG00000178568	2066	-0.244777	1.1819e-05	2.87431e-08	-0.201081	1.43716e-08	-0.288472	1.1819e-05
PTPN13	ENSG00000163629	5783	-0.245206	0.00874896	2.48454e-07	-0.309222	1.24227e-07	-0.18119	0.00874896
PARD6B	ENSG00000124171	84612	-0.246436	0.000882613	1.00702e-14	-0.353512	5.03509e-15	-0.139361	0.000882613
RPN1	ENSG00000163902	6184	-0.247264	0.000919231	4.50574e-05	-0.275909	2.25289e-05	-0.218618	0.000919231
STX7	ENSG00000079950	8417	-0.247796	0.00680686	1.67281e-09	-0.320385	8.36403e-10	-0.175207	0.00680686
SYPL1	ENSG00000008282	6856	-0.248109	0.00092504	2.42043e-08	-0.316873	1.21021e-08	-0.179345	0.00092504
PMP22	ENSG00000109099	5376	-0.24857	0.031219	2.01848e-05	-0.100743	0.031219	-0.396397	1.00924e-05
COMMD8	ENSG00000169019	54951	-0.24917	0.0107942	2.93347e-05	-0.188252	0.0107942	-0.310088	1.46675e-05
COX6A1	ENSG00000111775	1337	-0.249635	0.000529009	5.95859e-13	-0.328708	2.97929e-13	-0.170561	0.000529009
UQCR10	ENSG00000184076	29796	-0.249824	0.00130963	6.21486e-15	-0.278857	3.10743e-15	-0.220792	0.00130963
EI24	ENSG00000149547	9538	-0.250825	0.000786289	1.47856e-07	-0.274047	7.39281e-08	-0.227602	0.000786289
SEL1L	ENSG00000071537	6400	-0.250846	0.0151103	1.00152e-12	-0.399792	5.00762e-13	-0.101899	0.0151103
RHEB	ENSG00000106615	6009	-0.250952	0.00363888	1.1489e-12	-0.307858	5.74451e-13	-0.194046	0.00363888
EMX2OS	ENSG00000229847		-0.251374	7.65733e-06	4.29284e-08	-0.220812	2.14642e-08	-0.281937	7.65733e-06
MRPS36	ENSG00000134056	92259	-0.252576	0.0148814	7.57959e-11	-0.372958	3.78979e-11	-0.132194	0.0148814
ZNF503	ENSG00000165655	84858	-0.253921	0.00561373	5.18583e-12	-0.395771	2.59292e-12	-0.112071	0.00561373
RAB3IP	ENSG00000127328	117177	-0.253973	6.10795e-06	6.09464e-07	-0.184242	3.04732e-07	-0.323703	6.10795e-06
NRP2	ENSG00000118257	8828	-0.254009	0.00418754	1.69857e-05	-0.344016	8.4929e-06	-0.164001	0.00418754
CAPN2	ENSG00000162909	824	-0.256329	0.00760708	4.30693e-09	-0.353425	2.15347e-09	-0.159233	0.00760708
NORAD	ENSG00000260032		-0.256571	0.0140267	3.16076e-10	-0.363595	1.58038e-10	-0.149547	0.0140267
FAM3C	ENSG00000196937	10447	-0.2566	0.00726587	9.30567e-11	-0.364041	4.65283e-11	-0.14916	0.00726587
CDC42EP1	ENSG00000128283	11135	-0.256777	0.0103347	8.99203e-09	-0.3612	4.49601e-09	-0.152354	0.0103347
SDC4	ENSG00000124145	6385	-0.257289	0.000981409	1.01286e-10	-0.352909	5.0643e-11	-0.161669	0.000981409
TMED4	ENSG00000158604	222068	-0.2588	0.0191331	3.96419e-10	-0.416151	1.98209e-10	-0.10145	0.0191331
EMID1	ENSG00000186998	129080	-0.259107	0.00615011	1.27359e-13	-0.368647	6.36795e-14	-0.149568	0.00615011
RAB2A	ENSG00000104388	5862	-0.259352	0.00857923	2.53004e-12	-0.390683	1.26502e-12	-0.128021	0.00857923
CLDN4	ENSG00000189143	1364	-0.259582	0.00111737	2.73664e-05	-0.0844296	0.00111737	-0.434734	1.36833e-05
ETFB	ENSG00000105379	2109	-0.261622	0.00202297	5.84523e-09	-0.355054	2.92261e-09	-0.16819	0.00202297
MYL12B	ENSG00000118680	103910	-0.261677	0.0418258	1.72151e-13	-0.425454	8.60755e-14	-0.0979001	0.0418258
CRIM1	ENSG00000150938	51232	-0.26234	0.000106959	6.88868e-13	-0.280179	3.44434e-13	-0.244502	0.000106959
UQCR11	ENSG00000127540	10975	-0.262468	0.000384801	5.10793e-15	-0.315761	2.55396e-15	-0.209174	0.000384801
PRSS23	ENSG00000150687	11098	-0.264438	0.0185724	5.21748e-05	-0.134364	0.0185724	-0.394513	2.60877e-05
ARPC3	ENSG00000111229	10094	-0.264591	0.000202543	1.06009e-10	-0.323792	5.30046e-11	-0.20539	0.000202543
COX8A	ENSG00000176340	1351	-0.26569	6.27119e-06	1.67803e-09	-0.231907	8.39016e-10	-0.299473	6.27119e-06
SMIM19	ENSG00000176209	114926	-0.266185	0.0145212	1.83368e-15	-0.406889	9.16842e-16	-0.125481	0.0145212
HLA-DMB	ENSG00000242574	3109	-0.266483	6.3735e-06	4.99676e-06	-0.240737	6.3735e-06	-0.292228	2.49838e-06
MT-ND2	ENSG00000198763	4536	-0.268064	2.31122e-05	1.755e-18	-0.270564	8.77498e-19	-0.265564	2.31122e-05
WFDC2	ENSG00000101443	10406	-0.26858	0.0262751	0.000579435	-0.0465726	0.0262751	-0.490587	0.00028976
AMOTL2	ENSG00000114019	51421	-0.270024	0.00298299	1.51636e-06	-0.152643	0.00298299	-0.387404	7.58182e-07
SH3RF1	ENSG00000154447	57630	-0.270931	0.00131114	1.43543e-12	-0.366243	7.17715e-13	-0.17562	0.00131114
GPC6	ENSG00000183098	10082	-0.274206	0.00313598	2.91693e-05	-0.229876	0.00313598	-0.318536	1.45847e-05
GRIN2A	ENSG00000183454	2903	-0.274993	5.91648e-05	5.73834e-08	-0.318529	2.86917e-08	-0.231457	5.91648e-05
CTDSP1	ENSG00000144579	58190	-0.276915	5.26711e-05	9.12165e-06	-0.260558	4.56083e-06	-0.293272	5.26711e-05
LRPAP1	ENSG00000163956	4043	-0.278065	0.000385087	2.2974e-07	-0.334228	1.1487e-07	-0.221903	0.000385087
TRAM1	ENSG00000067167	23471	-0.279312	0.00180583	1.07317e-11	-0.407761	5.36586e-12	-0.150864	0.00180583
ATP6V1F	ENSG00000128524	9296	-0.282157	8.01405e-05	4.76435e-07	-0.25169	2.38218e-07	-0.312623	8.01405e-05
ZFAND2A	ENSG00000178381	90637	-0.282308	0.0102983	2.54902e-09	-0.333668	1.27451e-09	-0.230947	0.0102983
EPS8L2	ENSG00000177106	64787	-0.282308	3.8702e-06	3.43992e-12	-0.280037	1.71996e-12	-0.284579	3.8702e-06
EFNB2	ENSG00000125266	1948	-0.28235	0.000856187	3.91357e-10	-0.370598	1.95679e-10	-0.194101	0.000856187
ZDHHC12	ENSG00000160446	84885	-0.283728	0.0481029	3.45079e-18	-0.462882	1.72539e-18	-0.104574	0.0481029
PNKD	ENSG00000127838	25953	-0.287005	0.00980911	5.07817e-18	-0.419756	2.53909e-18	-0.154255	0.00980911
CD9	ENSG00000010278	928	-0.287335	0.0010203	0.000244491	-0.296452	0.0010203	-0.278218	0.000122253
MT-CO3	ENSG00000198938	4514	-0.289229	1.18845e-08	5.85469e-18	-0.156584	1.18845e-08	-0.421874	2.92734e-18
PTN	ENSG00000105894	5764	-0.289967	0.000405752	0.000131946	-0.1834	6.5975e-05	-0.396533	0.000405752
FIS1	ENSG00000214253	51024	-0.290398	0.0429473	4.57989e-21	-0.487658	2.28994e-21	-0.0931384	0.0429473
PRR13	ENSG00000205352	54458	-0.290512	0.000230204	6.60877e-12	-0.384953	3.30438e-12	-0.19607	0.000230204
PAWR	ENSG00000177425	5074	-0.29307	0.000155239	9.35993e-11	-0.30747	4.67997e-11	-0.278671	0.000155239
SNCA	ENSG00000145335	6622	-0.293716	0.0002712	3.29961e-12	-0.300448	1.64981e-12	-0.286984	0.0002712
GSTK1	ENSG00000197448	373156	-0.294238	0.00146817	4.04432e-10	-0.367842	2.02216e-10	-0.220634	0.00146817
HMGCS1	ENSG00000112972	3157	-0.296857	0.0210419	3.16661e-07	0.00764434	0.0210419	-0.601358	1.58331e-07
FAT1	ENSG00000083857	2195	-0.297351	0.0023891	2.19084e-10	-0.457027	1.09542e-10	-0.137675	0.0023891
GINM1	ENSG00000055211	116254	-0.299421	0.000140931	6.61791e-10	-0.359915	3.30896e-10	-0.238928	0.000140931
ID2	ENSG00000115738	3398	-0.299551	0.000622006	0.000129165	-0.346177	6.45845e-05	-0.252925	0.000622006
ARHGAP24	ENSG00000138639	83478	-0.302061	1.41784e-06	7.1215e-07	-0.231379	1.41784e-06	-0.372744	3.56075e-07
RBM47	ENSG00000163694	54502	-0.30294	4.69619e-06	1.76307e-14	-0.30188	8.81536e-15	-0.304	4.69619e-06
MT-ND5	ENSG00000198786	4540	-0.305956	0.0271592	2.17981e-17	-0.383145	1.08991e-17	-0.228766	0.0271592
PLEKHA1	ENSG00000107679	59338	-0.305995	0.000818042	1.96054e-11	-0.356558	9.80269e-12	-0.255432	0.000818042
CDS1	ENSG00000163624	1040	-0.30727	0.00262257	7.99741e-17	-0.444408	3.99871e-17	-0.170133	0.00262257
DPP4	ENSG00000197635	1803	-0.307568	2.38088e-05	1.06324e-09	-0.106245	2.38088e-05	-0.508891	5.31619e-10
ARL4C	ENSG00000188042	10123	-0.307965	0.000248384	3.79131e-08	-0.192372	0.000248384	-0.423558	1.89565e-08
CBLB	ENSG00000114423	868	-0.309827	0.000517242	5.92177e-08	-0.391517	2.96088e-08	-0.228137	0.000517242
DNPH1	ENSG00000112667	10591	-0.310136	0.00470842	6.58003e-17	-0.43948	3.29001e-17	-0.180792	0.00470842
MSRB1	ENSG00000198736	51734	-0.31116	2.26678e-05	1.78746e-05	-0.275366	2.26678e-05	-0.346953	8.93736e-06
MECOM	ENSG00000085276	2122	-0.311321	0.000900074	2.0989e-10	0.0345267	0.000900074	-0.657169	1.04945e-10
ANXA11	ENSG00000122359	311	-0.311973	1.42958e-05	1.33187e-08	-0.213803	1.42958e-05	-0.410144	6.65936e-09
ARHGAP5	ENSG00000100852	394	-0.312026	0.00240242	4.12664e-09	-0.40772	2.06332e-09	-0.216332	0.00240242
FRMD4B	ENSG00000114541	23150	-0.314799	0.0039832	4.60087e-20	-0.471784	2.30044e-20	-0.157814	0.0039832
PTBP3	ENSG00000119314	9991	-0.315697	2.91403e-05	3.75357e-10	-0.35619	1.87679e-10	-0.275205	2.91403e-05
SMIM30	ENSG00000214194	401397	-0.315759	1.763e-05	8.28696e-14	-0.391836	4.14348e-14	-0.239681	1.763e-05
TMEM141	ENSG00000244187	85014	-0.31864	0.00183729	1.75909e-20	-0.518122	8.79546e-21	-0.119157	0.00183729
RGS10	ENSG00000148908	6001	-0.319446	1.28212e-05	3.05292e-12	-0.303126	1.52646e-12	-0.335766	1.28212e-05
MT-ND4	ENSG00000198886	4538	-0.325404	2.43437e-10	1.19729e-23	-0.327974	5.98647e-24	-0.322833	2.43437e-10
SPATS2L	ENSG00000196141	26010	-0.325794	0.00164362	1.66678e-11	-0.465457	8.3339e-12	-0.18613	0.00164362
COX5B	ENSG00000135940	1329	-0.328894	0.00364013	4.46746e-21	-0.454053	2.23373e-21	-0.203735	0.00364013
HACD2	ENSG00000206527	201562	-0.331679	0.0266842	8.42716e-22	-0.633197	4.21358e-22	-0.0301615	0.0266842
KIF12	ENSG00000136883	113220	-0.332551	7.79319e-07	7.3157e-14	-0.351115	3.65785e-14	-0.313987	7.79319e-07
TMEM59	ENSG00000116209	9528	-0.333407	0.0116603	9.39997e-18	-0.509626	4.69999e-18	-0.157189	0.0116603
TMEM179B	ENSG00000185475	374395	-0.334509	0.00597251	2.97086e-15	-0.4927	1.48543e-15	-0.176318	0.00597251
CYSTM1	ENSG00000120306	84418	-0.337218	3.11984e-07	6.35634e-08	-0.30825	3.17817e-08	-0.366185	3.11984e-07
ARMH4	ENSG00000139971	145407	-0.33823	0.010727	1.82158e-14	-0.499796	9.10789e-15	-0.176664	0.010727
FKBP2	ENSG00000173486	2286	-0.339186	0.0299362	2.38368e-24	-0.582497	1.19184e-24	-0.0958743	0.0299362
EPB41L5	ENSG00000115109	57669	-0.340407	0.00015492	1.56619e-20	-0.465202	7.83095e-21	-0.215612	0.00015492
DSTN	ENSG00000125868	11034	-0.340533	5.02815e-05	5.3527e-12	-0.352624	2.67635e-12	-0.328441	5.02815e-05
RNF181	ENSG00000168894	51255	-0.340743	0.00299327	4.23974e-14	-0.47619	2.11987e-14	-0.205295	0.00299327
SMIM24	ENSG00000095932	284422	-0.341544	2.39525e-05	8.05293e-08	-0.222297	2.39525e-05	-0.46079	4.02647e-08
MT-ND3	ENSG00000198840	4537	-0.341853	2.79815e-07	1.11781e-13	-0.316595	5.58907e-14	-0.367111	2.79815e-07
COL18A1	ENSG00000182871	80781	-0.342653	3.84394e-08	2.17481e-10	-0.329032	1.0874e-10	-0.356275	3.84394e-08
PLPP3	ENSG00000162407	8613	-0.34532	0.00792388	4.3804e-19	-0.49309	2.1902e-19	-0.19755	0.00792388
MT-ND6	ENSG00000198695	4541	-0.345883	0.000192327	1.49229e-14	-0.396253	7.46147e-15	-0.295513	0.000192327
SQSTM1	ENSG00000161011	8878	-0.347686	0.0163105	2.64949e-17	-0.534538	1.32474e-17	-0.160834	0.0163105
CLDN3	ENSG00000165215	1365	-0.349181	0.000309756	3.13793e-16	-0.462866	1.56896e-16	-0.235496	0.000309756
COL4A2	ENSG00000134871	1284	-0.351184	0.0165404	1.13295e-23	-0.623964	5.66475e-24	-0.0784043	0.0165404
FRAS1	ENSG00000138759	80144	-0.353013	0.000324963	1.51772e-18	-0.511065	7.58859e-19	-0.19496	0.000324963
DCAF8	ENSG00000132716	50717	-0.3534	0.000364631	1.85666e-18	-0.501131	9.2833e-19	-0.20567	0.000364631
NPC2	ENSG00000119655	10577	-0.354791	0.00194689	1.03532e-29	-0.551826	5.1766e-30	-0.157755	0.00194689
ARHGEF12	ENSG00000196914	23365	-0.363477	0.0206047	9.27677e-13	-0.510329	4.63838e-13	-0.216624	0.0206047
AHNAK	ENSG00000124942	79026	-0.363718	4.67714e-06	5.16903e-18	-0.433003	2.58451e-18	-0.294433	4.67714e-06
COL4A1	ENSG00000187498	1282	-0.364087	1.76561e-05	8.59755e-15	-0.42029	4.29877e-15	-0.307884	1.76561e-05
CTNNAL1	ENSG00000119326	8727	-0.365765	0.000586004	1.50648e-16	-0.504558	7.53241e-17	-0.226973	0.000586004
KLK6	ENSG00000167755	5653	-0.367585	0.00179355	2.5098e-21	-0.502788	1.2549e-21	-0.232382	0.00179355
NOTCH2	ENSG00000134250	4853	-0.370941	0.000153066	7.58621e-21	-0.517553	3.79311e-21	-0.224328	0.000153066
ALCAM	ENSG00000170017	214	-0.371337	0.000901938	1.60317e-12	-0.488494	8.01586e-13	-0.254179	0.000901938
SLC37A4	ENSG00000137700	2542	-0.373242	0.000383171	3.04031e-18	-0.484402	1.52015e-18	-0.262082	0.000383171
MT-CO1	ENSG00000198804	4512	-0.373546	3.05742e-18	7.53058e-29	-0.353555	3.76529e-29	-0.393537	3.05742e-18
CD164	ENSG00000135535	8763	-0.374809	0.00246638	7.03532e-22	-0.604805	3.51766e-22	-0.144812	0.00246638
NDUFC1	ENSG00000109390	4717	-0.378268	0.00129499	4.22197e-29	-0.574252	2.11099e-29	-0.182283	0.00129499
C6orf203	ENSG00000130349	51250	-0.378275	0.000543169	3.95352e-15	-0.541926	1.97676e-15	-0.214624	0.000543169
PRMT6	ENSG00000198890	55170	-0.378561	0.00829407	7.88425e-13	-0.619222	3.94212e-13	-0.137901	0.00829407
FYN	ENSG00000010810	2534	-0.380098	0.000909326	8.38118e-18	-0.535272	4.19059e-18	-0.224925	0.000909326
ACTN4	ENSG00000130402	81	-0.382604	0.000281945	7.30449e-19	-0.620659	3.65224e-19	-0.144549	0.000281945
GULP1	ENSG00000144366	51454	-0.384887	0.000140829	7.60768e-17	-0.479545	3.80384e-17	-0.290229	0.000140829
CCDC198	ENSG00000100557	55195	-0.387492	8.46189e-08	1.09062e-10	-0.199754	8.46189e-08	-0.57523	5.45311e-11
GUCY1B1	ENSG00000061918	2983	-0.389403	5.19402e-05	7.53561e-25	-0.483012	3.7678e-25	-0.295795	5.19402e-05
PLEKHA5	ENSG00000052126	54477	-0.39441	0.000122762	1.34069e-14	-0.447972	6.70345e-15	-0.340849	0.000122762
LIMCH1	ENSG00000064042	22998	-0.396738	1.89974e-10	2.85929e-11	0.155064	1.42965e-11	-0.94854	1.89974e-10
DST	ENSG00000151914	667	-0.396788	0.0342907	4.86208e-15	-0.648472	2.43104e-15	-0.145104	0.0342907
LAMC1	ENSG00000135862	3915	-0.396875	6.07342e-05	2.69759e-18	-0.523946	1.3488e-18	-0.269804	6.07342e-05
FXYD2	ENSG00000137731	486	-0.399071	0.000433509	1.925e-06	-0.337192	0.000433509	-0.460951	9.62499e-07
CYR61	ENSG00000142871	3491	-0.400972	0.00228657	2.23097e-13	0.0255901	0.00228657	-0.827534	1.11549e-13
TSTD1	ENSG00000215845	100131187	-0.403873	9.64551e-05	1.64785e-20	-0.530249	8.23927e-21	-0.277498	9.64551e-05
RASSF7	ENSG00000099849	8045	-0.405539	2.92874e-05	2.76561e-26	-0.548946	1.3828e-26	-0.262132	2.92874e-05
ANXA4	ENSG00000196975	307	-0.410311	2.49348e-06	1.1131e-09	-0.234009	2.49348e-06	-0.586613	5.56548e-10
MT-CYB	ENSG00000198727	4519	-0.41063	3.23366e-11	6.12515e-29	-0.441707	3.06257e-29	-0.379552	3.23366e-11
PLOD2	ENSG00000152952	5352	-0.411985	7.87226e-05	1.3939e-21	-0.545041	6.96948e-22	-0.278929	7.87226e-05
ADAMTS1	ENSG00000154734	9510	-0.41413	1.08582e-07	3.49964e-09	-0.283434	1.08582e-07	-0.544825	1.74982e-09
CLDN7	ENSG00000181885	1366	-0.416577	6.54145e-11	2.57509e-15	-0.31941	1.28755e-15	-0.513744	6.54145e-11
BST2	ENSG00000130303	684	-0.421551	1.91683e-08	6.14663e-59	-1.33176	3.07332e-59	0.488661	1.91683e-08
CDH6	ENSG00000113361	1004	-0.422509	0.000435413	2.63138e-08	-0.310954	0.000435413	-0.534065	1.31569e-08
PERP	ENSG00000112378	64065	-0.430926	0.00095559	2.87859e-31	-0.62226	1.4393e-31	-0.239592	0.00095559
CYBA	ENSG00000051523	1535	-0.434878	1.94863e-06	4.48903e-10	-0.474002	2.24452e-10	-0.395753	1.94863e-06
ATP1A1	ENSG00000163399	476	-0.436676	1.75028e-05	2.10621e-22	-0.603131	1.0531e-22	-0.270222	1.75028e-05
MYH9	ENSG00000100345	4627	-0.439128	0.0139911	2.00384e-29	-0.74666	1.00192e-29	-0.131596	0.0139911
PPP1R16A	ENSG00000160972	84988	-0.439322	0.0182914	1.61233e-36	-0.770328	8.06165e-37	-0.108316	0.0182914
CD2AP	ENSG00000198087	23607	-0.443045	0.000711183	1.67686e-21	-0.631323	8.3843e-22	-0.254766	0.000711183
ATOX1	ENSG00000177556	475	-0.444336	0.00253905	7.39751e-46	-0.709134	3.69875e-46	-0.179539	0.00253905
NECTIN2	ENSG00000130202	5819	-0.445639	0.00622559	2.61874e-26	-0.702461	1.30937e-26	-0.188816	0.00622559
PRDX6	ENSG00000117592	9588	-0.446614	5.73938e-09	1.9644e-24	-0.48767	9.82198e-25	-0.405558	5.73938e-09
APLP2	ENSG00000084234	334	-0.452789	0.0360636	2.77141e-29	-0.741104	1.38571e-29	-0.164475	0.0360636
S100A10	ENSG00000197747	6281	-0.465883	9.97851e-07	2.89909e-09	-0.494628	1.44954e-09	-0.437139	9.97851e-07
CD151	ENSG00000177697	977	-0.465984	0.0031133	1.75351e-40	-0.800082	8.76753e-41	-0.131887	0.0031133
MT-ATP6	ENSG00000198899	4508	-0.466849	9.47708e-13	1.61626e-44	-0.533175	8.08129e-45	-0.400524	9.47708e-13
SLC9A3R1	ENSG00000109062	9368	-0.467706	0.0124283	1.91166e-31	-0.770178	9.5583e-32	-0.165235	0.0124283
CTTNBP2	ENSG00000077063	83992	-0.468971	9.06962e-06	2.2704e-26	-0.63386	1.1352e-26	-0.304083	9.06962e-06
ARMCX3	ENSG00000102401	51566	-0.473302	0.000650827	1.05823e-19	-0.623613	5.29114e-20	-0.322992	0.000650827
MT-CO2	ENSG00000198712	4513	-0.479443	1.47184e-18	1.75731e-46	-0.508329	8.78656e-47	-0.450556	1.47184e-18
ATP1B1	ENSG00000143153	481	-0.49474	1.20167e-05	9.03704e-09	-0.415429	1.20167e-05	-0.574051	4.51852e-09
CST3	ENSG00000101439	1471	-0.496125	1.60711e-06	1.59673e-33	-0.683839	7.98363e-34	-0.308412	1.60711e-06
TSC22D3	ENSG00000157514	1831	-0.498662	0.0418549	4.23182e-31	-0.818812	2.11591e-31	-0.178512	0.0418549
ID1	ENSG00000125968	3397	-0.504646	0.000443802	3.80706e-12	-0.459235	0.000443802	-0.550056	1.90353e-12
AGRN	ENSG00000188157	375790	-0.5051	0.000128337	5.46567e-36	-0.809381	2.73284e-36	-0.20082	0.000128337
ATP5IF1	ENSG00000130770	93974	-0.505181	0.0153622	1.9471e-56	-0.886419	9.73551e-57	-0.123942	0.0153622
JAG1	ENSG00000101384	182	-0.505846	1.03352e-10	3.82323e-12	-0.414779	1.91162e-12	-0.596913	1.03352e-10
OLFM3	ENSG00000118733	118427	-0.508585	4.77606e-05	2.75457e-12	-0.46102	1.37728e-12	-0.556151	4.77606e-05
CRYAB	ENSG00000109846	1410	-0.512705	0.00453875	3.8193e-23	-0.637825	1.90965e-23	-0.387584	0.00453875
EZR	ENSG00000092820	7430	-0.5358	6.85856e-05	1.06477e-30	-0.75093	5.32384e-31	-0.32067	6.85856e-05
PCBD1	ENSG00000166228	5092	-0.537798	8.19062e-08	1.50481e-29	-0.637028	7.52406e-30	-0.438567	8.19062e-08
ADAMTS9	ENSG00000163638	56999	-0.53906	8.03056e-07	1.1379e-25	-0.687243	5.6895e-26	-0.390877	8.03056e-07
PLTP	ENSG00000100979	5360	-0.539436	0.00829807	9.90811e-35	-0.915042	4.95406e-35	-0.163829	0.00829807
MPC2	ENSG00000143158	25874	-0.545802	7.99237e-06	1.88911e-09	-0.425449	7.99237e-06	-0.666155	9.44553e-10
HMGN3	ENSG00000118418	9324	-0.549109	0.0134391	6.31709e-52	-0.877536	3.15854e-52	-0.220681	0.0134391
S100A16	ENSG00000188643	140576	-0.551988	1.51592e-07	6.82618e-34	-0.686882	3.41309e-34	-0.417093	1.51592e-07
CCND1	ENSG00000110092	595	-0.569183	5.69605e-09	1.61414e-24	0.218186	5.69605e-09	-1.35655	8.07069e-25
ID3	ENSG00000117318	3399	-0.569813	2.20658e-08	1.79834e-13	-0.673245	8.99172e-14	-0.466381	2.20658e-08
CAST	ENSG00000153113	831	-0.576275	0.0104045	5.14088e-39	-0.930649	2.57044e-39	-0.221902	0.0104045
SRGAP1	ENSG00000196935	57522	-0.620126	0.000605136	1.02621e-28	-1.00952	5.13104e-29	-0.230736	0.000605136
CLU	ENSG00000120885	1191	-0.624814	3.63755e-11	1.7775e-13	-0.520161	3.63755e-11	-0.729467	8.88749e-14
KRT8	ENSG00000170421	3856	-0.629021	7.87345e-12	6.50481e-27	-0.633374	3.25241e-27	-0.624668	7.87345e-12
HLA-A	ENSG00000206503	3105	-0.631124	0.00126098	2.20935e-33	-1.07298	1.10467e-33	-0.189266	0.00126098
SAT1	ENSG00000130066	6303	-0.631603	0.00127437	5.46328e-42	-0.952328	2.73164e-42	-0.310879	0.00127437
HIPK2	ENSG00000064393	28996	-0.643581	0.0104182	1.07607e-41	-1.07207	5.38033e-42	-0.215094	0.0104182
EFNB1	ENSG00000090776	1947	-0.645261	0.0263833	3.32279e-49	-1.10905	1.66139e-49	-0.181472	0.0263833
KRT19	ENSG00000171345	3880	-0.652435	4.79151e-12	2.73463e-18	-0.659376	1.36732e-18	-0.645495	4.79151e-12
DCDC2	ENSG00000146038	51473	-0.667083	2.56151e-11	4.28342e-19	-0.268665	2.56151e-11	-1.0655	2.14171e-19
AIF1L	ENSG00000126878	83543	-0.671554	0.00018309	4.45221e-52	-1.09163	2.22611e-52	-0.251475	0.00018309
PCP4	ENSG00000183036	5121	-0.671812	7.60657e-07	2.24252e-09	-0.903363	1.12126e-09	-0.440261	7.60657e-07
EIF3M	ENSG00000149100	10480	-0.700736	7.59234e-05	1.65767e-64	-1.05641	8.28837e-65	-0.345065	7.59234e-05
KRT18	ENSG00000111057	3875	-0.706622	6.0003e-16	1.08258e-23	-0.578591	5.41291e-24	-0.834654	6.0003e-16
TJP1	ENSG00000104067	7082	-0.75495	0.000713673	3.51591e-42	-1.22854	1.75795e-42	-0.281361	0.000713673
ARHGAP29	ENSG00000137962	9411	-0.778492	1.69533e-05	1.63958e-51	-1.15261	8.19792e-52	-0.404378	1.69533e-05
EMX2	ENSG00000170370	2018	-0.788022	6.83536e-16	9.74055e-19	-0.642216	6.83536e-16	-0.933828	4.87028e-19
IFITM3	ENSG00000142089	10410	-0.818908	5.7915e-08	4.89197e-44	-1.13209	2.44599e-44	-0.505723	5.7915e-08
PDLIM2	ENSG00000120913	64236	-0.831972	0.00204656	2.01418e-45	-1.41998	1.00709e-45	-0.243965	0.00204656
THSD7A	ENSG00000005108	221981	-0.846683	1.30981e-05	2.19753e-17	-1.13729	1.09876e-17	-0.556074	1.30981e-05
GADD45A	ENSG00000116717	1647	-0.851691	0.04533	1.77433e-42	-1.5171	8.87165e-43	-0.186278	0.04533
ANXA2	ENSG00000182718	302	-0.86059	1.15888e-13	7.73496e-36	-0.88372	3.86748e-36	-0.837461	1.15888e-13
CLDN5	ENSG00000184113	7122	-0.8728	3.57682e-05	3.66235e-49	-1.22153	1.83118e-49	-0.524072	3.57682e-05
PAX8	ENSG00000125618	7849	-0.885217	9.2765e-23	1.14671e-23	-0.787957	5.73357e-24	-0.982478	9.2765e-23
MYL9	ENSG00000101335	10398	-0.932963	0.00151532	1.98866e-41	-1.28464	9.94328e-42	-0.581284	0.00151532
CTGF	ENSG00000118523	1490	-0.943021	0.000108492	3.69794e-12	-1.49223	1.84897e-12	-0.393809	0.000108492
WT1	ENSG00000184937	7490	-0.993143	0.00107763	2.74916e-74	-1.74099	1.37458e-74	-0.245297	0.00107763
VAMP8	ENSG00000118640	8673	-1.02251	0.000117051	9.85419e-75	-1.81056	4.92709e-75	-0.234463	0.000117051
MPP5	ENSG00000072415	64398	-1.05957	0.00359833	3.71907e-41	-1.75745	1.85954e-41	-0.361698	0.00359833
DUSP23	ENSG00000158716	54935	-1.10376	0.00163895	4.29316e-61	-1.99506	2.14658e-61	-0.212473	0.00163895
SPINT2	ENSG00000167642	10653	-1.11693	3.8459e-08	1.44141e-76	-1.74431	7.20707e-77	-0.489549	3.8459e-08
ITM2B	ENSG00000136156	9445	-1.20265	3.05027e-05	3.63321e-71	-2.02408	1.81661e-71	-0.381222	3.05027e-05
IGFBP7	ENSG00000163453	3490	-1.23814	3.43273e-06	4.76135e-45	-2.14655	2.38068e-45	-0.329719	3.43273e-06
BCAM	ENSG00000187244	4059	-1.26874	1.12716e-08	3.18679e-83	-1.96123	1.59339e-83	-0.576251	1.12716e-08
PODXL	ENSG00000128567	5420	-1.70117	0.000196355	4.78181e-55	-2.70979	2.3909e-55	-0.692546	0.000196355

## Sheet: Cluster 3
Gene	ENSEMBL	EntrezGene	MeanLogFC	MaxPVal	MinPVal	OrganoidLogFC	OrganoidPVal	LindstromLogFC	LindstromPVal		Top 30 De genes GO: Biological process
CTGF	ENSG00000118523	1490	1.65995	1.33026e-07	5.56645e-123	2.09743	2.78323e-123	1.22247	1.33026e-07
OLFM3	ENSG00000118733	118427	1.24579	9.3645e-19	4.1554e-24	0.539452	2.0777e-24	1.95213	9.3645e-19		ID	Name	Source	pValue	FDR B&H	FDR B&Y	Bonferroni	Genes from Input	Genes in Annotation
BCAM	ENSG00000187244	4059	0.867481	4.0345e-10	1.58775e-49	0.714714	7.93877e-50	1.02025	4.0345e-10		1	GO:0007155	cell adhesion		1.253e-06	0.0007754	0.005905	0.001427	12	1530
ARHGAP29	ENSG00000137962	9411	0.842609	2.26946e-12	1.43693e-40	0.632082	7.18463e-41	1.05314	2.26946e-12		2	GO:0022610	biological adhesion		1.362e-06	0.0007754	0.005905	0.001551	12	1542
CLDN1	ENSG00000163347	9076	0.833146	9.10975e-16	1.24425e-33	0.496786	6.22123e-34	1.16951	9.10975e-16		3	GO:0032970	regulation of actin filament-based process		1.22e-05	0.004634	0.03529	0.0139	6	342
MIR503HG	ENSG00000223749		0.827444	1.70435e-09	1.33924e-40	0.641369	6.69618e-41	1.01352	1.70435e-09		4	GO:0044057	regulation of system process		2.516e-05	0.006963	0.05303	0.02866	7	586
IL1R1	ENSG00000115594	3554	0.811635	2.28218e-09	2.55842e-90	0.778949	1.27921e-90	0.844321	2.28218e-09		5	GO:0051270	regulation of cellular component movement		3.613e-05	0.006963	0.05303	0.04115	8	860
ITIH5	ENSG00000123243	80760	0.806617	2.62091e-07	4.42427e-78	1.02347	2.21214e-78	0.589768	2.62091e-07
LEPROT	ENSG00000213625	54741	0.749074	0.02728	1.51522e-43	0.701654	7.57609e-44	0.796493	0.02728
TPM1	ENSG00000140416	7168	0.744877	0.000176979	3.54031e-15	0.416843	1.77015e-15	1.07291	0.000176979
STON2	ENSG00000140022	85439	0.735603	5.50125e-14	8.00444e-43	0.628503	4.00222e-43	0.842703	5.50125e-14
CLDN5	ENSG00000184113	7122	0.734484	1.11965e-13	5.3426e-35	0.554262	2.6713e-35	0.914707	1.11965e-13
NRP2	ENSG00000118257	8828	0.715651	0.000112329	5.08861e-56	0.808937	2.54431e-56	0.622365	0.000112329
MAFB	ENSG00000204103	9935	0.68647	5.88133e-15	4.63331e-24	0.457931	2.31665e-24	0.915009	5.88133e-15
SLC16A1	ENSG00000155380	6566	0.672904	0.00871697	6.25437e-70	0.817254	3.12718e-70	0.528554	0.00871697
AIF1L	ENSG00000126878	83543	0.66447	2.62916e-05	7.83748e-40	0.582813	3.91874e-40	0.746128	2.62916e-05
NPHS1	ENSG00000161270	4868	0.662774	1.28543e-09	1.45593e-42	0.602325	7.27967e-43	0.723223	1.28543e-09
EIF3M	ENSG00000149100	10480	0.65635	4.31053e-10	9.13959e-24	0.319491	4.56979e-24	0.993209	4.31053e-10
ARHGEF12	ENSG00000196914	23365	0.650038	6.34824e-06	6.33151e-33	0.500663	3.16576e-33	0.799413	6.34824e-06
RAB11FIP1	ENSG00000156675	80223	0.646267	7.84715e-06	2.87617e-34	0.520343	1.43809e-34	0.77219	7.84715e-06
FRAS1	ENSG00000138759	80144	0.641045	0.0125067	1.22056e-42	0.54683	6.10279e-43	0.73526	0.0125067
TNNT2	ENSG00000118194	7139	0.637303	4.27424e-10	4.85005e-41	0.511449	2.42503e-41	0.763157	4.27424e-10
PLPP3	ENSG00000162407	8613	0.634978	1.81733e-11	5.65253e-19	0.322993	2.82626e-19	0.946962	1.81733e-11
BST2	ENSG00000130303	684	0.620448	0.00273513	1.44171e-31	0.46981	7.20855e-32	0.771085	0.00273513
PODXL	ENSG00000128567	5420	0.602355	4.30689e-05	1.27039e-19	0.369428	6.35196e-20	0.835283	4.30689e-05
DSC2	ENSG00000134755	1824	0.597202	1.79828e-09	3.74853e-46	0.627483	1.87427e-46	0.566921	1.79828e-09
VAMP8	ENSG00000118640	8673	0.588468	3.95472e-05	2.37119e-26	0.447113	1.18559e-26	0.729822	3.95472e-05
PCDH9	ENSG00000184226	5101	0.586418	1.89244e-06	4.7848e-18	0.336448	2.3924e-18	0.836389	1.89244e-06
SQOR	ENSG00000137767	58472	0.575787	5.80195e-25	4.77807e-27	0.392419	5.80195e-25	0.759154	2.38904e-27
CAVIN2	ENSG00000168497	8436	0.571478	2.45692e-06	3.14175e-78	0.692197	1.57087e-78	0.45076	2.45692e-06
SPARC	ENSG00000113140	6678	0.571009	2.25942e-05	1.52988e-35	0.547975	7.64938e-36	0.594042	2.25942e-05
SPINT2	ENSG00000167642	10653	0.570923	3.38679e-05	1.38583e-27	0.453225	6.92916e-28	0.688621	3.38679e-05
GULP1	ENSG00000144366	51454	0.562682	2.12513e-05	8.20228e-30	0.411034	4.10114e-30	0.71433	2.12513e-05
AKAP12	ENSG00000131016	9590	0.550298	0.00125527	7.3259e-17	0.476253	3.66295e-17	0.624344	0.00125527
CRB2	ENSG00000148204	286204	0.539295	1.67159e-06	1.47296e-18	0.367408	7.36482e-19	0.711182	1.67159e-06
DCDC2	ENSG00000146038	51473	0.533438	1.01932e-05	4.599e-16	0.246988	2.2995e-16	0.819887	1.01932e-05
PAX8	ENSG00000125618	7849	0.531682	0.000142108	2.65151e-18	0.294489	1.32576e-18	0.768874	0.000142108
TESC	ENSG00000088992	54997	0.529414	0.00036128	6.93611e-81	0.756851	3.46805e-81	0.301977	0.00036128
CTTNBP2	ENSG00000077063	83992	0.513012	1.73984e-07	3.96718e-17	0.341679	1.98359e-17	0.684345	1.73984e-07
APLP2	ENSG00000084234	334	0.511239	0.000966012	4.58692e-08	0.210895	2.29346e-08	0.811583	0.000966012
VAMP5	ENSG00000168899	10791	0.497089	1.54872e-05	9.09714e-17	0.32932	4.54857e-17	0.664858	1.54872e-05
APOPT1	ENSG00000256053	84334	0.491353	0.0139812	5.00628e-27	0.378183	2.50314e-27	0.604523	0.0139812
CRYAB	ENSG00000109846	1410	0.477019	7.75251e-05	1.24593e-13	0.264359	6.22965e-14	0.689679	7.75251e-05
CDS1	ENSG00000163624	1040	0.472486	7.41492e-05	1.56938e-35	0.531103	7.84689e-36	0.413869	7.41492e-05
PTPRO	ENSG00000151490	5800	0.468959	3.78436e-05	2.50678e-31	0.553608	1.25339e-31	0.384309	3.78436e-05
PLOD2	ENSG00000152952	5352	0.462979	2.3026e-06	3.21462e-19	0.364772	1.60731e-19	0.561185	2.3026e-06
GOLM1	ENSG00000135052	51280	0.460516	0.0302725	1.57247e-26	0.451336	7.86236e-27	0.469695	0.0302725
ADAMTS1	ENSG00000154734	9510	0.460006	6.58828e-06	2.88788e-09	0.253226	1.44394e-09	0.666786	6.58828e-06
WT1	ENSG00000184937	7490	0.455708	0.000838472	6.2077e-15	0.264448	3.10385e-15	0.646969	0.000838472
NPHS2	ENSG00000116218	7827	0.454688	0.0006962	2.78228e-32	0.608655	1.39114e-32	0.300722	0.0006962
PMP22	ENSG00000109099	5376	0.453098	0.000197893	2.60297e-08	0.159986	1.30149e-08	0.746211	0.000197893
AGRN	ENSG00000188157	375790	0.4506	0.0221149	2.45665e-18	0.390653	1.22832e-18	0.510547	0.0221149
EFNB2	ENSG00000125266	1948	0.444837	0.000612742	1.871e-28	0.487568	9.35502e-29	0.402105	0.000612742
SULF1	ENSG00000137573	23213	0.441756	3.35355e-05	7.96563e-14	0.0495202	3.35355e-05	0.833992	3.98282e-14
CAPN2	ENSG00000162909	824	0.438583	0.00525887	4.94223e-18	0.347066	2.47111e-18	0.5301	0.00525887
C17orf58	ENSG00000186665	284018	0.435784	0.0114534	2.64587e-08	0.0884536	0.0114534	0.783114	1.32294e-08
EFEMP1	ENSG00000115380	2202	0.433105	0.00203835	3.46535e-15	0.295083	1.73268e-15	0.571127	0.00203835
MXRA8	ENSG00000162576	54587	0.431618	5.09385e-06	3.24001e-27	0.461816	1.62e-27	0.40142	5.09385e-06
KLK6	ENSG00000167755	5653	0.428157	0.0125436	3.91599e-31	0.457057	1.95799e-31	0.399257	0.0125436
ATP5IF1	ENSG00000130770	93974	0.427613	0.00493381	6.62959e-27	0.380072	3.31479e-27	0.475155	0.00493381
BIRC6	ENSG00000115760	57448	0.427374	0.0385649	0.00031408	0.154594	0.000157052	0.700154	0.0385649
MVB12A	ENSG00000141971	93343	0.425446	0.000107766	0.000184178	0.111466	9.20931e-05	0.739426	0.000107766
WT1-AS	ENSG00000183242		0.424808	4.11151e-05	2.37331e-08	0.126125	1.18666e-08	0.723491	4.11151e-05
FOXP1	ENSG00000114861	27086	0.424671	0.00221512	8.34972e-14	0.308245	4.17486e-14	0.541097	0.00221512
FNBP1	ENSG00000187239	23048	0.417272	0.00462062	1.56598e-30	0.431337	7.82991e-31	0.403207	0.00462062
TMEM178A	ENSG00000152154	130733	0.413593	0.00100703	7.72354e-37	0.585897	3.86177e-37	0.241289	0.00100703
TSC22D3	ENSG00000157514	1831	0.406535	0.00832719	2.37255e-07	0.157768	1.18627e-07	0.655301	0.00832719
EPB41L5	ENSG00000115109	57669	0.40514	8.4169e-05	4.91735e-17	0.289451	2.45867e-17	0.520828	8.4169e-05
DAB2	ENSG00000153071	1601	0.397922	0.00287205	3.97553e-09	0.213314	1.98777e-09	0.58253	0.00287205
GUCY1B1	ENSG00000061918	2983	0.39642	1.18513e-05	1.20974e-17	0.274884	6.04871e-18	0.517955	1.18513e-05
RGS10	ENSG00000148908	6001	0.394754	0.0321408	6.15318e-19	0.286373	3.07659e-19	0.503135	0.0321408
CAV2	ENSG00000105971	858	0.394571	0.000208091	4.59119e-18	0.324739	2.29559e-18	0.464404	0.000208091
SLC48A1	ENSG00000211584	55652	0.394251	0.000146463	4.58295e-26	0.466147	2.29148e-26	0.322355	0.000146463
C9orf3	ENSG00000148120	84909	0.39154	8.00848e-05	1.74807e-10	0.202585	8.74034e-11	0.580496	8.00848e-05
PLEKHA5	ENSG00000052126	54477	0.388362	0.0401128	1.43113e-16	0.335942	7.15566e-17	0.440781	0.0401128
FRMD3	ENSG00000172159	257019	0.386062	0.00200749	3.05344e-18	0.249959	1.52672e-18	0.522164	0.00200749
SLC9A3R1	ENSG00000109062	9368	0.385477	0.000325455	1.15716e-13	0.30515	5.78578e-14	0.465805	0.000325455
S100A16	ENSG00000188643	140576	0.383903	0.0131691	1.52277e-14	0.293877	7.61386e-15	0.473928	0.0131691
SDC2	ENSG00000169439	6383	0.378362	0.00141772	2.67172e-10	0.139701	1.33586e-10	0.617023	0.00141772
TSPAN12	ENSG00000106025	23554	0.37692	0.00393713	0.00020355	-0.0180842	0.00393713	0.771925	0.00010178
NDUFB2	ENSG00000090266	4708	0.376673	0.00201055	6.25608e-15	0.283831	3.12804e-15	0.469515	0.00201055
PRSS23	ENSG00000150687	11098	0.37414	0.00110286	2.67025e-08	0.247174	1.33512e-08	0.501106	0.00110286
HS3ST3B1	ENSG00000125430	9953	0.37406	0.000335771	1.6558e-36	0.399147	8.279e-37	0.348973	0.000335771
ADI1	ENSG00000182551	55256	0.371847	0.0194469	4.75666e-12	0.265213	2.37833e-12	0.478481	0.0194469
HEPN1	ENSG00000221932	641654	0.370214	5.62771e-12	3.90129e-37	0.322872	1.95065e-37	0.417556	5.62771e-12
HSP90B1	ENSG00000166598	7184	0.362998	0.00216091	8.79336e-06	0.171411	4.39669e-06	0.554585	0.00216091
STX7	ENSG00000079950	8417	0.360709	0.0231728	8.48594e-12	0.237735	4.24297e-12	0.483683	0.0231728
ATP1A1	ENSG00000163399	476	0.356022	0.0243736	4.73366e-13	0.2927	2.36683e-13	0.419345	0.0243736
JAG1	ENSG00000101384	182	0.355038	0.0400456	5.77424e-18	0.35505	2.88712e-18	0.355025	0.0400456
PRDX6	ENSG00000117592	9588	0.3501	0.00643086	1.03288e-13	0.224915	5.1644e-14	0.475286	0.00643086
PCBP2	ENSG00000197111	5094	0.338954	0.00566232	1.49882e-07	0.189443	7.49412e-08	0.488464	0.00566232
ITGA3	ENSG00000005884	3675	0.338569	0.000265769	3.51863e-27	0.414636	1.75932e-27	0.262501	0.000265769
NPR1	ENSG00000169418	4881	0.335912	1.88486e-06	8.26612e-13	0.246043	4.13306e-13	0.425781	1.88486e-06
AIF1	ENSG00000204472	199	0.334566	0.0184131	5.5479e-26	0.510892	2.77395e-26	0.158239	0.0184131
CTSL	ENSG00000135047	1514	0.334147	0.00135911	2.3949e-07	0.195907	1.19745e-07	0.472387	0.00135911
EFNB1	ENSG00000090776	1947	0.333811	0.000678586	3.71659e-08	0.109378	1.85829e-08	0.558244	0.000678586
CRIM1	ENSG00000150938	51232	0.329851	0.0382926	8.61685e-10	0.235972	4.30842e-10	0.423729	0.0382926
CHI3L1	ENSG00000133048	1116	0.329576	2.17288e-10	5.60543e-32	0.346076	2.80271e-32	0.313076	2.17288e-10
REEP5	ENSG00000129625	7905	0.322415	0.0298319	3.55583e-09	0.212779	1.77792e-09	0.432052	0.0298319
ACTR3	ENSG00000115091	10096	0.322099	0.0269159	2.04242e-06	0.155252	1.02121e-06	0.488945	0.0269159
LMNA	ENSG00000160789	4000	0.320977	0.00832146	9.79662e-09	0.184938	4.89831e-09	0.457015	0.00832146
SOST	ENSG00000167941	50964	0.320941	0.000204763	4.84832e-17	0.274209	2.42416e-17	0.367674	0.000204763
FBXO21	ENSG00000135108	23014	0.319518	0.0254101	2.36682e-08	0.226901	1.18341e-08	0.412135	0.0254101
NID2	ENSG00000087303	22795	0.318321	4.70631e-05	4.34269e-23	0.301058	2.17134e-23	0.335583	4.70631e-05
RCN1	ENSG00000049449	5954	0.31404	0.00347951	0.000260129	0.133487	0.000130073	0.494594	0.00347951
FRMD4B	ENSG00000114541	23150	0.312655	0.00884956	2.86923e-12	0.25211	1.43462e-12	0.373199	0.00884956
TCF21	ENSG00000118526	6943	0.312617	0.000142055	5.89078e-06	-0.172137	0.000142055	0.797372	2.94539e-06
OSR2	ENSG00000164920	116039	0.309627	4.18272e-05	4.96111e-07	0.112101	2.48055e-07	0.507153	4.18272e-05
IL6R	ENSG00000160712	3570	0.307573	5.15384e-07	1.57844e-21	0.27889	7.89222e-22	0.336256	5.15384e-07
IGFBP7	ENSG00000163453	3490	0.305217	0.000775451	1.33583e-22	0.0542953	6.67914e-23	0.556138	0.000775451
EZR	ENSG00000092820	7430	0.304057	0.0444935	2.87646e-11	0.28917	1.43823e-11	0.318943	0.0444935
DUSP23	ENSG00000158716	54935	0.303904	0.0106062	4.49351e-14	0.216176	2.24676e-14	0.391631	0.0106062
GGA2	ENSG00000103365	23062	0.303528	0.0122155	0.000261846	0.111078	0.000130932	0.495978	0.0122155
LINC01508	ENSG00000231107		0.302604	7.97183e-09	4.04289e-13	0.207581	2.02145e-13	0.397628	7.97183e-09
SORL1	ENSG00000137642	6653	0.301798	0.000738706	3.76299e-09	0.167562	1.88149e-09	0.436034	0.000738706
PRUNE2	ENSG00000106772	158471	0.301429	0.00879808	2.19606e-08	0.0362928	0.00879808	0.566565	1.09803e-08
SORBS3	ENSG00000120896	10174	0.297739	0.00841714	1.48476e-18	0.331901	7.42379e-19	0.263577	0.00841714
UBL3	ENSG00000122042	5412	0.294939	0.0284328	1.1099e-14	0.294803	5.5495e-15	0.295074	0.0284328
VPS4B	ENSG00000119541	9525	0.294717	0.00700958	0.006723	0.0848862	0.00336717	0.504548	0.00700958
CD200	ENSG00000091972	4345	0.29391	0.0394978	6.2607e-13	0.254923	3.13035e-13	0.332896	0.0394978
ZNF503	ENSG00000165655	84858	0.285164	0.0121799	0.00124897	0.118894	0.000624682	0.451434	0.0121799
CITED2	ENSG00000164442	10370	0.284807	0.000992279	9.71326e-05	0.0413229	0.000992279	0.528292	4.85675e-05
UQCR10	ENSG00000184076	29796	0.284238	0.00600372	7.37705e-10	0.166978	3.68852e-10	0.401499	0.00600372
SLC35F5	ENSG00000115084	80255	0.284234	0.0110719	4.23284e-18	0.294637	2.11642e-18	0.273831	0.0110719
KTN1	ENSG00000126777	3895	0.281971	0.00295005	0.000252164	0.120943	0.00012609	0.442999	0.00295005
GOLIM4	ENSG00000173905	27333	0.278681	0.0203268	3.24841e-11	0.279361	1.62421e-11	0.278	0.0203268
C5orf15	ENSG00000113583	56951	0.278246	0.0352544	3.74908e-05	0.139414	1.87456e-05	0.417077	0.0352544
ADAMTS9	ENSG00000163638	56999	0.27694	0.00850539	3.72098e-11	0.268144	1.86049e-11	0.285736	0.00850539
UQCRFS1	ENSG00000169021	7386	0.27556	0.0196696	0.00226198	0.127236	0.00113163	0.423884	0.0196696
SYNPO	ENSG00000171992	11346	0.275431	0.000136303	1.37266e-26	0.416096	6.86329e-27	0.134767	0.000136303
SLC37A4	ENSG00000137700	2542	0.273583	0.0109263	0.000110441	0.137384	5.52222e-05	0.409783	0.0109263
SELENOF	ENSG00000183291	9403	0.272816	0.00396193	1.61834e-06	0.154181	8.09171e-07	0.391451	0.00396193
BCAP31	ENSG00000185825	10134	0.272343	0.00555574	0.00075913	0.130285	0.000379637	0.414402	0.00555574
NOL7	ENSG00000225921	51406	0.270727	0.0457566	0.0193931	-0.0731176	0.00974401	0.614571	0.0457566
ALG13	ENSG00000101901	79868	0.270606	0.0284794	0.0020406	0.0887894	0.00102082	0.452423	0.0284794
LURAP1L	ENSG00000153714	286343	0.269875	0.0357071	2.03193e-08	0.150811	1.01596e-08	0.38894	0.0357071
SEPT2	ENSG00000168385	4735	0.269579	0.0115864	1.84686e-06	0.15959	9.23429e-07	0.379568	0.0115864
LINC00472	ENSG00000233237		0.269471	0.00365612	4.02118e-11	0.187716	2.01059e-11	0.351226	0.00365612
HSPA5	ENSG00000044574	3309	0.267414	0.0182992	0.00181437	0.169649	0.000907596	0.365179	0.0182992
TMEM150C	ENSG00000249242	441027	0.265404	0.000964514	1.49045e-05	0.10781	7.45229e-06	0.422998	0.000964514
PDE6B	ENSG00000133256	5158	0.265402	0.0137362	1.26666e-19	0.280613	6.33331e-20	0.250191	0.0137362
SUMF1	ENSG00000144455	285362	0.265142	0.00730008	3.46583e-05	0.119852	1.73293e-05	0.410431	0.00730008
AIFM1	ENSG00000156709	9131	0.264553	0.0174156	0.0131364	0.0583371	0.0174156	0.470769	0.0065899
ADGRG6	ENSG00000112414	57211	0.263742	1.96573e-07	3.10751e-14	0.131993	1.55375e-14	0.395491	1.96573e-07
PAG1	ENSG00000076641	55824	0.263696	0.0027845	1.44467e-20	0.241902	7.22335e-21	0.28549	0.0027845
KIRREL2	ENSG00000126259	84063	0.261601	1.43203e-05	3.28684e-10	0.114061	1.64342e-10	0.409142	1.43203e-05
CELSR2	ENSG00000143126	1952	0.260926	0.000116858	4.57241e-17	0.244126	2.28621e-17	0.277727	0.000116858
RETREG1	ENSG00000154153	54463	0.259271	0.00353507	2.09957e-08	0.127573	1.04979e-08	0.390969	0.00353507
ANXA5	ENSG00000164111	308	0.25465	0.0383662	0.00812595	0.101953	0.00407126	0.407348	0.0383662
POLD4	ENSG00000175482	57804	0.253642	0.00473472	5.68726e-10	0.149751	2.84363e-10	0.357533	0.00473472
MAGI2	ENSG00000187391	9863	0.253436	0.00623922	1.20133e-23	0.337534	6.00665e-24	0.169338	0.00623922
MCC	ENSG00000171444	4163	0.251897	0.0231624	1.3379e-16	0.28146	6.68952e-17	0.222334	0.0231624
CCZ1B	ENSG00000146574	221960	0.251064	0.0136083	0.00603039	0.0464937	0.00301976	0.455634	0.0136083
ARHGAP5-AS1	ENSG00000258655		0.251014	1.1642e-05	1.82805e-05	0.0824552	9.14029e-06	0.419574	1.1642e-05
PDE4DIP	ENSG00000178104	653513	0.250997	0.0440795	1.09999e-11	0.23331	5.49997e-12	0.268685	0.0440795
ZNF148	ENSG00000163848	7707	0.249826	0.0493445	0.000145881	0.136798	7.29431e-05	0.362854	0.0493445
DCTD	ENSG00000129187	1635	0.247813	0.0338515	0.0028592	0.0802098	0.00143062	0.415415	0.0338515
SSR1	ENSG00000124783	6745	0.247434	0.0261086	0.0301734	0.0916455	0.0152023	0.403222	0.0261086
SNCA	ENSG00000145335	6622	0.247299	0.001161	3.20678e-07	0.178625	1.60339e-07	0.315973	0.001161
FMC1	ENSG00000164898	154791	0.247254	0.0298681	0.0264503	0.0536653	0.0298681	0.440843	0.0133138
MTPN	ENSG00000105887	136319	0.245786	0.0253655	0.0368544	0.0687837	0.0253655	0.422788	0.0186002
FBLN2	ENSG00000163520	2199	0.244016	0.0050549	9.89109e-15	0.192883	4.94555e-15	0.29515	0.0050549
ITGA1	ENSG00000213949	3672	0.244009	0.0323484	4.81305e-11	0.189186	2.40652e-11	0.298833	0.0323484
C10orf25	ENSG00000165511	220979	0.243815	0.0454626	1.53755e-10	0.146556	7.68776e-11	0.341073	0.0454626
MAOA	ENSG00000189221	4128	0.242067	7.90171e-07	5.04159e-10	0.0818764	7.90171e-07	0.402258	2.5208e-10
ENTPD4	ENSG00000197217	9583	0.23958	0.00118864	0.000888064	0.0854161	0.000444131	0.393745	0.00118864
SYF2	ENSG00000117614	25949	0.238505	0.0205564	0.0130929	0.0778865	0.0205564	0.399124	0.00656804
PPP1R9A	ENSG00000158528	55607	0.235037	0.0402655	0.0632707	0.111137	0.0321522	0.358937	0.0402655
ANKRD49	ENSG00000168876	54851	0.234689	0.011811	7.27296e-06	0.150901	3.63649e-06	0.318478	0.011811
PRKCI	ENSG00000163558	5584	0.234042	0.0128062	0.000219114	0.121775	0.000109563	0.34631	0.0128062
THAP8	ENSG00000161277	199745	0.233856	0.0300023	0.00805452	0.0992831	0.0040354	0.368429	0.0300023
TMEM19	ENSG00000139291	55266	0.233594	0.00819271	0.00028467	0.0498711	0.00819271	0.417318	0.000142345
RASGEF1B	ENSG00000138670	153020	0.231048	0.0402926	0.0155256	0.0369033	0.0402926	0.425192	0.00779317
PARD3B	ENSG00000116117	117583	0.230531	0.0047453	6.43429e-12	0.20167	3.21715e-12	0.259393	0.0047453
KIF12	ENSG00000136883	113220	0.229825	0.00363131	1.9899e-10	0.116288	9.94952e-11	0.343361	0.00363131
MGRN1	ENSG00000102858	23295	0.229658	0.0160339	0.00693028	0.0739979	0.00347117	0.385319	0.0160339
YPEL5	ENSG00000119801	51646	0.229639	0.0484007	0.0159184	0.0602035	0.0484007	0.399075	0.00799114
SCARB2	ENSG00000138760	950	0.229622	0.0408432	6.4582e-05	0.116225	3.22915e-05	0.34302	0.0408432
AIG1	ENSG00000146416	51390	0.227996	0.030742	0.00867234	0.0557154	0.030742	0.400277	0.00434561
USO1	ENSG00000138768	8615	0.227822	0.00485249	0.00287514	0.100159	0.00485249	0.355484	0.0014386
EMC10	ENSG00000161671	284361	0.226724	0.00793207	1.93987e-05	0.0709553	9.69942e-06	0.382493	0.00793207
PARD6G	ENSG00000178184	84552	0.226516	0.0188154	4.34387e-13	0.258212	2.17193e-13	0.194821	0.0188154
BLOC1S1	ENSG00000135441	2647	0.225702	0.0317897	9.63731e-07	0.134579	4.81866e-07	0.316826	0.0317897
SCYL1	ENSG00000142186	57410	0.224818	0.0339941	0.0345057	0.0525703	0.0174043	0.397066	0.0339941
TRIM8	ENSG00000171206	81603	0.223243	0.00787088	3.26471e-15	0.278878	1.63235e-15	0.167608	0.00787088
COA5	ENSG00000183513	493753	0.222262	0.0315816	0.0532687	0.0577432	0.0315816	0.38678	0.0269988
CLTB	ENSG00000175416	1212	0.221292	6.2344e-07	8.37797e-10	0.17558	4.18898e-10	0.267003	6.2344e-07
SLC30A6	ENSG00000152683	55676	0.22105	0.0482935	0.0156439	0.0356583	0.00785279	0.406442	0.0482935
WWC2	ENSG00000151718	80014	0.220919	0.0200141	1.73665e-05	0.0966487	8.68329e-06	0.345188	0.0200141
MGST2	ENSG00000085871	4258	0.219789	0.0280498	0.0236759	0.0748358	0.0119089	0.364742	0.0280498
SLC38A10	ENSG00000157637	124565	0.219555	0.0356794	1.80283e-05	0.118934	9.0142e-06	0.320176	0.0356794
KMO	ENSG00000117009	8564	0.219392	6.75973e-21	5.80905e-26	0.133535	2.90453e-26	0.305249	6.75973e-21
STMP1	ENSG00000243317	647087	0.217118	0.0458873	5.72199e-06	0.145231	2.861e-06	0.289006	0.0458873
PLEKHG3	ENSG00000126822	26030	0.216396	0.048617	9.21044e-14	0.211975	4.60522e-14	0.220818	0.048617
KIF13A	ENSG00000137177	63971	0.215484	0.0127764	2.74138e-09	0.13096	1.37069e-09	0.300008	0.0127764
PDGFD	ENSG00000170962	80310	0.214693	0.0492695	9.49343e-09	0.174446	4.74672e-09	0.25494	0.0492695
BEX4	ENSG00000102409	56271	0.212762	0.0332547	0.000818413	0.0983753	0.00040929	0.327149	0.0332547
ZBTB10	ENSG00000205189	65986	0.209208	0.0024145	0.000148424	0.104085	7.42148e-05	0.31433	0.0024145
NDUFA7	ENSG00000267855	4701	0.207672	0.0131634	0.00671859	0.0993377	0.00336495	0.316006	0.0131634
CLPX	ENSG00000166855	10845	0.206406	0.0141575	0.0231484	0.0674473	0.011642	0.345365	0.0141575
GTF3C1	ENSG00000077235	2975	0.206102	0.0167057	6.14349e-09	0.184428	3.07174e-09	0.227776	0.0167057
ITSN2	ENSG00000198399	50618	0.204529	0.0438825	3.76813e-06	0.14777	1.88406e-06	0.261289	0.0438825
IGSF1	ENSG00000147255	3547	0.203043	0.00011051	1.73957e-08	0.146961	8.69784e-09	0.259126	0.00011051
IQGAP2	ENSG00000145703	10788	0.202646	0.0381822	5.48432e-11	0.225425	2.74216e-11	0.179867	0.0381822
SIN3A	ENSG00000169375	25942	0.201899	0.0314854	0.00549363	0.0365896	0.0314854	0.367209	0.0027506
FBXO9	ENSG00000112146	26268	0.199909	0.0444796	0.0402623	0.0606588	0.020338	0.33916	0.0444796
DPY19L3	ENSG00000178904	147991	0.199813	0.00440844	0.0037097	0.0744854	0.00440844	0.32514	0.00185657
TCF7L1	ENSG00000152284	83439	0.195789	0.0493153	0.00207169	0.111938	0.00103638	0.279639	0.0493153
EIF1	ENSG00000173812	10209	0.193757	0.00295022	1.74041e-05	0.104119	8.70209e-06	0.283395	0.00295022
COPG1	ENSG00000181789	22820	0.191714	0.0142154	0.0230509	0.0317806	0.0142154	0.351647	0.0115926
TMEM184C	ENSG00000164168	55751	0.190847	0.000491819	0.000699333	0.0613109	0.000349728	0.320384	0.000491819
XRN1	ENSG00000114127	54464	0.190557	0.0194397	0.0278569	0.0619355	0.0140268	0.319178	0.0194397
SP2	ENSG00000167182	6668	0.187666	0.00475846	0.00286322	0.0682965	0.00143264	0.307036	0.00475846
CWC27	ENSG00000153015	10283	0.185518	0.0383959	0.0352698	-0.0668409	0.0177932	0.437878	0.0383959
DAG1	ENSG00000173402	1605	0.183528	0.025299	3.86609e-05	0.134123	1.93307e-05	0.232933	0.025299
LMO7	ENSG00000136153	4008	0.183415	0.00398244	0.00405641	0.0676566	0.00203027	0.299173	0.00398244
SLC23A2	ENSG00000089057	9962	0.182418	0.0208588	0.000938709	0.072361	0.000469465	0.292476	0.0208588
PITRM1	ENSG00000107959	10531	0.180869	0.00601761	0.00430295	0.04297	0.00215379	0.318769	0.00601761
PIK3R4	ENSG00000196455	30849	0.180405	0.0165739	0.0216544	0.0642973	0.0108865	0.296512	0.0165739
CCND1	ENSG00000110092	595	0.180211	0.00728836	0.00154919	0.135312	0.000774896	0.22511	0.00728836
CCPG1	ENSG00000260916	9236	0.179861	0.0493244	0.00896338	0.0487411	0.00449178	0.310981	0.0493244
MKNK2	ENSG00000099875	2872	0.17734	0.0480428	0.0133921	0.0766778	0.00671861	0.278003	0.0480428
UGCG	ENSG00000148154	7357	0.176822	0.0157874	7.6739e-05	0.0831854	3.83702e-05	0.270458	0.0157874
TUBB6	ENSG00000176014	84617	0.176589	0.0177995	0.00410316	0.0827644	0.00205369	0.270413	0.0177995
WIPI1	ENSG00000070540	55062	0.175373	0.00419648	0.000456026	0.0881773	0.00419648	0.26257	0.000228039
CDH6	ENSG00000113361	1004	0.173764	0.00977176	0.00019234	-0.259884	9.61745e-05	0.607411	0.00977176
RSF1	ENSG00000048649	51773	0.173205	0.0321545	0.0544206	0.0804651	0.0321545	0.265945	0.0275909
FAM81B	ENSG00000153347	153643	0.173179	0.0297679	1.15964e-07	-0.0233194	0.0297679	0.369677	5.79818e-08
PRRG1	ENSG00000130962	5638	0.172731	0.00361521	0.00166516	0.0328566	0.000832929	0.312605	0.00361521
TMEM38B	ENSG00000095209	55151	0.172075	0.042993	0.0254027	0.0540131	0.0127831	0.290138	0.042993
EIF3J-DT	ENSG00000179523		0.17039	0.0278727	0.0192949	0.0733103	0.00969444	0.267469	0.0278727
VAMP3	ENSG00000049245	9341	0.170186	0.0452714	0.00173774	0.0832647	0.000869246	0.257107	0.0452714
MIF4GD	ENSG00000125457	57409	0.167845	0.00536319	0.000257079	0.0811838	0.00536319	0.254506	0.000128548
RFTN1	ENSG00000131378	23180	0.16773	0.011875	0.000235874	0.0613416	0.000117944	0.274118	0.011875
CLEC16A	ENSG00000038532	23274	0.166858	0.000979857	4.0082e-11	0.173513	2.0041e-11	0.160204	0.000979857
ALG12	ENSG00000182858	79087	0.166334	0.037597	0.0504321	0.0549143	0.037597	0.277754	0.0255422
MYL12B	ENSG00000118680	103910	0.16601	0.0460058	0.0215442	0.058805	0.0108307	0.273215	0.0460058
PDK3	ENSG00000067992	5165	0.16238	0.0312788	0.0153728	0.045006	0.0312788	0.279754	0.00771614
MCEE	ENSG00000124370	84693	0.161492	0.0443229	0.0636504	0.0715271	0.0443229	0.251457	0.0323484
DHRS12	ENSG00000102796	79758	0.160266	0.0409265	0.00966721	0.0481815	0.00484534	0.272351	0.0409265
LARP4B	ENSG00000107929	23185	0.160025	0.00903115	0.000449018	0.0996298	0.000224534	0.220421	0.00903115
AACS	ENSG00000081760	65985	0.159694	0.0253175	2.4171e-09	0.16173	1.20855e-09	0.157658	0.0253175
SETBP1	ENSG00000152217	26040	0.158731	0.0161098	0.0228052	0.0761023	0.0114684	0.24136	0.0161098
AQP3	ENSG00000165272	360	0.158221	0.0229924	0.000913015	-0.0400731	0.0229924	0.356516	0.000456612
GADD45A	ENSG00000116717	1647	0.158091	0.00550495	0.00214912	-0.111059	0.00107514	0.427241	0.00550495
DTWD2	ENSG00000169570	285605	0.157505	0.00197549	0.00042219	0.0262694	0.00197549	0.28874	0.000211117
IPO8	ENSG00000133704	10526	0.153193	0.0392269	0.0302182	0.0326644	0.0392269	0.273721	0.015225
SLAIN2	ENSG00000109171	57606	0.151933	0.02124	0.00828233	0.0700612	0.00414977	0.233804	0.02124
C15orf65	ENSG00000261652	145788	0.14514	0.0312051	0.00928264	-0.0601934	0.00465214	0.350473	0.0312051
CDKN2AIPNL	ENSG00000237190	91368	0.144151	0.0204455	0.0283584	-0.108304	0.0142812	0.396606	0.0204455
EXOSC7	ENSG00000075914	23016	0.142384	0.0398966	0.0361721	-0.106033	0.0182527	0.390801	0.0398966
MRPS14	ENSG00000120333	63931	0.140239	0.00795187	0.00519609	-0.127486	0.00260143	0.407964	0.00795187
ACBD5	ENSG00000107897	91452	0.137059	0.0340258	0.0532242	0.0205236	0.0340258	0.253594	0.026976
PLA2R1	ENSG00000153246	22925	0.133767	0.00261039	0.000563346	0.0134683	0.000281713	0.254065	0.00261039
CELF2	ENSG00000048740	10659	0.133474	0.0191698	3.42208e-07	0.111923	1.71104e-07	0.155025	0.0191698
SAMD8	ENSG00000156671	142891	0.132266	0.001688	0.00252488	0.0490706	0.00126324	0.215461	0.001688
MAVS	ENSG00000088888	57506	0.132104	0.0284916	0.0252142	0.0734173	0.0126876	0.19079	0.0284916
NUDC	ENSG00000090273	10726	0.129814	0.0108161	0.0153282	-0.105428	0.00769367	0.365057	0.0108161
FASTKD3	ENSG00000124279	79072	0.129176	0.0240629	0.019717	0.0303806	0.0240629	0.227972	0.00990757
MAPKAPK2	ENSG00000162889	9261	0.12672	0.0420821	9.10452e-05	0.0706629	4.55236e-05	0.182778	0.0420821
CENPN	ENSG00000166451	55839	0.125728	0.0395226	0.000782809	-0.0774622	0.000391481	0.328918	0.0395226
FAM114A1	ENSG00000197712	92689	0.12436	0.0337564	0.0318461	0.0488119	0.0160519	0.199909	0.0337564
CCDC18	ENSG00000122483	343099	0.124074	0.0374363	0.0170961	-0.0386306	0.00858492	0.286779	0.0374363
SF3B6	ENSG00000115128	51639	0.119494	0.0279927	0.0334809	-0.0663472	0.0279927	0.305336	0.016883
ANO6	ENSG00000177119	196527	0.116335	0.0186581	0.00485194	0.041064	0.00242892	0.191607	0.0186581
SLC25A33	ENSG00000171612	84275	0.112439	0.0234813	0.000969124	-0.0548246	0.0234813	0.279702	0.000484679
PPP1R26	ENSG00000196422	9858	0.111278	0.0353893	0.0345772	0.0141975	0.0353893	0.208359	0.0174407
HMBS	ENSG00000256269	3145	0.108432	0.000913366	2.42885e-05	-0.127526	1.21443e-05	0.344389	0.000913366
PTPN21	ENSG00000070778	11099	0.106122	0.0154101	0.000787722	0.0601952	0.000393939	0.152048	0.0154101
RND3	ENSG00000115963	390	0.101812	0.0225376	0.00124979	-0.099893	0.000625092	0.303518	0.0225376
TMEM42	ENSG00000169964	131616	0.097616	0.03172	0.00720066	0.0574799	0.00360683	0.137752	0.03172
CAPN5	ENSG00000149260	726	0.097046	0.000291943	7.45046e-05	0.0460106	3.7253e-05	0.148081	0.000291943
IFT57	ENSG00000114446	55081	0.09093	0.0419891	0.0566542	-0.112092	0.0287401	0.293952	0.0419891
LGALSL	ENSG00000119862	29094	0.0868338	0.0463462	0.0528217	0.0172239	0.0267692	0.156444	0.0463462
FBL	ENSG00000105202	2091	0.0788867	0.0361527	4.24269e-06	-0.189684	2.12135e-06	0.347457	0.0361527
IPO4	ENSG00000196497	79711	0.0788563	0.0467674	0.00823998	-0.0534848	0.00412851	0.211197	0.0467674
SHQ1	ENSG00000144736	55164	0.0782226	0.0124088	0.00331248	-0.0582044	0.00165761	0.21465	0.0124088
BTF3	ENSG00000145741	689	0.0776607	0.00324832	8.46688e-05	-0.0916783	4.23353e-05	0.247	0.00324832
SMS	ENSG00000102172	6611	0.0490814	0.00274126	1.60872e-05	-0.311336	8.04364e-06	0.409499	0.00274126
ENPEP	ENSG00000138792	2028	0.0486546	0.00226712	0.000101077	-0.43772	0.00226712	0.535029	5.054e-05
FKBP3	ENSG00000100442	2287	0.0389418	0.049109	8.76269e-08	-0.191584	4.38135e-08	0.269468	0.049109
CLU	ENSG00000120885	1191	0.0149143	0.0276333	0.0244023	-0.287689	0.0122765	0.317517	0.0276333
MT-ND4	ENSG00000198886	4538	-0.0635861	0.0124266	5.67151e-07	0.111652	2.83576e-07	-0.238825	0.0124266
MT-CO1	ENSG00000198804	4512	-0.0691022	0.0049222	1.60508e-07	0.122444	8.0254e-08	-0.260648	0.0049222
N4BP2L2	ENSG00000244754	10443	-0.112704	0.0499801	0.00232964	0.0922427	0.0011655	-0.31765	0.0499801
DGCR2	ENSG00000070413	9993	-0.134114	0.0414831	0.000619232	0.0933753	0.000309664	-0.361604	0.0414831
FAM96A	ENSG00000166797	84191	-0.144912	0.0474005	0.0148093	0.110484	0.00743227	-0.400308	0.0474005
MLH3	ENSG00000119684	27030	-0.145424	0.0354737	0.000739183	0.124924	0.00036966	-0.415773	0.0354737
TPM2	ENSG00000198467	7169	-0.152854	0.0293697	1.39908e-10	-0.668422	6.9954e-11	0.362715	0.0293697
PSME4	ENSG00000068878	23198	-0.159555	0.0454243	0.0449244	0.0425234	0.0227203	-0.361633	0.0454243
HLA-E	ENSG00000204592	3133	-0.163533	0.0497236	0.00293311	0.0617565	0.00146763	-0.388822	0.0497236
MCM4	ENSG00000104738	4173	-0.167179	0.042965	0.00972499	-0.04394	0.00487437	-0.290417	0.042965
RPS4X	ENSG00000198034	6191	-0.167865	0.00974645	1.24158e-05	-0.163051	6.20791e-06	-0.17268	0.00974645
TET1	ENSG00000138336	80312	-0.191108	0.0409501	0.00023181	-0.104537	0.000115912	-0.27768	0.0409501
EGR1	ENSG00000120738	1958	-0.198712	0.0395448	0.000497223	0.144922	0.000248642	-0.542345	0.0395448
SSSCA1	ENSG00000173465	10534	-0.201695	0.0482488	0.0309593	-0.0935189	0.0156014	-0.309872	0.0482488
RFC2	ENSG00000049541	5982	-0.202947	0.0447691	0.0743068	-0.0474555	0.0447691	-0.358438	0.0378705
PRDX2	ENSG00000167815	7001	-0.210738	0.0235472	0.00336879	-0.131786	0.00168582	-0.28969	0.0235472
MT-ND5	ENSG00000198786	4540	-0.213734	0.0146987	0.00115913	0.100576	0.000579734	-0.528044	0.0146987
RPL6	ENSG00000089009	6128	-0.214292	0.00924314	1.8141e-10	-0.230324	9.0705e-11	-0.19826	0.00924314
RPL23	ENSG00000125691	9349	-0.221806	0.0281127	5.29519e-08	-0.19753	2.6476e-08	-0.246083	0.0281127
PSMB5	ENSG00000100804	5693	-0.223481	0.0451332	0.0133523	-0.103189	0.0066986	-0.343774	0.0451332
RPUSD3	ENSG00000156990	285367	-0.223771	0.0380404	0.0679248	-0.0701267	0.0380404	-0.377415	0.0345596
FOS	ENSG00000170345	2353	-0.224612	0.0093055	4.59462e-05	0.178298	2.29733e-05	-0.627522	0.0093055
SIGIRR	ENSG00000185187	59307	-0.229556	0.0335186	0.0148661	-0.100443	0.00746088	-0.358669	0.0335186
MMD	ENSG00000108960	23531	-0.230105	0.0367346	0.000498959	-0.0978413	0.000249511	-0.362369	0.0367346
NUSAP1	ENSG00000137804	51203	-0.230956	0.0215095	0.0174829	-0.0423662	0.00877999	-0.419546	0.0215095
EMP2	ENSG00000213853	2013	-0.231578	0.0278727	0.0407589	-0.044722	0.0205915	-0.418433	0.0278727
PSME2	ENSG00000100911	5721	-0.232898	0.03981	0.0338212	-0.113699	0.017056	-0.352097	0.03981
ANXA6	ENSG00000197043	309	-0.233732	0.0482488	0.00152029	-0.123579	0.000760436	-0.343885	0.0482488
ITM2C	ENSG00000135916	81618	-0.23597	0.0411196	0.023507	-0.076747	0.0118234	-0.395194	0.0411196
RPL27A	ENSG00000166441	6157	-0.236776	0.0312465	6.90052e-11	-0.305265	3.45026e-11	-0.168288	0.0312465
UBE2L6	ENSG00000156587	9246	-0.237029	0.0335186	0.00959883	-0.0706632	0.00481099	-0.403395	0.0335186
SRSF7	ENSG00000115875	6432	-0.239049	0.0332371	0.000781204	-0.184542	0.000390678	-0.293556	0.0332371
MORF4L1	ENSG00000185787	10933	-0.239243	0.0142262	0.0200002	-0.116484	0.0100506	-0.362002	0.0142262
RPS12	ENSG00000112306	6206	-0.243419	0.0373025	5.4595e-11	-0.298248	2.72975e-11	-0.18859	0.0373025
RPS20	ENSG00000008988	6224	-0.248235	0.0078248	4.58218e-08	-0.243791	2.29109e-08	-0.25268	0.0078248
TPI1	ENSG00000111669	7167	-0.250142	0.0199833	0.000614667	-0.124014	0.000307381	-0.37627	0.0199833
DDX39A	ENSG00000123136	10212	-0.250952	0.020415	0.00474544	-0.107157	0.00237554	-0.394748	0.020415
HSPD1	ENSG00000144381	3329	-0.251095	0.0341895	3.81229e-08	-0.237989	1.90615e-08	-0.264201	0.0341895
SLF1	ENSG00000133302	84250	-0.253161	0.0425907	0.0389719	-0.0749665	0.0196796	-0.431355	0.0425907
ATAD5	ENSG00000176208	79915	-0.254062	0.0308171	0.000479029	-0.0597934	0.000239543	-0.448331	0.0308171
RPL37	ENSG00000145592	6167	-0.261576	0.01465	3.8246e-08	-0.248148	1.9123e-08	-0.275004	0.01465
GGH	ENSG00000137563	8836	-0.26735	0.0117474	0.000457151	-0.0781846	0.000228602	-0.456516	0.0117474
EZH2	ENSG00000106462	2146	-0.267919	0.0183936	7.46038e-05	-0.0895968	3.73026e-05	-0.446242	0.0183936
MTSS1	ENSG00000170873	9788	-0.269441	0.030572	0.00133218	-0.142655	0.000666312	-0.396228	0.030572
PLEKHA1	ENSG00000107679	59338	-0.272062	0.0340653	0.0210205	0.0424657	0.0340653	-0.586591	0.0105661
IMP3	ENSG00000177971	55272	-0.272494	0.0260803	0.0435389	-0.0965594	0.0260803	-0.448428	0.0220117
MCM7	ENSG00000166508	4176	-0.273138	0.00502016	2.07547e-07	-0.191444	1.03773e-07	-0.354831	0.00502016
RUVBL2	ENSG00000183207	10856	-0.275033	0.0341619	9.5393e-05	-0.127876	4.76976e-05	-0.422191	0.0341619
MRPL11	ENSG00000174547	65003	-0.287546	0.0301793	5.49353e-09	-0.214858	2.74677e-09	-0.360233	0.0301793
RPL38	ENSG00000172809	6169	-0.293407	0.0137551	2.34571e-06	-0.200567	1.17286e-06	-0.386246	0.0137551
CASC15	ENSG00000272168		-0.293923	0.0289455	0.000537991	-0.0696785	0.000269032	-0.518168	0.0289455
NONO	ENSG00000147140	4841	-0.294532	0.0131709	0.0205389	-0.106663	0.0103227	-0.482402	0.0131709
HNRNPF	ENSG00000169813	3185	-0.30532	0.0182914	0.000714789	-0.164636	0.000357458	-0.446004	0.0182914
CKS2	ENSG00000123975	1164	-0.305695	0.04234	3.52334e-06	-0.150132	1.76167e-06	-0.461259	0.04234
UNC5B	ENSG00000107731	219699	-0.307644	0.0345596	1.55611e-05	-0.171997	7.78056e-06	-0.443291	0.0345596
UBE2T	ENSG00000077152	29089	-0.310428	0.0173228	0.0139697	-0.0323012	0.0173228	-0.588554	0.0070094
REC8	ENSG00000100918	9985	-0.314033	0.00749367	2.25984e-05	-0.0953448	1.12992e-05	-0.53272	0.00749367
MCM3	ENSG00000112118	4172	-0.319732	0.0168487	0.000973866	-0.131223	0.000487052	-0.50824	0.0168487
GPM6B	ENSG00000046653	2824	-0.324485	0.0146506	0.0285848	-0.113259	0.0146506	-0.535711	0.014396
CLSPN	ENSG00000092853	63967	-0.324681	0.0122619	0.000593344	-0.072551	0.000296716	-0.576811	0.0122619
SNAI2	ENSG00000019549	6591	-0.329657	0.0325076	8.63785e-07	-0.207153	4.31892e-07	-0.452162	0.0325076
DBI	ENSG00000155368	1622	-0.332352	0.0121559	4.35874e-07	-0.267599	2.17937e-07	-0.397104	0.0121559
STAT3	ENSG00000168610	6774	-0.334148	0.0345615	0.00691143	0.0781724	0.0345615	-0.746469	0.00346171
TMEM97	ENSG00000109084	27346	-0.334268	0.0389284	2.77568e-07	-0.237839	1.38784e-07	-0.430697	0.0389284
RPS21	ENSG00000171858	6227	-0.336213	0.045387	1.02466e-10	-0.362132	5.12328e-11	-0.310294	0.045387
GINS2	ENSG00000131153	51659	-0.337715	0.00835389	1.02716e-09	-0.23564	5.13578e-10	-0.43979	0.00835389
PCNA	ENSG00000132646	5111	-0.347144	0.0293098	0.0115098	-0.0681499	0.0293098	-0.626138	0.00577157
TCEAL7	ENSG00000182916	56849	-0.348128	0.034721	1.02876e-07	-0.207105	5.14381e-08	-0.489151	0.034721
JUNB	ENSG00000171223	3726	-0.348379	0.0119653	0.0157042	0.0731519	0.00788317	-0.76991	0.0119653
EYA1	ENSG00000104313	2138	-0.352931	0.0163642	5.99031e-08	-0.165218	2.99516e-08	-0.540645	0.0163642
HOXC6	ENSG00000197757	3223	-0.371467	0.0142975	0.020046	-0.101368	0.0142975	-0.641566	0.0100737
IMPDH2	ENSG00000178035	3615	-0.375474	0.00535625	1.09143e-05	-0.207176	5.45714e-06	-0.543773	0.00535625
PAFAH1B3	ENSG00000079462	5050	-0.383153	0.0162488	5.10983e-13	-0.280787	2.55492e-13	-0.485519	0.0162488
PARP1	ENSG00000143799	142	-0.394211	0.0029161	1.95629e-05	-0.203634	9.78151e-06	-0.584787	0.0029161
MFAP4	ENSG00000166482	4239	-0.397097	0.0179973	1.407e-05	-0.188876	7.035e-06	-0.605318	0.0179973
JPT1	ENSG00000189159	51155	-0.401483	0.0308531	3.9901e-10	-0.317839	1.99505e-10	-0.485127	0.0308531
UCHL1	ENSG00000154277	7345	-0.413906	0.0146646	1.57502e-11	-0.31516	7.87509e-12	-0.512653	0.0146646
PTGR1	ENSG00000106853	22949	-0.415252	0.0196116	0.000354797	-0.16517	0.000177414	-0.665335	0.0196116
LIMCH1	ENSG00000064042	22998	-0.446663	0.0288975	7.45136e-05	-0.125785	3.72575e-05	-0.76754	0.0288975
LDHA	ENSG00000134333	3939	-0.447593	0.0277704	5.96878e-10	-0.352996	2.98439e-10	-0.54219	0.0277704
TUBB	ENSG00000196230	203068	-0.454192	0.000363942	0.000111319	-0.227887	0.000363942	-0.680497	5.56609e-05
NASP	ENSG00000132780	4678	-0.473652	0.000712093	3.87505e-09	-0.26505	1.93753e-09	-0.682253	0.000712093
DDIT4	ENSG00000168209	54541	-0.516884	0.00268313	1.28347e-06	-0.233266	6.41737e-07	-0.800502	0.00268313
CCND2	ENSG00000118971	894	-0.535872	0.000372647	0.000259498	-0.18755	0.000129757	-0.884194	0.000372647
PBX1	ENSG00000185630	5087	-0.541733	0.000423803	6.19381e-06	-0.216077	3.09691e-06	-0.867388	0.000423803
IFITM2	ENSG00000185201	10581	-0.560041	0.00121903	7.18486e-10	-0.322863	3.59243e-10	-0.797218	0.00121903
MDK	ENSG00000110492	4192	-0.568002	0.00036262	2.20842e-08	-0.588663	1.10421e-08	-0.547342	0.00036262
PCLAF	ENSG00000166803	9768	-0.570511	0.0128195	1.22554e-07	-0.381228	6.12771e-08	-0.759793	0.0128195
MARCKSL1	ENSG00000175130	65108	-0.732535	0.00760072	7.45277e-48	-0.87704	3.72639e-48	-0.588031	0.00760072
SOX4	ENSG00000124766	6659	-0.769488	6.42361e-05	1.39923e-17	-0.712415	6.99613e-18	-0.826562	6.42361e-05
WFDC2	ENSG00000101443	10406	-0.786647	7.49105e-05	1.05984e-10	-0.362352	5.29922e-11	-1.21094	7.49105e-05
TUBA1A	ENSG00000167552	7846	-0.80875	2.54176e-06	2.71989e-16	-0.69225	1.35995e-16	-0.925251	2.54176e-06
TUBB2B	ENSG00000137285	347733	-0.832686	1.22002e-05	1.0086e-13	-0.489095	5.04299e-14	-1.17628	1.22002e-05
CRABP2	ENSG00000143320	1382	-0.897532	0.000122008	1.32218e-13	-0.642476	6.6109e-14	-1.15259	0.000122008

## Sheet: Cluster 4
Gene	ENSEMBL	EntrezGene	MeanLogFC	MaxPVal	MinPVal	OrganoidLogFC	OrganoidPVal	LindstromLogFC	LindstromPVal		Top 30 De genes GO: Biological process
WFDC2	ENSG00000101443	10406	1.02245	2.27974e-17	4.08301e-46	0.689042	2.27974e-17	1.35586	2.04151e-46
EMX2	ENSG00000170370	2018	0.996583	7.97583e-13	6.74596e-33	1.0918	7.97583e-13	0.901364	3.37298e-33		ID	Name	Source	pValue	FDR B&H	FDR B&Y	Bonferroni	Genes from Input	Genes in Annotation
LIMCH1	ENSG00000064042	22998	0.984438	1.1232e-05	6.41587e-79	0.287309	1.1232e-05	1.68157	3.20794e-79		1	GO:0033599	regulation of mammary gland epithelial cell proliferation		3.592e-06	0.006703	0.05436	0.006703	3	19
MAL	ENSG00000172005	4118	0.909064	2.97692e-14	6.31118e-85	0.150273	2.97692e-14	1.66785	3.15559e-85		2	GO:0021557	oculomotor nerve development		1.502e-05	0.01023	0.08296	0.02803	2	4
TUBB2B	ENSG00000137285	347733	0.896088	1.81588e-12	3.12975e-24	0.950981	1.81588e-12	0.841195	1.56488e-24		3	GO:0033598	mammary gland epithelial cell proliferation		1.645e-05	0.01023	0.08296	0.03069	3	31
SAT1	ENSG00000130066	6303	0.864736	0.00075348	2.43204e-23	0.873104	0.00075348	0.856368	1.21602e-23		4	GO:0033600	negative regulation of mammary gland epithelial cell proliferation		3.748e-05	0.01748	0.1418	0.06994	2	6
MECOM	ENSG00000085276	2122	0.832151	7.57786e-11	4.62585e-59	0.452126	7.57786e-11	1.21218	2.31293e-59		5	GO:0048483	autonomic nervous system development		5.114e-05	0.01908	0.1548	0.09542	3	45
HMGA1	ENSG00000137309	3159	0.800895	4.49959e-08	2.79158e-15	1.10717	4.49959e-08	0.494625	1.39579e-15
HES1	ENSG00000114315	3280	0.783951	0.000587235	4.09602e-27	0.475022	0.000587235	1.09288	2.04801e-27
GNG11	ENSG00000127920	2791	0.749221	2.4298e-08	2.06107e-21	0.871692	2.4298e-08	0.62675	1.03054e-21
ATP1B1	ENSG00000143153	481	0.674325	6.43925e-06	1.89098e-14	0.692348	6.43925e-06	0.656303	9.4549e-15
ELF3	ENSG00000163435	1999	0.669235	8.05714e-05	1.28225e-38	0.171063	8.05714e-05	1.16741	6.41127e-39
CCND1	ENSG00000110092	595	0.667215	2.94075e-07	6.38215e-13	0.840632	2.94075e-07	0.493798	3.19107e-13
FTL	ENSG00000087086	2512	0.651035	1.30583e-09	1.32577e-12	0.82919	1.30583e-09	0.472879	6.62883e-13
ARL4C	ENSG00000188042	10123	0.633397	2.34289e-16	2.35744e-19	0.717725	2.34289e-16	0.549068	1.17872e-19
CLDN4	ENSG00000189143	1364	0.626799	4.12352e-11	3.01132e-45	0.243307	4.12352e-11	1.01029	1.50566e-45
GATA3	ENSG00000107485	2625	0.613204	0.00533504	3.38768e-46	0.0511016	0.00533504	1.17531	1.69384e-46
DBI	ENSG00000155368	1622	0.604806	0.000441015	1.87912e-22	0.496619	0.000441015	0.712993	9.39558e-23
SH3YL1	ENSG00000035115	26751	0.604643	1.86953e-05	1.01693e-32	0.44223	1.86953e-05	0.767056	5.08463e-33
PLEKHA1	ENSG00000107679	59338	0.594758	4.68632e-05	1.08514e-17	0.464365	4.68632e-05	0.725151	5.4257e-18
TMEM52B	ENSG00000165685	120939	0.584451	2.35611e-20	3.03456e-31	0.182733	2.35611e-20	0.986168	1.51728e-31
TFAP2A	ENSG00000137203	7020	0.584029	8.47689e-23	3.19092e-38	0.459518	8.47689e-23	0.70854	1.59546e-38
CYB5A	ENSG00000166347	1528	0.574374	1.86953e-05	4.1079e-24	0.473777	1.86953e-05	0.674971	2.05395e-24
ALDH1A1	ENSG00000165092	216	0.56992	0.000423297	1.42329e-30	0.0219519	0.000423297	1.11789	7.11647e-31
HSPH1	ENSG00000120694	10808	0.555217	0.0124981	1.57326e-06	0.674454	0.0124981	0.435981	7.86631e-07
MPC2	ENSG00000143158	25874	0.551291	0.000406643	2.28373e-36	0.15561	0.000406643	0.946971	1.14187e-36
ETV4	ENSG00000175832	2118	0.540457	0.00259019	2.87872e-25	0.900637	1.43936e-25	0.180276	0.00259019
VAV3	ENSG00000134215	10451	0.537929	1.95908e-06	8.30959e-47	0.152554	1.95908e-06	0.923305	4.15479e-47
UTRN	ENSG00000152818	7402	0.513965	2.41123e-08	1.06903e-28	0.268653	2.41123e-08	0.759277	5.34514e-29
DCDC2	ENSG00000146038	51473	0.500131	1.63073e-05	1.91796e-37	0.122249	1.63073e-05	0.878013	9.58978e-38
LDHB	ENSG00000111716	3945	0.499583	5.96132e-05	1.40226e-29	0.437792	5.96132e-05	0.561373	7.0113e-30
DNAJB1	ENSG00000132002	3337	0.497009	5.44428e-06	1.00381e-05	0.640891	5.44428e-06	0.353127	5.01907e-06
SCUBE3	ENSG00000146197	222663	0.484377	3.03614e-08	1.7675e-19	0.439379	3.03614e-08	0.529376	8.83748e-20
CLDN7	ENSG00000181885	1366	0.47855	2.79657e-05	6.37096e-38	0.174352	2.79657e-05	0.782748	3.18548e-38
KRT8	ENSG00000170421	3856	0.465541	0.00273646	4.58867e-20	0.328646	0.00273646	0.602436	2.29433e-20
KRT19	ENSG00000171345	3880	0.464712	0.0410921	1.92716e-19	0.211916	0.0410921	0.717508	9.63578e-20
KLF6	ENSG00000067082	1316	0.459424	0.0297676	3.50423e-10	0.142869	0.0297676	0.77598	1.75211e-10
SMS	ENSG00000102172	6611	0.457478	4.29633e-06	4.0789e-06	0.634772	2.03945e-06	0.280184	4.29633e-06
LINC02381	ENSG00000250742		0.45244	5.07371e-05	9.25299e-15	0.633083	4.6265e-15	0.271797	5.07371e-05
CCDC198	ENSG00000100557	55195	0.450361	1.04298e-06	6.81725e-25	0.169849	1.04298e-06	0.730872	3.40862e-25
CLDN3	ENSG00000165215	1365	0.450252	2.89642e-05	2.62355e-30	0.117223	2.89642e-05	0.783281	1.31178e-30
DMKN	ENSG00000161249	93099	0.44833	1.47491e-09	4.05407e-14	0.510717	1.47491e-09	0.385944	2.02703e-14
EMX2OS	ENSG00000229847		0.443092	7.7655e-12	1.31449e-12	0.529778	6.57247e-13	0.356406	7.7655e-12
MITF	ENSG00000187098	4286	0.428844	1.42057e-08	4.60701e-27	0.183733	1.42057e-08	0.673955	2.3035e-27
MFHAS1	ENSG00000147324	9258	0.428632	0.000273718	2.18415e-25	0.232897	0.000273718	0.624366	1.09208e-25
HOXB6	ENSG00000108511	3216	0.428448	0.00103725	6.25355e-06	0.6112	3.12678e-06	0.245695	0.00103725
EGFL7	ENSG00000172889	51162	0.422127	1.41636e-05	3.29595e-10	0.564499	1.64798e-10	0.279754	1.41636e-05
KRT18	ENSG00000111057	3875	0.419309	0.00016698	1.28237e-13	0.455307	0.00016698	0.38331	6.41184e-14
ENO1	ENSG00000074800	2023	0.409745	0.000146386	1.09346e-05	0.616947	5.46733e-06	0.202544	0.000146386
RPS21	ENSG00000171858	6227	0.408084	0.000187246	1.18944e-06	0.613662	5.94721e-07	0.202506	0.000187246
UQCRH	ENSG00000173660	7388	0.405857	0.000401667	2.10996e-08	0.656318	1.05498e-08	0.155396	0.000401667
EEF1B2	ENSG00000114942	1933	0.403135	2.20478e-06	4.38841e-08	0.518762	2.20478e-06	0.287509	2.19421e-08
SIM1	ENSG00000112246	6492	0.403082	2.04799e-10	5.7665e-28	0.2644	2.04799e-10	0.541765	2.88325e-28
PPDPF	ENSG00000125534	79144	0.399189	0.000105436	8.23088e-11	0.396658	0.000105436	0.401719	4.11544e-11
GADD45B	ENSG00000099860	4616	0.393145	0.0101628	0.000248635	0.570907	0.000124325	0.215383	0.0101628
ANXA11	ENSG00000122359	311	0.388582	0.0078156	1.07799e-23	0.139126	0.0078156	0.638038	5.38996e-24
HOXD8	ENSG00000175879	3234	0.387332	1.08929e-05	1.1217e-19	0.254228	1.08929e-05	0.520436	5.6085e-20
HMGA2	ENSG00000149948	8091	0.38672	0.0483746	6.58871e-07	0.697081	3.29435e-07	0.0763597	0.0483746
RAB25	ENSG00000132698	57111	0.385634	4.27513e-12	1.11674e-21	0.340898	4.27513e-12	0.43037	5.58372e-22
HOXB8	ENSG00000120068	3218	0.381009	8.93853e-08	3.84078e-15	0.377007	8.93853e-08	0.385011	1.92039e-15
EIF3F	ENSG00000175390	8665	0.379944	9.36849e-06	4.55668e-09	0.4051	9.36849e-06	0.354787	2.27834e-09
POU3F3	ENSG00000198914	5455	0.377632	2.07129e-17	6.23953e-23	0.387875	2.07129e-17	0.367388	3.11977e-23
EPCAM	ENSG00000119888	4072	0.375393	1.40266e-05	1.02915e-12	0.526926	5.14577e-13	0.22386	1.40266e-05
RAB11FIP2	ENSG00000107560	22841	0.374902	0.00031249	2.02593e-12	0.304823	0.00031249	0.44498	1.01297e-12
MYO6	ENSG00000196586	4646	0.37406	0.00408544	1.05156e-17	0.0581539	0.00408544	0.689966	5.25778e-18
CYYR1	ENSG00000166265	116159	0.372659	3.92928e-07	6.55469e-07	0.452716	3.27735e-07	0.292601	3.92928e-07
ITGA2	ENSG00000164171	3673	0.372056	8.20728e-16	5.81612e-29	0.21129	8.20728e-16	0.532822	2.90806e-29
KCNJ15	ENSG00000157551	3772	0.370783	0.000228464	8.62828e-27	0.0421453	0.000228464	0.699422	4.31414e-27
JPT1	ENSG00000189159	51155	0.370438	0.0044571	3.50446e-05	0.601632	1.75225e-05	0.139245	0.0044571
HSPE1	ENSG00000115541	3336	0.370434	0.00610054	3.43579e-12	0.249437	0.00610054	0.491432	1.7179e-12
LINC01116	ENSG00000163364		0.363724	3.41382e-05	2.84902e-16	0.391313	3.41382e-05	0.336134	1.42451e-16
RPS10	ENSG00000124614	6204	0.363305	0.00424098	6.53512e-08	0.553225	3.26756e-08	0.173385	0.00424098
HOXA10	ENSG00000253293	3206	0.362233	0.00106696	7.1894e-06	0.470817	3.59471e-06	0.253649	0.00106696
RPS2	ENSG00000140988	6187	0.358445	0.000310337	2.21189e-06	0.574458	1.10595e-06	0.142432	0.000310337
COBLL1	ENSG00000082438	22837	0.356305	1.99924e-07	2.3598e-23	0.126356	1.99924e-07	0.586255	1.1799e-23
RPL38	ENSG00000172809	6169	0.350828	0.000642702	1.18315e-06	0.527068	5.91575e-07	0.174589	0.000642702
C12orf75	ENSG00000235162	387882	0.350342	0.00220375	1.76039e-07	0.559594	8.80195e-08	0.14109	0.00220375
TXN	ENSG00000136810	7295	0.347698	7.02474e-05	2.1106e-08	0.377993	7.02474e-05	0.317403	1.0553e-08
PCDH7	ENSG00000169851	5099	0.341323	3.7536e-07	6.05923e-11	0.398234	3.02962e-11	0.284412	3.7536e-07
RAB3IP	ENSG00000127328	117177	0.340557	0.00142806	3.29664e-18	0.108071	0.00142806	0.573042	1.64832e-18
HOXB9	ENSG00000170689	3219	0.339436	4.37049e-05	1.89968e-06	0.520487	9.49839e-07	0.158384	4.37049e-05
RPSA	ENSG00000168028	3921	0.339373	1.3744e-06	1.36644e-06	0.480934	6.83222e-07	0.197812	1.3744e-06
FAM162A	ENSG00000114023	26355	0.338309	0.00089477	4.61022e-08	0.3272	0.00089477	0.349419	2.30511e-08
CRYL1	ENSG00000165475	51084	0.337889	4.08095e-05	4.21181e-18	0.183283	4.08095e-05	0.492495	2.10591e-18
CEBPD	ENSG00000221869	1052	0.337259	2.59067e-06	4.21711e-13	0.450852	2.10855e-13	0.223667	2.59067e-06
TNFRSF12A	ENSG00000006327	51330	0.333628	1.02839e-05	7.87185e-10	0.242674	1.02839e-05	0.424581	3.93593e-10
JAG1	ENSG00000101384	182	0.333509	0.00100921	8.74628e-06	0.471756	4.37315e-06	0.195262	0.00100921
RPL37	ENSG00000145592	6167	0.332052	5.79091e-06	6.63859e-06	0.484904	3.3193e-06	0.1792	5.79091e-06
RPS20	ENSG00000008988	6224	0.331685	6.66469e-06	1.33067e-10	0.424288	6.66469e-06	0.239082	6.65335e-11
TCIM	ENSG00000176907	56892	0.327659	0.000354381	1.84419e-05	0.229861	0.000354381	0.425458	9.221e-06
RPLP2	ENSG00000177600	6181	0.327658	5.9645e-07	7.55159e-07	0.483205	3.77579e-07	0.172111	5.9645e-07
HOOK1	ENSG00000134709	51361	0.326338	3.08e-06	5.02648e-14	0.132446	3.08e-06	0.520229	2.51324e-14
HOXB7	ENSG00000260027	3217	0.32511	0.0379842	1.29223e-07	0.302995	0.0379842	0.347224	6.46114e-08
COX7C	ENSG00000127184	1350	0.32469	0.016098	3.86894e-17	0.203191	0.016098	0.446188	1.93447e-17
AGPAT2	ENSG00000169692	10555	0.324537	0.000732096	7.23371e-06	0.390524	0.000732096	0.258549	3.61686e-06
GRB14	ENSG00000115290	2888	0.322845	3.44092e-15	8.36382e-16	0.240811	3.44092e-15	0.404879	4.18191e-16
GPR160	ENSG00000173890	26996	0.322213	8.57776e-10	7.10307e-36	0.4443	3.55153e-36	0.200126	8.57776e-10
HSPD1	ENSG00000144381	3329	0.321917	0.00572028	3.31823e-09	0.296689	0.00572028	0.347146	1.65911e-09
HLA-DMB	ENSG00000242574	3109	0.317507	3.03561e-06	1.65423e-16	0.162041	3.03561e-06	0.472973	8.27113e-17
RBM47	ENSG00000163694	54502	0.312682	0.00447821	5.64976e-11	0.168518	0.00447821	0.456846	2.82488e-11
SLC25A5	ENSG00000005022	292	0.308286	0.00106549	6.01325e-05	0.31576	0.00106549	0.300813	3.00667e-05
OVOL1	ENSG00000172818	5017	0.3077	8.58452e-09	6.5932e-20	0.172918	8.58452e-09	0.442483	3.2966e-20
ZNF385D	ENSG00000151789	79750	0.30631	3.08152e-11	6.92366e-18	0.154315	3.08152e-11	0.458306	3.46183e-18
HSPB1	ENSG00000106211	3315	0.306183	0.00873158	0.000300518	0.334085	0.00873158	0.278281	0.00015027
OCIAD2	ENSG00000145247	132299	0.305972	0.0326577	8.20072e-10	0.194821	0.0326577	0.417123	4.10036e-10
PTBP3	ENSG00000119314	9991	0.30558	0.0381222	2.58112e-12	0.0959471	0.0381222	0.515212	1.29056e-12
TSPAN15	ENSG00000099282	23555	0.300655	1.27271e-05	1.05884e-18	0.106687	1.27271e-05	0.494622	5.29419e-19
TPD52L1	ENSG00000111907	7164	0.299674	2.00856e-09	2.03896e-10	0.310495	2.00856e-09	0.288854	1.01948e-10
HPN	ENSG00000105707	3249	0.298227	3.19005e-16	3.69912e-16	0.212823	1.84956e-16	0.38363	3.19005e-16
RPL8	ENSG00000161016	6132	0.298154	1.32145e-06	5.3105e-10	0.380532	1.32145e-06	0.215775	2.65525e-10
HOXB-AS3	ENSG00000233101		0.295505	4.23053e-07	1.76987e-07	0.179029	8.84937e-08	0.411982	4.23053e-07
RPL37A	ENSG00000197756	6168	0.293622	0.00845378	2.98131e-06	0.487163	1.49065e-06	0.100081	0.00845378
PHGDH	ENSG00000092621	26227	0.292628	0.00984214	1.17543e-13	0.0465293	0.00984214	0.538728	5.87717e-14
BNIP3	ENSG00000176171	664	0.288663	0.00650135	0.00688453	0.50452	0.00344821	0.0728059	0.00650135
RPS18	ENSG00000231500	6222	0.287579	5.2355e-06	5.2418e-06	0.426247	5.2355e-06	0.148912	2.6209e-06
SPINT1	ENSG00000166145	6692	0.287252	8.33994e-06	6.42411e-11	0.234672	8.33994e-06	0.339832	3.21205e-11
RDH10	ENSG00000121039	157506	0.287038	2.42883e-07	5.49411e-14	0.189043	2.42883e-07	0.385033	2.74706e-14
RPS19	ENSG00000105372	6223	0.286174	0.00766914	1.25342e-05	0.479052	6.26713e-06	0.0932956	0.00766914
CLU	ENSG00000120885	1191	0.286053	5.65234e-05	2.91059e-13	0.0390926	5.65234e-05	0.533013	1.4553e-13
YBX1	ENSG00000065978	4904	0.285728	0.0431134	1.4392e-06	0.493667	7.19601e-07	0.0777886	0.0431134
HOXB2	ENSG00000173917	3212	0.2849	0.00379299	1.08859e-09	0.411856	5.44297e-10	0.157943	0.00379299
C1orf210	ENSG00000253313	149466	0.284733	8.45483e-12	5.29726e-13	0.26257	8.45483e-12	0.306896	2.64863e-13
PCBD1	ENSG00000166228	5092	0.284506	0.0169184	1.68635e-09	0.218318	0.0169184	0.350693	8.43176e-10
FAR2	ENSG00000064763	55711	0.283435	6.57491e-09	4.71603e-18	0.15118	6.57491e-09	0.41569	2.35801e-18
RPS28	ENSG00000233927	6234	0.280993	2.95652e-05	4.51901e-05	0.36735	2.95652e-05	0.194637	2.25953e-05
RPS29	ENSG00000213741	6235	0.280341	0.000164811	1.0497e-05	0.334353	0.000164811	0.226328	5.24853e-06
UCHL1	ENSG00000154277	7345	0.280276	0.00040566	0.000550611	0.295876	0.00040566	0.264676	0.000275343
SPP1	ENSG00000118785	6696	0.279336	0.00211528	3.24414e-10	0.0457551	0.00211528	0.512917	1.62207e-10
FMN1	ENSG00000248905	342184	0.279287	4.41565e-11	5.9124e-15	0.160959	4.41565e-11	0.397615	2.9562e-15
TMEM258	ENSG00000134825	746	0.27902	0.00639523	0.000201186	0.364738	0.000100598	0.193302	0.00639523
LYPD6B	ENSG00000150556	130576	0.274766	4.6104e-06	1.30001e-06	0.285854	4.6104e-06	0.263679	6.50007e-07
RPS3	ENSG00000149273	6188	0.272747	6.00718e-05	1.95464e-07	0.35941	6.00718e-05	0.186084	9.77319e-08
RPS11	ENSG00000142534	6205	0.272314	0.000132754	2.28279e-05	0.405209	1.1414e-05	0.139419	0.000132754
RPL18	ENSG00000063177	6141	0.271868	6.8342e-06	2.69455e-07	0.368558	6.8342e-06	0.175178	1.34728e-07
EPHA4	ENSG00000116106	2043	0.270091	9.69825e-05	2.5428e-11	0.213012	9.69825e-05	0.327171	1.2714e-11
FKBP4	ENSG00000004478	2288	0.269323	0.0480792	1.36237e-10	0.111839	0.0480792	0.426807	6.81183e-11
SLC25A6	ENSG00000169100	293	0.268221	0.016682	5.80228e-13	0.21348	0.016682	0.322961	2.90114e-13
RPL29	ENSG00000162244	6159	0.265115	2.96667e-05	2.404e-05	0.378774	1.20201e-05	0.151456	2.96667e-05
NEFM	ENSG00000104722	4741	0.26499	8.41216e-06	6.0005e-09	0.208614	8.41216e-06	0.321367	3.00025e-09
VMP1	ENSG00000062716	81671	0.264819	0.0211281	2.75277e-05	0.148085	0.0211281	0.381553	1.3764e-05
AKR1B1	ENSG00000085662	231	0.264815	0.00080446	0.000479823	0.275478	0.00080446	0.254151	0.00023994
RPLP1	ENSG00000137818	6176	0.263899	5.43091e-06	1.15701e-09	0.306663	5.43091e-06	0.221135	5.78506e-10
POLR1D	ENSG00000186184	51082	0.263843	0.00983924	5.99069e-06	0.472018	2.99535e-06	0.0556683	0.00983924
HEBP2	ENSG00000051620	23593	0.263095	0.000343834	0.000293057	0.311448	0.000343834	0.214741	0.000146539
RPL27A	ENSG00000166441	6157	0.261686	0.0141781	1.51506e-05	0.431409	7.57535e-06	0.0919631	0.0141781
ATP6V0E2	ENSG00000171130	155066	0.261506	3.43627e-06	6.60085e-06	0.255536	3.43627e-06	0.267476	3.30043e-06
TNFRSF11B	ENSG00000164761	4982	0.26145	1.15999e-15	1.55349e-19	0.119235	1.15999e-15	0.403665	7.76743e-20
RPL28	ENSG00000108107	6158	0.261136	3.36398e-05	1.53198e-05	0.363756	7.65993e-06	0.158516	3.36398e-05
TMEM256	ENSG00000205544	254863	0.260563	0.0411671	1.57554e-07	0.27467	0.0411671	0.246456	7.87769e-08
NET1	ENSG00000173848	10276	0.260097	0.00389868	6.0953e-17	0.0638101	0.00389868	0.456383	3.04765e-17
PTPN3	ENSG00000070159	5774	0.259976	1.47164e-06	8.58283e-12	0.18798	1.47164e-06	0.331972	4.29141e-12
CDKL2	ENSG00000138769	8999	0.25986	2.84806e-05	1.92239e-14	0.137803	2.84806e-05	0.381916	9.61197e-15
TES	ENSG00000135269	26136	0.25958	0.000490682	6.27881e-12	0.434693	3.13941e-12	0.0844672	0.000490682
GPX1	ENSG00000233276	2876	0.258545	0.0208508	7.12256e-06	0.44352	3.56129e-06	0.0735713	0.0208508
CYSTM1	ENSG00000120306	84418	0.257707	0.0229221	2.48905e-09	0.112795	0.0229221	0.402619	1.24453e-09
RPL9	ENSG00000163682	6133	0.257176	4.50246e-05	1.7161e-05	0.359657	8.58055e-06	0.154694	4.50246e-05
ASPH	ENSG00000198363	444	0.256945	9.7851e-05	1.86479e-05	0.326888	9.324e-06	0.187002	9.7851e-05
RPL12	ENSG00000197958	6136	0.256204	6.46846e-05	1.21664e-07	0.29792	6.46846e-05	0.214488	6.08322e-08
IER3	ENSG00000137331	8870	0.253565	1.58153e-05	4.99029e-06	0.161677	2.49515e-06	0.345452	1.58153e-05
UBA52	ENSG00000221983	7311	0.252883	0.000179985	6.10663e-06	0.334231	3.05332e-06	0.171535	0.000179985
RPL14	ENSG00000188846	9045	0.252208	0.00351358	5.58328e-06	0.38379	2.79164e-06	0.120626	0.00351358
LINC00665	ENSG00000232677		0.251963	0.00880036	7.99672e-06	0.370249	3.99837e-06	0.133677	0.00880036
RPS12	ENSG00000112306	6206	0.251072	0.000579088	0.000125377	0.375806	6.26905e-05	0.126338	0.000579088
SPINT1-AS1	ENSG00000261183		0.247558	2.09851e-07	1.54358e-11	0.154274	2.09851e-07	0.340843	7.71789e-12
TACSTD2	ENSG00000184292	4070	0.246618	0.000644328	7.68798e-12	0.228922	0.000644328	0.264314	3.84399e-12
RPS27	ENSG00000177954	6232	0.246519	0.000289953	6.28451e-08	0.288809	0.000289953	0.204229	3.14225e-08
FAM84B	ENSG00000168672	157638	0.24584	6.42223e-06	2.97133e-18	0.141914	6.42223e-06	0.349767	1.48567e-18
RPL39	ENSG00000198918	6170	0.245821	0.0125965	1.42517e-05	0.423357	7.12589e-06	0.068284	0.0125965
RPL7A	ENSG00000148303	6130	0.245584	0.000107951	2.60924e-05	0.362971	0.000107951	0.128196	1.30463e-05
MGLL	ENSG00000074416	11343	0.2441	0.000118716	9.27377e-18	0.0585923	0.000118716	0.429607	4.63688e-18
DPP4	ENSG00000197635	1803	0.243564	1.36277e-05	7.65378e-12	0.077197	1.36277e-05	0.40993	3.82689e-12
RPL31	ENSG00000071082	6160	0.243288	0.000408721	4.58503e-05	0.355861	2.29254e-05	0.130714	0.000408721
RGL3	ENSG00000205517	57139	0.241757	9.79179e-08	7.79205e-17	0.14579	9.79179e-08	0.337723	3.89602e-17
RPS25	ENSG00000118181	6230	0.241368	6.60747e-05	8.0193e-08	0.24848	6.60747e-05	0.234257	4.00965e-08
DUSP6	ENSG00000139318	1848	0.24029	0.000235894	3.31803e-08	0.186776	1.65902e-08	0.293804	0.000235894
PRSS8	ENSG00000052344	5652	0.240287	6.18169e-05	5.71386e-11	0.234105	6.18169e-05	0.246468	2.85693e-11
NCOA7	ENSG00000111912	135112	0.239975	0.00973726	0.000642693	0.0764551	0.00973726	0.403496	0.000321398
CRB3	ENSG00000130545	92359	0.238912	2.2934e-11	1.74245e-11	0.258694	8.71225e-12	0.21913	2.2934e-11
NEDD9	ENSG00000111859	4739	0.238117	0.000856059	1.0023e-11	0.164093	0.000856059	0.312142	5.01149e-12
SOX9	ENSG00000125398	6662	0.237706	0.00220635	1.50445e-20	0.0531898	0.00220635	0.422222	7.52224e-21
TCP1	ENSG00000120438	6950	0.235902	0.00640958	0.0107204	0.300684	0.00640958	0.171119	0.00537465
TOM1L1	ENSG00000141198	10040	0.235434	0.0098819	5.09451e-17	0.0498756	0.0098819	0.420993	2.54726e-17
RPS23	ENSG00000186468	6228	0.23533	6.42811e-05	3.95051e-05	0.331431	6.42811e-05	0.13923	1.97527e-05
MID1	ENSG00000101871	4281	0.234311	3.04849e-06	6.31415e-11	0.123806	3.04849e-06	0.344815	3.15708e-11
CCNB1IP1	ENSG00000100814	57820	0.23392	0.00781407	0.00106255	0.339417	0.000531415	0.128423	0.00781407
GSTP1	ENSG00000084207	2950	0.232843	0.00999001	0.00128035	0.343096	0.000640378	0.12259	0.00999001
HOOK2	ENSG00000095066	29911	0.232222	0.000437458	5.62296e-11	0.082499	0.000437458	0.381946	2.81148e-11
BCL11A	ENSG00000119866	53335	0.231929	9.25305e-07	5.41108e-09	0.238333	9.25305e-07	0.225526	2.70554e-09
RPL18A	ENSG00000105640	6142	0.230536	8.42838e-05	0.000138185	0.328294	8.42838e-05	0.132778	6.90948e-05
AP1M2	ENSG00000129354	10053	0.230418	0.00152825	2.35595e-23	0.0363434	0.00152825	0.424493	1.17798e-23
TPGS2	ENSG00000134779	25941	0.228516	0.000923143	0.000255032	0.30665	0.000127524	0.150382	0.000923143
ATP5ME	ENSG00000169020	521	0.228094	0.0220753	2.53861e-05	0.392896	1.26931e-05	0.0632915	0.0220753
STARD10	ENSG00000214530	10809	0.227508	0.000877289	1.34361e-07	0.223848	0.000877289	0.231167	6.71805e-08
NIPSNAP1	ENSG00000184117	8508	0.227152	0.0279733	5.03713e-05	0.35211	2.51859e-05	0.102194	0.0279733
MPC1	ENSG00000060762	51660	0.225801	0.0174235	3.95037e-06	0.145937	0.0174235	0.305665	1.97519e-06
HOXB4	ENSG00000182742	3214	0.225655	4.01324e-07	4.33506e-07	0.189482	4.01324e-07	0.261829	2.16753e-07
PRPS2	ENSG00000101911	5634	0.222793	0.000331451	1.48034e-11	0.0477319	0.000331451	0.397853	7.40172e-12
ABRACL	ENSG00000146386	58527	0.222785	0.00858638	0.000106426	0.220836	0.00858638	0.224734	5.32143e-05
RPS26	ENSG00000197728	101929876	0.222047	0.000866653	0.000204922	0.243523	0.000866653	0.200572	0.000102466
BLNK	ENSG00000095585	29760	0.221115	1.44197e-06	6.7089e-24	0.0416618	1.44197e-06	0.400569	3.35445e-24
RPS7	ENSG00000171863	6201	0.220122	0.00295683	6.31033e-05	0.328958	3.15521e-05	0.111287	0.00295683
RPL19	ENSG00000108298	6143	0.219644	6.03744e-05	1.12458e-06	0.271369	6.03744e-05	0.16792	5.62289e-07
LAMA1	ENSG00000101680	284217	0.219043	3.27912e-08	4.90816e-12	0.120027	3.27912e-08	0.318058	2.45408e-12
COTL1	ENSG00000103187	23406	0.218825	0.0028297	0.000142516	0.325086	7.12607e-05	0.112564	0.0028297
RPLP0	ENSG00000089157	6175	0.21875	0.000196474	0.000299651	0.30747	0.000149837	0.130029	0.000196474
RPL23A	ENSG00000198242	6147	0.218395	0.00126977	5.3542e-05	0.304971	2.67714e-05	0.131819	0.00126977
RPL32	ENSG00000144713	6161	0.218172	0.000105611	0.000158858	0.305658	0.000105611	0.130685	7.94324e-05
KCTD1	ENSG00000134504	284252	0.217477	8.28736e-06	1.04697e-07	0.152031	8.28736e-06	0.282924	5.23485e-08
CLDN6	ENSG00000184697	9074	0.217043	1.75362e-10	5.48329e-11	0.148406	1.75362e-10	0.28568	2.74165e-11
SVIP	ENSG00000198168	258010	0.216866	0.00190148	0.000438844	0.275074	0.000219446	0.158659	0.00190148
GGH	ENSG00000137563	8836	0.216588	4.15908e-06	3.18718e-06	0.189875	1.59359e-06	0.243302	4.15908e-06
GLRX	ENSG00000173221	2745	0.215866	0.0310499	2.52504e-19	-0.0259271	0.0310499	0.457659	1.26252e-19
COX5A	ENSG00000178741	9377	0.214601	0.0122308	0.00787506	0.276311	0.0122308	0.152891	0.00394531
RPL23	ENSG00000125691	9349	0.2142	0.00119546	0.000495702	0.299001	0.000247882	0.129399	0.00119546
CA12	ENSG00000074410	771	0.21405	0.000218744	2.24934e-05	0.119818	0.000218744	0.308281	1.12467e-05
SLC29A2	ENSG00000174669	3177	0.213809	1.43044e-07	6.45841e-08	0.147988	3.2292e-08	0.279631	1.43044e-07
CLDN19	ENSG00000164007	149461	0.212728	0.00061085	1.2303e-18	0.040776	0.00061085	0.384679	6.15148e-19
TJP2	ENSG00000119139	9414	0.211894	3.87561e-09	1.00555e-11	0.137587	3.87561e-09	0.286201	5.02777e-12
ABLIM1	ENSG00000099204	3983	0.21132	2.02131e-05	4.64054e-07	0.113149	2.32027e-07	0.30949	2.02131e-05
ARSD	ENSG00000006756	414	0.210448	0.0277303	7.00043e-11	0.0826269	0.0277303	0.338268	3.50021e-11
ACSM3	ENSG00000005187	6296	0.210159	5.19729e-07	1.51198e-08	0.135881	7.55992e-09	0.284437	5.19729e-07
CSRP2	ENSG00000175183	1466	0.209894	0.00465485	1.53108e-06	0.253263	7.65539e-07	0.166525	0.00465485
SMIM24	ENSG00000095932	284422	0.209129	0.000486568	4.75776e-21	-0.104981	0.000486568	0.52324	2.37888e-21
LSM2	ENSG00000204392	57819	0.209025	0.00656585	0.00310578	0.240141	0.00656585	0.177909	0.0015541
MLF1	ENSG00000178053	4291	0.208867	0.00261605	3.30216e-06	0.102303	0.00261605	0.315431	1.65108e-06
SERPINE2	ENSG00000135919	5270	0.208615	0.000399806	1.12568e-05	0.233641	5.62843e-06	0.183589	0.000399806
CCDC167	ENSG00000198937	154467	0.206488	0.0256481	0.000589919	0.327656	0.000295003	0.0853205	0.0256481
PRRG4	ENSG00000135378	79056	0.204724	3.15569e-08	1.42706e-17	0.140019	7.13529e-18	0.269429	3.15569e-08
RPL35	ENSG00000136942	11224	0.204504	0.0253365	4.63366e-05	0.315761	2.31686e-05	0.0932464	0.0253365
HLA-C	ENSG00000204525	3107	0.203169	0.0102104	0.00140019	0.278291	0.00070034	0.128046	0.0102104
RACK1	ENSG00000204628	10399	0.202911	0.00285914	2.3954e-05	0.239325	0.00285914	0.166496	1.19771e-05
SLC25A39	ENSG00000013306	51629	0.202425	0.0131629	0.0226951	0.299685	0.0114127	0.105164	0.0131629
RPS6	ENSG00000137154	6194	0.201926	0.000341734	0.000117912	0.265817	0.000341734	0.138035	5.89578e-05
LTA4H	ENSG00000111144	4048	0.201613	0.00195456	0.00170945	0.228706	0.00085509	0.17452	0.00195456
CYR61	ENSG00000142871	3491	0.201459	0.00358907	4.64956e-06	0.227733	0.00358907	0.175185	2.32478e-06
SOD2	ENSG00000112096	6648	0.20045	7.52895e-05	2.75451e-05	0.155146	7.52895e-05	0.245755	1.37726e-05
RPL7	ENSG00000147604	6129	0.200184	0.0041691	4.58106e-09	0.185385	0.0041691	0.214983	2.29053e-09
RPS8	ENSG00000142937	6202	0.199946	0.000311987	0.000165387	0.278886	0.000311987	0.121005	8.26971e-05
STOML2	ENSG00000165283	30968	0.199663	0.0397086	0.00223944	0.316052	0.00112035	0.0832727	0.0397086
GPI	ENSG00000105220	2821	0.199365	0.0238749	3.50507e-05	0.355827	1.75255e-05	0.0429025	0.0238749
TOMM7	ENSG00000196683	54543	0.198684	0.0052697	0.00274535	0.270432	0.00137362	0.126937	0.0052697
ANP32E	ENSG00000143401	81611	0.197969	0.0248077	0.00351134	0.322065	0.00175721	0.0738726	0.0248077
HOXB3	ENSG00000120093	3213	0.197316	0.000180279	3.20618e-09	0.0903704	0.000180279	0.304261	1.60309e-09
UGDH	ENSG00000109814	7358	0.197126	0.000137222	0.000149242	0.148328	0.000137222	0.245924	7.46236e-05
MYL6B	ENSG00000196465	140465	0.196553	0.00670857	0.00403499	0.309924	0.00201953	0.0831831	0.00670857
PTP4A1	ENSG00000112245	7803	0.196219	0.00315675	0.000454373	0.180882	0.00315675	0.211557	0.000227212
GPRC5B	ENSG00000167191	51704	0.196133	5.89218e-06	9.64948e-09	0.134539	5.89218e-06	0.257727	4.82474e-09
NUAK2	ENSG00000163545	81788	0.195718	0.00738605	7.43709e-09	0.0371063	0.00738605	0.354329	3.71854e-09
LINC00958	ENSG00000251381		0.195266	0.000375138	0.000520457	0.226583	0.000260262	0.163948	0.000375138
LCMT1	ENSG00000205629	51451	0.194949	0.0378001	3.76075e-06	0.109413	0.0378001	0.280484	1.88038e-06
RIPK4	ENSG00000183421	54101	0.194138	3.43871e-05	6.78883e-08	0.208309	3.39442e-08	0.179967	3.43871e-05
CYCS	ENSG00000172115	54205	0.193924	0.0332631	0.000243938	0.157994	0.0332631	0.229853	0.000121976
H2AFZ	ENSG00000164032	3015	0.193841	5.87602e-06	9.4277e-07	0.757564	4.71385e-07	-0.369882	5.87602e-06
RPS9	ENSG00000170889	6203	0.193718	0.00473173	1.87649e-08	0.202331	0.00473173	0.185105	9.38247e-09
ATP5F1E	ENSG00000124172	514	0.19365	0.00647035	0.000567964	0.252584	0.000284023	0.134715	0.00647035
RPL30	ENSG00000156482	6156	0.193497	0.0035853	0.000320329	0.286929	0.000160177	0.100066	0.0035853
CLCN5	ENSG00000171365	1184	0.193408	0.0322065	4.00355e-11	-0.00949144	0.0322065	0.396308	2.00177e-11
MIDN	ENSG00000167470	90007	0.193112	0.0362589	0.000714209	0.226588	0.0362589	0.159637	0.000357168
PRCP	ENSG00000137509	5547	0.192374	0.00601054	2.18151e-05	0.103764	0.00601054	0.280985	1.09076e-05
GGCT	ENSG00000006625	79017	0.191873	0.0160995	0.00234341	0.284332	0.00117239	0.0994133	0.0160995
CDKAL1	ENSG00000145996	54901	0.190896	0.000187647	0.000163951	0.23024	8.19787e-05	0.151552	0.000187647
TMSB15A	ENSG00000158164	286527	0.190095	0.0198791	3.4253e-07	0.65443	1.71265e-07	-0.274239	0.0198791
RPL26	ENSG00000161970	6154	0.190027	0.00400801	0.000578494	0.270917	0.000289289	0.109137	0.00400801
HOXB5	ENSG00000120075	3215	0.18995	0.000105045	2.27603e-06	0.238517	1.13801e-06	0.141384	0.000105045
PLA2G12A	ENSG00000123739	81579	0.189742	0.0188366	1.9982e-05	0.159748	0.0188366	0.219735	9.99104e-06
IGFBP7	ENSG00000163453	3490	0.188908	0.00225844	6.133e-07	0.145273	0.00225844	0.232543	3.0665e-07
RPL6	ENSG00000089009	6128	0.188846	0.0444679	0.000361484	0.311402	0.000180758	0.0662905	0.0444679
SLIT2	ENSG00000145147	9353	0.188408	1.8353e-05	2.87472e-05	0.122662	1.43737e-05	0.254154	1.8353e-05
IRF2BP2	ENSG00000168264	359948	0.18776	0.0016995	0.000107195	0.296543	5.3599e-05	0.0789765	0.0016995
RPS5	ENSG00000083845	6193	0.187346	0.00324597	0.00327255	0.266932	0.00163762	0.10776	0.00324597
ARHGAP8	ENSG00000241484	23779	0.187286	2.23555e-06	4.86377e-09	0.137111	2.23555e-06	0.237462	2.43188e-09
SERINC2	ENSG00000168528	347735	0.185555	0.000118363	2.29264e-05	0.167085	0.000118363	0.204025	1.14632e-05
CDKN2AIP	ENSG00000168564	55602	0.18519	0.0192416	0.000298764	0.145676	0.0192416	0.224704	0.000149393
TKT	ENSG00000163931	7086	0.184048	0.0282526	0.0153085	0.266609	0.00768379	0.101486	0.0282526
ICA1	ENSG00000003147	3382	0.183986	0.0137512	1.08603e-16	0.0330981	0.0137512	0.334873	5.43013e-17
FAM169A	ENSG00000198780	26049	0.183915	0.000118681	7.5783e-11	0.150953	3.78915e-11	0.216876	0.000118681
SYNE4	ENSG00000181392	163183	0.182267	0.00166381	8.6619e-07	0.252003	4.33095e-07	0.112532	0.00166381
LSM7	ENSG00000130332	51690	0.181683	0.0116984	0.00106803	0.209545	0.0116984	0.153822	0.000534158
ACVR1B	ENSG00000135503	91	0.181126	9.78731e-07	5.47227e-07	0.139643	9.78731e-07	0.222609	2.73614e-07
STX3	ENSG00000166900	6809	0.179292	5.58586e-05	4.11185e-05	0.222529	2.05594e-05	0.136055	5.58586e-05
RPS13	ENSG00000110700	6207	0.179034	0.00235884	0.000461281	0.255735	0.000230667	0.102334	0.00235884
MBP	ENSG00000197971	4155	0.178686	1.07281e-07	5.41669e-09	0.125642	2.70834e-09	0.23173	1.07281e-07
RPL4	ENSG00000174444	6124	0.178648	0.0092756	0.000813048	0.272604	0.000406607	0.084693	0.0092756
CACYBP	ENSG00000116161	27101	0.177423	0.0223149	0.0215485	0.231646	0.0108329	0.1232	0.0223149
ANK3	ENSG00000151150	288	0.177415	0.00167887	1.60128e-05	0.065668	0.00167887	0.289163	8.00643e-06
TMEM123	ENSG00000152558	114908	0.175717	0.00333144	0.00557041	0.202686	0.00278909	0.148748	0.00333144
CYS1	ENSG00000205795	192668	0.175594	8.27317e-06	2.58701e-10	0.118059	8.27317e-06	0.233129	1.2935e-10
ZNF581	ENSG00000171425	51545	0.175367	0.00163757	1.11053e-05	0.136536	0.00163757	0.214198	5.55265e-06
NOB1	ENSG00000141101	28987	0.175264	0.0014175	0.000536937	0.170623	0.0014175	0.179904	0.000268504
HCCS	ENSG00000004961	3052	0.173997	0.000847056	3.27946e-06	0.206969	1.63973e-06	0.141026	0.000847056
MTURN	ENSG00000180354	222166	0.172976	0.00318463	1.36395e-09	0.0174968	0.00318463	0.328455	6.81974e-10
PATZ1	ENSG00000100105	23598	0.172063	0.00268772	1.0223e-06	0.107249	0.00268772	0.236877	5.11152e-07
PEBP1	ENSG00000089220	5037	0.171814	0.0272542	0.0476398	0.225907	0.0272542	0.11772	0.0241106
PSAT1	ENSG00000135069	29968	0.171688	0.0136766	1.82696e-06	0.238087	9.13481e-07	0.105288	0.0136766
TRPT1	ENSG00000149743	83707	0.171532	0.00405506	0.00067145	0.132606	0.00405506	0.210458	0.000335782
RNF130	ENSG00000113269	55819	0.170343	0.0114631	0.0225119	0.182691	0.0114631	0.157994	0.01132
LAMB1	ENSG00000091136	3912	0.169342	0.000815807	3.22875e-05	0.107144	0.000815807	0.231541	1.61439e-05
RPS15A	ENSG00000134419	6210	0.169289	0.0249807	0.00146913	0.254122	0.000734836	0.0844564	0.0249807
COX4I1	ENSG00000131143	1327	0.168443	0.0269108	4.05982e-05	0.138562	0.0269108	0.198324	2.02993e-05
RALBP1	ENSG00000017797	10928	0.16812	0.00675939	0.00216977	0.173056	0.00675939	0.163183	0.00108547
RASL11B	ENSG00000128045	65997	0.167454	0.0181364	0.00309891	0.0578621	0.0181364	0.277046	0.00155066
CNOT11	ENSG00000158435	55571	0.167209	0.000512567	4.54148e-06	0.0903383	0.000512567	0.24408	2.27074e-06
FAM110B	ENSG00000169122	90362	0.167098	0.000387831	5.96481e-07	0.0991052	0.000387831	0.235092	2.98241e-07
PNP	ENSG00000198805	4860	0.166579	3.08408e-06	9.3728e-07	0.157763	4.6864e-07	0.175394	3.08408e-06
TRIM24	ENSG00000122779	8805	0.166569	0.000274382	0.000308271	0.133517	0.000154148	0.199621	0.000274382
CNPPD1	ENSG00000115649	27013	0.165609	0.00164604	1.75462e-07	0.118716	0.00164604	0.212501	8.77312e-08
IMPA2	ENSG00000141401	3613	0.165414	0.000629373	4.14753e-06	0.11823	0.000629373	0.212599	2.07377e-06
RPS4X	ENSG00000198034	6191	0.165015	0.028679	1.06664e-05	0.190832	0.028679	0.139197	5.33322e-06
CRISPLD1	ENSG00000121005	83690	0.164901	0.000466281	5.27853e-06	0.120187	0.000466281	0.209615	2.63927e-06
RIDA	ENSG00000132541	10247	0.16426	0.00540438	5.55861e-08	-0.00858234	0.00540438	0.337103	2.7793e-08
RPS27A	ENSG00000143947	6233	0.16423	0.000583655	8.90556e-05	0.203044	0.000583655	0.125416	4.45288e-05
COX16	ENSG00000133983	51241	0.163511	0.00803205	7.88222e-05	0.102201	0.00803205	0.224821	3.94119e-05
EIF3H	ENSG00000147677	8667	0.163194	0.0349264	0.00778484	0.201307	0.0349264	0.12508	0.00390002
CPVL	ENSG00000106066	54504	0.162509	0.000527455	5.6696e-06	0.09739	0.000527455	0.227627	2.8348e-06
TWISTNB	ENSG00000105849	221830	0.161964	0.0201916	0.0151636	0.239533	0.0201916	0.0843943	0.00761076
SCIN	ENSG00000006747	85477	0.16101	0.000988111	8.70871e-17	-0.00105073	0.000988111	0.323072	4.35435e-17
FAM221A	ENSG00000188732	340277	0.160562	0.000271095	4.38905e-07	0.0433657	0.000271095	0.277758	2.19452e-07
SEM1	ENSG00000127922	7979	0.160194	0.0361754	0.0160258	0.244687	0.00804528	0.0757001	0.0361754
LLGL2	ENSG00000073350	3993	0.159437	2.23084e-05	1.35078e-09	0.0912953	2.23084e-05	0.227578	6.75391e-10
GNAI1	ENSG00000127955	2770	0.15923	0.000138802	5.2319e-05	0.114234	2.61598e-05	0.204226	0.000138802
TPT1	ENSG00000133112	7178	0.159135	0.00785091	0.000545653	0.197141	0.00785091	0.12113	0.000272864
YPEL2	ENSG00000175155	388403	0.159099	0.000493144	4.84486e-06	0.0417622	0.000493144	0.276436	2.42243e-06
ZCCHC17	ENSG00000121766	51538	0.157397	0.0114528	0.00674941	0.185262	0.00338042	0.129533	0.0114528
DNAJC19	ENSG00000205981	131118	0.157357	0.0139702	0.0108729	0.187775	0.0139702	0.126938	0.0054513
GPRC5C	ENSG00000170412	55890	0.156428	0.00272263	0.00136541	0.122113	0.000682936	0.190742	0.00272263
KDF1	ENSG00000175707	126695	0.156098	1.68953e-08	3.2943e-09	0.0997902	1.68953e-08	0.212406	1.64715e-09
TUBA1C	ENSG00000167553	84790	0.155929	0.00501024	0.0002471	0.207329	0.000123558	0.104528	0.00501024
GOT2	ENSG00000125166	2806	0.155654	0.00462172	0.000696023	0.171749	0.000348072	0.13956	0.00462172
GDE1	ENSG00000006007	51573	0.155262	0.0200678	1.27997e-05	0.117247	0.0200678	0.193276	6.39988e-06
CBR1	ENSG00000159228	873	0.154778	0.000101332	2.58277e-05	0.159328	1.29139e-05	0.150228	0.000101332
BTG1	ENSG00000133639	694	0.154486	0.00763532	0.00802647	0.247354	0.00402132	0.0616176	0.00763532
RPS14	ENSG00000164587	6208	0.15323	0.0208546	0.00321987	0.230181	0.00161123	0.0762792	0.0208546
PMAIP1	ENSG00000141682	5366	0.152024	0.00156229	0.000101213	0.03433	0.00156229	0.269719	5.06078e-05
MTCH2	ENSG00000109919	23788	0.151276	0.0128086	0.0136476	0.197276	0.0128086	0.105276	0.00684725
ESRP1	ENSG00000104413	54845	0.151243	0.00657313	5.89283e-16	0.02336	0.00657313	0.279125	2.94642e-16
EPHX2	ENSG00000120915	2053	0.150982	0.00496137	0.0045077	0.158212	0.0022564	0.143753	0.00496137
RPL22	ENSG00000116251	6146	0.150766	0.0397476	0.0144618	0.186938	0.00725724	0.114594	0.0397476
ARSE	ENSG00000157399	415	0.150678	2.61625e-06	1.62249e-07	0.0753927	2.61625e-06	0.225964	8.11245e-08
TBC1D9	ENSG00000109436	23158	0.149977	0.00940391	1.2855e-08	0.0256201	0.00940391	0.274334	6.42751e-09
GNB2	ENSG00000172354	2783	0.14911	0.0194405	0.0103338	0.178794	0.0194405	0.119427	0.00518034
FGD4	ENSG00000139132	121512	0.148377	0.00323727	3.70204e-12	0.0236171	0.00323727	0.273137	1.85102e-12
ACOT13	ENSG00000112304	55856	0.147847	0.0403162	0.0623278	0.221072	0.0316653	0.0746216	0.0403162
GNAQ	ENSG00000156052	2776	0.147398	0.0304129	0.00133349	0.139756	0.0304129	0.15504	0.000666966
WLS	ENSG00000116729	79971	0.14693	0.0183221	7.49651e-07	0.0498661	0.0183221	0.243995	3.74826e-07
ANKS1A	ENSG00000064999	23294	0.14678	0.0327143	6.44755e-07	0.0244566	0.0327143	0.269103	3.22377e-07
PPID	ENSG00000171497	5481	0.146523	0.00505349	0.000663234	0.15899	0.000331672	0.134057	0.00505349
RIOK2	ENSG00000058729	55781	0.145954	0.0139343	0.00142567	0.131728	0.0139343	0.16018	0.000713088
GIPC1	ENSG00000123159	10755	0.145658	0.0310895	0.00152796	0.111574	0.0310895	0.179743	0.000764273
FRA10AC1	ENSG00000148690	118924	0.145359	0.00544079	4.35369e-05	0.208675	2.17687e-05	0.0820435	0.00544079
SLC12A2	ENSG00000064651	6558	0.145339	0.000256503	0.000261126	0.081251	0.000256503	0.209428	0.000130572
ADGRF1	ENSG00000153292	266977	0.14509	1.24511e-05	2.99182e-12	0.043423	1.24511e-05	0.246758	1.49591e-12
TESMIN	ENSG00000132749	9633	0.144919	3.31501e-09	8.91789e-13	0.108824	4.45895e-13	0.181014	3.31501e-09
FAM171A1	ENSG00000148468	221061	0.144757	5.09629e-05	1.51167e-05	0.144303	5.09629e-05	0.145211	7.5584e-06
GBE1	ENSG00000114480	2632	0.144607	0.0117428	0.00371418	0.130803	0.00185882	0.15841	0.0117428
SORBS2	ENSG00000154556	8470	0.144502	0.0133816	9.88463e-11	0.20447	4.94232e-11	0.0845336	0.0133816
HOXA11-AS	ENSG00000240990		0.143596	0.00528076	6.77642e-05	0.134448	3.38827e-05	0.152744	0.00528076
FAM96B	ENSG00000166595	51647	0.14277	0.0305547	0.0103924	0.221768	0.00520978	0.063771	0.0305547
PIK3C2A	ENSG00000011405	5286	0.142711	0.0105679	0.00060055	0.160765	0.00030032	0.124658	0.0105679
TRIM38	ENSG00000112343	10475	0.142541	0.00408415	0.00779222	0.210524	0.00390373	0.0745586	0.00408415
SLC35F2	ENSG00000110660	54733	0.141113	1.44352e-05	1.78844e-08	0.125961	8.9422e-09	0.156266	1.44352e-05
TPMT	ENSG00000137364	7172	0.141011	0.00130673	0.00250416	0.137018	0.00130673	0.145004	0.00125287
RDH11	ENSG00000072042	51109	0.140478	0.00237657	0.00100374	0.145847	0.00237657	0.13511	0.000501995
SLC2A11	ENSG00000133460	66035	0.140436	0.000899439	4.18104e-05	0.123482	0.000899439	0.15739	2.09054e-05
ZFHX3	ENSG00000140836	388289	0.140412	0.0080076	0.00194745	0.123072	0.0080076	0.157752	0.000974199
RNF43	ENSG00000108375	54894	0.140141	0.000450007	2.80765e-07	0.0604668	0.000450007	0.219816	1.40383e-07
IVNS1ABP	ENSG00000116679	10625	0.140033	0.00835845	0.000109044	0.164239	5.45234e-05	0.115828	0.00835845
RPS16	ENSG00000105193	6217	0.140017	0.0316199	0.00654532	0.210437	0.00327803	0.0695976	0.0316199
SESTD1	ENSG00000187231	91404	0.139185	0.00116714	0.00222887	0.115141	0.00111506	0.16323	0.00116714
OPA1	ENSG00000198836	4976	0.138946	0.0113585	0.00589456	0.125119	0.0113585	0.152772	0.00295164
UGT8	ENSG00000174607	7368	0.138799	0.0269424	1.40012e-05	0.0792138	0.0269424	0.198384	7.00062e-06
TMEM213	ENSG00000214128	155006	0.138773	3.57257e-13	2.65047e-14	0.0319453	1.32524e-14	0.2456	3.57257e-13
CDC37L1	ENSG00000106993	55664	0.138755	0.00369826	2.05534e-05	0.067406	0.00369826	0.210104	1.02768e-05
BCL2L12	ENSG00000126453	83596	0.138154	0.0474115	0.000832298	0.205441	0.000416236	0.0708664	0.0474115
MLLT3	ENSG00000171843	4300	0.137905	0.0202431	3.3183e-07	0.038478	0.0202431	0.237332	1.65915e-07
BICC1	ENSG00000122870	80114	0.137452	0.00426046	7.97776e-06	-0.0171787	0.00426046	0.292082	3.98889e-06
SCML1	ENSG00000047634	6322	0.137413	0.0270071	0.00855672	0.201151	0.00428755	0.073675	0.0270071
SDHAF3	ENSG00000196636	57001	0.136775	0.0406646	0.00437492	0.208958	0.00218986	0.0645923	0.0406646
NPM1	ENSG00000181163	4869	0.136637	0.0118141	0.0218551	0.167521	0.0109879	0.105753	0.0118141
FOXJ1	ENSG00000129654	2302	0.136571	3.30963e-07	3.1355e-10	0.0465499	3.30963e-07	0.226593	1.56775e-10
ACAA2	ENSG00000167315	10449	0.136314	0.0221851	0.008875	0.106182	0.00444739	0.166445	0.0221851
RAB38	ENSG00000123892	23682	0.135878	2.11661e-05	7.33229e-10	0.11237	3.66614e-10	0.159387	2.11661e-05
GATA3-AS1	ENSG00000197308		0.135217	0.00624982	1.21318e-12	0.0287663	0.00624982	0.241667	6.06591e-13
ZNF33A	ENSG00000189180	7581	0.134953	0.0137337	0.000871901	0.190628	0.000436045	0.0792778	0.0137337
ATG5	ENSG00000057663	9474	0.134092	0.0406164	0.00194827	0.0534677	0.0406164	0.214717	0.000974608
SLC39A1	ENSG00000143570	27173	0.134084	0.0470233	0.00123785	0.103284	0.0470233	0.164885	0.000619116
SYS1	ENSG00000204070	90196	0.133639	0.0478816	0.000211284	0.0493458	0.0478816	0.217931	0.000105647
KRAS	ENSG00000133703	3845	0.133028	0.00505732	0.00857332	0.138068	0.00505732	0.127987	0.00429589
MTFR1	ENSG00000066855	9650	0.13082	0.00192709	2.27978e-05	0.0633303	0.00192709	0.198309	1.1399e-05
MRPS12	ENSG00000128626	6183	0.130502	0.0152304	3.77771e-05	0.0940646	0.0152304	0.166939	1.88888e-05
AKR1A1	ENSG00000117448	10327	0.129323	0.03796	0.0200364	0.181548	0.0100689	0.0770983	0.03796
TMED3	ENSG00000166557	23423	0.127875	0.0166287	0.0079896	0.134418	0.0166287	0.121333	0.00400281
ANKRD37	ENSG00000186352	353322	0.127692	0.0185116	0.00459251	0.173505	0.0022989	0.0818783	0.0185116
MAL2	ENSG00000147676	114569	0.127097	0.00203159	0.000407553	0.115932	0.00203159	0.138261	0.000203797
CNN2	ENSG00000064666	1265	0.126444	0.0395947	5.61492e-05	0.0224968	0.0395947	0.23039	2.8075e-05
UBAC2	ENSG00000134882	337867	0.1264	0.0297022	0.00440661	0.0681029	0.0297022	0.184697	0.00220574
TMEM125	ENSG00000179178	128218	0.126221	0.00726594	1.54357e-09	0.0335914	0.00726594	0.21885	7.71786e-10
USP39	ENSG00000168883	10713	0.125078	0.00277383	0.00230475	0.130124	0.00277383	0.120033	0.00115304
MAPKAPK3	ENSG00000114738	7867	0.124814	0.0305778	0.0450495	0.158663	0.0227843	0.0909643	0.0305778
DZIP1	ENSG00000134874	22873	0.124441	0.0250678	0.000179986	0.136516	8.99972e-05	0.112366	0.0250678
TCAF1	ENSG00000198420	9747	0.123062	0.00922521	0.00707123	0.162661	0.00354189	0.0834632	0.00922521
EIPR1	ENSG00000032389	7260	0.122902	0.00587421	0.00816449	0.108549	0.00409061	0.137256	0.00587421
ZNF627	ENSG00000198551	199692	0.122336	0.0101042	8.28509e-08	0.197531	4.14255e-08	0.0471411	0.0101042
MAGI1	ENSG00000151276	9223	0.122227	0.00808353	0.000466383	0.142681	0.000233219	0.101773	0.00808353
KIF9	ENSG00000088727	64147	0.122145	0.0293413	0.00300221	0.0996009	0.00150223	0.144689	0.0293413
WDR18	ENSG00000065268	57418	0.121705	0.0209782	0.00268568	0.120816	0.00134374	0.122594	0.0209782
BID	ENSG00000015475	637	0.121411	0.00412402	7.748e-05	0.102482	3.87408e-05	0.14034	0.00412402
NPHP1	ENSG00000144061	4867	0.120829	0.012638	0.000436411	0.102826	0.000218229	0.138831	0.012638
SEC13	ENSG00000157020	6396	0.12079	0.0254022	0.00200415	0.101453	0.0254022	0.140127	0.00100258
KITLG	ENSG00000049130	4254	0.120431	1.46837e-05	1.47311e-08	0.0254908	1.46837e-05	0.215371	7.36553e-09
CTSH	ENSG00000103811	1512	0.119964	0.000271207	0.000369917	0.0806562	0.000271207	0.159272	0.000184976
IGF2BP3	ENSG00000136231	10643	0.118994	0.0176992	0.0234783	0.150419	0.0176992	0.0875698	0.0118089
APH1A	ENSG00000117362	51107	0.11863	0.0190886	0.0202295	0.184327	0.0101664	0.0529334	0.0190886
ZNF443	ENSG00000180855	10224	0.117601	8.86684e-05	4.04597e-07	0.0720577	2.02298e-07	0.163144	8.86684e-05
OLA1	ENSG00000138430	29789	0.117516	0.02864	0.0493262	0.167355	0.02864	0.0676777	0.024975
SPIN2B	ENSG00000186787	474343	0.117327	0.0322545	2.2739e-05	0.0381563	0.0322545	0.196498	1.13696e-05
PRR14	ENSG00000156858	78994	0.117108	0.00758382	0.00279207	0.138356	0.00139701	0.0958594	0.00758382
C11orf49	ENSG00000149179	79096	0.115972	0.041351	0.00554411	0.15107	0.00277591	0.0808737	0.041351
ARMT1	ENSG00000146476	79624	0.115901	0.000770893	5.04433e-05	0.0185983	0.000770893	0.213205	2.5222e-05
TYMS	ENSG00000176890	7298	0.115795	0.0367235	1.43741e-06	0.385618	7.18706e-07	-0.154027	0.0367235
ZNF33B	ENSG00000196693	7582	0.114799	0.00335477	0.000213493	0.147347	0.000106752	0.0822517	0.00335477
YWHAG	ENSG00000170027	7532	0.114646	0.0486158	0.0181555	0.145382	0.00911933	0.0839099	0.0486158
BDH2	ENSG00000164039	56898	0.113916	0.0321201	0.0457768	0.152864	0.0231565	0.0749673	0.0321201
ZC3HAV1	ENSG00000105939	56829	0.11317	0.000577047	4.32325e-05	0.0186808	0.000577047	0.207659	2.16165e-05
DALRD3	ENSG00000178149	55152	0.112254	0.027403	0.00226726	0.158374	0.00113427	0.0661343	0.027403
MAP3K1	ENSG00000095015	4214	0.112005	0.0132992	0.01613	0.0444994	0.00809778	0.17951	0.0132992
BPGM	ENSG00000172331	669	0.111882	0.0462207	5.41085e-05	0.00960516	0.0462207	0.214158	2.70546e-05
ALDH7A1	ENSG00000164904	501	0.111674	0.019354	0.00271804	0.126905	0.00135994	0.0964429	0.019354
FILIP1L	ENSG00000168386	11259	0.111522	0.0477102	0.000177036	-0.00635907	0.0477102	0.229403	8.85217e-05
LMBRD1	ENSG00000168216	55788	0.111057	0.00573664	4.55875e-10	-0.00478793	0.00573664	0.226903	2.27938e-10
DPEP1	ENSG00000015413	1800	0.110742	0.0396632	1.98326e-08	-0.00151592	0.0396632	0.223	9.91628e-09
TMEM159	ENSG00000011638	57146	0.110451	0.00460357	1.21769e-07	0.0181265	0.00460357	0.202775	6.08844e-08
FAM107B	ENSG00000065809	83641	0.11032	0.0270526	9.64338e-05	0.141365	4.82181e-05	0.0792754	0.0270526
ATP10D	ENSG00000145246	57205	0.110181	0.00555315	0.000178017	0.038715	8.90126e-05	0.181647	0.00555315
RPL3	ENSG00000100316	6122	0.109694	0.020821	0.0187802	0.141179	0.020821	0.0782088	0.00943461
EFNA4	ENSG00000243364	1945	0.109368	0.000821538	0.000165351	0.0653085	0.000821538	0.153427	8.2679e-05
IWS1	ENSG00000163166	55677	0.109349	0.0330293	0.00285426	0.0851936	0.0330293	0.133504	0.00142815
CD83	ENSG00000112149	9308	0.108997	0.000848747	0.00156452	0.0304103	0.000782564	0.187583	0.000848747
NUDT22	ENSG00000149761	84304	0.108401	0.0227503	0.0109301	0.116614	0.00548005	0.100188	0.0227503
ATPAF2	ENSG00000171953	91647	0.107853	0.0201741	0.00534804	0.0851141	0.0201741	0.130592	0.00267761
MTSS1	ENSG00000170873	9788	0.107803	0.0200022	0.000618195	0.160121	0.000309145	0.055486	0.0200022
LRRC61	ENSG00000127399	65999	0.107569	0.0239296	0.033889	0.144793	0.0239296	0.0703456	0.0170905
KATNA1	ENSG00000186625	11104	0.106617	0.0179107	0.0152669	0.0383844	0.0179107	0.17485	0.00766283
PRKAB1	ENSG00000111725	5564	0.106478	0.00816245	5.38545e-05	0.0775288	0.00816245	0.135427	2.69276e-05
CDK7	ENSG00000134058	1022	0.106171	0.000318912	3.02123e-05	0.0574206	1.51062e-05	0.154921	0.000318912
CAPG	ENSG00000042493	822	0.105863	0.00309914	0.00356956	0.138174	0.00178638	0.0735528	0.00309914
NFXL1	ENSG00000170448	152518	0.104918	0.0127226	6.30942e-06	0.136623	3.15472e-06	0.0732123	0.0127226
RCC2	ENSG00000179051	55920	0.104877	0.00442539	0.0021516	0.145689	0.00107638	0.0640649	0.00442539
TP53I3	ENSG00000115129	9540	0.103899	0.0142227	4.45105e-06	-0.0389568	0.0142227	0.246755	2.22553e-06
POC1B	ENSG00000139323	282809	0.103815	0.00218128	9.53446e-05	0.0467588	0.00218128	0.160871	4.76735e-05
FNBP1L	ENSG00000137942	54874	0.103467	0.0272486	0.000867679	0.0420343	0.0272486	0.1649	0.000433934
FAM177A1	ENSG00000151327	283635	0.103464	0.0176194	0.0163709	0.123659	0.00821921	0.0832698	0.0176194
POLR3D	ENSG00000168495	661	0.103228	0.0331625	0.00489841	0.162958	0.00245221	0.0434978	0.0331625
SNRNP27	ENSG00000124380	11017	0.102837	0.0434592	0.00468464	0.0816093	0.0434592	0.124065	0.00234507
GSKIP	ENSG00000100744	51527	0.102786	0.00111941	0.000345103	0.0516575	0.00111941	0.153915	0.000172567
EVA1A	ENSG00000115363	84141	0.102587	0.00595439	0.0024038	0.0620603	0.00120262	0.143113	0.00595439
RPF2	ENSG00000197498	84154	0.102544	0.0461325	0.0210902	0.122388	0.0106013	0.0826994	0.0461325
ARG2	ENSG00000081181	384	0.102442	0.0052567	9.52834e-09	0.085477	4.76417e-09	0.119407	0.0052567
CLN8	ENSG00000182372	2055	0.10189	0.0336107	0.000392681	0.155293	0.00019636	0.0484873	0.0336107
NCALD	ENSG00000104490	83988	0.101637	0.0320828	0.000437837	0.0192158	0.0320828	0.184058	0.000218942
CDC42SE1	ENSG00000197622	56882	0.101623	0.0259407	0.0233103	0.100963	0.0259407	0.102283	0.0117239
EPS8	ENSG00000151491	2059	0.100969	0.01843	0.0103716	0.0153683	0.01843	0.18657	0.00519929
DHTKD1	ENSG00000181192	55526	0.10087	0.00238809	0.00186357	0.0696776	0.00238809	0.132062	0.000932219
FUNDC1	ENSG00000069509	139341	0.100825	0.0429181	0.00044478	0.0515837	0.0429181	0.150065	0.000222415
PITPNA-AS1	ENSG00000236618		0.100175	0.0152123	0.00990019	0.0807978	0.0152123	0.119553	0.00496241
IPO5	ENSG00000065150	3843	0.0999717	0.045739	0.0571947	0.109374	0.0290184	0.0905697	0.045739
WDR73	ENSG00000177082	84942	0.0997199	0.0252611	0.010615	0.0587303	0.0252611	0.14071	0.00532166
SMUG1	ENSG00000123415	23583	0.0988546	0.0184271	0.00889067	0.0803337	0.0184271	0.117376	0.00445526
ARHGEF16	ENSG00000130762	27237	0.0985951	0.00415616	5.98514e-09	0.0107871	0.00415616	0.186403	2.99257e-09
SHMT1	ENSG00000176974	6470	0.0981179	0.00119767	1.44779e-05	0.112915	7.23898e-06	0.0833209	0.00119767
NCOA2	ENSG00000140396	10499	0.0977816	0.0120037	5.35558e-05	0.0341114	0.0120037	0.161452	2.67782e-05
RPL13A	ENSG00000142541	23521	0.0974233	0.0462862	0.0293447	0.125483	0.0462862	0.0693639	0.0147816
RABL2A	ENSG00000144134	11159	0.0971107	0.0039742	0.00112105	0.10712	0.000560683	0.0871013	0.0039742
LRIF1	ENSG00000121931	55791	0.0967721	0.0143787	0.00484931	0.077403	0.0143787	0.116141	0.0024276
HSD17B7	ENSG00000132196	51478	0.0959212	0.00642733	0.000743647	0.0502574	0.00642733	0.141585	0.000371893
TUBA1B	ENSG00000123416	10376	0.0956022	8.7395e-05	8.28888e-12	0.803318	8.7395e-05	-0.612114	4.14444e-12
MXD1	ENSG00000059728	4084	0.0955553	0.000746726	0.00011329	0.0716162	5.66467e-05	0.119494	0.000746726
MRPS35	ENSG00000061794	60488	0.0949485	0.00661708	0.0106463	0.097139	0.00661708	0.0927579	0.00533741
METAP1	ENSG00000164024	23173	0.094818	0.0208391	0.00843112	0.104835	0.00422448	0.0848009	0.0208391
TNNT1	ENSG00000105048	7138	0.0945232	0.00969397	8.31112e-07	-0.0400522	0.00969397	0.229099	4.15556e-07
PDGFA	ENSG00000197461	5154	0.0944774	0.0201597	0.0181585	0.10014	0.00912087	0.0888152	0.0201597
CNDP2	ENSG00000133313	55748	0.0943504	0.0283149	0.0491667	0.060212	0.0283149	0.128489	0.0248932
EIF4E2	ENSG00000135930	9470	0.0935557	0.0357922	0.0444966	0.119282	0.0357922	0.0678297	0.0225015
GLIS3	ENSG00000107249	169792	0.093363	0.005537	1.84418e-07	0.0908591	9.22091e-08	0.0958669	0.005537
RPS19BP1	ENSG00000187051	91582	0.0931008	0.0374783	0.0528857	0.120343	0.0374783	0.065859	0.026802
TBC1D1	ENSG00000065882	23216	0.0930721	0.0284413	0.0528445	0.087348	0.0284413	0.0987963	0.0267809
CSPP1	ENSG00000104218	79848	0.092602	0.0376536	0.00555626	0.0939741	0.002782	0.0912298	0.0376536
CAPN1	ENSG00000014216	823	0.0920732	0.00168989	0.00150292	0.0538715	0.00168989	0.130275	0.000751744
C1orf54	ENSG00000118292	79630	0.0917736	0.0392292	0.0290971	0.115767	0.0146559	0.0677802	0.0392292
C3orf14	ENSG00000114405	57415	0.0908585	0.0155555	0.000700237	0.0218706	0.0155555	0.159846	0.00035018
CCDC32	ENSG00000128891	90416	0.0901925	0.0391585	0.0375131	0.129907	0.0189359	0.0504778	0.0391585
UTP14A	ENSG00000156697	10813	0.0901798	0.0313014	0.000511016	0.104546	0.000255541	0.0758134	0.0313014
TMEM41A	ENSG00000163900	90407	0.0899009	0.0275298	0.00684629	0.0379364	0.0275298	0.141865	0.00342902
MST1	ENSG00000173531	4485	0.0893498	0.01464	0.01754	0.0418279	0.01464	0.136872	0.0088088
ZNF799	ENSG00000196466	90576	0.0887799	0.00190804	0.00107669	0.0589721	0.00190804	0.118588	0.000538489
HDHD3	ENSG00000119431	81932	0.0882126	0.0298235	9.97057e-05	-0.0170466	0.0298235	0.193472	4.98541e-05
DNAL4	ENSG00000100246	10126	0.0873541	0.0299131	0.00447925	0.0799797	0.0299131	0.0947285	0.00224214
DMAC2	ENSG00000105341	55101	0.0867724	0.0481444	0.0717845	0.13529	0.0481444	0.0382543	0.0365606
FAM98B	ENSG00000171262	283742	0.0865324	0.00131717	0.00224306	0.03374	0.00131717	0.139325	0.00112216
TMEM11	ENSG00000178307	8834	0.0862392	0.0447191	0.0633368	0.0837389	0.0447191	0.0887395	0.0321864
IPO8	ENSG00000133704	10526	0.0858805	0.0394154	0.00789908	0.0941899	0.00395737	0.077571	0.0394154
AIG1	ENSG00000146416	51390	0.0853271	0.0369121	0.0366424	0.0485434	0.0184922	0.122111	0.0369121
EMD	ENSG00000102119	2010	0.0849791	0.0287224	0.0469954	0.0970684	0.0287224	0.0728898	0.0237804
DRAM2	ENSG00000156171	128338	0.0846678	0.0495912	0.00948088	0.135949	0.00475173	0.0333869	0.0495912
PDHX	ENSG00000110435	8050	0.0842699	0.0431161	0.0404961	0.0974385	0.0204573	0.0711014	0.0431161
PGM2L1	ENSG00000165434	283209	0.0836399	0.0123582	0.00286697	0.0234947	0.0123582	0.143785	0.00143451
STXBP3	ENSG00000116266	6814	0.0831579	0.0270058	0.0135679	0.0636034	0.0270058	0.102712	0.0068071
STK38	ENSG00000112079	11329	0.0824763	0.0306211	0.0126003	0.0142017	0.0306211	0.150751	0.00632013
BRCC3	ENSG00000185515	79184	0.0810319	0.0189461	0.00125028	0.0925101	0.000625337	0.0695537	0.0189461
GLA	ENSG00000102393	2717	0.0807536	0.00780931	0.000737478	0.0576298	0.000368807	0.103877	0.00780931
JMJD6	ENSG00000070495	23210	0.0805839	0.0263693	0.000361723	0.0612805	0.000180878	0.0998873	0.0263693
WARS2	ENSG00000116874	10352	0.080538	0.0132466	0.00124561	0.0148855	0.0132466	0.146191	0.000623
RTKN	ENSG00000114993	6242	0.0804126	0.00696351	0.00363617	0.0288922	0.00696351	0.131933	0.00181974
TWF1	ENSG00000151239	5756	0.0802889	0.00969152	0.0121037	0.0954423	0.00607029	0.0651354	0.00969152
ATG14	ENSG00000126775	22863	0.0802093	0.0258258	0.0309314	0.126973	0.0155872	0.0334453	0.0258258
COX19	ENSG00000240230	90639	0.0801099	0.00698071	0.00739562	0.0943845	0.00370467	0.0658354	0.00698071
MAN2A1	ENSG00000112893	4124	0.0796312	0.00315967	0.00611485	0.0403833	0.00306211	0.118879	0.00315967
AFG3L2	ENSG00000141385	10939	0.0794223	0.0465001	0.00502582	0.0337264	0.0465001	0.125118	0.00251608
BAG6	ENSG00000204463	7917	0.0792519	0.0315481	0.0279012	0.114033	0.0140493	0.0444705	0.0315481
RAB9A	ENSG00000123595	9367	0.0792264	0.00582978	0.00633032	0.0627175	0.00582978	0.0957353	0.00317018
WDR91	ENSG00000105875	29062	0.0781921	0.000792369	0.000286358	0.0300669	0.000792369	0.126317	0.000143189
UHMK1	ENSG00000152332	127933	0.0781448	0.0182882	0.00125857	0.0618592	0.000629483	0.0944303	0.0182882
BCL2L13	ENSG00000099968	23786	0.0777406	0.0354644	0.0228497	0.0657119	0.0354644	0.0897694	0.0114908
CAMKMT	ENSG00000143919	79823	0.0766446	0.0169758	0.00273272	0.0415096	0.0169758	0.11178	0.0013673
MIEN1	ENSG00000141741	84299	0.0764886	0.0423953	0.077084	0.0971142	0.0393148	0.055863	0.0423953
INTS13	ENSG00000064102	55726	0.0760846	0.02954	0.00564593	0.0332367	0.02954	0.118933	0.00282696
GSTM4	ENSG00000168765	2948	0.0755998	0.0293347	0.00535583	0.0371302	0.0293347	0.114069	0.00268151
CAAP1	ENSG00000120159	79886	0.0751617	0.0335815	0.0619787	0.0558329	0.031485	0.0944904	0.0335815
FTSJ3	ENSG00000108592	117246	0.0717068	0.0428164	0.0325338	0.0493104	0.0164014	0.0941032	0.0428164
DYM	ENSG00000141627	54808	0.0716449	0.0164808	0.00261169	0.0928783	0.0013067	0.0504115	0.0164808
DNAJC2	ENSG00000105821	27000	0.0715352	0.0468131	0.0247165	0.0170543	0.0468131	0.126016	0.0124355
SPATC1L	ENSG00000160284	84221	0.071455	0.0193914	0.0129012	0.0635678	0.0193914	0.0793423	0.00647155
FAM104A	ENSG00000133193	84923	0.0710894	0.0479893	0.0813676	0.0763934	0.0415469	0.0657854	0.0479893
APEH	ENSG00000164062	327	0.0704777	0.0299022	0.0254506	0.0308879	0.0299022	0.110067	0.0128073
METTL2A	ENSG00000087995	339175	0.0703535	0.0190778	0.020263	0.0568465	0.0101833	0.0838606	0.0190778
CINP	ENSG00000100865	51550	0.0695157	0.0359536	0.0462307	0.0524297	0.0233889	0.0866017	0.0359536
ARHGEF28	ENSG00000214944	64283	0.0686703	0.0217727	0.00195811	0.0609419	0.000979535	0.0763988	0.0217727
SLC35B4	ENSG00000205060	84912	0.0677913	0.0338186	0.0213603	0.062967	0.0107378	0.0726157	0.0338186
ARL8B	ENSG00000134108	55207	0.0674455	0.0330658	0.00764013	0.019862	0.0330658	0.115029	0.00382739
PRKAA2	ENSG00000162409	5563	0.0674156	0.0487307	0.0457075	0.0260287	0.023121	0.108803	0.0487307
HMGB3	ENSG00000029993	3149	0.0669986	0.0143175	0.000410751	0.422733	0.000205397	-0.288736	0.0143175
SAV1	ENSG00000151748	60485	0.0668532	0.0132243	0.0119328	0.0836298	0.0059843	0.0500766	0.0132243
OAT	ENSG00000065154	4942	0.0668293	0.0398687	0.0576255	0.0567336	0.0292403	0.076925	0.0398687
THG1L	ENSG00000113272	54974	0.0663217	0.0158385	0.0170995	0.0303558	0.0085866	0.102288	0.0158385
RHOT1	ENSG00000126858	55288	0.0658646	0.0248094	0.0129183	-0.00558406	0.0248094	0.137313	0.00648017
BTBD7	ENSG00000011114	55727	0.0658273	0.0448913	0.0240441	0.0108598	0.0448913	0.120795	0.0120952
SNX29	ENSG00000048471	92017	0.0656856	0.013862	0.000895681	0.0225174	0.000447941	0.108854	0.013862
IRS2	ENSG00000185950	8660	0.06436	0.0235125	0.0167505	0.0512168	0.0235125	0.0775031	0.00841062
LRRC49	ENSG00000137821	54839	0.0641854	0.0124228	0.00169008	0.0536493	0.000845398	0.0747214	0.0124228
COG1	ENSG00000166685	9382	0.0638391	0.0216525	0.00422725	0.0162218	0.0216525	0.111456	0.00211586
AP5M1	ENSG00000053770	55745	0.0633296	0.0126884	0.0138328	0.0568128	0.00694049	0.0698465	0.0126884
BEX5	ENSG00000184515	340542	0.0626962	0.0364731	0.0010125	0.0900734	0.000506378	0.035319	0.0364731
NAA15	ENSG00000164134	80155	0.0618501	0.0211643	0.0018586	0.112263	0.00092973	0.0114377	0.0211643
YKT6	ENSG00000106636	10652	0.0614688	0.0302742	0.0265408	0.0502546	0.0302742	0.072683	0.0133597
HMGB2	ENSG00000164104	3148	0.0606768	0.000756812	5.45789e-06	0.628804	2.72895e-06	-0.507451	0.000756812
DCAF16	ENSG00000163257	54876	0.060359	0.0455428	0.0832201	0.0095075	0.0455428	0.11121	0.0425138
VAPB	ENSG00000124164	9217	0.0602658	0.0421686	0.00806006	0.0254722	0.0421686	0.0950594	0.00403818
VMA21	ENSG00000160131	203547	0.059696	0.0289049	0.0232947	0.0691273	0.011716	0.0502647	0.0289049
FRMD4A	ENSG00000151474	55691	0.0594672	0.0381155	0.0610588	0.0833055	0.0310102	0.0356289	0.0381155
CASP6	ENSG00000138794	839	0.0592153	0.0188128	0.00778828	0.053454	0.00390175	0.0649766	0.0188128
RBM28	ENSG00000106344	55131	0.0587563	0.0451917	0.0126493	0.0559485	0.00634476	0.0615642	0.0451917
NAT9	ENSG00000109065	26151	0.0587161	0.0471898	0.00866741	0.0262778	0.0471898	0.0911545	0.00434313
SMIM8	ENSG00000111850	57150	0.0571596	0.0364117	0.0412097	0.0308646	0.0364117	0.0834547	0.0208216
TRPS1	ENSG00000104447	7227	0.0570695	0.0207089	0.00749243	0.018218	0.0207089	0.095921	0.00375326
MLLT11	ENSG00000213190	10962	0.05594	0.000882049	0.000107827	0.491285	5.39152e-05	-0.379405	0.000882049
ZNF567	ENSG00000189042	163081	0.0555582	0.0116586	0.00043177	0.081691	0.000215908	0.0294253	0.0116586
TP53	ENSG00000141510	7157	0.0555449	0.0440747	0.0356366	0.0297001	0.0440747	0.0813896	0.0179799
PTRH2	ENSG00000141378	51651	0.0548713	0.0374078	0.00294382	0.00660555	0.0374078	0.103137	0.00147299
NPEPPS	ENSG00000141279	9520	0.0543027	0.0421315	0.0224202	0.0651459	0.0421315	0.0434595	0.0112737
TPX2	ENSG00000088325	22974	0.0530518	0.0364587	1.12635e-05	0.266453	5.63176e-06	-0.16035	0.0364587
MARVELD2	ENSG00000152939	153562	0.0529829	0.0406529	0.0251754	0.0345788	0.0406529	0.071387	0.0126679
NEK9	ENSG00000119638	91754	0.052585	0.023848	0.0186207	0.0316021	0.023848	0.073568	0.00935408
GOT1	ENSG00000120053	2805	0.0520066	0.0489514	0.00317681	0.0509536	0.00158967	0.0530595	0.0489514
TENT4B	ENSG00000121274	64282	0.0511081	0.0300481	0.00861907	0.0378208	0.00431886	0.0643955	0.0300481
MSANTD4	ENSG00000170903	84437	0.0506262	0.0497995	0.0264693	0.0264496	0.0497995	0.0748028	0.0133234
QSOX1	ENSG00000116260	5768	0.0494695	0.0286313	0.0124342	0.0565886	0.00623654	0.0423504	0.0286313
QTRT2	ENSG00000151576	79691	0.0494525	0.0317215	0.0468308	0.0341405	0.0317215	0.0647644	0.0236961
MED29	ENSG00000063322	55588	0.0481724	0.0373328	0.0568689	0.0448739	0.0373328	0.0514708	0.0288506
RABL2B	ENSG00000079974	11158	0.0479691	0.043688	0.0697168	0.0294628	0.043688	0.0664755	0.0354881
DEK	ENSG00000124795	7913	0.0466	0.00332772	0.00503624	0.363216	0.00332772	-0.270016	0.0025213
SNTB2	ENSG00000168807	6645	0.0456142	0.0345984	0.0389656	0.0272562	0.0196764	0.0639722	0.0345984
DNAJC24	ENSG00000170946	120526	0.0453183	0.0178416	0.00840094	-0.00915275	0.0178416	0.0997893	0.00420933
BTBD10	ENSG00000148925	84280	0.0441837	0.00539671	0.000204671	0.0566447	0.000102341	0.0317228	0.00539671
SAAL1	ENSG00000166788	113174	0.0435825	0.0455557	0.0353814	0.0228309	0.0455557	0.0643341	0.01785
LIPA	ENSG00000107798	3988	0.0423042	0.0322882	0.0140092	0.00862129	0.0322882	0.075987	0.00702929
DLEU1	ENSG00000176124	10301	0.0409315	0.047792	0.0724173	0.0167079	0.0368891	0.065155	0.047792
HDAC8	ENSG00000147099	55869	0.0402678	0.0426984	0.0106033	0.0250879	0.0426984	0.0554476	0.00531579
TMTC3	ENSG00000139324	160418	0.0394913	0.0268258	0.0255132	-0.00911648	0.0268258	0.0880991	0.012839
NMRAL1	ENSG00000153406	57407	0.0385143	0.0118292	0.0220613	0.012305	0.0110922	0.0647237	0.0118292
NAMPT	ENSG00000105835	10135	0.0383955	0.0318743	0.0349733	0.0181581	0.0318743	0.058633	0.0176423
SECISBP2	ENSG00000187742	79048	0.0373285	0.0442945	0.0822091	0.0881014	0.0442945	-0.0134445	0.0419859
GTPBP8	ENSG00000163607	29083	0.0372567	0.0340586	0.00331566	-0.00822548	0.0340586	0.0827389	0.00165921
ADGRG2	ENSG00000173698	10149	0.0367035	0.000426464	2.31753e-12	0.368883	1.15876e-12	-0.295476	0.000426464
VPS26C	ENSG00000157538	10311	0.0352205	0.0460441	0.0235359	-0.0432889	0.0460441	0.11373	0.011838
ULK3	ENSG00000140474	25989	0.0347077	0.0418062	0.0336672	0.00378175	0.0418062	0.0656337	0.0169777
MCCC1	ENSG00000078070	56922	0.0339909	0.0388862	0.0388688	0.0242782	0.0388862	0.0437035	0.019627
TMEM231	ENSG00000205084	79583	0.0337252	0.00663646	0.00878457	0.0211495	0.00440197	0.0463009	0.00663646
BEX1	ENSG00000133169	55859	0.0295206	0.0367612	4.35116e-05	0.319574	2.1756e-05	-0.260533	0.0367612
ETV5	ENSG00000244405	2119	0.0292054	0.0307511	0.0279122	0.020523	0.0140549	0.0378877	0.0307511
GSPT2	ENSG00000189369	23708	0.0291424	0.0435035	0.0286513	0.0917355	0.0144298	-0.0334507	0.0435035
E2F4	ENSG00000205250	1874	0.0247238	0.0426873	0.0777795	0.0073205	0.0426873	0.0421271	0.0396769
ASL	ENSG00000126522	435	0.0240126	0.0422064	0.0203069	-0.0391759	0.0422064	0.0872011	0.0102055
TUBA1A	ENSG00000167552	7846	0.0228959	0.000114884	8.26085e-11	0.558182	0.000114884	-0.512391	4.13043e-11
SLC8A1	ENSG00000183023	6546	0.0196685	0.0369422	0.0276905	-0.0115601	0.0139425	0.050897	0.0369422
PPAT	ENSG00000128059	5471	0.0183967	0.0431507	0.00351885	0.0282118	0.00176098	0.00858171	0.0431507
ZNF720	ENSG00000197302	124411	0.0158194	0.0461334	0.0647786	-0.00737558	0.0461334	0.0390145	0.0329315
NPC2	ENSG00000119655	10577	0.0128133	0.0316073	1.36143e-07	-0.290286	0.0316073	0.315913	6.80714e-08
FADS1	ENSG00000149485	3992	0.009413	0.00690944	0.0063987	0.372605	0.00320448	-0.353779	0.00690944
FANCA	ENSG00000187741	2175	0.00655868	0.0145529	2.02656e-05	0.215975	1.01329e-05	-0.202858	0.0145529
CENPH	ENSG00000153044	64946	0.00627636	0.00715741	1.12353e-06	0.254607	5.61766e-07	-0.242055	0.00715741
CCDC34	ENSG00000109881	91057	0.00544672	0.0460862	0.000201629	0.236367	0.00010082	-0.225474	0.0460862
ASPM	ENSG00000066279	259266	0.00541404	0.00947165	8.41016e-05	0.269627	4.20517e-05	-0.258799	0.00947165
SERF2	ENSG00000140264	10169	0.00382125	0.0179351	0.00084588	-0.177376	0.0179351	0.185018	0.00042303
FAM111A	ENSG00000166801	63901	-0.000727118	0.0331257	0.0250623	0.141476	0.0126107	-0.142931	0.0331257
IL17RD	ENSG00000144730	54756	-0.000806097	0.0453469	0.00122088	0.211852	0.000610626	-0.213465	0.0453469
CC2D2A	ENSG00000048342	57545	-0.00292952	0.0390833	0.0429332	-0.00626166	0.0390833	0.000402618	0.0217021
FSCN1	ENSG00000075618	6624	-0.00741096	0.00882083	0.0155344	0.268242	0.0077976	-0.283064	0.00882083
ATP6V0E1	ENSG00000113732	8992	-0.0170828	0.0328744	0.000174091	-0.256058	0.0328744	0.221892	8.70493e-05
PRC1	ENSG00000198901	9055	-0.0187388	0.0136054	0.000225653	0.203177	0.000112833	-0.240655	0.0136054
HOXC10	ENSG00000180818	3226	-0.0211616	0.0325312	9.78364e-06	0.198707	4.89183e-06	-0.241031	0.0325312
FIS1	ENSG00000214253	51024	-0.0226531	0.0452125	0.000258038	-0.222883	0.0452125	0.177577	0.000129027
TMPO	ENSG00000120802	7112	-0.0234891	0.0125395	0.00194707	0.207014	0.00097401	-0.253992	0.0125395
GJC1	ENSG00000182963	10052	-0.0261646	0.00227984	4.80544e-06	0.14576	2.40272e-06	-0.198089	0.00227984
PCGF6	ENSG00000156374	84108	-0.0279529	0.0347536	0.00918538	0.138521	0.00460329	-0.194426	0.0347536
NASP	ENSG00000132780	4678	-0.0291954	0.010355	0.00403531	0.248976	0.010355	-0.307367	0.0020197
DNMT1	ENSG00000130816	1786	-0.0308984	0.00793907	0.000705821	0.270512	0.000352973	-0.332309	0.00793907
FN1	ENSG00000115414	2335	-0.0316721	0.0122616	0.0117874	0.209697	0.00591117	-0.273041	0.0122616
TSC22D1	ENSG00000102804	8848	-0.031978	0.00241985	1.58007e-10	-0.546869	0.00241985	0.482913	7.90035e-11
ROCK2	ENSG00000134318	9475	-0.032719	0.0465842	0.00131374	0.101817	0.000657085	-0.167255	0.0465842
GJA1	ENSG00000152661	2697	-0.0352821	0.00188254	0.000347222	0.182119	0.000173626	-0.252683	0.00188254
EPB41	ENSG00000159023	2035	-0.0361226	0.0135287	0.00261994	0.109221	0.00131083	-0.181466	0.0135287
ITGB8	ENSG00000105855	3696	-0.0371765	0.0274698	1.39908e-06	-0.294209	0.0274698	0.219856	6.99538e-07
CENPM	ENSG00000100162	79019	-0.0372482	0.011535	0.00231187	0.171794	0.0011566	-0.246291	0.011535
ORC6	ENSG00000091651	23594	-0.0435	0.00495429	0.000141657	0.262708	7.08311e-05	-0.349708	0.00495429
FBN2	ENSG00000138829	2201	-0.044488	0.0263745	1.11715e-06	0.202827	5.58573e-07	-0.291803	0.0263745
DNAJC9	ENSG00000213551	23234	-0.0448526	0.00717373	0.0091523	0.173224	0.00458667	-0.262929	0.00717373
BEX3	ENSG00000166681	27018	-0.047077	0.00803942	0.00551213	-0.259071	0.00803942	0.164917	0.00275988
COX5B	ENSG00000135940	1329	-0.0478312	0.0256704	0.00439564	-0.320634	0.0256704	0.224972	0.00220024
NREP	ENSG00000134986	9315	-0.0509377	0.0171541	0.0186453	0.234435	0.00936652	-0.33631	0.0171541
UBE2C	ENSG00000175063	11065	-0.0527469	8.61722e-05	6.04706e-05	0.31349	8.61722e-05	-0.418984	3.02358e-05
CENPU	ENSG00000151725	79682	-0.0554583	0.0433882	0.000147542	0.131107	7.37736e-05	-0.242024	0.0433882
XRCC2	ENSG00000196584	7516	-0.0587277	0.0345597	0.011906	0.0939946	0.0345597	-0.21145	0.00597084
DSTN	ENSG00000125868	11034	-0.0591929	0.000565992	3.45689e-07	-0.450666	0.000565992	0.33228	1.72844e-07
G6PD	ENSG00000160211	2539	-0.0599511	0.00245325	0.000485149	0.15978	0.000242604	-0.279682	0.00245325
C21orf58	ENSG00000160298	54058	-0.0626298	0.0277038	0.0182619	0.0613655	0.00917301	-0.186625	0.0277038
NDUFA5	ENSG00000128609	4698	-0.0637733	0.0371566	0.000984882	-0.307407	0.0371566	0.179861	0.000492562
PBK	ENSG00000168078	55872	-0.0652189	0.00646781	0.000118159	0.130115	5.90814e-05	-0.260553	0.00646781
WDR83OS	ENSG00000105583	51398	-0.0670468	0.0151543	0.0234369	-0.256943	0.0151543	0.122849	0.0117879
MYL12B	ENSG00000118680	103910	-0.0677034	0.0270815	0.000930124	-0.303443	0.0270815	0.168036	0.00046517
KLHL23	ENSG00000213160	100526832	-0.0690308	0.0420866	0.0541425	0.0836256	0.0274479	-0.221687	0.0420866
RAD51AP1	ENSG00000111247	10635	-0.0693582	0.00191555	6.60949e-06	0.16969	3.30475e-06	-0.308406	0.00191555
CDCA4	ENSG00000170779	55038	-0.0698441	0.0211668	0.0406677	0.130861	0.0211668	-0.270549	0.0205449
GTSE1	ENSG00000075218	51512	-0.0701793	0.0191858	0.0152833	0.0914793	0.0191858	-0.231838	0.00767107
DPYSL4	ENSG00000151640	10570	-0.0722562	0.011964	0.00596225	0.0544975	0.011964	-0.19901	0.00298558
ATP2B1	ENSG00000070961	490	-0.0728354	0.00462695	0.00178624	0.242292	0.00462695	-0.387963	0.000893517
CEP78	ENSG00000148019	84131	-0.0730652	0.0194859	0.00211791	0.10563	0.00105952	-0.25176	0.0194859
ATP5F1C	ENSG00000165629	509	-0.0738168	0.0118016	0.0133891	-0.303914	0.0118016	0.156281	0.00671709
TOP2A	ENSG00000131747	7153	-0.0742168	3.09961e-05	2.27121e-06	0.397149	1.13561e-06	-0.545582	3.09961e-05
RGS4	ENSG00000117152	5999	-0.0747918	0.000307869	1.67973e-05	0.138695	8.3987e-06	-0.288279	0.000307869
SMIM30	ENSG00000214194	401397	-0.075229	0.0195057	0.000967665	-0.332537	0.0195057	0.182079	0.00048395
MAD2L1	ENSG00000164109	4085	-0.075234	0.00535048	3.78485e-05	0.249519	1.89245e-05	-0.399987	0.00535048
HOXC8	ENSG00000037965	3224	-0.0757508	0.00918613	0.0024747	0.11097	0.00918613	-0.262472	0.00123812
DCP2	ENSG00000172795	167227	-0.076126	0.0118866	0.000469374	0.134497	0.000234714	-0.286749	0.0118866
SELENOF	ENSG00000183291	9403	-0.0770507	0.0394755	0.00175558	-0.304306	0.0394755	0.150205	0.000878176
BMP4	ENSG00000125378	652	-0.0783388	0.00690914	0.0134712	0.0964158	0.00690914	-0.253093	0.00675846
SYTL2	ENSG00000137501	54843	-0.0783955	0.020815	0.00432098	0.0989738	0.00216283	-0.255765	0.020815
FAM111B	ENSG00000189057	374393	-0.078624	0.00840024	0.00550261	0.022747	0.0027551	-0.179995	0.00840024
BSG	ENSG00000172270	682	-0.0790593	0.0402162	0.0314001	-0.304671	0.0402162	0.146553	0.0158253
SH3RF1	ENSG00000154447	57630	-0.0799667	0.0162509	0.000202837	-0.373318	0.0162509	0.213384	0.000101424
PNKD	ENSG00000127838	25953	-0.0803	0.0436018	0.080144	-0.283776	0.0409088	0.123176	0.0436018
HOXA6	ENSG00000106006	3203	-0.0804013	0.0248088	2.95999e-05	0.142637	1.48001e-05	-0.30344	0.0248088
TK1	ENSG00000167900	7083	-0.0806659	0.00173949	1.6969e-05	0.136004	8.48455e-06	-0.297336	0.00173949
CDK1	ENSG00000170312	983	-0.0807531	0.00513568	0.000555063	0.179575	0.00027757	-0.341081	0.00513568
CDCA5	ENSG00000146670	113130	-0.0813678	0.00471432	0.00220748	0.0806944	0.00110435	-0.24343	0.00471432
MAP3K20	ENSG00000091436	51776	-0.0825732	0.0266749	0.045967	0.0249778	0.0232539	-0.190124	0.0266749
LAS1L	ENSG00000001497	81887	-0.083725	0.0391422	0.0586442	0.0412754	0.0391422	-0.208725	0.0297651
CENPF	ENSG00000117724	1063	-0.0842235	5.87943e-05	2.08537e-06	0.508341	5.87943e-05	-0.676788	1.04268e-06
SH3PXD2A	ENSG00000107957	9644	-0.0842876	0.00487329	2.63087e-05	0.073564	1.31545e-05	-0.242139	0.00487329
MKI67	ENSG00000148773	4288	-0.0889001	8.56622e-05	7.27768e-05	0.243926	8.56622e-05	-0.421726	3.6389e-05
TPM1	ENSG00000140416	7168	-0.0893299	0.00225797	1.00917e-05	0.282078	0.00225797	-0.460738	5.04585e-06
NDUFC1	ENSG00000109390	4717	-0.089591	0.0142339	0.00282383	-0.334643	0.0142339	0.155461	0.00141291
NUDT11	ENSG00000196368	55190	-0.0903571	0.0317553	0.0249813	0.042557	0.0317553	-0.223271	0.0125696
MYL6	ENSG00000092841	4637	-0.0906274	0.00689243	0.00747603	-0.279551	0.00374503	0.0982956	0.00689243
CCNB2	ENSG00000157456	9133	-0.0907212	0.0028753	0.00234167	0.0911475	0.00117152	-0.27259	0.0028753
BRCA1	ENSG00000012048	672	-0.0925474	0.0167958	0.0214981	0.0387636	0.0167958	-0.223858	0.0108074
PRPS1	ENSG00000147224	5631	-0.0927051	0.0169394	0.0224869	0.0824374	0.0169394	-0.267848	0.0113074
EPB41L2	ENSG00000079819	2037	-0.0955078	0.0345641	0.0250803	0.100944	0.0345641	-0.291959	0.0126198
SMC3	ENSG00000108055	9126	-0.0956995	0.0391014	0.0288261	0.11797	0.0391014	-0.309369	0.0145184
DSTYK	ENSG00000133059	25778	-0.0965074	0.0278856	0.0099728	0.0648648	0.00499889	-0.25788	0.0278856
FEN1	ENSG00000168496	2237	-0.0985983	0.0129832	0.00038493	0.151077	0.000192483	-0.348274	0.0129832
HS2ST1	ENSG00000153936	9653	-0.0997761	0.0377209	0.0425208	0.0314502	0.0377209	-0.231002	0.0214913
DCTD	ENSG00000129187	1635	-0.104416	0.0162357	0.00329457	-0.356967	0.0162357	0.148135	0.00164864
BMS1	ENSG00000165733	9790	-0.105167	0.0453029	0.081424	0.0293517	0.0453029	-0.239687	0.0415763
FLRT3	ENSG00000125848	23767	-0.112929	0.0341877	0.00114877	-0.424831	0.0341877	0.198974	0.00057455
ETV1	ENSG00000006468	2115	-0.114638	0.0260596	0.00984256	0.036029	0.00493345	-0.265305	0.0260596
DYNLRB1	ENSG00000125971	83658	-0.117365	0.0101053	0.0053793	-0.356274	0.0101053	0.121545	0.00269328
FAM84A	ENSG00000162981	151354	-0.118135	0.026954	0.040416	0.0141259	0.026954	-0.250396	0.0204164
LSAMP	ENSG00000185565	4045	-0.118198	0.0116507	0.000510913	0.0403828	0.0116507	-0.276778	0.000255489
RRM2	ENSG00000171848	6241	-0.11924	0.0046477	0.00883581	0.0627545	0.00442771	-0.301235	0.0046477
MRPL54	ENSG00000183617	116541	-0.121589	0.0298369	0.0471165	-0.358302	0.0238425	0.115124	0.0298369
ATP5IF1	ENSG00000130770	93974	-0.12225	0.000812846	0.000786755	-0.449707	0.000812846	0.205206	0.000393455
DCXR	ENSG00000169738	51181	-0.123716	0.028767	0.00420353	-0.364468	0.028767	0.117036	0.00210398
MAP1B	ENSG00000131711	4131	-0.125046	0.0181191	3.20191e-07	0.272127	0.0181191	-0.522218	1.60095e-07
APRT	ENSG00000198931	353	-0.126358	0.046431	0.0442651	-0.294321	0.022383	0.0416045	0.046431
CCDC88C	ENSG00000015133	440193	-0.1284	0.0270799	0.0120178	-0.00373577	0.0270799	-0.253063	0.00602706
NIPSNAP3A	ENSG00000136783	25934	-0.131593	0.0294893	0.0552149	-0.311595	0.0294893	0.0484098	0.0279994
TMEM59	ENSG00000116209	9528	-0.133374	0.0273785	0.00920283	-0.388227	0.0273785	0.121478	0.00461205
SOX11	ENSG00000176887	6664	-0.134375	0.041441	0.00115144	0.0515519	0.000575886	-0.320302	0.041441
PROX1	ENSG00000117707	5629	-0.136091	0.0355436	0.000232767	0.0195452	0.0355436	-0.291728	0.00011639
CNTLN	ENSG00000044459	54875	-0.13689	0.0329696	0.00155444	0.0486784	0.0329696	-0.322459	0.00077752
CENPW	ENSG00000203760	387103	-0.137533	0.00161235	6.25308e-05	0.180155	0.00161235	-0.455221	3.12659e-05
SUPT16H	ENSG00000092201	11198	-0.138356	0.047258	0.000393879	0.102474	0.047258	-0.379187	0.000196959
PUF60	ENSG00000179950	22827	-0.13844	0.0288697	0.0323571	-0.348375	0.0163116	0.071495	0.0288697
TMEM80	ENSG00000177042	283232	-0.141915	0.0272169	0.0386608	-0.352003	0.0272169	0.0681725	0.0195209
UROS	ENSG00000188690	7390	-0.142495	0.0461342	0.0641421	-0.336575	0.0326025	0.0515856	0.0461342
ECH1	ENSG00000104823	1891	-0.142666	0.0181095	0.00611998	-0.481943	0.00306469	0.196612	0.0181095
SLF1	ENSG00000133302	84250	-0.146642	0.00977325	0.0104677	0.00118609	0.00524763	-0.29447	0.00977325
SFRP2	ENSG00000145423	6423	-0.149293	0.0145011	0.00508782	0.105969	0.0145011	-0.404555	0.00254715
NBAS	ENSG00000151779	51594	-0.149804	0.00341605	0.00156955	0.0677387	0.000785085	-0.367347	0.00341605
CLSPN	ENSG00000092853	63967	-0.150387	0.00674593	0.00462572	0.0595858	0.00674593	-0.36036	0.00231554
PCLAF	ENSG00000166803	9768	-0.1505	3.61473e-05	8.42822e-06	0.407506	3.61473e-05	-0.708505	4.21412e-06
UBB	ENSG00000170315	7314	-0.15071	0.00126584	6.05319e-05	-0.472294	3.02664e-05	0.170875	0.00126584
GINS2	ENSG00000131153	51659	-0.153574	0.00102907	0.000326592	0.109045	0.00016331	-0.416193	0.00102907
CD63	ENSG00000135404	967	-0.154045	0.0327998	0.0268528	-0.420007	0.0327998	0.111917	0.0135178
COL2A1	ENSG00000139219	1280	-0.15449	0.000110115	4.26451e-06	0.189771	0.000110115	-0.498751	2.13226e-06
PCOLCE	ENSG00000106333	5118	-0.155454	0.0173841	0.0187509	0.0582873	0.00941983	-0.369195	0.0173841
GINM1	ENSG00000055211	116254	-0.156052	0.0135339	0.0208213	-0.423238	0.0135339	0.111133	0.0104654
FKBP2	ENSG00000173486	2286	-0.157922	0.0140473	0.00198861	-0.427522	0.0140473	0.111678	0.000994801
LRRFIP1	ENSG00000124831	9208	-0.15828	0.0383713	0.00292775	-0.481843	0.0383713	0.165282	0.00146495
CASC15	ENSG00000272168		-0.160298	0.00380923	0.00165887	0.0680621	0.00380923	-0.388657	0.000829779
SELENOT	ENSG00000198843	51714	-0.160946	0.0100561	0.00561425	-0.470458	0.0100561	0.148565	0.00281108
LDB2	ENSG00000169744	9079	-0.165239	0.0218273	0.00121868	-0.000216762	0.0218273	-0.330261	0.000609525
PCNA	ENSG00000132646	5111	-0.166769	0.00156091	0.00265041	0.0909501	0.00156091	-0.424489	0.00132608
HLA-DQB1	ENSG00000179344	3119	-0.169028	0.0159153	0.000361804	-0.00929384	0.0159153	-0.328761	0.000180918
TSPAN8	ENSG00000127324	7103	-0.171747	0.00349474	9.45299e-26	-1.03626	0.00349474	0.692763	4.7265e-26
UNC119	ENSG00000109103	9094	-0.174051	0.0258494	0.00662746	-0.449186	0.0258494	0.101085	0.00331924
CST3	ENSG00000101439	1471	-0.175392	0.000173189	0.000148675	-0.595757	0.000173189	0.244973	7.43403e-05
SPINT2	ENSG00000167642	10653	-0.178819	0.000311292	8.15905e-21	-0.927695	0.000311292	0.570058	4.07952e-21
S100A10	ENSG00000197747	6281	-0.188685	0.0150185	1.19278e-06	-0.730868	0.0150185	0.353498	5.96393e-07
TMED4	ENSG00000158604	222068	-0.189446	0.0472856	0.0520563	-0.44843	0.026376	0.0695385	0.0472856
TMEM179B	ENSG00000185475	374395	-0.193393	0.0284656	0.00343295	-0.479431	0.0284656	0.0926456	0.00171795
ATP6V0B	ENSG00000117410	533	-0.194426	0.00590569	0.0114202	-0.511345	0.00590569	0.122493	0.00572648
TRIB2	ENSG00000071575	28951	-0.197931	0.0326606	0.000592663	-0.553514	0.0326606	0.157653	0.000296376
CBLB	ENSG00000114423	868	-0.198563	0.026358	0.0230393	-0.43962	0.026358	0.0424932	0.0115868
C6orf203	ENSG00000130349	51250	-0.202679	0.0413362	0.0086514	-0.503165	0.0413362	0.0978063	0.0043351
NUCB1	ENSG00000104805	4924	-0.203664	0.0340312	0.00700681	-0.473611	0.00350956	0.0662826	0.0340312
H3F3B	ENSG00000132475	3021	-0.206968	0.00728134	0.00362023	-0.288808	0.00181175	-0.125127	0.00728134
NCAM1	ENSG00000149294	4684	-0.213221	0.0166732	2.22087e-05	0.0473853	0.0166732	-0.473828	1.11044e-05
RBPMS	ENSG00000157110	11030	-0.228257	0.0149705	0.000750346	-0.599783	0.0149705	0.143269	0.000375243
COL9A2	ENSG00000049089	1298	-0.228933	0.00341994	5.321e-06	0.0322182	0.00341994	-0.490084	2.6605e-06
HIPK2	ENSG00000064393	28996	-0.229055	0.0101878	0.0100436	-0.659149	0.00503445	0.201039	0.0101878
LAMA4	ENSG00000112769	3910	-0.230093	0.00835084	1.26408e-06	0.0860666	0.00835084	-0.546253	6.32039e-07
NPNT	ENSG00000168743	255743	-0.2348	0.0107169	0.000169805	-0.693243	0.0107169	0.223642	8.4906e-05
HOXC6	ENSG00000197757	3223	-0.236903	0.0037888	2.22969e-07	0.13899	0.0037888	-0.612796	1.11484e-07
PRDX6	ENSG00000117592	9588	-0.239993	0.0210428	0.000446926	-0.575391	0.000223488	0.0954049	0.0210428
COL9A1	ENSG00000112280	1297	-0.243951	0.00670435	1.20582e-05	0.0476156	0.00670435	-0.535517	6.0291e-06
CRABP2	ENSG00000143320	1382	-0.257279	2.26446e-05	2.03522e-13	0.419162	2.26446e-05	-0.933719	1.01761e-13
PRMT6	ENSG00000198890	55170	-0.26853	0.0220852	0.0209147	-0.658342	0.0105126	0.121282	0.0220852
SKP1	ENSG00000113558	6500	-0.269403	0.0234785	0.00149505	-0.309564	0.0234785	-0.229241	0.000747804
ANXA2	ENSG00000182718	302	-0.279356	0.000496764	2.85761e-10	-0.77002	0.000496764	0.211307	1.42881e-10
HNRNPA2B1	ENSG00000122566	3181	-0.282383	0.00369549	0.000299874	-0.365131	0.00369549	-0.199635	0.000149948
NDRG2	ENSG00000165795	57447	-0.286419	0.0450606	0.0133393	-0.625329	0.00669203	0.0524918	0.0450606
RBM7	ENSG00000076053	10179	-0.306687	0.0305586	0.031341	-0.651605	0.0157952	0.038231	0.0305586
CTNNB1	ENSG00000168036	1499	-0.321436	0.032567	0.000345676	-0.222001	0.032567	-0.420872	0.000172853
SNAI2	ENSG00000019549	6591	-0.323885	0.0288831	0.00124845	-0.301172	0.0288831	-0.346598	0.000624418
MAZ	ENSG00000103495	4150	-0.340582	0.0387528	0.000413835	-0.389173	0.0387528	-0.291992	0.000206939
RBP1	ENSG00000114115	5947	-0.348061	0.000260533	7.65008e-21	0.246486	0.000260533	-0.942608	3.82504e-21
SYT1	ENSG00000067715	6857	-0.351036	0.00409657	3.9376e-12	0.135514	0.00409657	-0.837587	1.9688e-12
SRSF5	ENSG00000100650	6430	-0.354387	0.0297101	0.000549947	-0.511438	0.000275011	-0.197335	0.0297101
N4BP2L2	ENSG00000244754	10443	-0.355434	0.00673679	0.00241239	-0.448044	0.00120692	-0.262823	0.00673679
SNCA	ENSG00000145335	6622	-0.356448	0.0324305	0.00621492	-0.552588	0.0031123	-0.160309	0.0324305
HLA-A	ENSG00000206503	3105	-0.358318	0.0307697	0.00725475	-0.751819	0.0307697	0.0351825	0.00363398
VAMP8	ENSG00000118640	8673	-0.358878	0.0020592	0.000301428	-0.899273	0.0020592	0.181516	0.000150725
TMCO3	ENSG00000150403	55002	-0.363826	0.0236595	0.0395696	-0.531247	0.0199845	-0.196405	0.0236595
SEPT2	ENSG00000168385	4735	-0.369013	0.00142313	0.000497233	-0.458175	0.000248648	-0.27985	0.00142313
PLTP	ENSG00000100979	5360	-0.371672	0.00726909	0.00420993	-0.799304	0.00210718	0.0559599	0.00726909
LUC7L3	ENSG00000108848	51747	-0.374036	0.0017789	9.4786e-05	-0.435541	0.0017789	-0.312531	4.73941e-05
SON	ENSG00000159140	6651	-0.382178	0.00462431	1.17617e-05	-0.374363	0.00462431	-0.389994	5.88085e-06
TNFRSF1A	ENSG00000067182	7132	-0.382476	0.0178153	0.00136176	-0.414202	0.0178153	-0.35075	0.000681114
PON2	ENSG00000105854	5445	-0.383	0.0409383	0.014991	-0.465182	0.00752379	-0.300818	0.0409383
LTBP4	ENSG00000090006	8425	-0.399615	0.0106062	0.00788563	-0.546075	0.00395062	-0.253156	0.0106062
PRKAR1A	ENSG00000108946	5573	-0.402649	0.0119426	0.00409917	-0.406682	0.0119426	-0.398615	0.00205169
ID3	ENSG00000117318	3399	-0.419584	0.0136452	4.24416e-07	-0.55642	0.0136452	-0.282747	2.12208e-07
EID1	ENSG00000255302	23741	-0.432303	0.00104169	6.69271e-12	-0.39638	0.00104169	-0.468226	3.34636e-12
CALD1	ENSG00000122786	800	-0.433347	0.0443278	4.27508e-06	-0.212776	0.0443278	-0.653917	2.13754e-06
TMSB4X	ENSG00000205542	7114	-0.438995	0.00214728	1.78123e-14	-0.394092	0.00214728	-0.483897	8.90616e-15
NOTCH2	ENSG00000134250	4853	-0.448315	0.00625411	0.00216277	-0.488552	0.00625411	-0.408077	0.00108197
TSPAN3	ENSG00000140391	10099	-0.464805	0.0217196	6.56313e-05	-0.663756	3.28162e-05	-0.265854	0.0217196
EMP3	ENSG00000142227	2014	-0.482635	0.001108	0.00137826	-0.630812	0.000689368	-0.334457	0.001108
NR2F1	ENSG00000175745	7025	-0.510451	0.0139788	9.26832e-22	0.0292714	0.0139788	-1.05017	4.63416e-22
LBH	ENSG00000213626	81606	-0.512446	0.0211878	3.41168e-07	-0.488494	0.0211878	-0.536398	1.70584e-07
ITM2B	ENSG00000136156	9445	-0.525087	0.000258202	8.70374e-08	-1.2785	0.000258202	0.22833	4.35187e-08
GOLIM4	ENSG00000173905	27333	-0.545474	0.0399063	3.15104e-06	-0.545313	0.0399063	-0.545634	1.57552e-06
TIMP1	ENSG00000102265	7076	-0.563891	0.000114321	3.306e-07	-0.616181	0.000114321	-0.5116	1.653e-07
VAMP2	ENSG00000220205	6844	-0.585223	0.0032688	0.000301951	-0.771153	0.000150987	-0.399292	0.0032688
S100A4	ENSG00000196154	6275	-0.592922	0.000270422	4.37591e-06	-1.38075	0.000270422	0.194909	2.18796e-06
EIF3M	ENSG00000149100	10480	-0.602625	0.0019025	9.12823e-07	-0.857739	4.56412e-07	-0.347511	0.0019025
MALAT1	ENSG00000251562		-0.611407	4.74132e-06	1.22191e-07	-0.942883	6.10956e-08	-0.279931	4.74132e-06
VAMP5	ENSG00000168899	10791	-0.62257	0.000658543	1.9841e-05	-0.906326	9.92053e-06	-0.338813	0.000658543
CALM2	ENSG00000143933	805	-0.634997	2.15443e-05	2.16769e-21	-0.71827	2.15443e-05	-0.551724	1.08384e-21
GADD45A	ENSG00000116717	1647	-0.651302	0.00433003	0.00105329	-1.32376	0.000526785	0.0211562	0.00433003
NR2F2	ENSG00000185551	7026	-0.657239	0.0196008	2.24615e-19	-0.384606	0.0196008	-0.929872	1.12308e-19
ROBO2	ENSG00000185008	6092	-0.672146	0.0053876	0.000684616	-0.821234	0.0053876	-0.523059	0.000342367
VIM	ENSG00000026025	7431	-0.686261	7.05872e-05	6.51088e-24	-0.698356	7.05872e-05	-0.674167	3.25544e-24
NTRK2	ENSG00000148053	4915	-0.701632	0.000916806	2.444e-13	-0.611437	0.000916806	-0.791827	1.222e-13
SPOCK2	ENSG00000107742	9806	-0.708951	0.00261146	0.000774589	-0.996515	0.00261146	-0.421386	0.000387369
LYPD1	ENSG00000150551	116372	-0.726275	0.00276468	2.99109e-24	-0.188095	0.00276468	-1.26445	1.49554e-24
SEPT11	ENSG00000138758	55752	-0.73151	8.33466e-06	2.39221e-09	-0.880712	8.33466e-06	-0.582308	1.1961e-09
EFNB1	ENSG00000090776	1947	-0.742404	1.15658e-05	9.55789e-07	-0.967225	1.15658e-05	-0.517583	4.77894e-07
SDC2	ENSG00000169439	6383	-0.778505	0.0107408	0.000106688	-1.25239	5.33454e-05	-0.304625	0.0107408
PDLIM2	ENSG00000120913	64236	-0.79755	0.0178907	5.1263e-05	-1.31844	2.56318e-05	-0.276658	0.0178907
BST2	ENSG00000130303	684	-0.869584	0.000584733	1.53827e-10	-0.716604	0.000584733	-1.02256	7.69136e-11
THSD7A	ENSG00000005108	221981	-0.887861	0.0178574	0.000168821	-1.33807	8.44143e-05	-0.437652	0.0178574
WT1-AS	ENSG00000183242		-0.890304	8.36261e-07	7.24759e-10	-1.13496	8.36261e-07	-0.645651	3.62379e-10
MYL9	ENSG00000101335	10398	-0.901661	0.0021628	1.13115e-05	-1.09103	5.65578e-06	-0.712293	0.0021628
CLDN5	ENSG00000184113	7122	-0.91692	4.44636e-07	1.67271e-07	-1.16525	4.44636e-07	-0.668585	8.36355e-08
WT1	ENSG00000184937	7490	-1.01598	3.30235e-07	3.08181e-10	-1.4397	3.30235e-07	-0.592253	1.54091e-10
SPARC	ENSG00000113140	6678	-1.07453	5.0032e-08	3.04977e-13	-1.2389	5.0032e-08	-0.910157	1.52489e-13
CPXM1	ENSG00000088882	56265	-1.128	8.14082e-06	3.32753e-06	-1.67941	1.66377e-06	-0.576579	8.14082e-06
TCF21	ENSG00000118526	6943	-1.53705	5.9775e-07	5.19814e-08	-2.12027	5.9775e-07	-0.953826	2.59907e-08
PODXL	ENSG00000128567	5420	-1.67639	8.0218e-06	2.96772e-06	-2.56822	8.0218e-06	-0.784553	1.48386e-06

## Sheet: Cluster 5
Gene	ENSEMBL	EntrezGene	MeanLogFC	MaxPVal	MinPVal	OrganoidLogFC	OrganoidPVal	LindstromLogFC	LindstromPVal		Top 30 De genes GO: Biological process
IGFBP7	ENSG00000163453	3490	1.34826	2.01408e-15	2.49418e-62	1.84282	1.24709e-62	0.853705	2.01408e-15
MPC2	ENSG00000143158	25874	1.26142	3.899e-15	9.69561e-66	1.30506	4.8478e-66	1.21779	3.899e-15		ID	Name	Source	pValue	FDR B&H	FDR B&Y	Bonferroni	Genes from Input	Genes in Annotation
SMIM24	ENSG00000095932	284422	1.23749	1.36474e-31	6.3176e-131	1.04807	3.1588e-131	1.42691	1.36474e-31		1	GO:1990573	potassium ion import across plasma membrane		1.212e-05	0.0118	0.08966	0.01357	2	4
FLRT3	ENSG00000125848	23767	1.20747	7.30571e-23	1.50552e-29	0.700203	7.52762e-30	1.71474	7.30571e-23		2	GO:0032787	monocarboxylic acid metabolic process		2.109e-05	0.0118	0.08966	0.0236	7	617
EMX2	ENSG00000170370	2018	1.19092	4.92692e-11	9.24273e-83	1.46161	4.62137e-83	0.920235	4.92692e-11		3	GO:0070314	G1 to G0 transition		7.242e-05	0.02026	0.1539	0.08103	2	9
[truncated: 816 more rows]

## Sheet: Cluster 6
Gene	ENSEMBL	EntrezGene	MeanLogFC	MaxPVal	MinPVal	OrganoidLogFC	OrganoidPVal	LindstromLogFC	LindstromPVal		Top 30 De genes GO: Biological process
[truncated: 257 more rows]

[truncated: 1 more sheets: Cluster 7]
