# Supplementary material for: Single-cell analysis reveals congruence between kidney organoids and human fetal kidney
Source: Genome Med. 2019 Jan 23;11:3. doi: 10.1186/s13073-019-0615-0 (PMC6345028; doi:10.1186/s13073-019-0615-0)
Supplement: Supplementary file 8 — Differential expression analysis for combined nephron clusters. Results from differential expression testing between organoid and hFK cells within each combined nephron cluster after removal of the sample-enriched signature. (XLSX 2040 kb) [file 13073_2019_615_MOESM8_ESM.xlsx]

## Sheet: Title and Legend
Additional file 8: Differential expression analysis for combined nephron clusters. Results from differential expression testing within each cluster after removal of the sample-enriched signature. DE genes presented in table 2 represent results from this file with absolute log fold change greater than 0.8 and adjusted p value < 0.05.

## Sheet: Cluster 0
Gene	ENSEMBL	EntrezGene	LogFC	pVal
CNTN4	ENSG00000144619	152330	-0.866131	1.77073e-32
PEG3	ENSG00000198300	5178	-0.624925	1.0389e-24
SH2D4A	ENSG00000104611	63898	-0.863796	6.6596e-22
CLSPN	ENSG00000092853	63967	-1.24444	6.6596e-22
HTR2B	ENSG00000135914	3357	-0.625412	1.00663e-18
LYPD1	ENSG00000150551	116372	-1.31571	3.39913e-18
TNFAIP2	ENSG00000185215	7127	-0.379426	5.94411e-17
PCDHB7	ENSG00000113212	56129	-0.382262	5.94411e-17
C1QA	ENSG00000173372	712	-0.394315	5.94411e-17
KIF15	ENSG00000163808	56992	-0.537294	5.94411e-17
CITED1	ENSG00000125931	4435	-0.567878	5.94411e-17
EDNRB	ENSG00000136160	1910	-0.571676	5.94411e-17
TEX15	ENSG00000133863	56154	-0.589679	5.94411e-17
CX3CL1	ENSG00000006210	6376	-0.589679	5.94411e-17
SKA1	ENSG00000154839	220134	-0.706819	5.94411e-17
NRXN3	ENSG00000021645	9369	-0.907868	1.34847e-16
BEX1	ENSG00000133169	55859	-1.10769	1.37897e-16
LRRTM1	ENSG00000162951	347730	-0.624334	4.03213e-15
HAS2	ENSG00000170961	3037	-0.652865	4.03213e-15
NTM	ENSG00000182667	50863	-0.670064	4.03213e-15
RRM2	ENSG00000171848	6241	-0.731489	4.03213e-15
ITGA8	ENSG00000077943	8516	-0.944572	8.00737e-15
TUBA1A	ENSG00000167552	7846	-1.66675	1.41038e-13
GPC2	ENSG00000213420	221914	-0.723966	2.11293e-13
NUSAP1	ENSG00000137804	51203	-1.35976	2.11293e-13
PDGFC	ENSG00000145431	56034	-1.023	4.84562e-13
CAMK2N1	ENSG00000162545	55450	-0.640155	1.03401e-12
GINS4	ENSG00000147536	84296	-0.739184	1.03401e-12
LBHD1	ENSG00000162194	79081	-0.376997	1.40401e-11
NTF4	ENSG00000225950	4909	-0.394397	1.40401e-11
AHR	ENSG00000106546	196	-0.404858	1.40401e-11
UBA7	ENSG00000182179	7318	-0.468021	1.40401e-11
DDIAS	ENSG00000165490	220042	-0.507697	1.40401e-11
DCHS2	ENSG00000197410	54798	-0.535371	1.40401e-11
HRC	ENSG00000130528	3270	-0.550279	1.40401e-11
CDH7	ENSG00000081138	1005	-0.644196	1.40401e-11
SMOC2	ENSG00000112562	64094	-0.877898	1.40401e-11
EPCAM	ENSG00000119888	4072	-0.671526	2.9e-11
WFDC2	ENSG00000101443	10406	-0.639049	5.49998e-11
CCNA2	ENSG00000145386	890	-0.723647	1.09288e-09
LAMA4	ENSG00000112769	3910	-0.743395	1.13988e-09
CENPF	ENSG00000117724	1063	-1.18186	1.19558e-09
CXCR4	ENSG00000121966	7852	-0.483192	1.31877e-09
HOXA6	ENSG00000106006	3203	-0.98737	4.14286e-09
ETV5	ENSG00000244405	2119	-0.357575	7.11109e-09
BMPER	ENSG00000164619	168667	-0.373709	7.11109e-09
ELAVL4	ENSG00000162374	1996	-0.392036	7.11109e-09
GTSE1	ENSG00000075218	51512	-0.405065	7.11109e-09
CBS	ENSG00000160200	102724560	-0.447667	7.11109e-09
FAT3	ENSG00000165323	120114	-0.507966	7.11109e-09
PLK4	ENSG00000142731	10733	-0.666564	7.11109e-09
TNFAIP8	ENSG00000145779	25816	-0.544956	1.1253e-08
SCG5	ENSG00000166922	6447	-1.30648	1.1253e-08
VAMP8	ENSG00000118640	8673	2.34051	1.21418e-08
EYA1	ENSG00000104313	2138	-0.736188	1.40509e-08
CDH11	ENSG00000140937	1009	-0.946297	2.36811e-08
VCAN	ENSG00000038427	1462	-1.09754	3.08433e-08
WT1	ENSG00000184937	7490	1.67328	3.7943e-08
ANXA1	ENSG00000135046	301	2.08025	3.88429e-08
SBSPON	ENSG00000164764	157869	1.83271	5.76257e-08
MKI67	ENSG00000148773	4288	-0.638838	7.30799e-08
MPP5	ENSG00000072415	64398	1.71278	7.52223e-08
AIF1	ENSG00000204472	199	2.02402	9.32875e-08
PTPRO	ENSG00000151490	5800	1.61241	9.5583e-08
CPXM1	ENSG00000088882	56265	1.68028	1.06753e-07
TGFBR3	ENSG00000069702	7049	1.91881	1.28476e-07
TUBB2B	ENSG00000137285	347733	-0.986701	1.50029e-07
SAMD11	ENSG00000187634	148398	1.81449	1.60793e-07
PABPN1	ENSG00000100836	8106	1.75796	2.00809e-07
COX8A	ENSG00000176340	1351	1.31143	2.01312e-07
NUCKS1	ENSG00000069275	64710	-1.02763	2.06738e-07
ASPM	ENSG00000066279	259266	-0.386894	3.05658e-07
SEPHS2	ENSG00000179918	22928	-0.411338	3.05658e-07
DOK5	ENSG00000101134	55816	-0.517539	3.05658e-07
IGSF3	ENSG00000143061	3321	-0.522577	3.05658e-07
NUPR1	ENSG00000176046	26471	-0.558149	3.05658e-07
ATAD5	ENSG00000176208	79915	-0.574715	3.05658e-07
RHEB	ENSG00000106615	6009	1.47592	3.11197e-07
ACTB	ENSG00000075624	60	-0.816593	3.2081e-07
DDN	ENSG00000181418	23109	1.81926	3.34491e-07
ZNF77	ENSG00000175691	58492	-0.581511	3.39258e-07
HMGN3	ENSG00000118418	9324	1.33537	3.88592e-07
SERF2	ENSG00000140264	10169	0.899877	4.13311e-07
TYRO3	ENSG00000092445	7301	1.44169	4.3154e-07
H2AFJ	ENSG00000246705	55766	1.45182	5.13222e-07
NAP1L1	ENSG00000187109	4673	-1.06442	6.02471e-07
COX5B	ENSG00000135940	1329	1.21711	6.0711e-07
OAZ1	ENSG00000104904	4946	1.17312	6.49075e-07
ARHGAP28	ENSG00000088756	79822	1.44927	6.79499e-07
S100A6	ENSG00000197956	6277	1.64603	7.15053e-07
NTNG1	ENSG00000162631	22854	1.66436	7.28458e-07
SPOCK2	ENSG00000107742	9806	1.38863	1.00525e-06
WT1-AS	ENSG00000183242		1.46477	1.01165e-06
IGFBP4	ENSG00000141753	3487	1.63469	1.17767e-06
TMEM100	ENSG00000166292	55273	-0.776778	1.22391e-06
S100A4	ENSG00000196154	6275	1.95343	1.26013e-06
ARL6IP4	ENSG00000182196	51329	1.25869	1.30383e-06
SCUBE3	ENSG00000146197	222663	-0.660802	1.32977e-06
VAMP2	ENSG00000220205	6844	1.22816	1.34001e-06
ST3GAL6	ENSG00000064225	10402	1.34385	1.7267e-06
SEMA3B	ENSG00000012171	7869	1.46063	1.76133e-06
ARHGEF3	ENSG00000163947	50650	1.34531	1.83053e-06
HIST3H2A	ENSG00000181218	92815	1.48125	1.88201e-06
TARID	ENSG00000227954		1.52424	1.97348e-06
GADD45A	ENSG00000116717	1647	1.41861	2.07929e-06
MT-CYB	ENSG00000198727	4519	0.709725	2.15894e-06
SPINT2	ENSG00000167642	10653	0.954574	2.86111e-06
C11orf71	ENSG00000180425	54494	1.42244	2.97328e-06
RTN4	ENSG00000115310	57142	1.32627	3.17931e-06
TPPP3	ENSG00000159713	51673	1.35127	3.3659e-06
PTH1R	ENSG00000160801	5745	1.30861	3.42981e-06
VEGFA	ENSG00000112715	7422	1.40119	3.44068e-06
TMPO	ENSG00000120802	7112	-1.14856	3.53835e-06
HTRA1	ENSG00000166033	5654	1.37633	3.60446e-06
RPS5	ENSG00000083845	6193	-0.837401	3.78143e-06
SPARCL1	ENSG00000152583	8404	-0.390614	3.81112e-06
CD37	ENSG00000104894	951	-0.399672	3.81112e-06
PCDH7	ENSG00000169851	5099	-0.441448	3.81112e-06
CHAF1B	ENSG00000159259	8208	-0.52361	3.81112e-06
KNTC1	ENSG00000184445	9735	-0.52867	3.81112e-06
ACSM3	ENSG00000005187	6296	-0.570087	3.81112e-06
PDE1A	ENSG00000115252	5136	-0.58476	3.81112e-06
PDE5A	ENSG00000138735	8654	-0.713357	3.81112e-06
SHC4	ENSG00000185634	399694	-0.478274	4.02945e-06
TMEM219	ENSG00000149932	124446	1.2091	4.36057e-06
ST6GALNAC3	ENSG00000184005	256435	1.31254	4.40136e-06
STMN1	ENSG00000117632	3925	-1.14819	4.49471e-06
ETV1	ENSG00000006468	2115	-0.348316	4.50261e-06
STT3B	ENSG00000163527	201595	1.28159	4.64418e-06
UNC119	ENSG00000109103	9094	1.26074	4.64419e-06
NDUFB7	ENSG00000099795	4713	1.09752	5.20195e-06
RIPOR1	ENSG00000039523	79567	1.28899	5.60292e-06
UBE3D	ENSG00000118420	90025	-0.883682	6.78052e-06
LTBP4	ENSG00000090006	8425	1.25262	7.17295e-06
HOXD1	ENSG00000128645	3231	1.36123	7.6256e-06
ATOX1	ENSG00000177556	475	1.12724	8.02881e-06
SERINC5	ENSG00000164300	256987	1.29607	9.1497e-06
CENPH	ENSG00000153044	64946	-0.569392	9.26965e-06
SERPINI1	ENSG00000163536	5274	-0.772727	9.26965e-06
APOPT1	ENSG00000256053	84334	1.1621	1.06192e-05
FSCN1	ENSG00000075618	6624	-0.991398	1.0856e-05
DACH1	ENSG00000276644	1602	1.23965	1.16293e-05
LBR	ENSG00000143815	3930	-0.959839	1.24008e-05
CLIC1	ENSG00000213719	1192	1.1507	1.25271e-05
NR2F1	ENSG00000175745	7025	-1.49444	1.28522e-05
SRSF10	ENSG00000188529	10772	1.077	1.56155e-05
TULP4	ENSG00000130338	56995	1.17731	1.65527e-05
DYNC2H1	ENSG00000187240	79659	-0.841783	1.74737e-05
ETFB	ENSG00000105379	2109	1.05221	1.85869e-05
NKAIN4	ENSG00000101198	128414	-0.999495	1.93601e-05
IGF2	ENSG00000167244	3481	-1.306	1.9766e-05
MAN1A1	ENSG00000111885	4121	-0.528584	2.16109e-05
PDLIM2	ENSG00000120913	64236	1.05979	2.26882e-05
HIST1H1A	ENSG00000124610	3024	-0.387504	2.33716e-05
COL13A1	ENSG00000197467	1305	-0.436919	2.33716e-05
CASC15	ENSG00000272168		-0.459539	2.33716e-05
UBE2T	ENSG00000077152	29089	-0.487895	2.33716e-05
ETS1	ENSG00000134954	2113	-0.491772	2.33716e-05
CAVIN1	ENSG00000177469	284119	-0.551675	2.33716e-05
NEXN	ENSG00000162614	91624	-0.667462	2.33716e-05
SLC8A1	ENSG00000183023	6546	-0.773288	2.33716e-05
SLC15A1	ENSG00000088386	6564	-0.36387	2.45112e-05
KIF26B	ENSG00000162849	55083	-0.382473	2.45112e-05
REEP5	ENSG00000129625	7905	1.09924	2.47396e-05
SRSF3	ENSG00000112081	6428	-0.838909	2.59444e-05
ARF6	ENSG00000165527	382	1.06192	2.61787e-05
GSTK1	ENSG00000197448	373156	0.993609	2.76955e-05
ERI3	ENSG00000117419	79033	1.02733	2.92939e-05
TCEAL3	ENSG00000196507	85012	1.12161	2.92939e-05
SERPING1	ENSG00000149131	710	-0.937985	2.94261e-05
ENC1	ENSG00000171617	8507	-0.843234	3.24096e-05
C19orf70	ENSG00000174917	125988	1.01349	3.27515e-05
RNF181	ENSG00000168894	51255	1.06732	3.40228e-05
RTL8A	ENSG00000203950	26071	1.01162	3.46195e-05
DDT	ENSG00000099977	100037417	1.02565	3.65862e-05
LAMTOR1	ENSG00000149357	55004	1.00514	3.73111e-05
THSD7A	ENSG00000005108	221981	1.10338	3.77859e-05
CBX6	ENSG00000183741	23466	1.27059	4.08351e-05
RPS11	ENSG00000142534	6205	-0.853671	4.08761e-05
RASSF8-AS1	ENSG00000246695		1.14209	4.26239e-05
CYHR1	ENSG00000187954	50626	0.991837	4.31274e-05
TRMT112	ENSG00000173113	51504	0.924431	4.52928e-05
ACTN1	ENSG00000072110	87	-0.542624	4.54081e-05
PRMT6	ENSG00000198890	55170	1.04973	4.58263e-05
NDUFV2	ENSG00000178127	4729	0.892889	4.74846e-05
KCNH2	ENSG00000055118	3757	0.979094	4.8075e-05
BCAM	ENSG00000187244	4059	1.10096	4.96677e-05
MRPS36	ENSG00000134056	92259	1.01777	5.64921e-05
SDC2	ENSG00000169439	6383	0.993155	5.69247e-05
HINT2	ENSG00000137133	84681	0.968642	5.95887e-05
NPHS1	ENSG00000161270	4868	1.03176	6.12725e-05
SRGAP1	ENSG00000196935	57522	1.01763	6.39379e-05
CNOT7	ENSG00000198791	29883	0.910718	6.6259e-05
CHMP2A	ENSG00000130724	27243	1.01436	6.62591e-05
EIF6	ENSG00000242372	3692	0.912355	6.62591e-05
MRPS6	ENSG00000243927	64968	0.865863	6.8274e-05
LITAF	ENSG00000189067	9516	1.01482	7.49687e-05
UBL7	ENSG00000138629	84993	1.02116	7.9657e-05
TSC22D3	ENSG00000157514	1831	1.03232	8.01423e-05
AK1	ENSG00000106992	203	1.02781	8.17222e-05
PLXNB2	ENSG00000196576	23654	0.956842	8.17223e-05
TJP1	ENSG00000104067	7082	0.907003	8.23074e-05
RBPMS	ENSG00000157110	11030	1.00364	8.30585e-05
CNIH1	ENSG00000100528	10175	0.952813	9.06478e-05
DZIP1L	ENSG00000158163	199221	-0.359407	9.18456e-05
MOXD1	ENSG00000079931	26002	-0.454205	9.18456e-05
TCF19	ENSG00000137310	6941	-0.519482	9.18456e-05
SOX4	ENSG00000124766	6659	-1.41164	9.56361e-05
RPL13	ENSG00000167526	6137	-0.547415	9.86982e-05
NDUFV3	ENSG00000160194	4731	0.956723	0.000100467
CFAP45	ENSG00000213085	25790	1.2233	0.000100467
ATRAID	ENSG00000138085	51374	0.922198	0.000102251
KRT19	ENSG00000171345	3880	-1.19502	0.00010234
RPS20	ENSG00000008988	6224	-0.629609	0.00010358
NDUFA7	ENSG00000267855	4701	0.860584	0.000105736
PARD3B	ENSG00000116117	117583	1.03942	0.000105737
RPL11	ENSG00000142676	6135	-0.37889	0.000107134
ANXA2	ENSG00000182718	302	0.855144	0.000110784
SRSF8	ENSG00000263465	10929	0.969212	0.000123115
CRYAB	ENSG00000109846	1410	1.05095	0.000123115
NDUFB4	ENSG00000065518	4710	0.880284	0.000126112
NDUFAF3	ENSG00000178057	25915	0.931533	0.000126686
ITGB1	ENSG00000150093	3688	0.987076	0.000129887
SMIM19	ENSG00000176209	114926	0.915795	0.000131798
GOLIM4	ENSG00000173905	27333	0.932679	0.000135434
SLC6A6	ENSG00000131389	6533	1.03134	0.000136125
RPSA	ENSG00000168028	3921	-0.7016	0.000143331
CA10	ENSG00000154975	56934	1.01636	0.000143704
DNPH1	ENSG00000112667	10591	0.880791	0.00014408
LEPROT	ENSG00000213625	54741	0.919801	0.000146824
NDUFB3	ENSG00000119013	4709	0.890892	0.000147777
RAMMET	ENSG00000169612	83640	0.864372	0.000150392
RACK1	ENSG00000204628	10399	-0.642337	0.000153151
EFNB1	ENSG00000090776	1947	0.778457	0.000160579
NDRG2	ENSG00000165795	57447	0.850353	0.00016078
C1orf122	ENSG00000197982	127687	0.933754	0.000166024
CRB2	ENSG00000148204	286204	1.0517	0.000166024
SLC9A3R1	ENSG00000109062	9368	0.94307	0.000168781
MYL9	ENSG00000101335	10398	0.874741	0.00017619
YBX3	ENSG00000060138	8531	0.954652	0.000192291
STARD7	ENSG00000084090	56910	0.910718	0.000192291
CGNL1	ENSG00000128849	84952	0.975978	0.000192291
CETN2	ENSG00000147400	1069	0.869302	0.000192291
UBL5	ENSG00000198258	59286	0.7069	0.000193534
ZDHHC12	ENSG00000160446	84885	0.870865	0.000201862
CXXC5	ENSG00000171604	51523	0.962618	0.000203807
PRR13	ENSG00000205352	54458	0.891412	0.000204217
TMEM150C	ENSG00000249242	441027	0.892901	0.000211869
RUVBL1	ENSG00000175792	8607	-0.803536	0.000218472
ANAPC16	ENSG00000166295	119504	0.757974	0.000219973
COPS9	ENSG00000172428	150678	0.807592	0.000221113
BAG1	ENSG00000107262	573	0.828881	0.000222329
RNF145	ENSG00000145860	153830	0.905241	0.000222329
PTPRQ	ENSG00000139304	374462	0.990306	0.000222329
WASHC1	ENSG00000181404	100287171	0.884148	0.000222329
MRPL34	ENSG00000130312	64981	0.807802	0.000222329
PDLIM5	ENSG00000163110	10611	0.803255	0.000228628
SRP9	ENSG00000143742	6726	0.681285	0.000230347
GABPB1	ENSG00000104064	2553	0.865031	0.000233261
PGM2L1	ENSG00000165434	283209	-0.587351	0.000233602
RPS19	ENSG00000105372	6223	-0.506747	0.000243829
UNC5B-AS1	ENSG00000237512		1.02529	0.000244685
JTB	ENSG00000143543	10899	0.848287	0.000248101
EMP3	ENSG00000142227	2014	0.836791	0.000258091
ZFP36L2	ENSG00000152518	678	0.998825	0.000261679
U2SURP	ENSG00000163714	23350	-0.869823	0.00026225
CAMK1D	ENSG00000183049	57118	-0.334645	0.000268012
CENPU	ENSG00000151725	79682	-0.455361	0.000268012
HOXB-AS3	ENSG00000233101		-0.483651	0.000268012
CDCA5	ENSG00000146670	113130	-0.574892	0.000268012
KLRB1	ENSG00000111796	3820	1.01264	0.000269086
DUSP6	ENSG00000139318	1848	-0.34799	0.00027806
NDUFC1	ENSG00000109390	4717	0.812227	0.0002903
CCT3	ENSG00000163468	7203	-0.896919	0.000295284
RPTOR	ENSG00000141564	57521	0.960666	0.000295699
AQP7	ENSG00000165269	364	0.831324	0.00030989
TAX1BP3	ENSG00000213977	30851	0.845648	0.000315649
FTH1	ENSG00000167996	2495	0.373312	0.000317419
PLTP	ENSG00000100979	5360	0.791809	0.000326568
ANP32E	ENSG00000143401	81611	-1.24355	0.000327217
SSNA1	ENSG00000176101	8636	0.799444	0.000333594
RRBP1	ENSG00000125844	6238	0.845249	0.00034016
EPHX1	ENSG00000143819	2052	0.859321	0.000342356
VAMP5	ENSG00000168899	10791	0.890023	0.000364929
MAD2L1	ENSG00000164109	4085	-0.602199	0.000368515
PYURF	ENSG00000145337	100996939	0.840582	0.000371634
KLHDC2	ENSG00000165516	23588	0.821557	0.00037311
AKIRIN1	ENSG00000174574	79647	0.796609	0.00037311
NINJ1	ENSG00000131669	4814	0.788528	0.00037311
THUMPD3-AS1	ENSG00000206573		0.782003	0.00037861
ITM2B	ENSG00000136156	9445	0.810338	0.000381469
PNISR	ENSG00000132424	25957	-0.546297	0.000382611
BEX4	ENSG00000102409	56271	0.807223	0.000385968
MRPL41	ENSG00000182154	64975	0.836262	0.000388635
CDC42EP1	ENSG00000128283	11135	0.853288	0.000390657
PAIP2	ENSG00000120727	51247	0.629953	0.000395162
PRDX5	ENSG00000126432	25824	0.774524	0.00039598
STARD4-AS1	ENSG00000246859		-0.689528	0.000398805
CD2AP	ENSG00000198087	23607	0.781441	0.000406784
ABRACL	ENSG00000146386	58527	0.847293	0.000408955
CA11	ENSG00000063180	770	0.908049	0.000409014
MYH9	ENSG00000100345	4627	0.767348	0.00042193
CPEB4	ENSG00000113742	80315	0.890006	0.000428032
ORMDL1	ENSG00000128699	94101	0.774406	0.0004373
HADHB	ENSG00000138029	3032	-0.904481	0.000442566
SHISA2	ENSG00000180730	387914	1.07399	0.000447617
SLC7A8	ENSG00000092068	23428	0.836735	0.000447918
IMPDH1	ENSG00000106348	3614	0.825402	0.000447918
NDUFS7	ENSG00000115286	374291	0.723333	0.000449228
ACTN4	ENSG00000130402	81	0.847736	0.000461199
H2AFV	ENSG00000105968	94239	0.798127	0.000468644
RPS12	ENSG00000112306	6206	-0.562751	0.000482225
FGF1	ENSG00000113578	2246	0.926112	0.000490241
DAZAP2	ENSG00000183283	9802	0.795589	0.000493339
ST6GALNAC6	ENSG00000160408	30815	0.832313	0.000495992
MRPL36	ENSG00000171421	64979	0.781451	0.000512742
DST	ENSG00000151914	667	0.884554	0.000532872
TIMM13	ENSG00000099800	26517	0.570511	0.000558079
RPL26L1	ENSG00000037241	51121	0.785907	0.000562975
PTMA	ENSG00000187514	5757	-0.43673	0.00056427
PDLIM7	ENSG00000196923	9260	0.759953	0.000577135
TMSB15A	ENSG00000158164	286527	-0.702323	0.000583842
BNIP3	ENSG00000176171	664	0.801989	0.000586009
SORBS3	ENSG00000120896	10174	0.788188	0.000586009
CCDC12	ENSG00000160799	151903	0.584247	0.000596795
FIS1	ENSG00000214253	51024	0.629765	0.000610782
C16orf45	ENSG00000166780	89927	-0.475431	0.00061158
TRIOBP	ENSG00000100106	11078	0.837041	0.000612672
MYL6	ENSG00000092841	4637	0.554181	0.000620623
RPS27A	ENSG00000143947	6233	-0.444582	0.000625998
TTLL5	ENSG00000119685	23093	-0.792277	0.000630305
NCAM1	ENSG00000149294	4684	-0.372431	0.000634533
LHFPL6	ENSG00000183722	10186	-0.409974	0.000634533
PWP2	ENSG00000241945	102724159	-0.500036	0.000634533
CTSH	ENSG00000103811	1512	-0.502502	0.000634533
CENPL	ENSG00000120334	91687	-0.522524	0.000634533
TAPBP	ENSG00000231925	6892	0.755143	0.000640018
GNB2	ENSG00000172354	2783	0.76423	0.000640019
RND1	ENSG00000172602	27289	-0.383487	0.000655838
NOTCH1	ENSG00000148400	4851	-0.709363	0.000655838
MRPS18C	ENSG00000163319	51023	0.721282	0.00067285
TMEM134	ENSG00000172663	80194	0.779696	0.000673872
COX7A2	ENSG00000112695	1347	0.641368	0.00068783
CITED2	ENSG00000164442	10370	0.899154	0.000694213
NDUFA2	ENSG00000131495	4695	0.741349	0.000698469
RNF10	ENSG00000022840	9921	0.716909	0.000698518
PPP4R2	ENSG00000163605	151987	-0.727158	0.000708448
NDUFS6	ENSG00000145494	4726	0.649515	0.000728929
S100A16	ENSG00000188643	140576	0.790039	0.000729552
TMEM178A	ENSG00000152154	130733	0.806693	0.000729554
NBEAL1	ENSG00000144426	65065	0.733819	0.000729554
NLRP1	ENSG00000091592	728392	0.755103	0.000729555
CUTA	ENSG00000112514	51596	0.730819	0.000734313
MLF2	ENSG00000089693	8079	0.775996	0.000736203
ALDOA	ENSG00000149925	226	0.789911	0.000750695
GPX3	ENSG00000211445	2878	1.21718	0.000761838
ALKBH5	ENSG00000091542	54890	0.754582	0.000761838
SLC25A6	ENSG00000169100	293	-0.479443	0.000762219
RAB11B	ENSG00000185236	9230	0.759126	0.000762328
TMEM179B	ENSG00000185475	374395	0.541615	0.000781708
PLA2R1	ENSG00000153246	22925	0.858077	0.000787488
HYAL2	ENSG00000068001	8692	0.744687	0.000795413
YY1	ENSG00000100811	7528	0.798988	0.000795415
C15orf61	ENSG00000189227	145853	0.717377	0.000795415
CCDC85B	ENSG00000175602	11007	0.754619	0.000795415
BTF3L4	ENSG00000134717	91408	0.760298	0.000812109
SLC38A1	ENSG00000111371	81539	-0.669266	0.000812999
HSBP1	ENSG00000230989	3281	0.708735	0.000824446
TP53I3	ENSG00000115129	9540	-0.677659	0.000825967
SKIL	ENSG00000136603	6498	0.836584	0.000830328
NCOA4	ENSG00000266412	8031	0.70402	0.000830329
MTA3	ENSG00000057935	57504	-0.728829	0.000841458
PIN1	ENSG00000127445	5300	0.604373	0.000851539
RPS6	ENSG00000137154	6194	-0.396141	0.00085813
TMEM147	ENSG00000105677	10430	0.5062	0.000859047
SYNPO	ENSG00000171992	11346	0.799529	0.000874499
CLDN5	ENSG00000184113	7122	0.784975	0.00090699
SLC48A1	ENSG00000211584	55652	0.820802	0.000914675
MT-ND4	ENSG00000198886	4538	0.357065	0.00091784
COX17	ENSG00000138495	10063	0.700712	0.000924739
VKORC1	ENSG00000167397	79001	0.721487	0.000941537
HAGH	ENSG00000063854	3029	0.69868	0.000943577
HNRNPH2	ENSG00000126945	3188	0.766716	0.000943578
NDUFA4	ENSG00000189043	4697	0.577892	0.000953091
MDK	ENSG00000110492	4192	-1.27052	0.000973107
PIGP	ENSG00000185808	51227	0.739477	0.00098433
FAM3C	ENSG00000196937	10447	0.693313	0.00098433
CD9	ENSG00000010278	928	-0.652406	0.000998129
TCEAL7	ENSG00000182916	56849	-1.09873	0.00101809
TMX4	ENSG00000125827	56255	0.755288	0.00102667
IMP3	ENSG00000177971	55272	0.712107	0.00102667
TSC22D4	ENSG00000166925	81628	0.727632	0.00102667
RPL7A	ENSG00000148303	6130	-0.477942	0.00103168
PLOD2	ENSG00000152952	5352	0.761234	0.00107065
RBCK1	ENSG00000125826	10616	0.71097	0.00107065
PCBP2	ENSG00000197111	5094	0.716089	0.00107862
ATP6V1G1	ENSG00000136888	9550	0.504819	0.00109336
SUCO	ENSG00000094975	51430	0.793124	0.00109417
ISCU	ENSG00000136003	23479	0.697241	0.00110044
NME3	ENSG00000103024	4832	0.741701	0.00110998
LAMP1	ENSG00000185896	3916	0.743309	0.00111633
DCTD	ENSG00000129187	1635	0.713063	0.00111633
CRABP2	ENSG00000143320	1382	-0.991885	0.00111806
CBX3	ENSG00000122565	11335	0.699624	0.0011283
CTNNBIP1	ENSG00000178585	56998	0.746529	0.00113922
TMED4	ENSG00000158604	222068	0.485819	0.00114392
ZNF611	ENSG00000213020	81856	-0.610947	0.00114739
KIF20B	ENSG00000138182	9585	-0.774847	0.00114739
ORC6	ENSG00000091651	23594	-0.851766	0.00114739
PLEC	ENSG00000178209	5339	0.731319	0.00116377
B9D1	ENSG00000108641	27077	0.682925	0.00116377
FRMD3	ENSG00000172159	257019	0.714455	0.00116377
TRAPPC3	ENSG00000054116	27095	0.730951	0.00116377
ARHGAP5	ENSG00000100852	394	0.718335	0.00117446
UBE2D2	ENSG00000131508	7322	0.697567	0.00117918
RPS18	ENSG00000231500	6222	-0.432825	0.00118745
RPS8	ENSG00000142937	6202	-0.47403	0.00119726
MIB1	ENSG00000101752	57534	0.695224	0.00121303
PTPRA	ENSG00000132670	5786	0.740882	0.00121303
MIEN1	ENSG00000141741	84299	0.712702	0.00121303
MT1E	ENSG00000169715	4493	1.12208	0.00121303
MMP14	ENSG00000157227	4323	0.715595	0.00121303
SLC9A3R2	ENSG00000065054	9351	0.739139	0.00121886
NELFE	ENSG00000204356	7936	0.682039	0.00126416
RAB5IF	ENSG00000101084	55969	0.727612	0.00126416
YIF1A	ENSG00000174851	10897	0.706956	0.00126416
DCAF8	ENSG00000132716	50717	0.587103	0.00127253
GGH	ENSG00000137563	8836	-0.341743	0.00128974
ZNF41	ENSG00000147124	7592	-0.511326	0.00128974
GINS2	ENSG00000131153	51659	-0.668208	0.00128974
RPL5	ENSG00000122406	6125	-0.444268	0.00131555
CENPX	ENSG00000169689	201254	0.698796	0.00131723
TOMM22	ENSG00000100216	56993	0.57912	0.00135934
G3BP1	ENSG00000145907	10146	-1.00319	0.00136808
NECAB1	ENSG00000123119	64168	0.716383	0.00137231
ATP6V0D1	ENSG00000159720	9114	0.738023	0.00137231
MTERF4	ENSG00000122085	130916	0.700175	0.00137231
NEBL	ENSG00000078114	10529	0.70142	0.00137719
MARCH6	ENSG00000145495	10299	0.621229	0.00137857
ZFAND6	ENSG00000086666	54469	0.698484	0.00140174
HNRNPH1	ENSG00000169045	3187	-0.924089	0.00140322
RNF11	ENSG00000123091	26994	0.65766	0.00141051
BIN1	ENSG00000136717	274	0.717568	0.00142946
ATP6V1E1	ENSG00000131100	529	0.712884	0.00142946
DDA1	ENSG00000130311	79016	0.707337	0.00142946
XRCC6	ENSG00000196419	2547	-0.798604	0.00143703
SELENOP	ENSG00000250722	6414	0.671832	0.00145603
PSENEN	ENSG00000205155	55851	0.644529	0.00147539
AUP1	ENSG00000115307	550	0.722704	0.00148875
LZTS2	ENSG00000107816	84445	0.698767	0.00148875
NACA	ENSG00000196531	4666	-0.423705	0.00153485
FKBP1A	ENSG00000088832	2280	0.634103	0.00154061
ENPEP	ENSG00000138792	2028	0.700154	0.00154209
NOP10	ENSG00000182117	55505	0.619396	0.00154483
ALG5	ENSG00000120697	29880	0.684374	0.00155025
SMIM1	ENSG00000235169	388588	0.726283	0.00155026
ABHD14B	ENSG00000114779	84836	0.675964	0.00155026
COX7B	ENSG00000131174	1349	0.711666	0.00155696
VRK1	ENSG00000100749	7443	-0.6146	0.00157579
LGALS1	ENSG00000100097	3956	-1.40565	0.00159344
TNS2	ENSG00000111077	23371	0.689452	0.00160571
TMEM167A	ENSG00000174695	153339	0.694315	0.00161404
NDUFS2	ENSG00000158864	4720	0.694593	0.00161404
FAM133B	ENSG00000234545	257415	0.479648	0.00165199
THOC2	ENSG00000125676	57187	-0.831556	0.00166526
TRAM1	ENSG00000067167	23471	0.465676	0.00166561
TBCA	ENSG00000171530	6902	0.594238	0.00166914
ST3GAL1	ENSG00000008513	6482	0.718229	0.00168018
SPTAN1	ENSG00000197694	6709	0.718772	0.00169807
MT-ATP6	ENSG00000198899	4508	0.371246	0.00172435
REX1BD	ENSG00000006015	55049	0.683772	0.00174061
FSIP2	ENSG00000188738	401024	0.735534	0.00174876
RETREG1	ENSG00000154153	54463	0.709649	0.00174876
SYTL4	ENSG00000102362	94121	0.683311	0.00174876
SMIM30	ENSG00000214194	401397	0.635348	0.00175666
GTF2H5	ENSG00000272047	404672	0.621053	0.00178084
CTGF	ENSG00000118523	1490	-0.768889	0.00178571
S100A13	ENSG00000189171	6284	0.647723	0.00182227
RPL7L1	ENSG00000146223	285855	0.651247	0.00182683
TMCO3	ENSG00000150403	55002	0.58857	0.00182921
LAMTOR4	ENSG00000188186	389541	0.669684	0.00183715
EMC6	ENSG00000127774	83460	0.643877	0.00187521
ACTG1	ENSG00000184009	71	-0.578133	0.00188221
TCEA2	ENSG00000171703	6919	0.671386	0.00189352
NIPBL	ENSG00000164190	25836	0.671353	0.00189352
STAG2	ENSG00000101972	10735	0.686592	0.00189353
MAZ	ENSG00000103495	4150	0.666715	0.00191216
POLR2K	ENSG00000147669	5440	0.633003	0.00192344
H2AFZ	ENSG00000164032	3015	-0.596883	0.00194608
TRAC	ENSG00000277734		0.765215	0.00196988
LINC00472	ENSG00000233237		0.688842	0.00196988
TMEM106B	ENSG00000106460	54664	0.713121	0.002006
GPX4	ENSG00000167468	2879	0.5108	0.00202483
SPATA7	ENSG00000042317	55812	-0.660413	0.00203391
CAPNS1	ENSG00000126247	826	0.646799	0.002049
MCUB	ENSG00000005059	55013	0.700307	0.002049
NDUFB6	ENSG00000165264	4712	0.646632	0.00207435
LAMA5	ENSG00000130702	3911	0.724479	0.00213096
TUSC2	ENSG00000114383	11334	0.678922	0.00213096
LINC01089	ENSG00000212694		0.652224	0.00213096
TXN2	ENSG00000100348	25828	0.272613	0.00214696
FOLR1	ENSG00000110195	2348	0.831693	0.00217509
LRP10	ENSG00000197324	26020	0.66375	0.00221052
MZT2A	ENSG00000173272	653784	0.650339	0.00221586
PGLS	ENSG00000130313	25796	0.64659	0.00227329
FYN	ENSG00000010810	2534	0.573599	0.00228095
RCHY1	ENSG00000163743	25898	0.671348	0.00230379
FOXC2	ENSG00000176692	2303	0.698418	0.0023038
PRRC2A	ENSG00000204469	7916	0.664798	0.0023038
PNMA1	ENSG00000176903	9240	0.630198	0.0023038
XKR4	ENSG00000206579	114786	0.750079	0.0023038
AFF3	ENSG00000144218	3899	-0.465752	0.00233723
KCTD1	ENSG00000134504	284252	-0.472828	0.00233723
KLHL14	ENSG00000197705	57565	-0.474688	0.00233723
AMOTL1	ENSG00000166025	154810	-0.478642	0.00233723
TPX2	ENSG00000088325	22974	-0.506936	0.00233723
DPYSL4	ENSG00000151640	10570	-0.508252	0.00233723
HELLS	ENSG00000119969	3070	-0.509895	0.00233723
KTN1	ENSG00000126777	3895	0.69395	0.00235242
GRINA	ENSG00000178719	2907	0.654569	0.00239485
AIF1L	ENSG00000126878	83543	0.712077	0.00241441
TMEM208	ENSG00000168701	29100	0.653235	0.00244233
FBN1	ENSG00000166147	2200	-0.321705	0.00246846
SRCAP	ENSG00000080603	10847	-0.345142	0.00246846
CUEDC2	ENSG00000107874	79004	0.659757	0.00248913
CCZ1	ENSG00000122674	51622	0.669554	0.00258672
SQSTM1	ENSG00000161011	8878	0.68436	0.00267513
GAS1	ENSG00000180447	2619	0.664713	0.00268774
SIPA1L1	ENSG00000197555	26037	0.65559	0.00268774
FOXD1	ENSG00000251493	2297	0.76327	0.00268774
ETHE1	ENSG00000105755	23474	0.634619	0.00268774
EI24	ENSG00000149547	9538	0.548413	0.00274118
PALLD	ENSG00000129116	23022	0.704203	0.0027545
AHI1	ENSG00000135541	54806	-0.728091	0.00276422
LAMB1	ENSG00000091136	3912	-0.639794	0.00276847
PDCD2	ENSG00000071994	5134	0.628141	0.00279229
SPATS2L	ENSG00000196141	26010	0.69393	0.00285366
PARP3	ENSG00000041880	10039	0.652213	0.00290046
ZYX	ENSG00000159840	7791	0.63199	0.00290047
MT-ND5	ENSG00000198786	4540	0.588088	0.00293252
POLR2E	ENSG00000099817	5434	0.651945	0.00297726
RHOC	ENSG00000155366	389	0.576073	0.00299742
LDHB	ENSG00000111716	3945	-0.770639	0.00299827
WTAP	ENSG00000146457	9589	0.615435	0.00301238
TLN1	ENSG00000137076	7094	0.629061	0.00301239
VIM	ENSG00000026025	7431	0.587096	0.00307155
MESD	ENSG00000117899	23184	-0.951502	0.00307288
P4HTM	ENSG00000178467	54681	0.640865	0.00312817
A1BG	ENSG00000121410	1	0.589631	0.00312817
TRAF4	ENSG00000076604	9618	0.620799	0.00312817
GPX1	ENSG00000233276	2876	0.439093	0.00313274
TMEM256	ENSG00000205544	254863	0.611218	0.00315855
COX14	ENSG00000178449	84987	0.652817	0.00321492
TEX264	ENSG00000164081	51368	0.63525	0.00324792
COL4A5	ENSG00000188153	1287	0.707799	0.00324792
UBE2L3	ENSG00000185651	7332	0.439768	0.00326743
TATDN3	ENSG00000203705	128387	-0.939011	0.00327043
CDH2	ENSG00000170558	1000	-0.842007	0.00327396
SURF1	ENSG00000148290	6834	0.605392	0.00328282
ARID3A	ENSG00000116017	1820	0.702621	0.00334166
GNAI2	ENSG00000114353	2771	0.585321	0.00337176
GSTA4	ENSG00000170899	2941	0.592863	0.0033822
RBMS1	ENSG00000153250	5937	0.625146	0.00342421
NDUFB8	ENSG00000166136	4714	0.627452	0.00344965
TRIB2	ENSG00000071575	28951	0.565014	0.00349855
BLOC1S2	ENSG00000196072	282991	0.60127	0.00349981
GFRA2	ENSG00000168546	2675	0.622794	0.00349982
TUBA1B	ENSG00000123416	10376	-1.0863	0.00353201
PSMA5	ENSG00000143106	5686	0.613196	0.00355112
LYAR	ENSG00000145220	55646	-0.535677	0.00356004
LRRC40	ENSG00000066557	55631	-0.672538	0.00356004
RASSF8	ENSG00000123094	11228	0.657426	0.00360712
METTL8	ENSG00000123600	79828	-0.491116	0.00362431
NAE1	ENSG00000159593	8883	-0.752252	0.0036275
SHARPIN	ENSG00000179526	81858	0.574557	0.00363221
IMPDH2	ENSG00000178035	3615	-0.755718	0.00367238
CAST	ENSG00000153113	831	0.353312	0.00371677
MYO1C	ENSG00000197879	4641	0.590004	0.00376906
MCC	ENSG00000171444	4163	0.619613	0.00376906
NMRK1	ENSG00000106733	54981	0.610045	0.00376906
ADIPOR1	ENSG00000159346	51094	0.482612	0.00378751
SNCA	ENSG00000145335	6622	0.641108	0.00379149
TTLL7	ENSG00000137941	79739	-0.387386	0.00387636
RINT1	ENSG00000135249	60561	-0.507921	0.00387636
PTPRM	ENSG00000173482	5797	-0.691223	0.00387636
TRAPPC6A	ENSG00000007255	79090	0.625139	0.00391051
CORO2B	ENSG00000103647	10391	0.602012	0.00391051
UBE2Q2	ENSG00000140367	92912	0.630374	0.00391052
ATP5PO	ENSG00000241837	539	0.541198	0.00393418
SH3BP5	ENSG00000131370	9467	0.512373	0.00400518
DPM3	ENSG00000179085	54344	0.612272	0.0040567
MRPS14	ENSG00000120333	63931	0.611595	0.0040567
TMEM266	ENSG00000169758	123591	0.524785	0.00414493
MCTS1	ENSG00000232119	28985	0.579024	0.00420774
FDX1	ENSG00000137714	2230	0.556986	0.00420774
CHRAC1	ENSG00000104472	54108	0.572151	0.00420774
DSTN	ENSG00000125868	11034	0.59049	0.00424026
GYPC	ENSG00000136732	2995	0.677646	0.00430121
MTX2	ENSG00000128654	10651	0.324435	0.00432532
MORF4L1	ENSG00000185787	10933	0.514492	0.00435168
AAMDC	ENSG00000087884	28971	0.600729	0.00436379
UQCC3	ENSG00000204922	790955	0.608519	0.0043638
GPHN	ENSG00000171723	10243	0.645499	0.00439
ERLEC1	ENSG00000068912	27248	0.613768	0.00439986
PKM	ENSG00000067225	5315	-0.809745	0.00445267
RABEPK	ENSG00000136933	10244	-0.832308	0.0044675
NBAS	ENSG00000151779	51594	-1.05214	0.0044675
RBM7	ENSG00000076053	10179	0.668966	0.00447724
TSPAN6	ENSG00000000003	7105	0.521146	0.00447768
TAF2	ENSG00000064313	6873	-0.601956	0.00452811
MSI2	ENSG00000153944	124540	0.51405	0.00453483
NFIA	ENSG00000162599	4774	-0.705212	0.00457735
BAD	ENSG00000002330	572	0.470954	0.0046399
HEY1	ENSG00000164683	23462	-0.633605	0.0046567
TRIM13	ENSG00000204977	10206	-0.844405	0.00465818
DCXR	ENSG00000169738	51181	0.519985	0.00466481
SMAD2	ENSG00000175387	4087	0.582508	0.0046915
VSIG8	ENSG00000243284	391123	0.610376	0.0046915
MKRN2	ENSG00000075975	23609	0.559298	0.0046915
BSDC1	ENSG00000160058	55108	-0.896443	0.00472811
HINT1	ENSG00000169567	3094	0.255626	0.004788
PPP1R15B	ENSG00000158615	84919	-0.879294	0.00480487
GAS6	ENSG00000183087	2621	0.62447	0.00486345
TBL1XR1	ENSG00000177565	79718	-0.681032	0.00489555
SPATS2	ENSG00000123352	65244	-0.863117	0.00491175
ASS1	ENSG00000130707	445	0.486304	0.00497338
AHDC1	ENSG00000126705	27245	0.603297	0.00504101
PARD6G	ENSG00000178184	84552	0.592594	0.00504101
BNIP2	ENSG00000140299	663	0.554433	0.00504101
TUFM	ENSG00000178952	7284	-0.714598	0.00506159
MRPS7	ENSG00000125445	51081	0.309602	0.00507188
STMN3	ENSG00000197457	50861	-0.673935	0.00510554
EIF5A	ENSG00000132507	1984	0.633267	0.00510635
SDHC	ENSG00000143252	6391	0.478673	0.00514534
RALY	ENSG00000125970	22913	0.285326	0.00521627
F2R	ENSG00000181104	2149	0.636942	0.00522433
ARPC1B	ENSG00000130429	10095	0.558081	0.00522433
RPL6	ENSG00000089009	6128	-0.401872	0.00528213
PRKDC	ENSG00000253729	5591	-1.0861	0.0053455
CHCHD1	ENSG00000172586	118487	0.551288	0.00544418
PSMD8	ENSG00000099341	5714	0.61595	0.00546537
YPEL5	ENSG00000119801	51646	0.570975	0.00547086
TRIR	ENSG00000123144	79002	0.506344	0.00557282
SELENOM	ENSG00000198832	140606	0.654335	0.00560889
PTOV1	ENSG00000104960	53635	0.562025	0.00560889
OBSL1	ENSG00000124006	23363	0.552842	0.00560889
SRGAP2C	ENSG00000171943	653464	0.596844	0.0056089
STON2	ENSG00000140022	85439	0.669322	0.00561679
DAB2	ENSG00000153071	1601	0.436866	0.00574322
MPC1	ENSG00000060762	51660	0.560102	0.00581048
AQP3	ENSG00000165272	360	0.617143	0.00586397
FKBP4	ENSG00000004478	2288	-0.843993	0.00588262
PDIA4	ENSG00000155660	9601	-0.846039	0.00589977
ANAPC11	ENSG00000141552	51529	0.280853	0.00596875
CNN3	ENSG00000117519	1266	-1.18913	0.00598816
PTPRN2	ENSG00000155093	5799	-0.358534	0.0059954
RND3	ENSG00000115963	390	-0.503977	0.0059954
ALKBH8	ENSG00000137760	91801	-0.594795	0.0059954
SNHG7	ENSG00000233016		0.551863	0.0060185
ZNF467	ENSG00000181444	168544	0.544252	0.0060185
FRMD1	ENSG00000153303	79981	0.593968	0.00604325
PAK1	ENSG00000149269	5058	0.582807	0.00605819
RAB3B	ENSG00000169213	5865	-0.71952	0.00613665
TM9SF3	ENSG00000077147	56889	0.598552	0.00615019
TMEM14A	ENSG00000096092	28978	0.553312	0.00615476
DNAJC19	ENSG00000205981	131118	0.584447	0.00622282
TPGS1	ENSG00000141933	91978	0.615128	0.00623312
BRI3	ENSG00000164713	25798	0.552382	0.00623312
AKTIP	ENSG00000166971	64400	0.645599	0.00623313
GFRA3	ENSG00000146013	2676	0.604918	0.00623313
NLK	ENSG00000087095	51701	0.542894	0.00623313
ATP6V1F	ENSG00000128524	9296	0.548923	0.00625602
CDC42	ENSG00000070831	998	0.642816	0.00628058
DAPL1	ENSG00000163331	92196	-0.371074	0.00628089
CSNK2B	ENSG00000204435	1460	0.484906	0.00629275
NDUFS8	ENSG00000110717	4728	0.211308	0.00645241
NFE2L2	ENSG00000116044	4780	0.546985	0.00645454
EGLN2	ENSG00000269858	112398	0.529037	0.00645454
WIPI2	ENSG00000157954	26100	0.540905	0.00647439
HNRNPC	ENSG00000092199	3183	-0.638495	0.00651423
CAMTA1	ENSG00000171735	23261	0.249645	0.00660696
C6orf203	ENSG00000130349	51250	0.51499	0.0066133
RPP14	ENSG00000163684	11102	-0.661019	0.00662586
BCL7C	ENSG00000099385	9274	0.53036	0.00668293
B4GALT7	ENSG00000027847	11285	0.517721	0.00668293
SEC22B	ENSG00000265808	9554	0.534367	0.00668294
HDLBP	ENSG00000115677	3069	0.506525	0.00678606
RFC1	ENSG00000035928	5981	0.605365	0.00687428
TIMM8B	ENSG00000150779	26521	0.450972	0.00691056
DNAJC1	ENSG00000136770	64215	0.543141	0.00691849
AGPAT2	ENSG00000169692	10555	0.544483	0.00693952
NPC2	ENSG00000119655	10577	0.554381	0.00694838
MEX3A	ENSG00000254726	92312	-0.677761	0.00697947
RPA3	ENSG00000106399	6119	0.553595	0.00701414
HNRNPA3	ENSG00000170144	220988	-0.639001	0.00702549
BGN	ENSG00000182492	633	0.604845	0.00703861
RPL8	ENSG00000161016	6132	-0.355627	0.00712771
ATP2C1	ENSG00000017260	27032	0.539892	0.00713864
CMPK1	ENSG00000162368	51727	0.502401	0.00716141
APLP1	ENSG00000105290	333	0.576672	0.00716141
CDK16	ENSG00000102225	5127	0.514672	0.00716141
STK25	ENSG00000115694	10494	0.502891	0.00716141
UFC1	ENSG00000143222	51506	0.478881	0.00718617
SRI	ENSG00000075142	6717	-0.624687	0.00723918
MME	ENSG00000196549	4311	0.652185	0.00725404
MIA3	ENSG00000154305	375056	-0.634435	0.00730339
TMEM141	ENSG00000244187	85014	0.575124	0.00731768
ZNHIT6	ENSG00000117174	54680	-0.550899	0.00732144
SH3BGRL	ENSG00000131171	6451	-0.487419	0.00737641
SNX27	ENSG00000143376	81609	0.538378	0.00741188
SNRNP27	ENSG00000124380	11017	0.540395	0.00741189
MRGPRF	ENSG00000172935	116535	0.558532	0.00742677
POLR2F	ENSG00000100142	5435	0.572611	0.0074437
HP1BP3	ENSG00000127483	50809	-0.511114	0.00755348
TRIM54	ENSG00000138100	57159	0.56811	0.00767012
KRT8	ENSG00000170421	3856	0.548307	0.00767013
AFF4	ENSG00000072364	27125	0.519694	0.00767013
CAMK2A	ENSG00000070808	815	0.580581	0.00767013
C18orf32	ENSG00000177576	497661	0.506196	0.00767013
SSR2	ENSG00000163479	6746	-0.625351	0.00768147
HNRNPH3	ENSG00000096746	3189	-1.02099	0.00770729
HSPA12A	ENSG00000165868	259217	0.541819	0.00771222
RAB18	ENSG00000099246	22931	0.27847	0.00776921
ARHGEF40	ENSG00000165801	55701	0.516602	0.0078125
SRP72	ENSG00000174780	6731	-0.8027	0.00784469
MT1X	ENSG00000187193	4501	1.07538	0.00786082
DICER1	ENSG00000100697	23405	0.557403	0.00793633
M6PR	ENSG00000003056	4074	0.541334	0.00793634
TMEM9B	ENSG00000175348	56674	0.556979	0.00794343
RPS14	ENSG00000164587	6208	-0.277135	0.0080265
THOC7	ENSG00000163634	80145	0.364359	0.00818623
TRIM28	ENSG00000130726	10155	0.53418	0.00821072
CAPRIN2	ENSG00000110888	65981	0.601293	0.00821072
TMEM248	ENSG00000106609	55069	0.537424	0.00821072
SEC61A1	ENSG00000058262	29927	0.537879	0.00821073
TUSC1	ENSG00000198680	286319	0.523869	0.00821073
RHBDD2	ENSG00000005486	57414	-0.0869428	0.00824608
SALL1	ENSG00000103449	6299	-0.735109	0.00832111
POLR3GL	ENSG00000121851	84265	0.512049	0.00838817
FBXO7	ENSG00000100225	25793	0.520394	0.00841552
CIB1	ENSG00000185043	10519	0.338126	0.0084669
CWC15	ENSG00000150316	51503	0.461275	0.00849087
NFKBIL1	ENSG00000204498	4795	0.50694	0.0084935
PAN3	ENSG00000152520	255967	0.549179	0.00849351
CHTF8	ENSG00000168802	54921	0.525807	0.00849351
REPIN1	ENSG00000214022	29803	0.518551	0.00849351
WBP2	ENSG00000132471	23558	0.516347	0.00849351
LINC02001	ENSG00000267321		0.504459	0.00849351
SIL1	ENSG00000120725	64374	0.576069	0.00849351
C19orf24	ENSG00000228300	55009	0.538282	0.00849351
CUTALP	ENSG00000226752		0.526028	0.00849351
SSRP1	ENSG00000149136	6749	0.520618	0.00849351
PXMP2	ENSG00000176894	5827	0.514012	0.00849351
HSF1	ENSG00000185122	3297	0.504881	0.00849351
PBX2	ENSG00000204304	5089	0.540387	0.00851187
TMEM30A	ENSG00000112697	55754	0.49967	0.0086372
P3H2	ENSG00000090530	55214	0.405218	0.00873804
NPNT	ENSG00000168743	255743	0.497289	0.0087531
CISD2	ENSG00000145354	493856	0.221923	0.00875603
CCNB1	ENSG00000134057	891	-0.372185	0.00876739
UBE2C	ENSG00000175063	11065	-0.534417	0.00876739
FAM45A	ENSG00000119979	404636	0.499744	0.00878491
JPX	ENSG00000225470		0.535571	0.00883425
MRPL55	ENSG00000162910	128308	0.32675	0.00890324
SLTM	ENSG00000137776	79811	-0.718599	0.00890334
CST3	ENSG00000101439	1471	0.476566	0.00895628
TTC26	ENSG00000105948	79989	-0.394731	0.00895938
DEK	ENSG00000124795	7913	-1.22462	0.0089961
ZDHHC6	ENSG00000023041	64429	0.588091	0.0090334
TSPO	ENSG00000100300	706	0.573271	0.00908516
CYSTM1	ENSG00000120306	84418	0.509319	0.00908516
FAM118A	ENSG00000100376	55007	0.495482	0.00908516
SCARB2	ENSG00000138760	950	0.548263	0.00909928
COL6A2	ENSG00000142173	1292	-0.621448	0.00915512
TWF2	ENSG00000247596	11344	-0.765709	0.00915923
RPS19BP1	ENSG00000187051	91582	0.427511	0.00937563
SYTL1	ENSG00000142765	84958	0.540332	0.00937903
C1orf35	ENSG00000143793	79169	0.542284	0.00939449
SVIP	ENSG00000198168	258010	0.552761	0.00939449
MYOZ1	ENSG00000177791	58529	0.607214	0.0093945
CRIP2	ENSG00000182809	1397	0.523606	0.0093945
NAPEPLD	ENSG00000161048	222236	0.519356	0.0093945
C1D	ENSG00000197223	10438	0.534247	0.00940415
WRB	ENSG00000182093	7485	0.540259	0.00957613
FKBP2	ENSG00000173486	2286	0.576386	0.00962717
GSE1	ENSG00000131149	23199	0.559765	0.00971314
NECAP2	ENSG00000157191	55707	0.505207	0.00971314
DCBLD2	ENSG00000057019	131566	0.524953	0.00971314
CTDNEP1	ENSG00000175826	23399	0.506431	0.00971314
CCDC124	ENSG00000007080	115098	0.46689	0.0098107
LBH	ENSG00000213626	81606	0.588103	0.009873
TTC33	ENSG00000113638	23548	-0.808531	0.0099651
ARF3	ENSG00000134287	377	0.429733	0.0100146
GDE1	ENSG00000006007	51573	0.504557	0.0100413
TRIM17	ENSG00000162931	51127	0.506614	0.0100413
CKAP4	ENSG00000136026	10970	0.494531	0.0100413
SIGMAR1	ENSG00000147955	10280	0.524989	0.0100413
OSTM1	ENSG00000081087	28962	0.519698	0.0100413
SHKBP1	ENSG00000160410	92799	0.479577	0.0100413
LAMTOR2	ENSG00000116586	28956	0.541427	0.0101562
CXADR	ENSG00000154639	1525	0.587211	0.0101815
IL13RA1	ENSG00000131724	3597	0.56621	0.0101893
PAIP1	ENSG00000172239	10605	0.433919	0.010275
CMTM6	ENSG00000091317	54918	0.402049	0.0102871
XRCC5	ENSG00000079246	7520	-0.755678	0.0103728
PHLDB1	ENSG00000019144	23187	0.494817	0.0103793
ASAH1	ENSG00000104763	427	0.526388	0.0103793
TSPAN31	ENSG00000135452	6302	0.504979	0.0103793
PRUNE2	ENSG00000106772	158471	0.490986	0.0103793
MMP23B	ENSG00000189409	8510	0.651444	0.0103793
DBNL	ENSG00000136279	28988	0.519932	0.0103793
MMP24OS	ENSG00000126005	101410538	0.517657	0.0103793
PRDX6	ENSG00000117592	9588	0.466483	0.0104102
MRPS15	ENSG00000116898	64960	0.507762	0.0105192
TUBB	ENSG00000196230	203068	-0.941523	0.0105437
EFS	ENSG00000100842	10278	-0.565698	0.0105767
LTBP1	ENSG00000049323	4052	-0.394179	0.0106218
CTTNBP2	ENSG00000077063	83992	0.516253	0.010632
CDV3	ENSG00000091527	55573	0.538455	0.0107274
GLS	ENSG00000115419	2744	0.559571	0.0107274
NSUN5	ENSG00000130305	55695	0.510035	0.0107274
SESN2	ENSG00000130766	83667	0.495043	0.0107274
TMEM251	ENSG00000153485	26175	0.493368	0.0107274
TBC1D9B	ENSG00000197226	23061	0.499655	0.0107274
GRSF1	ENSG00000132463	2926	0.487194	0.0107274
NEAT1	ENSG00000245532		0.511587	0.0107664
RAB5C	ENSG00000108774	5878	0.49619	0.0108226
TPT1-AS1	ENSG00000170919		0.294238	0.0108794
GOLGA4	ENSG00000144674	2803	-0.533682	0.0108891
WDR54	ENSG00000005448	84058	-0.435009	0.0108949
EPB41	ENSG00000159023	2035	-0.459917	0.0108949
FH	ENSG00000091483	2271	-0.715745	0.0109045
DDAH2	ENSG00000213722	23564	-0.755013	0.0109168
PLPP3	ENSG00000162407	8613	0.486246	0.0109771
IFNAR1	ENSG00000142166	3454	0.535091	0.0110214
ATN1	ENSG00000111676	1822	0.481706	0.0110858
FRAS1	ENSG00000138759	80144	0.547671	0.0110858
MPST	ENSG00000128309	4357	0.473682	0.0113007
SLC38A10	ENSG00000157637	124565	0.504646	0.0114547
WDR26	ENSG00000162923	80232	0.523653	0.0114547
MAL2	ENSG00000147676	114569	0.501769	0.0114547
PDCD5	ENSG00000105185	9141	0.479372	0.0115737
POLR2I	ENSG00000105258	5438	0.205394	0.0116277
ATP1A1	ENSG00000163399	476	0.569143	0.0116383
NCBP2-AS2	ENSG00000270170	152217	0.273048	0.0117757
RCC1	ENSG00000180198	1104	-0.789559	0.0118093
GPR137	ENSG00000173264	56834	0.501492	0.0118345
SFXN2	ENSG00000156398	118980	0.511402	0.0118345
WNK1	ENSG00000060237	65125	0.501277	0.0118345
GPX7	ENSG00000116157	2882	0.48954	0.0118345
ZNF277	ENSG00000198839	11179	0.463393	0.0118345
DMAC1	ENSG00000137038	90871	0.530033	0.0119263
NRIP2	ENSG00000053702	83714	0.495571	0.0120228
IGBP1	ENSG00000089289	3476	0.49074	0.0120527
MUL1	ENSG00000090432	79594	-0.590999	0.0121064
NDUFB2	ENSG00000090266	4708	0.537144	0.0121198
GPCPD1	ENSG00000125772	56261	-0.584877	0.0121551
PPCS	ENSG00000127125	79717	0.418253	0.012217
ADAR	ENSG00000160710	103	0.494213	0.0122251
NRIP1	ENSG00000180530	8204	0.537958	0.0122254
FAM3A	ENSG00000071889	60343	0.494966	0.0122254
ZFX	ENSG00000005889	7543	0.478043	0.0122254
PPP4R3B	ENSG00000275052	57223	0.463437	0.0122254
SEC13	ENSG00000157020	6396	0.455968	0.0122254
COQ10B	ENSG00000115520	80219	0.524934	0.0122254
SMTNL2	ENSG00000188176	342527	0.513425	0.0122254
TSEN15	ENSG00000198860	116461	0.465489	0.0122254
TIFA	ENSG00000145365	92610	-0.3448	0.0122484
MAGI3	ENSG00000081026	260425	-0.439568	0.0122484
CCDC148	ENSG00000153237	130940	-0.46414	0.0122484
KIAA1958	ENSG00000165185	158405	-0.484747	0.0122484
LPAR2	ENSG00000064547	9170	-0.583433	0.0122484
PARK7	ENSG00000116288	11315	0.438886	0.0122516
TRAM2	ENSG00000065308	9697	0.432137	0.0123519
UROS	ENSG00000188690	7390	0.198507	0.0123521
TADA3	ENSG00000171148	10474	0.482967	0.0123925
MAGI2	ENSG00000187391	9863	0.479758	0.0123925
CHMP4B	ENSG00000101421	128866	0.405222	0.0124802
HEPH	ENSG00000089472	9843	-0.312403	0.0124988
CEBPZ	ENSG00000115816	10153	0.470146	0.0126277
TMEM150A	ENSG00000168890	129303	0.47461	0.0126277
VPS4A	ENSG00000132612	27183	0.467802	0.0126277
GLB1	ENSG00000170266	2720	-0.635508	0.0126344
KRCC1	ENSG00000172086	51315	0.435252	0.0126463
C21orf91	ENSG00000154642	54149	-0.641245	0.0126907
DDR1	ENSG00000204580	780	0.534516	0.0127787
MRPS16	ENSG00000182180	51021	0.449148	0.0129814
ARHGAP29	ENSG00000137962	9411	0.494658	0.0130181
SMAD6	ENSG00000137834	4091	0.500549	0.0130417
ST6GALNAC2	ENSG00000070731	10610	0.515303	0.0130417
PPP1R9A	ENSG00000158528	55607	0.485376	0.0130417
SNAPC5	ENSG00000174446	10302	0.472138	0.0130417
WDR43	ENSG00000163811	23160	-0.789695	0.0130665
LRRFIP1	ENSG00000124831	9208	0.419704	0.0131139
OTUD6B-AS1	ENSG00000253738		0.500228	0.0131899
ZNF439	ENSG00000171291	90594	-0.43117	0.013247
GABARAP	ENSG00000170296	11337	0.387216	0.0132526
FKBP8	ENSG00000105701	23770	0.502681	0.0133259
NDUFB11	ENSG00000147123	54539	0.50144	0.0133412
MRPL51	ENSG00000111639	51258	0.497309	0.0133508
TM2D1	ENSG00000162604	83941	0.507424	0.0134415
GLUD1	ENSG00000148672	2746	0.471092	0.0134677
MT1F	ENSG00000198417	4494	0.622142	0.0134677
FUNDC2	ENSG00000165775	65991	0.493431	0.0134677
CARD10	ENSG00000100065	29775	0.486215	0.0134677
RRAS	ENSG00000126458	6237	0.4707	0.0134677
NR1H2	ENSG00000131408	7376	0.457624	0.0134677
BLOC1S4	ENSG00000186222	55330	0.452859	0.0134677
TMBIM4	ENSG00000155957	51643	0.534333	0.013511
TSPAN14	ENSG00000108219	81619	-0.665462	0.0135117
KIF2A	ENSG00000068796	3796	-0.840761	0.0137211
SSBP4	ENSG00000130511	170463	0.432494	0.013781
TMEM245	ENSG00000106771	23731	0.377801	0.0138273
PPM1A	ENSG00000100614	5494	0.447946	0.0139059
SSSCA1	ENSG00000173465	10534	0.488856	0.0139059
KPNA6	ENSG00000025800	23633	0.460764	0.0139059
C15orf40	ENSG00000169609	123207	0.450609	0.0139059
TMEM33	ENSG00000109133	55161	0.494839	0.0139059
NIPSNAP2	ENSG00000146729	2631	0.499955	0.0141544
TMEM14B	ENSG00000137210	81853	0.454466	0.0141866
COX7C	ENSG00000127184	1350	0.43357	0.0142209
USP47	ENSG00000170242	55031	0.450138	0.0143567
C2orf74	ENSG00000237651	339804	0.498039	0.0143567
MXD4	ENSG00000123933	10608	0.496112	0.0143567
KIRREL1	ENSG00000183853	55243	0.488462	0.0143567
TMEM37	ENSG00000171227	140738	0.481306	0.0143567
AP2B1	ENSG00000006125	163	0.48968	0.0143567
CHCHD7	ENSG00000170791	79145	0.477854	0.0143567
CCNC	ENSG00000112237	892	0.459162	0.0143567
ATP5IF1	ENSG00000130770	93974	0.398355	0.0144526
ENO1	ENSG00000074800	2023	-0.661668	0.0144984
NFE2L1	ENSG00000082641	4779	0.481074	0.014554
TSTD1	ENSG00000215845	100131187	0.233452	0.0146474
PDE4DIP	ENSG00000178104	653513	0.511293	0.0146705
HNRNPD	ENSG00000138668	3184	0.423377	0.014779
UBE2R2	ENSG00000107341	54926	0.488191	0.0148202
SEMA3B-AS1	ENSG00000232352		0.4856	0.0148205
CMC1	ENSG00000187118	152100	0.454632	0.0148205
RNF115	ENSG00000265491	27246	0.439733	0.0148205
TBXAS1	ENSG00000059377	6916	0.487817	0.0148205
MYCBP2	ENSG00000005810	23077	0.47189	0.0148205
CDKN2AIPNL	ENSG00000237190	91368	0.471354	0.0148205
BOLA1	ENSG00000178096	51027	0.469254	0.0148205
KDELR2	ENSG00000136240	11014	0.42708	0.0149104
LAGE3	ENSG00000196976	8270	0.392501	0.0149326
PAXX	ENSG00000148362	286257	0.425689	0.0149341
EIF3L	ENSG00000100129	51386	-0.420117	0.0150566
EBLN3P	ENSG00000281649		0.452789	0.0152974
NRSN2	ENSG00000125841	80023	0.46764	0.0152974
ARRDC1-AS1	ENSG00000203993		0.422933	0.0152974
PHPT1	ENSG00000054148	29085	0.448492	0.0153621
RNF5	ENSG00000204308	6048	0.301554	0.0154646
TCEAL8	ENSG00000180964	90843	0.496407	0.0155194
IGF2BP2	ENSG00000073792	10644	0.399282	0.015554
SRRM2	ENSG00000167978	23524	0.523301	0.0156109
CNPY2	ENSG00000257727	10330	0.0361159	0.0156223
COA3	ENSG00000183978	28958	0.394815	0.0157223
PSME2	ENSG00000100911	5721	0.222264	0.0157822
SLBP	ENSG00000163950	7884	0.205266	0.0157822
NUTM2B-AS1	ENSG00000225484		0.441931	0.0157878
DICER1-AS1	ENSG00000235706		0.464613	0.0157879
RNF126	ENSG00000070423	55658	0.446865	0.0157879
VWA1	ENSG00000179403	64856	0.464224	0.0157879
MPLKIP	ENSG00000168303	136647	0.339453	0.0158265
MRPS33	ENSG00000090263	51650	0.403905	0.0158401
C6orf62	ENSG00000112308	81688	0.433784	0.0158939
VCP	ENSG00000165280	7415	-0.637563	0.0159443
TMED9	ENSG00000184840	54732	0.512059	0.0160417
AMOT	ENSG00000126016	154796	-0.556961	0.0161278
AKT1S1	ENSG00000204673	84335	0.465916	0.0162922
POLR2B	ENSG00000047315	5431	0.478566	0.0162922
ZFAND3	ENSG00000156639	60685	0.474299	0.0162922
SS18L2	ENSG00000008324	51188	0.447207	0.0162922
LMX1B	ENSG00000136944	4010	0.446417	0.0162922
CCT6A	ENSG00000146731	908	-0.471535	0.0163359
CTTN	ENSG00000085733	2017	0.438277	0.0163391
ZNF343	ENSG00000088876	79175	-0.369229	0.0164777
CISH	ENSG00000114737	1154	-0.422699	0.0164777
SLC2A3	ENSG00000059804	6515	-0.438254	0.0164777
CYB5R4	ENSG00000065615	51167	-0.491519	0.0165707
SLC35A1	ENSG00000164414	10559	-0.552603	0.0165707
ZNF136	ENSG00000196646	7695	-0.554556	0.0165707
EIF3G	ENSG00000130811	8666	-0.406689	0.0166417
UBE2I	ENSG00000103275	7329	0.398515	0.0167718
CTDSP1	ENSG00000144579	58190	0.458518	0.0167829
UQCC2	ENSG00000137288	84300	0.482029	0.0167838
FAT1	ENSG00000083857	2195	0.260384	0.0167869
BNC2	ENSG00000173068	54796	-0.351711	0.0167935
DNMBP	ENSG00000107554	23268	-0.396016	0.0167935
DHFR2	ENSG00000178700	200895	-0.550707	0.016796
USF2	ENSG00000105698	7392	0.452964	0.0168107
SERPINB9	ENSG00000170542	5272	0.507295	0.0168107
CMTM4	ENSG00000183723	146223	0.465548	0.0168107
SRA1	ENSG00000213523	10011	0.452693	0.0168107
RPUSD3	ENSG00000156990	285367	0.426094	0.0168107
TXNDC17	ENSG00000129235	84817	0.487618	0.0168956
THRAP3	ENSG00000054118	9967	-0.778522	0.0169302
VAPA	ENSG00000101558	9218	0.347838	0.0169791
NORAD	ENSG00000260032		0.383831	0.0170314
HSBP1L1	ENSG00000226742	440498	0.536402	0.0170518
HIPK2	ENSG00000064393	28996	0.538625	0.0171094
PTTG1	ENSG00000164611	9232	-0.451038	0.0171146
ACTR1B	ENSG00000115073	10120	0.484647	0.0172674
PLCB1	ENSG00000182621	23236	0.451932	0.0173438
ACYP2	ENSG00000170634	98	0.459688	0.0173438
PIAS2	ENSG00000078043	9063	0.453837	0.0173438
TMEM60	ENSG00000135211	85025	0.447477	0.0173438
SF3A2	ENSG00000104897	8175	0.430474	0.0173438
AGTRAP	ENSG00000177674	57085	0.460723	0.0173438
RETREG2	ENSG00000144567	79137	0.454438	0.0173438
ZDHHC4	ENSG00000136247	55146	0.373614	0.0174398
ADCY6	ENSG00000174233	112	-0.314938	0.0174411
SIVA1	ENSG00000184990	10572	-0.684462	0.0175094
PCBP1	ENSG00000169564	5093	0.418264	0.0175864
ILF3	ENSG00000129351	3609	-0.73161	0.0176457
SEC61B	ENSG00000106803	10952	-0.471376	0.0178426
SCYL1	ENSG00000142186	57410	0.47347	0.0178918
PITHD1	ENSG00000057757	57095	0.475796	0.0178918
FAM234A	ENSG00000167930	83986	0.460217	0.0178918
SRGAP2B	ENSG00000196369	647135	0.492845	0.0178918
ZBTB7C	ENSG00000184828	201501	0.450873	0.0178918
LINC00467	ENSG00000153363		0.445478	0.0178918
FAM50A	ENSG00000071859	9130	0.440974	0.0178918
SSR4	ENSG00000180879	6748	0.0902616	0.0179159
LARP1	ENSG00000155506	23367	0.36937	0.0182901
C9orf3	ENSG00000148120	84909	0.499265	0.0183009
TRIM8	ENSG00000171206	81603	0.438774	0.0183384
LEFTY1	ENSG00000243709	10637	0.568658	0.018455
NCSTN	ENSG00000162736	23385	0.449756	0.0184551
CSNK1G1	ENSG00000169118	53944	-0.60712	0.0186144
SATB1	ENSG00000182568	6304	-0.799358	0.0186144
LSM10	ENSG00000181817	84967	0.260359	0.0187331
DDIT3	ENSG00000175197	1649	-0.624073	0.018761
SDC4	ENSG00000124145	6385	0.535476	0.0190339
SNHG9	ENSG00000255198		0.444376	0.0190339
LRRC47	ENSG00000130764	57470	0.44116	0.0190339
SUMF1	ENSG00000144455	285362	0.437877	0.0190339
ZNF83	ENSG00000167766	55769	0.427319	0.0190339
JAK1	ENSG00000162434	3716	0.422456	0.0190339
MGAT4B	ENSG00000161013	11282	0.453559	0.0190339
LTBP3	ENSG00000168056	4054	0.446478	0.0190339
YDJC	ENSG00000161179	150223	0.433179	0.0190339
MTFR1L	ENSG00000117640	56181	0.452295	0.0191226
EIF3K	ENSG00000178982	27335	0.523476	0.019131
RPS4X	ENSG00000198034	6191	-0.321874	0.0192105
POP7	ENSG00000172336	10248	0.293715	0.0195071
TET3	ENSG00000187605	200424	0.460214	0.0196288
PIGBOS1	ENSG00000225973	101928527	0.429294	0.0196288
RASSF10	ENSG00000189431	644943	0.415557	0.0196288
PLEKHA3	ENSG00000116095	65977	0.443224	0.0196288
SLC10A3	ENSG00000126903	8273	0.438511	0.0196288
DEAF1	ENSG00000177030	10522	0.413551	0.0196288
AP2S1	ENSG00000042753	1175	0.453595	0.0197441
MTDH	ENSG00000147649	92140	0.455298	0.0198312
COL1A1	ENSG00000108821	1277	-1.09463	0.0198622
PTBP3	ENSG00000119314	9991	0.296415	0.019907
CHD7	ENSG00000171316	55636	0.356326	0.0199711
NAPA	ENSG00000105402	8775	0.442241	0.0200019
CHMP4A	ENSG00000254505	29082	0.470628	0.0200022
TINF2	ENSG00000092330	26277	0.443684	0.0202401
TMUB1	ENSG00000164897	83590	0.429108	0.0202401
TMEM129	ENSG00000168936	92305	0.412104	0.0202401
MRPL45	ENSG00000278845	84311	0.406321	0.0202401
ADNP	ENSG00000101126	23394	0.404704	0.0202401
MRS2	ENSG00000124532	57380	0.396201	0.0202401
R3HDM2	ENSG00000179912	22864	0.437386	0.0202401
PLAG1	ENSG00000181690	5324	0.435461	0.0202401
VEZF1	ENSG00000136451	7716	0.427085	0.0202401
RANBP3	ENSG00000031823	8498	0.422381	0.0202401
PGP	ENSG00000184207	283871	0.396161	0.0202401
NAA38	ENSG00000183011	84316	0.386339	0.0203163
IFI16	ENSG00000163565	3428	0.392538	0.0203699
MYADM	ENSG00000179820	91663	-0.539577	0.0203994
HAX1	ENSG00000143575	10456	0.257563	0.0205176
B3GAT3	ENSG00000149541	26229	0.204347	0.0205176
SEC63	ENSG00000025796	11231	-0.96733	0.020668
TIAL1	ENSG00000151923	7073	0.30414	0.020722
RPLP2	ENSG00000177600	6181	-0.333975	0.0208363
TRPT1	ENSG00000149743	83707	0.438566	0.0208681
POLE4	ENSG00000115350	56655	0.420279	0.0208681
SMUG1	ENSG00000123415	23583	0.408877	0.0208681
NBPF14	ENSG00000270629	100996763	0.413077	0.0208681
IGFBP2	ENSG00000115457	3485	0.481971	0.0208681
MID1IP1	ENSG00000165175	58526	0.429749	0.0208681
PSPC1	ENSG00000121390	55269	0.42083	0.0208681
C16orf72	ENSG00000182831	29035	0.415129	0.0208681
FANCL	ENSG00000115392	55120	-0.734083	0.020915
CDIPT	ENSG00000103502	10423	0.473373	0.020929
RPL23	ENSG00000125691	9349	-0.44688	0.0212281
APC	ENSG00000134982	324	-0.888069	0.0212735
FAM192A	ENSG00000172775	80011	0.45306	0.021315
TXNDC12	ENSG00000117862	51060	0.424565	0.0213199
ZNF669	ENSG00000188295	79862	-0.519839	0.0213256
USP8	ENSG00000138592	9101	0.460918	0.0213505
GADD45GIP1	ENSG00000179271	90480	0.468736	0.0213511
ANK3	ENSG00000151150	288	-0.416113	0.0214788
CPVL	ENSG00000106066	54504	-0.456196	0.0214788
HOXC10	ENSG00000180818	3226	-0.59068	0.0214788
HIBADH	ENSG00000106049	11112	0.42807	0.0215133
KLHDC9	ENSG00000162755	126823	0.416118	0.0215133
HOXB6	ENSG00000108511	3216	-0.536406	0.0215735
IKBIP	ENSG00000166130	121457	-0.647702	0.0215995
RPS23	ENSG00000186468	6228	-0.368073	0.0216264
PTGES2	ENSG00000148334	80142	0.429432	0.0217532
LSM2	ENSG00000204392	57819	0.423136	0.0218291
PLEKHA1	ENSG00000107679	59338	0.452476	0.021901
NUTF2	ENSG00000102898	10204	0.466276	0.0221042
MAPK3	ENSG00000102882	5595	0.393621	0.0221127
XRCC4	ENSG00000152422	7518	-0.477457	0.0221564
NUDCD1	ENSG00000120526	84955	-0.578154	0.0221564
AP1S1	ENSG00000106367	1174	0.406029	0.0221739
MALSU1	ENSG00000156928	115416	0.425761	0.0221761
MRPL48	ENSG00000175581	51642	0.410434	0.0221761
PURA	ENSG00000185129	5813	0.382829	0.0221761
PLCG2	ENSG00000197943	5336	0.455149	0.0221761
TXNL4A	ENSG00000141759	10907	0.418699	0.0221761
NIT1	ENSG00000158793	4817	0.413581	0.0221761
SCNM1	ENSG00000163156	100534012	0.411771	0.0221761
NDUFB1	ENSG00000183648	4707	0.325951	0.0221842
MRPL33	ENSG00000243147	9553	0.480285	0.0222156
NDUFB10	ENSG00000140990	4716	0.134857	0.0223512
SLC35C2	ENSG00000080189	51006	0.399092	0.022412
BAX	ENSG00000087088	581	0.418269	0.0224433
MAPRE1	ENSG00000101367	22919	-0.569608	0.0228022
DMAC2	ENSG00000105341	55101	0.392256	0.0228569
RDH14	ENSG00000240857	57665	0.457716	0.0228569
GNPTAB	ENSG00000111670	79158	0.44458	0.0228569
SPATC1L	ENSG00000160284	84221	0.40623	0.0228569
IDS	ENSG00000010404	3423	0.403429	0.0228569
TRAPPC2L	ENSG00000167515	51693	0.410165	0.0230554
HCFC1R1	ENSG00000103145	54985	0.430046	0.0231153
CLTA	ENSG00000122705	1211	-0.457069	0.0232482
SRSF4	ENSG00000116350	6429	0.365044	0.0233278
RASSF7	ENSG00000099849	8045	0.329623	0.0233508
MUC20-OT1	ENSG00000242086		0.423246	0.0235561
STK24	ENSG00000102572	8428	0.394861	0.0235561
PHYHIP	ENSG00000168490	9796	0.450719	0.0235561
GSPT1	ENSG00000103342	2935	0.430277	0.0235561
CNTFR	ENSG00000122756	1271	0.436926	0.0235561
STRBP	ENSG00000165209	55342	0.423997	0.0235561
SEPT10	ENSG00000186522	151011	0.415236	0.0235561
ZBTB38	ENSG00000177311	253461	0.413335	0.0235561
RSPH3	ENSG00000130363	83861	0.411724	0.0235561
ZNF524	ENSG00000171443	147807	0.401216	0.0235561
NSA2	ENSG00000164346	10412	0.460372	0.0235642
PIBF1	ENSG00000083535	10464	-0.724996	0.0236037
ARHGEF12	ENSG00000196914	23365	0.51022	0.0237253
EIF3A	ENSG00000107581	8661	-0.727812	0.023739
HNRNPM	ENSG00000099783	4670	-0.802619	0.0237414
PSMA2	ENSG00000106588	5683	0.41741	0.0241953
FAM177A1	ENSG00000151327	283635	0.433304	0.0242452
GGT7	ENSG00000131067	2686	-0.51792	0.0242652
ZNF436-AS1	ENSG00000249087		0.40946	0.0242741
TRIM56	ENSG00000169871	81844	0.421578	0.0242741
RAB21	ENSG00000080371	23011	0.414593	0.0242741
ZFAND1	ENSG00000104231	79752	0.411477	0.0242741
RPP38	ENSG00000152464	10557	0.448837	0.0242741
DUSP9	ENSG00000130829	1852	0.443179	0.0242741
GPS1	ENSG00000169727	2873	0.410478	0.0242741
TRIQK	ENSG00000205133	286144	0.404891	0.0242741
RRAS2	ENSG00000133818	22800	0.375949	0.0242741
DGUOK	ENSG00000114956	1716	0.276009	0.0244256
NPR1	ENSG00000169418	4881	0.46027	0.0244507
ASNA1	ENSG00000198356	439	0.260727	0.0246984
TMED7	ENSG00000134970	51014	0.387852	0.0247151
COA5	ENSG00000183513	493753	0.329913	0.0247464
RPS16	ENSG00000105193	6217	-0.360011	0.0247503
DPF2	ENSG00000133884	5977	0.303135	0.0247708
YWHAZ	ENSG00000164924	7534	0.438389	0.0247838
GCC2	ENSG00000135968	9648	0.039312	0.0248624
EMD	ENSG00000102119	2010	0.38805	0.0250114
CCDC50	ENSG00000152492	152137	0.424212	0.0250114
BCL7B	ENSG00000106635	9275	0.404273	0.0250114
MTR	ENSG00000116984	4548	0.39253	0.0250114
SOCS2	ENSG00000120833	8835	0.370452	0.0250114
DPPA4	ENSG00000121570	55211	0.477429	0.0250115
ANKRD10	ENSG00000088448	55608	0.460501	0.0250115
PPP2CB	ENSG00000104695	5516	0.404309	0.0250115
ATP6V1C1	ENSG00000155097	528	0.400465	0.0250115
NIPSNAP1	ENSG00000184117	8508	0.396625	0.0250115
PTRH1	ENSG00000187024	138428	0.394973	0.0250115
HNRNPL	ENSG00000104824	3191	0.383049	0.0250115
RPS13	ENSG00000110700	6207	-0.391379	0.0250527
DNAJC15	ENSG00000120675	29103	0.431876	0.0252662
SERBP1	ENSG00000142864	26135	-0.451671	0.0253723
LAMTOR3	ENSG00000109270	8649	0.252671	0.0255084
MT-ND2	ENSG00000198763	4536	0.276499	0.0255125
HEBP1	ENSG00000013583	50865	0.190564	0.0256034
SNHG19	ENSG00000260260		0.287478	0.0256775
CCDC106	ENSG00000173581	29903	0.418052	0.0257685
PAWR	ENSG00000177425	5074	0.417266	0.0257685
NAA60	ENSG00000122390	79903	0.393287	0.0257685
SCAMP4	ENSG00000227500	113178	0.430731	0.0257685
FEZ2	ENSG00000171055	9637	0.40632	0.0257685
MED15	ENSG00000099917	51586	0.403727	0.0257685
SDR39U1	ENSG00000100445	56948	0.392775	0.0257685
RCOR3	ENSG00000117625	55758	0.386971	0.0257685
SLC25A1	ENSG00000100075	6576	0.380971	0.0257685
FIGN	ENSG00000182263	55137	0.380846	0.0258214
CD81	ENSG00000110651	975	0.44086	0.0258541
KIAA1586	ENSG00000168116	57691	-0.644665	0.026001
CYTH2	ENSG00000105443	9266	0.334195	0.0260925
RSF1	ENSG00000048649	51773	-0.659738	0.0262219
RPL10	ENSG00000147403	6134	-0.228639	0.0262949
CAPN2	ENSG00000162909	824	0.430451	0.0263005
PERP	ENSG00000112378	64065	0.325319	0.0263382
TMEM18	ENSG00000151353	129787	0.344221	0.0263758
HIKESHI	ENSG00000149196	51501	-0.607602	0.0265394
AFG3L2	ENSG00000141385	10939	0.389898	0.0265458
ELMOD3	ENSG00000115459	84173	0.386998	0.0265458
TMEM218	ENSG00000150433	219854	0.395241	0.0265458
ITPA	ENSG00000125877	3704	0.427318	0.0265458
SNAP29	ENSG00000099940	9342	0.425398	0.0265458
MYL5	ENSG00000215375	4636	0.399097	0.0265458
EBAG9	ENSG00000147654	9166	0.382726	0.0265486
PFDN6	ENSG00000204220	10471	0.409637	0.0266157
LIMS1	ENSG00000169756	3987	0.424699	0.0266297
C8orf33	ENSG00000182307	65265	0.406073	0.0266812
FTL	ENSG00000087086	2512	0.394268	0.0267742
CAPZA2	ENSG00000198898	830	0.136281	0.0270728
ID1	ENSG00000125968	3397	0.398472	0.0270984
ATP6V0B	ENSG00000117410	533	0.403206	0.0271537
BLOC1S1	ENSG00000135441	2647	0.409865	0.0272058
AGPAT4	ENSG00000026652	56895	-0.334162	0.0272611
SNAP25	ENSG00000132639	6616	-0.338432	0.0272611
ACTA2	ENSG00000107796	59	-0.493074	0.0272611
TSEN34	ENSG00000170892	79042	0.30793	0.0273135
CDC25B	ENSG00000101224	994	0.401023	0.0273437
PEX10	ENSG00000157911	5192	0.395569	0.0273437
TIMM10	ENSG00000134809	26519	0.377676	0.0273437
U2AF1L4	ENSG00000161265	199746	0.409834	0.0273437
WWC2	ENSG00000151718	80014	0.387657	0.0273437
NECTIN1	ENSG00000110400	5818	0.386289	0.0273437
MAPK1	ENSG00000100030	5594	0.384916	0.0273437
PDXDC1	ENSG00000179889	102724985	0.377234	0.0273437
KHSRP	ENSG00000088247	8570	0.377214	0.0273437
RALBP1	ENSG00000017797	10928	0.37443	0.0273437
CTBP1	ENSG00000159692	1487	0.416152	0.027346
ATP5F1A	ENSG00000152234	498	-0.666239	0.0274653
SQLE	ENSG00000104549	6713	-0.551393	0.0275276
METTL26	ENSG00000130731	84326	0.155184	0.027577
WFIKKN1	ENSG00000127578	117166	0.447808	0.027645
NDUFB5	ENSG00000136521	4711	0.45606	0.0280274
RORA	ENSG00000069667	6095	-0.407235	0.0281046
EEF1B2	ENSG00000114942	1933	-0.423331	0.0281088
YIPF2	ENSG00000130733	78992	0.378417	0.0281627
TTC32	ENSG00000183891	130502	0.389449	0.0281627
RNF26	ENSG00000173456	79102	0.36072	0.0281628
CHP1	ENSG00000187446	11261	0.423728	0.0281628
KAZALD1	ENSG00000107821	81621	0.415713	0.0281628
MED13L	ENSG00000123066	23389	0.412373	0.0281628
PANK3	ENSG00000120137	79646	0.410757	0.0281628
TMEM222	ENSG00000186501	84065	0.400268	0.0281628
CEP104	ENSG00000116198	9731	0.390458	0.0281628
CREB3	ENSG00000107175	10488	0.383924	0.0281628
DAP	ENSG00000112977	1611	0.383289	0.0281628
ABHD17A	ENSG00000129968	81926	0.377518	0.0281628
AP3S1	ENSG00000177879	1176	-0.436599	0.0281726
UBE2H	ENSG00000186591	7328	0.257686	0.0282041
MDH2	ENSG00000146701	4191	0.440748	0.0282533
FRS2	ENSG00000166225	10818	0.310841	0.0282807
HOTAIRM1	ENSG00000233429		0.327724	0.0283024
WDR83OS	ENSG00000105583	51398	0.299462	0.0283374
ANGPT2	ENSG00000091879	285	-0.436963	0.0284441
LENG8	ENSG00000167615	114823	0.426527	0.0284555
SERTAD3	ENSG00000167565	29946	0.200607	0.0285753
WDR3	ENSG00000065183	10885	-0.303351	0.0286726
EXOSC4	ENSG00000178896	54512	0.109259	0.0287625
CPSF6	ENSG00000111605	11052	0.0224281	0.0287625
TERF2IP	ENSG00000166848	54386	0.396847	0.0288813
CYB5D2	ENSG00000167740	124936	0.404303	0.0288957
MAPKAPK5	ENSG00000089022	8550	0.355338	0.0290034
ACOT8	ENSG00000101473	10005	0.40624	0.0290034
WDR11	ENSG00000120008	55717	0.390588	0.0290034
RAB3IL1	ENSG00000167994	5866	0.388034	0.0290034
NUMA1	ENSG00000137497	4926	0.386175	0.0290034
PURB	ENSG00000146676	5814	0.380129	0.0290034
ORAI3	ENSG00000175938	93129	0.426427	0.0290034
FAM168B	ENSG00000152102	130074	0.359043	0.0290034
ARL5A	ENSG00000162980	26225	0.407965	0.0290581
IFI6	ENSG00000126709	2537	-0.428525	0.0291569
UBXN1	ENSG00000162191	51035	0.309455	0.0291952
TSPAN5	ENSG00000168785	10098	0.387994	0.0292097
POLDIP2	ENSG00000004142	26073	0.24115	0.02922
TCEAL2	ENSG00000184905	140597	0.512327	0.0292611
TXNRD2	ENSG00000184470	10587	-0.384019	0.0295153
TERF2	ENSG00000132604	7014	-0.570416	0.0298377
ALG13	ENSG00000101901	79868	0.408967	0.0298662
STK16	ENSG00000115661	8576	0.373957	0.0298662
BAZ1B	ENSG00000009954	9031	0.373192	0.0298662
CAPN7	ENSG00000131375	23473	0.37164	0.0298662
GPSM1	ENSG00000160360	26086	0.405625	0.0298663
PROS1	ENSG00000184500	5627	0.39182	0.0298663
SLC22A18	ENSG00000110628	5002	0.389949	0.0298663
CPD	ENSG00000108582	1362	0.406213	0.029929
CBX1	ENSG00000108468	10951	-0.818432	0.029944
RGL2	ENSG00000237441	5863	-0.422651	0.0301952
MAT2A	ENSG00000168906	4144	0.397206	0.0305321
NDUFS3	ENSG00000213619	4722	0.221018	0.0306056
ST6GAL1	ENSG00000073849	6480	0.395851	0.0307517
POLR2H	ENSG00000163882	5437	0.393422	0.0307517
ZHX1	ENSG00000165156	11244	0.387262	0.0307517
PIP4P2	ENSG00000155099	55529	0.369817	0.0307517
ADAMTS7	ENSG00000136378	11173	0.456408	0.0307517
PPP3CB	ENSG00000107758	5532	0.384388	0.0307517
PLEKHB2	ENSG00000115762	55041	0.358558	0.0307517
SVBP	ENSG00000177868	374969	0.423652	0.03076
BSG	ENSG00000172270	682	0.465862	0.0309679
HSPA13	ENSG00000155304	6782	-0.582553	0.030997
DGCR6L	ENSG00000128185	85359	0.356566	0.031174
CCDC86	ENSG00000110104	79080	-0.585081	0.0312035
RTCB	ENSG00000100220	51493	-0.611878	0.0312547
MAN1A2	ENSG00000198162	10905	0.374376	0.031257
MINOS1	ENSG00000173436	440574	0.410206	0.0312977
NPM1	ENSG00000181163	4869	-0.347365	0.0314321
SLC7A6OS	ENSG00000103061	84138	-0.659292	0.0314606
CEP78	ENSG00000148019	84131	-0.561528	0.0315707
TAGLN2	ENSG00000158710	8407	0.311613	0.0316006
TSPAN8	ENSG00000127324	7103	0.875683	0.0316603
FBH1	ENSG00000134452	84893	0.38244	0.0316603
CARS	ENSG00000110619	833	0.37873	0.0316603
UBAP2	ENSG00000137073	55833	0.377872	0.0316603
FARP1	ENSG00000152767	10160	0.351506	0.0316603
PKD1	ENSG00000008710	5310	0.388857	0.0316603
MRPS31	ENSG00000102738	10240	0.387774	0.0316603
TPP1	ENSG00000166340	1200	0.387644	0.0316603
MAP2K4	ENSG00000065559	6416	0.380273	0.0316603
EFR3A	ENSG00000132294	23167	0.367459	0.0316603
MIF4GD	ENSG00000125457	57409	0.363983	0.0316603
SMIM37	ENSG00000175701	205251	0.36333	0.0316603
ADD3	ENSG00000148700	120	0.396392	0.0316772
ELF2	ENSG00000109381	1998	0.390561	0.0316778
RNH1	ENSG00000023191	6050	0.363389	0.0317183
PPA1	ENSG00000180817	5464	0.469181	0.0319104
BLVRB	ENSG00000090013	645	0.429147	0.0320862
WDR45	ENSG00000196998	11152	0.371492	0.0321562
IRF2BPL	ENSG00000119669	64207	0.287952	0.0323374
ZC3H13	ENSG00000123200	23091	-0.609448	0.0323446
FBXW5	ENSG00000159069	54461	0.34949	0.0324407
MGAT5	ENSG00000152127	4249	0.357357	0.0325761
RNF139	ENSG00000170881	11236	0.360646	0.0325925
EXOC5	ENSG00000070367	10640	0.36319	0.0325925
ABCA1	ENSG00000165029	19	0.401191	0.0325925
FKBP9	ENSG00000122642	11328	0.395981	0.0325925
AXL	ENSG00000167601	558	0.48665	0.0325926
DOC2B	ENSG00000272636	8447	0.451459	0.0325926
PUM2	ENSG00000055917	23369	0.398801	0.0325926
APOO	ENSG00000184831	79135	0.39644	0.0325926
C12orf73	ENSG00000204954	728568	0.350348	0.0325926
SDCBP	ENSG00000137575	6386	-0.56724	0.0327265
SLC39A1	ENSG00000143570	27173	0.373033	0.0327878
SYNGR2	ENSG00000108639	9144	0.269856	0.0328405
NARS	ENSG00000134440	4677	0.398848	0.0329388
RBM23	ENSG00000100461	55147	0.408536	0.03298
GRHPR	ENSG00000137106	9380	0.090687	0.0330163
ZNF667-AS1	ENSG00000166770		0.277539	0.0330531
SMCHD1	ENSG00000101596	23347	0.406941	0.0332167
MED4	ENSG00000136146	29079	0.372851	0.03328
UBL3	ENSG00000122042	5412	0.307885	0.0333493
RTL10	ENSG00000215012	79680	0.395106	0.033549
MIB2	ENSG00000197530	142678	0.385431	0.033549
FUBP3	ENSG00000107164	8939	0.354937	0.033549
SNX1	ENSG00000028528	6642	0.35077	0.033549
RAB28	ENSG00000157869	9364	0.387994	0.033549
ESYT1	ENSG00000139641	23344	0.384284	0.033549
EMC2	ENSG00000104412	9694	0.375379	0.033549
DOK1	ENSG00000115325	1796	0.372064	0.033549
RNF135	ENSG00000181481	84282	0.34806	0.033549
FAM215B	ENSG00000232300		0.328995	0.033549
SMAD9	ENSG00000120693	4093	0.432848	0.0335843
ATXN2	ENSG00000204842	6311	0.370262	0.0335853
PPP1R18	ENSG00000146112	107987457	-0.402667	0.0338223
COL12A1	ENSG00000111799	1303	-0.353988	0.0338223
RNF180	ENSG00000164197	285671	-0.375901	0.0338223
PIH1D2	ENSG00000150773	120379	-0.461164	0.0338223
CDCA4	ENSG00000170779	55038	-0.522502	0.0338223
SLC4A7	ENSG00000033867	9497	-0.628176	0.0338223
SUMF2	ENSG00000129103	25870	0.125929	0.0339152
HNRNPR	ENSG00000125944	10236	-0.886712	0.0341237
C1orf174	ENSG00000198912	339448	-0.47597	0.0342905
COL4A2	ENSG00000134871	1284	0.401955	0.0343208
LCMT2	ENSG00000168806	9836	-0.305797	0.0343667
CLU	ENSG00000120885	1191	-0.32903	0.0343667
DENND4B	ENSG00000198837	9909	-0.562226	0.0343667
PGD	ENSG00000142657	5226	0.189184	0.0344397
ADO	ENSG00000181915	84890	0.225738	0.0344397
LDOC1	ENSG00000182195	23641	0.37823	0.0345303
TMEM161B-AS1	ENSG00000247828		0.390587	0.0345303
GPR162	ENSG00000250510	27239	0.386293	0.0345303
SNAPC2	ENSG00000104976	6618	0.381839	0.0345303
TAF15	ENSG00000270647	8148	0.370718	0.0345303
LYRM9	ENSG00000232859	201229	0.360551	0.0345303
DCTN1	ENSG00000204843	1639	0.350972	0.0345303
LYPLA2	ENSG00000011009	11313	0.349214	0.0345303
TMBIM6	ENSG00000139644	7009	0.416475	0.0345614
DYNLT3	ENSG00000165169	6990	0.432903	0.0346059
DNAJC3	ENSG00000102580	5611	0.435908	0.0346721
ATRX	ENSG00000085224	546	-0.647324	0.0347617
WRN	ENSG00000165392	7486	-0.534502	0.0348739
FXYD6	ENSG00000137726	53826	-0.638975	0.0348739
OXCT1	ENSG00000083720	5019	-0.383009	0.0349185
TMEM243	ENSG00000135185	79161	0.408676	0.0349877
EVA1B	ENSG00000142694	55194	0.392676	0.035216
TMCO1	ENSG00000143183	54499	0.0126208	0.0354841
CLSTN1	ENSG00000171603	22883	0.28913	0.0355068
STXBP2	ENSG00000076944	6813	0.389786	0.0355368
SMIM12	ENSG00000163866	113444	0.355408	0.0355368
GNS	ENSG00000135677	2799	0.338807	0.0355368
UBE2Z	ENSG00000159202	65264	0.382561	0.0355369
GPANK1	ENSG00000204438	7918	0.376112	0.0355369
ILDR2	ENSG00000143195	387597	0.358032	0.0355369
CD99	ENSG00000002586	4267	0.370429	0.0356723
GOLGA7	ENSG00000147533	51125	0.370293	0.0356929
PRMT5	ENSG00000100462	10419	-0.50081	0.0357811
CCND2	ENSG00000118971	894	-0.939632	0.0360666
ARMC10	ENSG00000170632	83787	0.327579	0.0361324
CMYA5	ENSG00000164309	202333	0.322378	0.0361324
TMEM64	ENSG00000180694	169200	0.289551	0.0362809
YIPF3	ENSG00000137207	25844	0.22662	0.0365425
KIAA1143	ENSG00000163807	57456	0.344539	0.0365693
ZNF703	ENSG00000183779	80139	0.424126	0.0365693
HDAC3	ENSG00000171720	8841	0.368462	0.0365693
DNPEP	ENSG00000123992	23549	0.362039	0.0365693
TMEM189	ENSG00000240849	387521	0.359633	0.0365693
TAF3	ENSG00000165632	83860	0.355087	0.0365693
MINCR	ENSG00000253716		0.353541	0.0365693
AP2A1	ENSG00000196961	160	0.348245	0.0365693
RAB1B	ENSG00000174903	81876	0.342773	0.0365693
TMEM203	ENSG00000187713	94107	0.326782	0.0365693
NFIB	ENSG00000147862	4781	-0.340736	0.0366195
TMEM132A	ENSG00000006118	54972	0.126442	0.0366602
ECH1	ENSG00000104823	1891	0.417171	0.036865
SEC11C	ENSG00000166562	90701	0.384326	0.0370759
DDX17	ENSG00000100201	10521	0.346556	0.0370886
PPP2R1A	ENSG00000105568	5518	-0.641214	0.0372196
ITIH5	ENSG00000123243	80760	0.249372	0.0372964
TUBB2A	ENSG00000137267	7280	0.445868	0.0374724
CDC14A	ENSG00000079335	8556	0.35892	0.0374737
CHCHD5	ENSG00000125611	84269	0.156762	0.037587
GPSM3	ENSG00000213654	63940	0.356374	0.0376283
ACAP1	ENSG00000072818	9744	0.352834	0.0376283
KMT5C	ENSG00000133247	84787	0.347247	0.0376283
MIDN	ENSG00000167470	90007	0.344411	0.0376283
PIP4P1	ENSG00000165782	90809	0.342505	0.0376283
FAM114A2	ENSG00000055147	10827	0.334884	0.0376283
EYA4	ENSG00000112319	2070	0.419651	0.0376283
SLC20A2	ENSG00000168575	6575	0.402113	0.0376283
LGALS8	ENSG00000116977	3964	0.38995	0.0376283
SLC5A3	ENSG00000198743	6526	0.386362	0.0376283
ERF	ENSG00000105722	2077	0.384943	0.0376283
LRFN4	ENSG00000173621	78999	0.374444	0.0376283
SETX	ENSG00000107290	23064	0.35712	0.0376283
DCTN5	ENSG00000166847	84516	0.354923	0.0376283
SLC36A4	ENSG00000180773	120103	0.354489	0.0376283
HPS1	ENSG00000107521	3257	0.336759	0.0376283
KHDC4	ENSG00000132680	22889	0.331251	0.0376283
BRIX1	ENSG00000113460	55299	-0.720995	0.0377106
PPP1CB	ENSG00000213639	5500	-0.00266835	0.0377493
GNG5	ENSG00000174021	2787	0.406103	0.0378239
KNOP1	ENSG00000103550	400506	-0.69566	0.0379966
PSD3	ENSG00000156011	23362	-0.654618	0.0380565
TBC1D19	ENSG00000109680	55296	-0.561635	0.0383516
ISCA2	ENSG00000165898	122961	0.31569	0.0386882
INTS3	ENSG00000143624	65123	0.386389	0.0387143
JAKMIP2	ENSG00000176049	9832	0.374492	0.0387143
TBC1D17	ENSG00000104946	79735	0.368165	0.0387143
CES2	ENSG00000172831	8824	0.366268	0.0387143
EID2B	ENSG00000176401	126272	0.362886	0.0387143
COPG1	ENSG00000181789	22820	0.404802	0.0387143
NSMCE4A	ENSG00000107672	54780	0.36777	0.0387143
RASSF5	ENSG00000266094	83593	0.362531	0.0387143
ARFIP2	ENSG00000132254	23647	0.359615	0.0387143
GDF11	ENSG00000135414	10220	0.359538	0.0387143
SRGAP2	ENSG00000266028	23380	0.358184	0.0387143
ZNF84	ENSG00000198040	7637	0.355826	0.0387143
SIRT3	ENSG00000142082	23410	0.355318	0.0387143
HEBP2	ENSG00000051620	23593	0.339662	0.0387143
IFNGR2	ENSG00000159128	3460	0.336797	0.0387143
ERVK3-1	ENSG00000142396		0.33366	0.0387143
SLC35A4	ENSG00000176087	113829	0.328117	0.0387143
ADPGK	ENSG00000159322	83440	0.323875	0.0387143
AKT2	ENSG00000105221	208	0.410105	0.0389904
NDUFS5	ENSG00000168653	4725	0.427178	0.039217
TRIP11	ENSG00000100815	9321	0.305883	0.0396042
MTX1	ENSG00000173171	4580	0.370535	0.039828
PKIB	ENSG00000135549	5570	0.370556	0.0398281
ANKLE2	ENSG00000176915	23141	0.3602	0.0398281
AMFR	ENSG00000159461	267	0.350012	0.0398281
ATXN3	ENSG00000066427	4287	0.333586	0.0398281
ANKRD40	ENSG00000154945	91369	0.399633	0.0398281
TST	ENSG00000128311	7263	0.341759	0.0398281
ERV3-1	ENSG00000213462	2086	0.336307	0.0398281
ITGA3	ENSG00000005884	3675	0.459151	0.0399139
KANK1	ENSG00000107104	23189	0.356965	0.0399397
CTDSP2	ENSG00000175215	10106	0.310749	0.0400245
EID1	ENSG00000255302	23741	-0.494365	0.0400682
WSB1	ENSG00000109046	26118	-0.487337	0.0401555
MED19	ENSG00000156603	219541	-0.767589	0.0401991
SEM1	ENSG00000127922	7979	0.387303	0.0403684
MAP1LC3A	ENSG00000101460	84557	0.212004	0.0404445
THEM4	ENSG00000159445	117145	0.235853	0.0404445
VTI1B	ENSG00000100568	10490	0.374975	0.040505
ANKRD12	ENSG00000101745	23253	0.26951	0.040669
ETFRF1	ENSG00000205707	144363	0.343146	0.0407081
CTNNAL1	ENSG00000119326	8727	0.331618	0.0407787
SF3A1	ENSG00000099995	10291	0.347779	0.0409701
MGST1	ENSG00000008394	4257	0.390432	0.0409701
CRAT	ENSG00000095321	1384	0.355743	0.0409701
MFSD3	ENSG00000167700	113655	0.353845	0.0409701
DHRS1	ENSG00000157379	115817	0.351684	0.0409701
PTPN2	ENSG00000175354	5771	0.322212	0.0409701
LANCL1	ENSG00000115365	10314	0.368837	0.0409701
CREBRF	ENSG00000164463	153222	0.367472	0.0409701
BISPR	ENSG00000282851		0.365966	0.0409701
PTPN18	ENSG00000072135	26469	0.351875	0.0409701
RMND5A	ENSG00000153561	64795	0.347161	0.0409701
CNBD2	ENSG00000149646	140894	0.3242	0.0409701
KPNA5	ENSG00000196911	3841	0.321649	0.0409701
C1QTNF7	ENSG00000163145	114905	-0.357136	0.0411504
RWDD2A	ENSG00000013392	112611	-0.456662	0.0411504
FAM173A	ENSG00000103254	65990	0.208035	0.0412176
GOLGB1	ENSG00000173230	2804	-0.506007	0.0412245
NT5C3B	ENSG00000141698	115024	0.325708	0.0417521
BMP4	ENSG00000125378	652	-0.47543	0.0417786
MRPL13	ENSG00000172172	28998	-0.766709	0.0418162
AMT	ENSG00000145020	275	-0.519018	0.0420494
CLK3	ENSG00000179335	1198	0.354731	0.0421411
FGFR4	ENSG00000160867	2264	0.341403	0.0421411
PPIL1	ENSG00000137168	51645	0.32644	0.0421411
INO80E	ENSG00000169592	283899	0.404604	0.0421411
CTDSPL	ENSG00000144677	10217	0.337001	0.0421411
EMC8	ENSG00000131148	10328	0.325551	0.0421411
SMIM8	ENSG00000111850	57150	0.322044	0.0421411
P3H3	ENSG00000110811	10536	0.367035	0.0421411
TMEM38B	ENSG00000095209	55151	0.366801	0.0421411
NPDC1	ENSG00000107281	56654	0.357668	0.0421411
CREBBP	ENSG00000005339	1387	0.35457	0.0421411
PIK3C3	ENSG00000078142	5289	0.353032	0.0421411
SLC25A26	ENSG00000144741	115286	0.341653	0.0421411
THTPA	ENSG00000259431	79178	0.340068	0.0421411
NOL3	ENSG00000140939	8996	0.339907	0.0421411
CCM2	ENSG00000136280	83605	0.325481	0.0421411
MGRN1	ENSG00000102858	23295	0.310541	0.0421411
SHC1	ENSG00000160691	6464	0.309086	0.0421411
WDR6	ENSG00000178252	11180	0.347489	0.0421888
TMEM183A	ENSG00000163444	92703	0.324776	0.0422826
PFDN5	ENSG00000123349	5204	0.321016	0.0423966
TRUB2	ENSG00000167112	26995	-0.711087	0.0424179
ADRM1	ENSG00000130706	11047	0.237156	0.0425916
NSL1	ENSG00000117697	25936	-0.777565	0.0427631
SYNCRIP	ENSG00000135316	10492	-0.679296	0.0428308
MLEC	ENSG00000110917	9761	0.353711	0.0429736
SLC25A39	ENSG00000013306	51629	0.149449	0.0429965
ARL2BP	ENSG00000102931	23568	0.257095	0.0430897
APIP	ENSG00000149089	51074	-0.5462	0.0431629
MORF4L2	ENSG00000123562	9643	0.33366	0.0431775
RPH3AL	ENSG00000181031	9501	0.356298	0.0433417
GNPTG	ENSG00000090581	84572	0.353488	0.0433417
CLOCK	ENSG00000134852	9575	0.322822	0.0433417
PAQR7	ENSG00000182749	164091	0.50954	0.0433417
GALK1	ENSG00000108479	2584	0.390121	0.0433417
SREBF1	ENSG00000072310	6720	0.373149	0.0433417
GSTT2B	ENSG00000133433	653689	0.365165	0.0433417
BOD1L1	ENSG00000038219	259282	0.355914	0.0433417
KCP	ENSG00000135253	375616	0.349632	0.0433417
HNRNPLL	ENSG00000143889	92906	0.34411	0.0433417
SEPT1	ENSG00000180096	1731	0.344019	0.0433417
PDHX	ENSG00000110435	8050	0.341498	0.0433417
MLLT6	ENSG00000275023	4302	0.341222	0.0433417
AEBP2	ENSG00000139154	121536	0.324343	0.0433417
TSR3	ENSG00000007520	115939	0.312387	0.0433417
SF3B6	ENSG00000115128	51639	0.367033	0.0434991
UNC50	ENSG00000115446	25972	0.202442	0.0435385
LAMC1	ENSG00000135862	3915	0.330574	0.0435415
SCAND1	ENSG00000171222	51282	0.208659	0.0438113
DYNC1H1	ENSG00000197102	1778	0.185137	0.0438122
SPPL2A	ENSG00000138600	84888	0.118835	0.0438122
FBXO17	ENSG00000269190	115290	0.380341	0.0440836
TMEM50A	ENSG00000183726	23585	0.248744	0.0441635
PLXND1	ENSG00000004399	23129	0.312234	0.0441811
IARS	ENSG00000196305	3376	0.378207	0.0442427
MRPL22	ENSG00000082515	29093	0.286961	0.0442787
ZSCAN16-AS1	ENSG00000269293		0.315524	0.0444133
HADHA	ENSG00000084754	3030	0.291901	0.044477
C19orf25	ENSG00000119559	148223	0.221082	0.0445571
CTSA	ENSG00000064601	5476	0.36664	0.0445726
PDE6D	ENSG00000156973	5147	0.359886	0.0445726
TMED3	ENSG00000166557	23423	0.348864	0.0445726
NRBP2	ENSG00000185189	340371	0.347929	0.0445726
CBWD5	ENSG00000147996	644019	0.333932	0.0445726
OSER1	ENSG00000132823	51526	0.333414	0.0445726
TMEM70	ENSG00000175606	54968	0.332451	0.0445726
TNRC6C	ENSG00000078687	57690	0.324079	0.0445726
TCTEX1D2	ENSG00000213123	255758	0.370094	0.0445726
CDK9	ENSG00000136807	1025	0.363338	0.0445726
COA6	ENSG00000168275	388753	0.35442	0.0445726
ILKAP	ENSG00000132323	80895	0.349751	0.0445726
HNRNPUL2	ENSG00000214753	221092	0.332735	0.0445726
COPS7A	ENSG00000111652	50813	0.330957	0.0445726
STAT6	ENSG00000166888	6778	0.323935	0.0445726
HDGFL3	ENSG00000166503	50810	0.322204	0.0445726
LETM1	ENSG00000168924	3954	0.321286	0.0445726
ZRANB1	ENSG00000019995	54764	0.318338	0.0445726
ZNF444	ENSG00000167685	55311	0.312405	0.0445726
IGF2BP3	ENSG00000136231	10643	0.310823	0.0445726
SNRPB	ENSG00000125835	6628	0.352097	0.0447798
CRIPT	ENSG00000119878	9419	0.222776	0.044837
RNPS1	ENSG00000205937	10921	0.317432	0.0448993
CEBPZOS	ENSG00000218739	100505876	0.380866	0.0451349
TRIP6	ENSG00000087077	7205	-0.617124	0.045229
ZNRF3	ENSG00000183579	84133	0.337285	0.0453943
PHC3	ENSG00000173889	80012	0.36281	0.0458343
MYO1E	ENSG00000157483	4643	0.365263	0.0458344
MFGE8	ENSG00000140545	4240	0.351225	0.0458344
AIP	ENSG00000110711	9049	0.334432	0.0458344
PEMT	ENSG00000133027	10400	0.329253	0.0458344
SLC16A1-AS1	ENSG00000226419		0.317367	0.0458344
GALNT10	ENSG00000164574	55568	0.382243	0.0458344
KAT2A	ENSG00000108773	2648	0.362791	0.0458344
GAR1	ENSG00000109534	54433	0.356179	0.0458344
HSD17B8	ENSG00000204228	7923	0.347349	0.0458344
NEK7	ENSG00000151414	140609	0.339944	0.0458344
PYCR2	ENSG00000143811	29920	0.339753	0.0458344
PCIF1	ENSG00000100982	63935	0.332856	0.0458344
MYL3	ENSG00000160808	4634	0.32352	0.0458344
CHST12	ENSG00000136213	55501	0.323345	0.0458344
CTBP2	ENSG00000175029	1488	0.31519	0.0458344
NAB1	ENSG00000138386	4664	0.294312	0.0458344
HIST1H1C	ENSG00000187837	3006	0.410967	0.0458708
MPC2	ENSG00000143158	25874	0.371227	0.046105
RAB5B	ENSG00000111540	5869	0.299399	0.0461636
PHLDB2	ENSG00000144824	90102	0.379978	0.0462238
CIRBP	ENSG00000099622	1153	0.261159	0.0466262
AAMP	ENSG00000127837	14	0.357838	0.0467236
PRRC1	ENSG00000164244	133619	-0.489561	0.0467745
CNTLN	ENSG00000044459	54875	-0.614061	0.0468012
FOXN2	ENSG00000170802	3344	-0.918391	0.0468012
SLC30A9	ENSG00000014824	10463	0.309948	0.0471278
KDM3B	ENSG00000120733	51780	0.308411	0.0471278
DBF4	ENSG00000006634	10926	0.346703	0.0471278
UFSP2	ENSG00000109775	55325	0.346233	0.0471278
NABP2	ENSG00000139579	79035	0.329173	0.0471278
ATPAF1	ENSG00000123472	64756	0.325696	0.0471278
THAP8	ENSG00000161277	199745	0.325548	0.0471278
SMPD1	ENSG00000166311	6609	0.324508	0.0471278
TAF6	ENSG00000106290	6878	0.309799	0.0471278
HHLA3	ENSG00000197568	11147	0.309466	0.0471278
ABT1	ENSG00000146109	29777	0.333435	0.0474822
NDUFB9	ENSG00000147684	4715	0.169422	0.0475658
LAPTM4B	ENSG00000104341	55353	0.445797	0.0477596
EXTL2	ENSG00000162694	2135	-0.690778	0.048011
PSMD9	ENSG00000110801	5715	0.299614	0.0480199
RPL36AL	ENSG00000165502	6166	0.316944	0.0481978
YWHAQ	ENSG00000134308	10971	-0.484176	0.0482682
CCDC30	ENSG00000186409	728621	-0.763619	0.048303
CALCOCO1	ENSG00000012822	57658	0.313706	0.0484136
KLHL42	ENSG00000087448	57542	0.330613	0.0484535
IFRD2	ENSG00000214706	7866	0.322571	0.0484535
CCR10	ENSG00000184451	2826	0.365315	0.0484536
CCDC85C	ENSG00000205476	317762	0.352922	0.0484536
CRACR2B	ENSG00000177685	283229	0.350035	0.0484536
TWF1	ENSG00000151239	5756	0.346914	0.0484536
TOM1L2	ENSG00000175662	146691	0.344619	0.0484536
MYEF2	ENSG00000104177	50804	0.335515	0.0484536
ATXN1	ENSG00000124788	6310	0.324998	0.0484536
SRP68	ENSG00000167881	6730	0.32349	0.0484536
CADM1	ENSG00000182985	23705	-0.94988	0.0484613
CCNDBP1	ENSG00000166946	23582	0.281246	0.0487173
ANXA6	ENSG00000197043	309	-0.476769	0.0488126
EXOSC9	ENSG00000123737	5393	-0.531554	0.0488126
BAG6	ENSG00000204463	7917	0.0523674	0.0488221
PARL	ENSG00000175193	55486	0.144749	0.0488222
FAAP20	ENSG00000162585	199990	0.263264	0.0489165
ITGB1BP1	ENSG00000119185	9270	-0.414333	0.0489461
BZW1	ENSG00000082153	9689	0.358812	0.0491256
PLD2	ENSG00000129219	5338	-0.34585	0.0492254
NEDD4	ENSG00000069869	4734	-0.43307	0.0492254
CCZ1B	ENSG00000146574	221960	-0.437436	0.0492254
FLRT2	ENSG00000185070	23768	-0.44163	0.0492254
ZNF558	ENSG00000167785	148156	-0.454346	0.0492254
TDP1	ENSG00000042088	55775	-0.466659	0.0492254
FBXO45	ENSG00000174013	200933	-0.476309	0.0492254
TPBG	ENSG00000146242	7162	-0.584288	0.0492254
CLIP3	ENSG00000105270	25999	0.304182	0.0494222
TNFRSF1A	ENSG00000067182	7132	0.33822	0.0494469
ZC3H15	ENSG00000065548	55854	0.159887	0.0495911
C19orf53	ENSG00000104979	28974	0.421513	0.0496051
PCBD1	ENSG00000166228	5092	0.340886	0.0496731
UBXN2A	ENSG00000173960	165324	0.305875	0.0498123
MORN2	ENSG00000188010	729967	0.354251	0.0498124
NTAN1	ENSG00000157045	123803	0.307221	0.0498124
MFSD11	ENSG00000092931	79157	0.339479	0.0498124
IMPACT	ENSG00000154059	55364	0.338649	0.0498124
RNASEH2B	ENSG00000136104	79621	0.337817	0.0498124
OSTF1	ENSG00000134996	26578	0.330011	0.0498124
SOX12	ENSG00000177732	6666	0.328808	0.0498124
LINC01003	ENSG00000261455		0.327396	0.0498124
METTL21A	ENSG00000144401	151194	0.322204	0.0498124
PUDP	ENSG00000130021	8226	0.316058	0.0498124
DPP8	ENSG00000074603	54878	0.306703	0.0498124
PHF20L1	ENSG00000129292	51105	0.320352	0.0499152
GZF1	ENSG00000125812	64412	-0.514927	0.0499398

## Sheet: Cluster 1
Gene	ENSEMBL	EntrezGene	LogFC	pVal
RPL23A	ENSG00000198242	6147	0.717619	3.77208e-53
RPS2	ENSG00000140988	6187	0.779364	9.71746e-49
FTL	ENSG00000087086	2512	1.06189	3.96526e-45
PTMA	ENSG00000187514	5757	-0.680279	4.44876e-45
STMN1	ENSG00000117632	3925	-1.08826	2.79713e-44
WDR86	ENSG00000187260	349136	0.77539	3.63098e-44
DPPA4	ENSG00000121570	55211	0.766875	1.78309e-42
MRPL45	ENSG00000278845	84311	0.536551	1.78309e-42
RPL28	ENSG00000108107	6158	0.580924	6.81108e-41
DDX5	ENSG00000108654	1655	-1.13753	3.92242e-40
PTPRA	ENSG00000132670	5786	0.551036	4.24086e-40
TUBA1A	ENSG00000167552	7846	-1.25802	1.11876e-39
DEAF1	ENSG00000177030	10522	0.524432	1.3365e-39
RPL27A	ENSG00000166441	6157	0.478847	1.40542e-39
RPL35	ENSG00000136942	11224	0.530046	2.31093e-39
IFNGR2	ENSG00000159128	3460	0.564008	3.09214e-39
GLRX5	ENSG00000182512	51218	0.598913	4.86076e-39
CITED2	ENSG00000164442	10370	0.69512	4.94136e-39
RAC3	ENSG00000169750	5881	0.569832	2.20709e-38
RPS24	ENSG00000138326	6229	0.484787	2.3058e-38
SERF2	ENSG00000140264	10169	0.730087	9.95584e-38
RPL32	ENSG00000144713	6161	0.43316	4.94402e-37
GNAS	ENSG00000087460	2778	0.887085	6.51052e-37
CTDNEP1	ENSG00000175826	23399	0.503285	1.40468e-36
H1FX	ENSG00000184897	8971	0.564631	3.16692e-36
GDF11	ENSG00000135414	10220	0.583996	7.26947e-36
RPS23	ENSG00000186468	6228	0.410542	7.74498e-36
GNAI2	ENSG00000114353	2771	0.614933	1.1718e-35
RPL29	ENSG00000162244	6159	0.420478	2.06366e-35
SHARPIN	ENSG00000179526	81858	0.459451	2.45624e-35
NDUFA7	ENSG00000267855	4701	0.584834	2.99197e-35
GABARAP	ENSG00000170296	11337	0.483047	3.69351e-35
PKIB	ENSG00000135549	5570	0.494021	6.9416e-35
ACTB	ENSG00000075624	60	-0.744119	1.1302e-34
FKBP8	ENSG00000105701	23770	0.717161	1.14727e-34
ARMC10	ENSG00000170632	83787	0.430782	1.4331e-34
A1BG	ENSG00000121410	1	0.474437	3.67789e-34
SRSF8	ENSG00000263465	10929	0.441754	3.67789e-34
ALKBH5	ENSG00000091542	54890	0.478908	5.28623e-34
CALM2	ENSG00000143933	805	-0.989636	9.2259e-34
RPLP2	ENSG00000177600	6181	0.427024	9.33464e-34
GRINA	ENSG00000178719	2907	0.517276	1.03932e-33
HNRNPK	ENSG00000165119	3190	-0.905187	1.09491e-33
HNRNPR	ENSG00000125944	10236	-1.16446	1.29873e-33
RPS3	ENSG00000149273	6188	0.377012	1.65181e-33
BNIP3	ENSG00000176171	664	0.821609	3.25504e-33
GNB2	ENSG00000172354	2783	0.548072	6.50667e-33
NBPF14	ENSG00000270629	100996763	0.493211	1.11457e-32
MAPKAPK5	ENSG00000089022	8550	0.375684	1.59158e-32
BRI3	ENSG00000164713	25798	0.466905	1.74884e-32
ARID3A	ENSG00000116017	1820	0.489126	3.89926e-32
PGP	ENSG00000184207	283871	0.453005	3.97486e-32
CTNNBIP1	ENSG00000178585	56998	0.389729	4.96874e-32
LINC00467	ENSG00000153363		0.479984	5.97267e-32
NUTM2B-AS1	ENSG00000225484		0.411921	9.16168e-32
NCOA4	ENSG00000266412	8031	0.437915	1.37345e-31
MRPL41	ENSG00000182154	64975	0.603745	1.48388e-31
PDCD2	ENSG00000071994	5134	0.443078	1.5027e-31
FTH1	ENSG00000167996	2495	0.581249	1.51945e-31
MCUR1	ENSG00000050393	63933	0.415666	1.69829e-31
PDLIM5	ENSG00000163110	10611	0.540496	1.79404e-31
ZNF467	ENSG00000181444	168544	0.355998	3.14448e-31
TSR3	ENSG00000007520	115939	0.404861	3.37542e-31
CTXN1	ENSG00000178531	404217	0.452722	4.26706e-31
WIPI2	ENSG00000157954	26100	0.455276	5.07426e-31
BCL7C	ENSG00000099385	9274	0.416314	5.13204e-31
NENF	ENSG00000117691	29937	0.429098	7.16775e-31
RPL31	ENSG00000071082	6160	0.464383	8.73029e-31
AKIRIN1	ENSG00000174574	79647	0.45703	1.08581e-30
ATOX1	ENSG00000177556	475	0.821326	1.11386e-30
TSC22D4	ENSG00000166925	81628	0.389124	1.29755e-30
FAM215B	ENSG00000232300		0.361264	1.62677e-30
EEF1G	ENSG00000254772	1937	0.36468	1.85876e-30
DACH1	ENSG00000276644	1602	0.435332	3.67614e-30
SURF1	ENSG00000148290	6834	0.445414	3.92902e-30
RPL3	ENSG00000100316	6122	0.309778	5.6122e-30
IGFBP4	ENSG00000141753	3487	0.658186	5.80121e-30
SLBP	ENSG00000163950	7884	0.498662	6.39043e-30
HIST3H2A	ENSG00000181218	92815	0.419901	8.27155e-30
RBM15B	ENSG00000259956	29890	0.356642	8.27155e-30
TXNL4A	ENSG00000141759	10907	0.439307	1.29085e-29
RNF115	ENSG00000265491	27246	0.341525	1.8532e-29
TOMM7	ENSG00000196683	54543	0.705468	1.85403e-29
DNAJC1	ENSG00000136770	64215	0.412097	1.88846e-29
CCDC85B	ENSG00000175602	11007	0.485581	2.08722e-29
CDK16	ENSG00000102225	5127	0.411547	2.6147e-29
SERINC5	ENSG00000164300	256987	0.726895	3.11947e-29
IFI16	ENSG00000163565	3428	0.658359	3.17363e-29
LINC00632	ENSG00000203930		0.38906	3.33164e-29
TRAF4	ENSG00000076604	9618	0.427776	3.41889e-29
TAF10	ENSG00000166337	6881	0.372551	4.32819e-29
ARF6	ENSG00000165527	382	0.383963	4.56863e-29
NLRP1	ENSG00000091592	728392	0.42923	4.58445e-29
CCZ1	ENSG00000122674	51622	0.420625	5.10629e-29
ZFP36L2	ENSG00000152518	678	0.627725	5.69476e-29
TPT1-AS1	ENSG00000170919		0.40679	6.23512e-29
SNHG7	ENSG00000233016		0.586993	6.23763e-29
RPS15A	ENSG00000134419	6210	0.342142	6.47968e-29
C1orf122	ENSG00000197982	127687	0.438804	7.65964e-29
DDX52	ENSG00000278053	11056	0.376862	9.1845e-29
BLOC1S4	ENSG00000186222	55330	0.33844	9.48814e-29
TMUB1	ENSG00000164897	83590	0.366381	9.75215e-29
PEBP1	ENSG00000089220	5037	-0.810051	1.24863e-28
YBX3	ENSG00000060138	8531	0.554257	1.39915e-28
ZSCAN16-AS1	ENSG00000269293		0.466596	1.66754e-28
FAM173A	ENSG00000103254	65990	0.314985	1.79883e-28
TMEM203	ENSG00000187713	94107	0.376113	2.0155e-28
RPL13A	ENSG00000142541	23521	0.275233	2.19369e-28
HEBP2	ENSG00000051620	23593	0.487634	2.24513e-28
SRSF3	ENSG00000112081	6428	-0.75706	2.50915e-28
COPRS	ENSG00000172301	55352	0.333316	3.03481e-28
CASP8AP2	ENSG00000118412	9994	0.363154	4.47581e-28
UBE2S	ENSG00000108106	27338	0.546457	5.3439e-28
DUSP9	ENSG00000130829	1852	0.366315	6.14251e-28
SF3A2	ENSG00000104897	8175	0.352463	9.32643e-28
LHX1	ENSG00000273706	3975	0.66144	9.81885e-28
RAMP2	ENSG00000131477	10266	0.437481	1.16057e-27
BIN1	ENSG00000136717	274	0.406339	1.72044e-27
UNC119	ENSG00000109103	9094	0.40239	1.77067e-27
SAC3D1	ENSG00000168061	29901	0.327888	2.00203e-27
RASSF10	ENSG00000189431	644943	0.401039	2.14511e-27
FOXC2	ENSG00000176692	2303	0.384151	2.14511e-27
PXMP2	ENSG00000176894	5827	0.489686	2.64034e-27
ING2	ENSG00000168556	3622	0.379763	2.8237e-27
PKM	ENSG00000067225	5315	-1.0052	3.40972e-27
ZNF503-AS2	ENSG00000237149		0.325301	4.66714e-27
VAMP5	ENSG00000168899	10791	0.707954	6.4863e-27
SLC25A23	ENSG00000125648	79085	0.346305	7.38893e-27
TCEA2	ENSG00000171703	6919	0.472123	8.79742e-27
MMP24OS	ENSG00000126005	101410538	0.32528	9.00578e-27
MAZ	ENSG00000103495	4150	0.39284	9.00708e-27
RAMMET	ENSG00000169612	83640	0.353492	1.63667e-26
BAG1	ENSG00000107262	573	0.372325	1.95602e-26
BCL7B	ENSG00000106635	9275	0.316054	2.00614e-26
CREG1	ENSG00000143162	8804	0.328893	2.2097e-26
PSMA4	ENSG00000041357	5685	-0.984824	2.21555e-26
CADM1	ENSG00000182985	23705	-1.0848	2.49587e-26
RNF130	ENSG00000113269	55819	0.336936	2.58766e-26
MSRB2	ENSG00000148450	22921	0.356041	2.60559e-26
BCAT1	ENSG00000060982	586	0.372133	2.68043e-26
CAPNS1	ENSG00000126247	826	0.389351	4.32649e-26
RPL6	ENSG00000089009	6128	0.336567	4.33934e-26
JPH4	ENSG00000092051	84502	0.343179	4.42823e-26
ABHD17A	ENSG00000129968	81926	0.351345	4.52094e-26
PBX2	ENSG00000204304	5089	0.325301	4.97688e-26
PLEKHO1	ENSG00000023902	51177	0.448497	6.38206e-26
PRR13	ENSG00000205352	54458	0.463261	6.48188e-26
TUBA1B	ENSG00000123416	10376	-1.17642	7.21853e-26
RPL35A	ENSG00000182899	6165	0.357652	7.72356e-26
CERCAM	ENSG00000167123	51148	0.263563	7.74975e-26
UBE2Q2	ENSG00000140367	92912	0.324932	8.87854e-26
LSM12	ENSG00000161654	124801	0.297511	9.52596e-26
PRRT2	ENSG00000167371	112476	0.38004	9.56601e-26
TAF15	ENSG00000270647	8148	0.318562	1.00405e-25
RAN	ENSG00000132341	5901	-0.686172	1.21442e-25
COTL1	ENSG00000103187	23406	0.40955	1.26317e-25
RPS3A	ENSG00000145425	6189	0.296765	1.26865e-25
RHOC	ENSG00000155366	389	0.561654	1.37885e-25
SELENOM	ENSG00000198832	140606	0.514367	1.43702e-25
PDLIM7	ENSG00000196923	9260	0.424585	1.56107e-25
C17orf58	ENSG00000186665	284018	0.350355	1.70441e-25
HNRNPM	ENSG00000099783	4670	-1.01803	1.74417e-25
LINC00685	ENSG00000226179		0.339605	1.90256e-25
EBLN3P	ENSG00000281649		0.298725	2.14071e-25
ECI1	ENSG00000167969	1632	0.270171	2.44142e-25
MORF4L1	ENSG00000185787	10933	-0.730431	2.49818e-25
NUCKS1	ENSG00000069275	64710	-0.867768	2.58851e-25
PIGX	ENSG00000163964	54965	0.336081	2.76385e-25
REPIN1	ENSG00000214022	29803	0.319832	3.43112e-25
LHX1-DT	ENSG00000277268		0.38652	4.54599e-25
SNF8	ENSG00000159210	11267	0.556496	4.76082e-25
GAS1	ENSG00000180447	2619	0.372902	4.81702e-25
SLC25A1	ENSG00000100075	6576	0.302548	5.27853e-25
FAAP20	ENSG00000162585	199990	0.446407	5.416e-25
OBSL1	ENSG00000124006	23363	0.357885	5.4378e-25
SMCO4	ENSG00000166002	56935	0.57534	5.83847e-25
GRAMD1A	ENSG00000089351	57655	0.269142	6.34488e-25
PPP1R1A	ENSG00000135447	5502	0.502826	6.75504e-25
NR2F6	ENSG00000160113	2063	0.327844	8.49376e-25
RPL14	ENSG00000188846	9045	0.350339	9.31423e-25
PRR7	ENSG00000131188	80758	0.291914	1.0408e-24
LYPLA2	ENSG00000011009	11313	0.240759	1.05629e-24
FAM210B	ENSG00000124098	116151	0.318273	1.17791e-24
EMC8	ENSG00000131148	10328	0.317678	1.2386e-24
IGFBP2	ENSG00000115457	3485	0.38453	1.6017e-24
RAB5IF	ENSG00000101084	55969	0.363632	1.74015e-24
THNSL2	ENSG00000144115	55258	0.298934	1.77123e-24
RNF11	ENSG00000123091	26994	0.288246	1.92632e-24
TRIOBP	ENSG00000100106	11078	0.267585	1.98596e-24
MMP23B	ENSG00000189409	8510	0.337444	2.0259e-24
SEC22B	ENSG00000265808	9554	0.326793	2.0259e-24
SIGIRR	ENSG00000185187	59307	0.369921	2.06593e-24
APOPT1	ENSG00000256053	84334	0.494887	2.12193e-24
HNRNPF	ENSG00000169813	3185	-1.04508	2.15521e-24
FXYD1	ENSG00000266964	5348	0.291823	2.15905e-24
GABPB1	ENSG00000104064	2553	0.329226	2.89345e-24
RALBP1	ENSG00000017797	10928	0.36376	3.41127e-24
RNF145	ENSG00000145860	153830	0.321685	3.48932e-24
ACTR1B	ENSG00000115073	10120	0.328922	3.58053e-24
RPL4	ENSG00000174444	6124	0.380005	3.83102e-24
UBL5	ENSG00000198258	59286	0.584465	4.12671e-24
INAFM1	ENSG00000257704	255783	0.319465	4.42641e-24
EID1	ENSG00000255302	23741	-0.7627	4.43636e-24
LTBP4	ENSG00000090006	8425	0.329502	4.66334e-24
VPS53	ENSG00000141252	55275	0.269328	8.23341e-24
DEXI	ENSG00000182108	28955	0.286572	9.47587e-24
R3HDM2	ENSG00000179912	22864	0.276336	1.19464e-23
AAK1	ENSG00000115977	22848	0.246228	1.25451e-23
MZT2A	ENSG00000173272	653784	0.595773	1.28687e-23
TLE1	ENSG00000196781	7088	0.282806	1.65069e-23
MLEC	ENSG00000110917	9761	0.330888	1.65744e-23
SLC35E2B	ENSG00000189339	728661	0.264161	1.6611e-23
ERVK3-1	ENSG00000142396		0.245667	1.85083e-23
RPS12	ENSG00000112306	6206	0.306983	2.73651e-23
PCNA	ENSG00000132646	5111	-1.37194	3.04802e-23
EVA1B	ENSG00000142694	55194	0.295813	3.51202e-23
TIMM23	ENSG00000265354	100287932	0.284403	3.83936e-23
CIB2	ENSG00000136425	10518	0.282041	3.98491e-23
MT-ND6	ENSG00000198695	4541	0.481588	4.18735e-23
FAM89B	ENSG00000176973	23625	0.269153	4.31638e-23
BASP1	ENSG00000176788	10409	0.43105	4.47873e-23
TUSC1	ENSG00000198680	286319	0.284089	4.6893e-23
CD99	ENSG00000002586	4267	0.48401	5.142e-23
SMARCD3	ENSG00000082014	6604	0.258385	7.48449e-23
PPP4R3B	ENSG00000275052	57223	0.26295	7.93392e-23
DHRS4-AS1	ENSG00000215256		0.261598	7.93392e-23
CKB	ENSG00000166165	1152	0.468185	8.15767e-23
NAA60	ENSG00000122390	79903	0.267904	8.35184e-23
S100A6	ENSG00000197956	6277	0.62879	8.68259e-23
XRCC1	ENSG00000073050	7515	0.309839	1.00146e-22
SORBS3	ENSG00000120896	10174	0.31107	1.03213e-22
AMZ2	ENSG00000196704	51321	0.300129	1.3528e-22
LAGE3	ENSG00000196976	8270	0.381535	1.43704e-22
YPEL3	ENSG00000090238	83719	0.262754	1.52306e-22
LDHB	ENSG00000111716	3945	-0.550463	1.56623e-22
DOC2B	ENSG00000272636	8447	0.339815	1.63329e-22
DCP1A	ENSG00000272886	55802	0.2496	1.63329e-22
MLLT1	ENSG00000130382	4298	0.241281	1.63329e-22
FUS	ENSG00000089280	2521	-0.625977	2.2486e-22
VAMP8	ENSG00000118640	8673	0.678785	2.61852e-22
PODXL2	ENSG00000114631	50512	0.308854	3.11809e-22
ATN1	ENSG00000111676	1822	0.290168	3.22997e-22
MRPL30	ENSG00000185414	51263	0.256249	3.34963e-22
C2orf74	ENSG00000237651	339804	0.254048	3.34963e-22
CBS	ENSG00000160200	102724560	-0.93117	3.42866e-22
TMEM129	ENSG00000168936	92305	0.23854	3.55257e-22
FAM184B	ENSG00000047662	27146	0.28162	4.58743e-22
RPS15	ENSG00000115268	6209	0.271768	4.88314e-22
RDH14	ENSG00000240857	57665	0.265262	5.07843e-22
NDUFB1	ENSG00000183648	4707	0.511382	5.14156e-22
SFRP1	ENSG00000104332	6422	0.488417	5.29342e-22
C19orf24	ENSG00000228300	55009	0.250453	6.48598e-22
GUK1	ENSG00000143774	2987	0.508012	6.56515e-22
EMD	ENSG00000102119	2010	0.344232	6.65569e-22
C12orf49	ENSG00000111412	79794	0.241494	6.84376e-22
HSF1	ENSG00000185122	3297	0.296858	7.37078e-22
PPP1R14A	ENSG00000167641	94274	0.248296	7.39428e-22
NAT14	ENSG00000090971	57106	0.210285	7.97392e-22
TP53TG1	ENSG00000182165		0.255136	8.62505e-22
HNRNPAB	ENSG00000197451	3182	0.450099	8.66743e-22
LUC7L3	ENSG00000108848	51747	-0.715223	8.7662e-22
FAM118A	ENSG00000100376	55007	0.26091	9.13004e-22
XXYLT1	ENSG00000173950	152002	0.234843	9.4676e-22
PTOV1	ENSG00000104960	53635	0.313839	9.7598e-22
SCAMP4	ENSG00000227500	113178	0.265369	9.94383e-22
ADGRL1	ENSG00000072071	22859	0.236084	1.00922e-21
TCAF1	ENSG00000198420	9747	0.297869	1.02357e-21
UBE2R2	ENSG00000107341	54926	0.431579	1.07249e-21
PURPL	ENSG00000250337		0.42423	1.39306e-21
ZCCHC3	ENSG00000247315	85364	0.253495	1.39306e-21
SYNRG	ENSG00000275066	11276	0.214695	1.39306e-21
RAB40B	ENSG00000141542	10966	0.224597	1.39394e-21
TMEM259	ENSG00000182087	91304	0.238618	1.45682e-21
RHOBTB3	ENSG00000164292	22836	0.483197	1.4579e-21
RASSF8-AS1	ENSG00000246695		0.198394	1.53843e-21
NOTCH3	ENSG00000074181	4854	0.367308	1.53997e-21
IFITM1	ENSG00000185885	8519	0.559107	1.58999e-21
TMEM256	ENSG00000205544	254863	0.499927	1.6271e-21
YWHAB	ENSG00000166913	7529	-0.921917	1.79587e-21
SHC1	ENSG00000160691	6464	0.238847	1.96541e-21
S100A4	ENSG00000196154	6275	0.280715	2.12472e-21
PDLIM2	ENSG00000120913	64236	0.289473	2.16178e-21
SLC25A33	ENSG00000171612	84275	0.254236	2.60746e-21
SLC16A1-AS1	ENSG00000226419		0.241202	2.74075e-21
NREP	ENSG00000134986	9315	0.621372	2.80573e-21
C19orf81	ENSG00000235034	342918	0.234669	2.82506e-21
CCR10	ENSG00000184451	2826	0.240397	2.84678e-21
HMGB1	ENSG00000189403	3146	-0.641625	2.86697e-21
TAX1BP3	ENSG00000213977	30851	0.299484	2.96431e-21
MT-ND4	ENSG00000198886	4538	0.452141	3.01845e-21
GTPBP6	ENSG00000178605	8225	0.199563	3.17766e-21
MAF	ENSG00000178573	4094	0.347003	3.22576e-21
HOMER3	ENSG00000051128	9454	0.252895	3.49341e-21
COL4A2	ENSG00000134871	1284	0.433232	3.77739e-21
IMPA2	ENSG00000141401	3613	0.262952	3.98441e-21
MIR503HG	ENSG00000223749		0.444517	4.15438e-21
NT5DC2	ENSG00000168268	64943	0.25601	5.16433e-21
GLMP	ENSG00000198715	112770	0.231313	5.22697e-21
DLL3	ENSG00000090932	10683	0.215769	5.27322e-21
OXA1L	ENSG00000155463	5018	0.37388	5.6804e-21
C5orf17	ENSG00000248874		0.23906	5.70797e-21
FHL3	ENSG00000183386	2275	0.237278	5.80896e-21
GFER	ENSG00000127554	2671	0.247712	6.0072e-21
GATC	ENSG00000257218	283459	0.212165	6.15952e-21
EMP3	ENSG00000142227	2014	0.348136	6.34335e-21
CYHR1	ENSG00000187954	50626	0.327186	6.62992e-21
FNIP1	ENSG00000217128	96459	0.192704	6.93132e-21
M6PR	ENSG00000003056	4074	0.228253	7.55752e-21
P3H4	ENSG00000141696	10609	0.252409	8.43462e-21
XRCC5	ENSG00000079246	7520	-0.989663	9.23882e-21
FXYD5	ENSG00000089327	53827	0.214892	9.52273e-21
TTC19	ENSG00000011295	54902	0.208006	1.00145e-20
STARD10	ENSG00000214530	10809	0.261517	1.03238e-20
PAIP1	ENSG00000172239	10605	0.340858	1.1425e-20
S100A1	ENSG00000160678	6271	0.439245	1.22148e-20
FZD2	ENSG00000180340	2535	0.252754	1.23356e-20
MAP7D1	ENSG00000116871	55700	0.23905	1.24128e-20
RAP1B	ENSG00000127314	5908	0.230593	1.25251e-20
MT-ND2	ENSG00000198763	4536	0.422149	1.85142e-20
USP22	ENSG00000124422	23326	0.264126	2.23401e-20
PLEKHA3	ENSG00000116095	65977	0.204133	2.30392e-20
SLC5A3	ENSG00000198743	6526	0.237914	2.30468e-20
THAP11	ENSG00000168286	57215	0.229647	2.36003e-20
EIF2AK4	ENSG00000128829	440275	0.243783	2.4169e-20
DCXR	ENSG00000169738	51181	0.436441	2.72987e-20
STK16	ENSG00000115661	8576	0.225416	2.93883e-20
AGO2	ENSG00000123908	27161	0.225391	3.00039e-20
CAPN2	ENSG00000162909	824	0.271069	3.10347e-20
MARK3	ENSG00000075413	4140	0.178975	3.27067e-20
C1orf54	ENSG00000118292	79630	0.230897	3.54509e-20
SRSF7	ENSG00000115875	6432	-0.811258	3.8771e-20
SSBP4	ENSG00000130511	170463	0.454628	3.99987e-20
CHP1	ENSG00000187446	11261	0.228096	4.00561e-20
C15orf61	ENSG00000189227	145853	0.240106	4.02051e-20
CHMP4B	ENSG00000101421	128866	0.230539	4.0531e-20
HNRNPC	ENSG00000092199	3183	-0.65021	4.20844e-20
PDGFRB	ENSG00000113721	5159	0.265571	4.48216e-20
NTAN1	ENSG00000157045	123803	0.216647	4.57415e-20
MEIS3	ENSG00000105419	56917	0.22963	4.59091e-20
RNF10	ENSG00000022840	9921	0.24053	5.10726e-20
COL1A1	ENSG00000108821	1277	0.497298	5.60848e-20
C16orf72	ENSG00000182831	29035	0.251394	5.71488e-20
CA11	ENSG00000063180	770	0.249491	6.22051e-20
AP1S1	ENSG00000106367	1174	0.134867	6.4651e-20
MT-ND1	ENSG00000198888	4535	0.435807	6.5551e-20
ZNF444	ENSG00000167685	55311	0.224268	7.29472e-20
GNG5	ENSG00000174021	2787	0.519055	7.45814e-20
VAT1	ENSG00000108828	10493	0.239605	8.79319e-20
PCSK1N	ENSG00000102109	27344	0.284702	9.17133e-20
PHLDA3	ENSG00000174307	23612	0.207061	9.17133e-20
UBN1	ENSG00000118900	29855	0.196476	9.19982e-20
HNRNPH3	ENSG00000096746	3189	-0.921503	9.8041e-20
KAZN	ENSG00000189337	23254	0.211773	1.32628e-19
TRPT1	ENSG00000149743	83707	0.256572	1.33327e-19
RNF167	ENSG00000108523	26001	0.216453	1.50582e-19
MPST	ENSG00000128309	4357	0.365739	1.56861e-19
TYRO3	ENSG00000092445	7301	0.301314	1.70933e-19
ZNF821	ENSG00000102984	55565	0.214399	1.76458e-19
TMEM189	ENSG00000240849	387521	0.220438	1.77254e-19
DGCR6L	ENSG00000128185	85359	0.329455	1.78642e-19
PPP1R14B	ENSG00000173457	26472	0.212933	1.81971e-19
SMIM1	ENSG00000235169	388588	0.261103	1.88306e-19
TPPP3	ENSG00000159713	51673	0.255948	1.90596e-19
SESN3	ENSG00000149212	143686	0.299307	1.91142e-19
AGPAT2	ENSG00000169692	10555	0.22637	1.92273e-19
CNTFR	ENSG00000122756	1271	0.219048	2.03091e-19
LAMP1	ENSG00000185896	3916	0.260584	2.239e-19
STARD7	ENSG00000084090	56910	0.289584	2.97683e-19
MSX2	ENSG00000120149	4488	0.307055	3.3781e-19
ATG4D	ENSG00000130734	84971	0.208989	3.50493e-19
NR2F1-AS1	ENSG00000237187		0.228871	3.59767e-19
GSK3A	ENSG00000105723	2931	0.212635	3.59767e-19
CCNQ	ENSG00000262919	92002	0.201286	3.59767e-19
ELAVL1	ENSG00000066044	1994	0.253895	3.67002e-19
TPGS1	ENSG00000141933	91978	0.21607	3.88398e-19
PTGES2	ENSG00000148334	80142	0.250037	3.91758e-19
GSTM4	ENSG00000168765	2948	0.193823	4.02578e-19
S100A13	ENSG00000189171	6284	0.577506	4.05914e-19
ERI3	ENSG00000117419	79033	0.227837	4.63441e-19
MECP2	ENSG00000169057	4204	0.244702	4.69882e-19
C19orf53	ENSG00000104979	28974	0.480006	4.91252e-19
GPX4	ENSG00000167468	2879	0.489603	4.92777e-19
CHCHD5	ENSG00000125611	84269	0.347773	5.31442e-19
SYCE1L	ENSG00000205078	100130958	0.242999	5.72174e-19
ATP5F1A	ENSG00000152234	498	-0.685595	5.80378e-19
TMEM134	ENSG00000172663	80194	0.345998	5.83985e-19
RBPMS2	ENSG00000166831	348093	0.16677	6.06165e-19
PTPMT1	ENSG00000110536	114971	0.264125	6.96493e-19
CLEC18A	ENSG00000157322	348174	0.283674	7.08753e-19
AATF	ENSG00000275700	26574	0.239236	7.08766e-19
LINC01003	ENSG00000261455		0.231584	7.08766e-19
MLLT6	ENSG00000275023	4302	0.226655	7.08766e-19
ZNF84	ENSG00000198040	7637	0.221239	7.08766e-19
PTDSS2	ENSG00000174915	81490	0.203869	7.08766e-19
KIZ	ENSG00000088970	55857	0.187119	7.08766e-19
MAFG-DT	ENSG00000265688		0.215596	7.36921e-19
CDIPT	ENSG00000103502	10423	0.229526	7.94154e-19
CD81	ENSG00000110651	975	0.235701	7.98847e-19
CCDC50	ENSG00000152492	152137	0.209391	8.16402e-19
POLR3GL	ENSG00000121851	84265	0.222975	8.53802e-19
PERP	ENSG00000112378	64065	0.222649	9.29121e-19
SLC25A39	ENSG00000013306	51629	0.407522	1.00225e-18
HDHD5	ENSG00000069998	27440	0.254843	1.00474e-18
HSD11B1L	ENSG00000167733	374875	0.183575	1.02157e-18
CLEC18B	ENSG00000140839	497190	0.258161	1.0832e-18
TP53I13	ENSG00000167543	90313	0.208443	1.09537e-18
RABL6	ENSG00000196642	55684	0.220879	1.24416e-18
IGDCC3	ENSG00000174498	9543	0.271999	1.26739e-18
AES	ENSG00000104964	166	0.2134	1.28138e-18
DNAJB2	ENSG00000135924	3300	0.190879	1.3169e-18
CCDC80	ENSG00000091986	151887	0.334037	1.67463e-18
RPS14	ENSG00000164587	6208	0.217923	1.72141e-18
SPATC1L	ENSG00000160284	84221	0.195721	1.80447e-18
CLIP3	ENSG00000105270	25999	0.224414	1.84964e-18
RERE	ENSG00000142599	473	0.286529	1.9061e-18
MTX1	ENSG00000173171	4580	0.224121	1.91145e-18
SNX3	ENSG00000112335	8724	0.423142	1.94611e-18
ST6GALNAC6	ENSG00000160408	30815	0.194094	1.95754e-18
RPL15	ENSG00000174748	6138	0.233224	2.2134e-18
NINJ1	ENSG00000131669	4814	0.185013	2.43031e-18
RETREG2	ENSG00000144567	79137	0.211666	2.52354e-18
RPS19	ENSG00000105372	6223	0.268311	2.58613e-18
C17orf97	ENSG00000187624	400566	0.215525	2.64721e-18
MIR210HG	ENSG00000247095		0.236037	2.71236e-18
DUSP15	ENSG00000149599	128853	0.19599	2.72199e-18
HNRNPA3	ENSG00000170144	220988	-0.674338	2.91866e-18
TMEM132A	ENSG00000006118	54972	0.134418	3.226e-18
POLR2I	ENSG00000105258	5438	0.389294	3.26352e-18
HPS1	ENSG00000107521	3257	0.15329	4.48419e-18
APLP1	ENSG00000105290	333	0.226471	4.59461e-18
ANXA2	ENSG00000182718	302	0.392769	4.74303e-18
BCLAF1	ENSG00000029363	9774	-0.927417	5.05838e-18
UBAC1	ENSG00000130560	10422	0.138258	5.08222e-18
ILF3	ENSG00000129351	3609	-0.780165	5.09299e-18
FOXK1	ENSG00000164916	221937	0.164629	5.10339e-18
ZNF771	ENSG00000179965	51333	0.204254	5.3065e-18
ZNF579	ENSG00000218891	163033	0.197034	5.3065e-18
EFNA3	ENSG00000143590	1944	0.191403	5.43528e-18
MIDN	ENSG00000167470	90007	0.204338	5.81679e-18
PEX10	ENSG00000157911	5192	0.182024	5.82383e-18
DDX46	ENSG00000145833	9879	-0.750775	6.42399e-18
DCBLD2	ENSG00000057019	131566	0.214144	6.44792e-18
MCRIP2	ENSG00000172366	84331	0.238575	6.80062e-18
CRACR2B	ENSG00000177685	283229	0.197622	7.26884e-18
PNN	ENSG00000100941	5411	-0.680692	7.33597e-18
CCDC28B	ENSG00000160050	79140	0.162721	7.52922e-18
AFG3L2	ENSG00000141385	10939	0.195031	7.60892e-18
SCD	ENSG00000099194	6319	0.348232	7.7744e-18
ZNF703	ENSG00000183779	80139	0.248585	7.91782e-18
CTDSP2	ENSG00000175215	10106	0.197958	8.41547e-18
UBE2J2	ENSG00000160087	118424	0.224262	8.52774e-18
H2AFZ	ENSG00000164032	3015	-0.64311	8.7494e-18
TMEM219	ENSG00000149932	124446	0.383166	8.7524e-18
HES6	ENSG00000144485	55502	0.294372	8.9257e-18
DHRSX	ENSG00000169084	207063	0.148306	8.98633e-18
MTA1	ENSG00000182979	9112	0.192782	9.02467e-18
PDXK	ENSG00000160209	105372824	0.228663	9.0444e-18
TMEM150A	ENSG00000168890	129303	0.232552	9.42694e-18
CRNDE	ENSG00000245694	643911	0.263811	9.5394e-18
DCTN5	ENSG00000166847	84516	0.156421	9.97661e-18
RPL10	ENSG00000147403	6134	0.233414	1.0484e-17
FBLN1	ENSG00000077942	2192	0.222732	1.07344e-17
CMPK1	ENSG00000162368	51727	0.161568	1.09551e-17
ARHGEF17	ENSG00000110237	9828	0.182199	1.10448e-17
CMTM8	ENSG00000170293	152189	0.172157	1.11601e-17
ZNF436-AS1	ENSG00000249087		0.241303	1.12897e-17
TYMP	ENSG00000025708	1890	0.221611	1.12955e-17
ITGB1	ENSG00000150093	3688	0.268228	1.21634e-17
FDX1	ENSG00000137714	2230	0.219091	1.38033e-17
SNHG9	ENSG00000255198		0.222515	1.41831e-17
DEK	ENSG00000124795	7913	-0.756094	1.44058e-17
FIS1	ENSG00000214253	51024	0.364301	1.49368e-17
ZNF322	ENSG00000181315	79692	0.181159	1.52386e-17
COX7C	ENSG00000127184	1350	0.376441	1.58308e-17
GALNT2	ENSG00000143641	2590	0.202204	1.60238e-17
STT3B	ENSG00000163527	201595	0.193995	1.61372e-17
TNNI1	ENSG00000159173	7135	0.347355	1.62172e-17
FAM229B	ENSG00000203778	619208	0.239222	1.68525e-17
UCP2	ENSG00000175567	7351	0.312364	1.90751e-17
KLF3	ENSG00000109787	51274	0.103327	1.94584e-17
SLC12A5	ENSG00000124140	57468	0.213311	1.99598e-17
LINC00869	ENSG00000277147		0.193602	1.99598e-17
CWC25	ENSG00000273559	54883	0.186121	1.99598e-17
GSTT2B	ENSG00000133433	653689	0.182835	1.99598e-17
ZFYVE21	ENSG00000100711	79038	0.125386	2.01408e-17
FKBP1B	ENSG00000119782	2281	0.138087	2.07266e-17
USB1	ENSG00000103005	79650	0.100623	2.11234e-17
MIB2	ENSG00000197530	142678	0.190295	2.13237e-17
PROSER3	ENSG00000167595	148137	0.164858	2.15175e-17
CES2	ENSG00000172831	8824	0.220506	2.18331e-17
TUBB	ENSG00000196230	203068	-0.615142	2.46698e-17
TUSC2	ENSG00000114383	11334	0.211275	2.49003e-17
RPL9	ENSG00000163682	6133	0.268093	2.54176e-17
HHLA3	ENSG00000197568	11147	0.175832	2.6013e-17
SDHAF1	ENSG00000205138	644096	0.110927	2.6013e-17
SIGMAR1	ENSG00000147955	10280	0.213312	3.28789e-17
TJP1	ENSG00000104067	7082	0.198465	3.49771e-17
SKP1	ENSG00000113558	6500	-0.611791	3.63631e-17
AKT1S1	ENSG00000204673	84335	0.155744	3.78159e-17
PCAT7	ENSG00000231806		0.202215	3.85126e-17
SRGAP2B	ENSG00000196369	647135	0.186057	3.85126e-17
GSPT1	ENSG00000103342	2935	0.169047	3.99161e-17
RNPEP	ENSG00000176393	6051	0.114812	4.0112e-17
NME3	ENSG00000103024	4832	0.181515	4.08199e-17
NRP1	ENSG00000099250	8829	0.269691	4.09962e-17
PIM3	ENSG00000198355	415116	0.179846	4.15899e-17
BRD9	ENSG00000028310	65980	0.157215	4.16256e-17
ZNF358	ENSG00000198816	140467	0.15167	4.20135e-17
AP2B1	ENSG00000006125	163	0.258131	4.25593e-17
NFATC4	ENSG00000100968	4776	0.176413	4.25978e-17
PRRC2A	ENSG00000204469	7916	0.191541	4.36304e-17
YIPF2	ENSG00000130733	78992	0.154842	4.40804e-17
MYEF2	ENSG00000104177	50804	0.164105	4.68113e-17
GALNT11	ENSG00000178234	63917	0.180108	4.94692e-17
CIZ1	ENSG00000148337	25792	0.135582	5.23025e-17
TMEM183A	ENSG00000163444	92703	0.248082	5.23338e-17
NRGN	ENSG00000154146	4900	0.359649	5.41266e-17
AP1S2	ENSG00000182287	8905	0.254465	5.42613e-17
ERCC1	ENSG00000012061	2067	0.19244	5.44256e-17
KCNE5	ENSG00000176076	23630	0.197523	5.87967e-17
UBE2E2	ENSG00000182247	7325	0.112392	5.99145e-17
USF2	ENSG00000105698	7392	0.0698454	6.13242e-17
HOMER2	ENSG00000103942	9455	0.170107	6.17657e-17
BCL11A	ENSG00000119866	53335	0.16758	6.29152e-17
BRWD1	ENSG00000185658	54014	0.135913	6.49078e-17
KHSRP	ENSG00000088247	8570	0.198744	6.60386e-17
ALDOA	ENSG00000149925	226	0.60566	6.99061e-17
ZNF581	ENSG00000171425	51545	0.230803	7.0921e-17
BISPR	ENSG00000282851		0.206708	7.40589e-17
WASHC1	ENSG00000181404	100287171	0.196801	7.40589e-17
SMPD4	ENSG00000136699	55627	0.167852	7.40589e-17
RFXAP	ENSG00000133111	5994	0.173234	7.88182e-17
FAM50A	ENSG00000071859	9130	0.215386	7.89243e-17
PCAT6	ENSG00000228288		0.158733	7.97864e-17
RAB11FIP2	ENSG00000107560	22841	0.209854	9.04309e-17
PDZD7	ENSG00000186862	79955	0.229429	9.45828e-17
GOLGA8B	ENSG00000215252	440270	0.209202	9.5862e-17
LRRC47	ENSG00000130764	57470	0.170186	9.95013e-17
CDC34	ENSG00000099804	997	0.19163	1.01727e-16
C18orf32	ENSG00000177576	497661	0.149501	1.0343e-16
STRADB	ENSG00000082146	55437	0.206188	1.04936e-16
THRA	ENSG00000126351	7067	0.151351	1.07507e-16
MAP2K4	ENSG00000065559	6416	0.160903	1.08701e-16
HRAS	ENSG00000174775	3265	0.195042	1.1324e-16
MRPL34	ENSG00000130312	64981	0.209113	1.17693e-16
ENO3	ENSG00000108515	2027	0.206521	1.19169e-16
CCDC3	ENSG00000151468	83643	0.231498	1.33836e-16
SMIM19	ENSG00000176209	114926	0.212438	1.41788e-16
JRK	ENSG00000234616	8629	0.172497	1.41935e-16
ECHDC3	ENSG00000134463	79746	0.160075	1.41935e-16
LINC01197	ENSG00000248441		0.189403	1.47507e-16
EFHD1	ENSG00000115468	80303	0.176687	1.47507e-16
SELENOV	ENSG00000186838	348303	0.180786	1.52131e-16
PHACTR1	ENSG00000112137	221692	0.204698	1.52856e-16
LETM1	ENSG00000168924	3954	0.195158	1.56544e-16
RAB31	ENSG00000168461	11031	0.151241	1.60346e-16
ANKLE2	ENSG00000176915	23141	0.177096	1.60625e-16
NPC2	ENSG00000119655	10577	0.436691	1.63098e-16
HNRNPDL	ENSG00000152795	9987	-0.514355	1.75718e-16
SNCA	ENSG00000145335	6622	0.305155	1.80422e-16
MT-ATP6	ENSG00000198899	4508	0.429156	1.82804e-16
COPS9	ENSG00000172428	150678	0.445479	1.82872e-16
DAP	ENSG00000112977	1611	0.247276	1.90406e-16
ZNF639	ENSG00000121864	51193	0.158143	1.9472e-16
KLHDC2	ENSG00000165516	23588	0.238037	2.09446e-16
MINCR	ENSG00000253716		0.169032	2.24634e-16
DCLK1	ENSG00000133083	9201	0.310635	2.26109e-16
LINC02253	ENSG00000259485		0.209715	2.27378e-16
ZNF544	ENSG00000198131	27300	0.143741	2.28751e-16
LENG8	ENSG00000167615	114823	0.17491	2.30561e-16
RMI2	ENSG00000175643	116028	0.260244	2.40179e-16
ZNF431	ENSG00000196705	170959	0.163487	2.43064e-16
EXD3	ENSG00000187609	54932	0.180481	2.43391e-16
AGPAT1	ENSG00000204310	10554	0.204138	2.45241e-16
LBHD1	ENSG00000162194	79081	-0.70811	2.54033e-16
ZNF652	ENSG00000198740	22834	0.063602	2.68863e-16
UHRF1	ENSG00000276043	29128	0.222797	2.71111e-16
SRGAP2C	ENSG00000171943	653464	0.188642	2.71111e-16
POM121C	ENSG00000272391	100101267	0.178758	2.71111e-16
LIX1L	ENSG00000271601	128077	0.177395	2.71111e-16
F12	ENSG00000131187	2161	0.174195	2.71111e-16
ENHO	ENSG00000168913	375704	0.165319	2.71111e-16
TRIM8	ENSG00000171206	81603	0.204369	2.8474e-16
EXOSC6	ENSG00000223496	118460	0.157586	2.95045e-16
PTPRF	ENSG00000142949	5792	0.201849	2.97247e-16
OLFM2	ENSG00000105088	93145	0.16301	2.98561e-16
KCNH2	ENSG00000055118	3757	0.257249	3.10362e-16
CBX6	ENSG00000183741	23466	0.279785	3.24037e-16
ST3GAL2	ENSG00000157350	6483	0.184261	3.36464e-16
ELOF1	ENSG00000130165	84337	0.202379	3.43697e-16
MYL6B	ENSG00000196465	140465	0.438865	3.75509e-16
APEX1	ENSG00000100823	328	-0.71931	3.92632e-16
DPM3	ENSG00000179085	54344	0.184375	4.12089e-16
RAB22A	ENSG00000124209	57403	0.119703	4.18835e-16
NGRN	ENSG00000182768	51335	0.145444	4.23439e-16
GGA1	ENSG00000100083	26088	0.142407	4.3081e-16
PIP4K2A	ENSG00000150867	5305	0.186114	4.3436e-16
WT1	ENSG00000184937	7490	0.494752	4.51308e-16
KIAA2013	ENSG00000116685	90231	0.16459	4.81127e-16
ATP5MPL	ENSG00000156411	9556	0.37268	4.84466e-16
ZNF516	ENSG00000101493	9658	0.087676	4.86393e-16
RRAS2	ENSG00000133818	22800	0.156555	5.09159e-16
MRC2	ENSG00000011028	9902	0.192122	5.16133e-16
SPPL2B	ENSG00000005206	56928	0.184514	5.16133e-16
PPP1R35	ENSG00000160813	221908	0.164873	5.16133e-16
ARL8A	ENSG00000143862	127829	0.157553	5.16133e-16
THEM4	ENSG00000159445	117145	0.199274	5.40514e-16
NRSN2	ENSG00000125841	80023	0.158074	5.49031e-16
CHPT1	ENSG00000111666	56994	0.156151	5.55407e-16
RTN4	ENSG00000115310	57142	0.190925	5.8033e-16
CDT1	ENSG00000167513	81620	0.256626	5.92896e-16
MLST8	ENSG00000167965	64223	0.137766	5.94321e-16
SRSF2	ENSG00000161547	6427	-0.639601	6.10984e-16
DNAJC4	ENSG00000110011	3338	0.184072	6.19061e-16
TMEM141	ENSG00000244187	85014	0.175712	6.26085e-16
SSNA1	ENSG00000176101	8636	0.287689	6.44022e-16
SAMD4B	ENSG00000179134	55095	0.128452	6.55218e-16
RPS6KB2	ENSG00000175634	6199	0.234666	6.66195e-16
SNAP47	ENSG00000143740	116841	0.123251	6.95933e-16
AIDA	ENSG00000186063	64853	0.148151	7.36909e-16
TRAF7	ENSG00000131653	84231	0.103488	7.39255e-16
CDV3	ENSG00000091527	55573	0.121967	7.44504e-16
NAXE	ENSG00000163382	128240	0.297751	8.00288e-16
CMTM7	ENSG00000153551	112616	0.16916	8.13116e-16
FAM3C	ENSG00000196937	10447	0.151057	8.14885e-16
SERBP1	ENSG00000142864	26135	-0.54434	8.56547e-16
PLXND1	ENSG00000004399	23129	0.219771	8.73831e-16
ASAP1	ENSG00000153317	50807	0.12927	9.05517e-16
RXRA	ENSG00000186350	6256	0.201809	9.31867e-16
METRN	ENSG00000103260	79006	0.16133	9.50165e-16
UQCRHL	ENSG00000233954	440567	0.168132	9.7936e-16
P3H3	ENSG00000110811	10536	0.160762	9.7936e-16
POLR2J2	ENSG00000228049	246721	0.148865	9.7936e-16
HGSNAT	ENSG00000165102	138050	0.141387	9.881e-16
BAX	ENSG00000087088	581	0.230432	1.01051e-15
CCDC151	ENSG00000198003	115948	0.189927	1.01588e-15
GATAD1	ENSG00000157259	57798	0.143839	1.03805e-15
CALCA	ENSG00000110680	796	-0.992394	1.0455e-15
RRAS	ENSG00000126458	6237	0.154343	1.05342e-15
SYTL1	ENSG00000142765	84958	0.164727	1.07502e-15
NFE2L1	ENSG00000082641	4779	0.160063	1.11934e-15
PNMA1	ENSG00000176903	9240	0.193913	1.13658e-15
SOX12	ENSG00000177732	6666	0.109558	1.23041e-15
SYNCRIP	ENSG00000135316	10492	-0.925417	1.28509e-15
PLP2	ENSG00000102007	5355	0.129985	1.31558e-15
SMIM4	ENSG00000168273	440957	0.139338	1.3417e-15
EGFL7	ENSG00000172889	51162	0.208262	1.34508e-15
CCM2	ENSG00000136280	83605	0.128889	1.36041e-15
OXLD1	ENSG00000204237	339229	0.14768	1.42917e-15
GTF2E2	ENSG00000197265	2961	0.189746	1.50676e-15
CBWD5	ENSG00000147996	644019	0.158403	1.55993e-15
CSAD	ENSG00000139631	51380	0.126706	1.5818e-15
INPP5F	ENSG00000198825	22876	0.168648	1.59485e-15
C12orf75	ENSG00000235162	387882	0.173151	1.62586e-15
MTIF3	ENSG00000122033	219402	0.176125	1.65554e-15
CHD3	ENSG00000170004	1107	0.183638	1.75474e-15
ZNHIT1	ENSG00000106400	10467	0.297503	1.82225e-15
ZYX	ENSG00000159840	7791	0.171892	1.84441e-15
THTPA	ENSG00000259431	79178	0.169212	1.85225e-15
GLCE	ENSG00000138604	26035	0.203209	1.92242e-15
RND2	ENSG00000108830	8153	0.14597	1.95917e-15
SMAD4	ENSG00000141646	4089	0.147989	1.96062e-15
NFIB	ENSG00000147862	4781	0.257401	1.97538e-15
SIMC1	ENSG00000170085	375484	0.152416	2.02964e-15
CRLS1	ENSG00000088766	54675	0.171805	2.07952e-15
SNHG19	ENSG00000260260		0.265099	2.13968e-15
ZFAND3	ENSG00000156639	60685	0.139728	2.19248e-15
MAD2L2	ENSG00000116670	10459	0.295327	2.20688e-15
TPM2	ENSG00000198467	7169	0.316962	2.2254e-15
FARP1	ENSG00000152767	10160	0.158933	2.28551e-15
PRPF8	ENSG00000174231	10594	0.0960654	2.34018e-15
MCM7	ENSG00000166508	4176	-0.992189	2.42188e-15
POLR2A	ENSG00000181222	5430	0.148466	2.49703e-15
EIF2D	ENSG00000143486	1939	0.171054	2.49761e-15
SMIM27	ENSG00000235453	100129250	0.174113	2.71869e-15
ISG15	ENSG00000187608	9636	0.176653	2.93588e-15
PCBP4	ENSG00000090097	57060	0.131549	2.93895e-15
PTPN4	ENSG00000088179	5775	0.0974888	3.06255e-15
HDAC2	ENSG00000196591	3066	-0.824704	3.06949e-15
PIAS2	ENSG00000078043	9063	0.165402	3.1329e-15
VPS26B	ENSG00000151502	112936	0.10731	3.13559e-15
CALCOCO1	ENSG00000012822	57658	0.177065	3.20323e-15
PAXBP1	ENSG00000159086	94104	0.135306	3.31778e-15
MYL9	ENSG00000101335	10398	0.320843	3.33621e-15
CRB2	ENSG00000148204	286204	0.0728873	3.34179e-15
AK1	ENSG00000106992	203	0.131736	3.36175e-15
OAF	ENSG00000184232	220323	0.204562	3.36834e-15
ZNF280B	ENSG00000275004	140883	0.185209	3.49173e-15
DUSP14	ENSG00000276023	11072	0.165466	3.49173e-15
RCC1L	ENSG00000274523	81554	0.158469	3.49173e-15
RPL27	ENSG00000131469	6155	0.271548	3.52299e-15
BLOC1S2	ENSG00000196072	282991	0.113249	3.53073e-15
CRELD2	ENSG00000184164	79174	0.11795	3.55674e-15
ASNA1	ENSG00000198356	439	0.157774	3.56517e-15
AXL	ENSG00000167601	558	0.215299	3.57657e-15
TIMM29	ENSG00000142444	90580	0.128406	3.64488e-15
TNIP2	ENSG00000168884	79155	0.161942	3.66337e-15
LZTS2	ENSG00000107816	84445	0.0858918	3.66574e-15
SH3BP5	ENSG00000131370	9467	0.137273	3.72212e-15
TRAPPC6A	ENSG00000007255	79090	0.174334	3.74246e-15
RASL12	ENSG00000103710	51285	0.189799	3.75224e-15
RNF135	ENSG00000181481	84282	0.146652	3.75224e-15
SDK2	ENSG00000069188	54549	0.117117	3.75224e-15
C11orf71	ENSG00000180425	54494	0.139298	3.81923e-15
HMG20B	ENSG00000064961	10362	0.210756	3.85772e-15
HDDC2	ENSG00000111906	51020	0.305968	3.94485e-15
MOSPD3	ENSG00000106330	64598	0.123746	3.96413e-15
NDUFA4L2	ENSG00000185633	56901	0.640469	4.18473e-15
PDE9A	ENSG00000160191	5152	0.176973	4.25155e-15
RAD23B	ENSG00000119318	5887	0.181755	4.27405e-15
SLC50A1	ENSG00000169241	55974	0.147043	4.27421e-15
CDK13	ENSG00000065883	8621	0.139566	4.28864e-15
MCM3	ENSG00000112118	4172	-1.10662	4.31887e-15
ZFAND5	ENSG00000107372	7763	0.167272	4.34069e-15
VIM	ENSG00000026025	7431	0.581733	4.34411e-15
UBL3	ENSG00000122042	5412	0.164982	4.43836e-15
HCFC1R1	ENSG00000103145	54985	0.145701	4.52541e-15
TUBGCP2	ENSG00000130640	10844	0.160379	4.94854e-15
MRPL52	ENSG00000172590	122704	0.285638	4.95658e-15
CNFN	ENSG00000105427	84518	0.134698	4.99476e-15
PTPN18	ENSG00000072135	26469	0.137922	5.20299e-15
POM121	ENSG00000196313	9883	0.0890423	5.21366e-15
PRDX5	ENSG00000126432	25824	0.4143	5.33417e-15
SAMD1	ENSG00000141858	90378	0.128848	5.3586e-15
LY6H	ENSG00000176956	4062	0.169236	5.53153e-15
C19orf12	ENSG00000131943	83636	0.131385	5.67099e-15
ZNF414	ENSG00000133250	84330	0.121442	5.71571e-15
TRIM56	ENSG00000169871	81844	0.146738	5.75157e-15
THAP8	ENSG00000161277	199745	0.172621	5.91836e-15
ZFAND2B	ENSG00000158552	130617	0.144816	6.08413e-15
FAHD2A	ENSG00000115042	51011	0.148868	6.12343e-15
ZNF397	ENSG00000186812	84307	0.146493	6.1277e-15
CBWD1	ENSG00000172785	55871	0.127956	6.20668e-15
MTRF1L	ENSG00000112031	54516	0.0605871	6.3164e-15
CTDSP1	ENSG00000144579	58190	0.122762	6.42098e-15
NOL12	ENSG00000273899	79159	0.168925	6.56113e-15
SLC29A4	ENSG00000164638	222962	0.158386	6.56113e-15
LINC01006	ENSG00000182648		0.143042	6.56113e-15
SHISA5	ENSG00000164054	51246	0.132855	6.5692e-15
MRGBP	ENSG00000101189	55257	0.165173	6.58239e-15
SH3GLB2	ENSG00000148341	56904	0.14918	6.65767e-15
FGFRL1	ENSG00000127418	53834	0.144811	6.65767e-15
RPL30	ENSG00000156482	6156	0.226827	6.74155e-15
CAV2	ENSG00000105971	858	0.220828	6.75799e-15
FAM43A	ENSG00000185112	131583	0.178413	6.91722e-15
GTF2H2	ENSG00000145736	728340	0.141989	6.98227e-15
PRKX	ENSG00000183943	5613	0.162543	7.08014e-15
C11orf1	ENSG00000137720	64776	0.0891889	7.15668e-15
OTUD6B-AS1	ENSG00000253738		0.187869	7.42875e-15
PWAR6	ENSG00000257151		0.195323	7.63088e-15
ATP6V1F	ENSG00000128524	9296	0.376114	7.99806e-15
UQCRB	ENSG00000156467	7381	0.383421	8.81287e-15
LINC00667	ENSG00000263753		0.107104	9.0821e-15
ADAR	ENSG00000160710	103	0.18372	9.2049e-15
ABHD12	ENSG00000100997	26090	0.143141	9.25006e-15
GRSF1	ENSG00000132463	2926	0.166301	9.38733e-15
UBQLN4	ENSG00000160803	56893	0.139496	9.51938e-15
MT-CO3	ENSG00000198938	4514	0.312363	9.68615e-15
MIR181A1HG	ENSG00000229989		0.298884	9.84441e-15
RFLNB	ENSG00000183688	359845	0.195267	9.86231e-15
ZC3H6	ENSG00000188177	376940	0.0883737	1.01053e-14
DHCR24	ENSG00000116133	1718	0.172176	1.02725e-14
ACYP2	ENSG00000170634	98	0.0858443	1.05431e-14
SYNGR1	ENSG00000100321	9145	0.148064	1.06515e-14
DCTD	ENSG00000129187	1635	0.0909684	1.08659e-14
RNF157	ENSG00000141576	114804	0.106659	1.10841e-14
RBPMS	ENSG00000157110	11030	0.168076	1.12673e-14
GPX1	ENSG00000233276	2876	0.412793	1.13341e-14
SRM	ENSG00000116649	6723	0.129688	1.20419e-14
NOTCH2NL	ENSG00000264343	100996717	0.166039	1.22891e-14
NHSL2	ENSG00000204131	392490	0.149747	1.22891e-14
ORAI1	ENSG00000276045	84876	0.145434	1.22891e-14
B4GALT7	ENSG00000027847	11285	0.131856	1.22984e-14
ICE1	ENSG00000164151	23379	0.0663063	1.2473e-14
RAD54L2	ENSG00000164080	23132	0.119143	1.2533e-14
EIF4G3	ENSG00000075151	8672	0.0855518	1.27017e-14
WIPI1	ENSG00000070540	55062	0.16775	1.29323e-14
SOCS1	ENSG00000185338	8651	0.13632	1.31921e-14
LAMTOR3	ENSG00000109270	8649	0.16574	1.39043e-14
VPS4A	ENSG00000132612	27183	0.113146	1.49031e-14
PPIL3	ENSG00000240344	53938	0.130872	1.55803e-14
MAVS	ENSG00000088888	57506	0.135876	1.61871e-14
CERK	ENSG00000100422	64781	0.119367	1.61871e-14
RANBP1	ENSG00000099901	5902	-0.581513	1.64105e-14
APOC1	ENSG00000130208	341	0.185652	1.69444e-14
LAMA5	ENSG00000130702	3911	0.177717	1.72455e-14
FAM234A	ENSG00000167930	83986	0.102602	1.73515e-14
FDX2	ENSG00000267673	112812	0.158364	1.82813e-14
CSNK1G3	ENSG00000151292	1456	0.138609	1.83418e-14
ZFAS1	ENSG00000177410		0.409225	1.86892e-14
POLDIP2	ENSG00000004142	26073	0.0908029	1.87622e-14
SNHG8	ENSG00000269893		0.386293	1.89397e-14
SOX13	ENSG00000143842	9580	0.132923	1.90106e-14
ZBED5-AS1	ENSG00000247271		0.135506	1.92521e-14
TWF1	ENSG00000151239	5756	0.103248	1.92582e-14
BLVRB	ENSG00000090013	645	0.186669	1.95664e-14
SCNM1	ENSG00000163156	100534012	0.12761	1.98638e-14
OPN3	ENSG00000054277	23596	0.138389	2.00196e-14
ILF2	ENSG00000143621	3608	-0.61651	2.00205e-14
RAB11B-AS1	ENSG00000269386		0.177544	2.04052e-14
CHPF	ENSG00000123989	79586	0.165029	2.06371e-14
ZNF362	ENSG00000160094	149076	0.171995	2.09069e-14
EXT1	ENSG00000182197	2131	0.151989	2.2084e-14
NADK	ENSG00000008130	65220	0.181125	2.2225e-14
AKT2	ENSG00000105221	208	0.106262	2.25731e-14
SLC27A5	ENSG00000083807	10998	0.142421	2.26327e-14
ANKRD45	ENSG00000183831	339416	0.221838	2.29231e-14
REEP2	ENSG00000132563	51308	0.151953	2.29446e-14
MPND	ENSG00000008382	84954	0.147241	2.29446e-14
PLPPR3	ENSG00000129951	79948	0.133934	2.29446e-14
BRD3OS	ENSG00000235106	266655	0.158054	2.32599e-14
PARL	ENSG00000175193	55486	0.168138	2.33447e-14
P4HTM	ENSG00000178467	54681	0.172118	2.33656e-14
CCND1	ENSG00000110092	595	-1.87392	2.42113e-14
HLA-DMA	ENSG00000204257	3108	0.137298	2.43792e-14
THAP12	ENSG00000137492	5612	0.171232	2.46847e-14
DVL3	ENSG00000161202	1857	0.146627	2.49491e-14
NYNRIN	ENSG00000205978	57523	0.128594	2.51167e-14
SLIT3	ENSG00000184347	6586	0.160935	2.6294e-14
CDC42EP1	ENSG00000128283	11135	0.0879741	2.68777e-14
PSMD9	ENSG00000110801	5715	0.106841	2.75807e-14
IGSF10	ENSG00000152580	285313	0.126852	2.87502e-14
ATPAF1	ENSG00000123472	64756	0.159341	3.08974e-14
SNAP29	ENSG00000099940	9342	0.128476	3.23124e-14
CSNK2A2	ENSG00000070770	1459	0.094026	3.30938e-14
MTMR9	ENSG00000104643	66036	0.132225	3.32198e-14
NMT1	ENSG00000136448	4836	0.0775843	3.38806e-14
ATP5IF1	ENSG00000130770	93974	0.480284	3.45024e-14
ATXN2L	ENSG00000168488	11273	0.122899	3.66724e-14
RNF220	ENSG00000187147	55182	0.127425	3.69462e-14
KRTCAP2	ENSG00000163463	200185	0.176364	3.71563e-14
CCNG2	ENSG00000138764	901	0.172418	3.75773e-14
ZNF785	ENSG00000197162	146540	0.167084	3.77072e-14
FLNA	ENSG00000196924	2316	0.165645	3.94509e-14
NECTIN1	ENSG00000110400	5818	0.153746	3.95213e-14
MGST2	ENSG00000085871	4258	0.135608	3.9532e-14
NRDE2	ENSG00000119720	55051	0.109894	4.00849e-14
PDE6B	ENSG00000133256	5158	0.171243	4.09423e-14
CAPG	ENSG00000042493	822	0.102319	4.17783e-14
C17orf100	ENSG00000256806	388327	0.154065	4.27035e-14
MYO19	ENSG00000278259	80179	0.136938	4.27035e-14
ASGR1	ENSG00000141505	432	0.131067	4.28246e-14
SPHK1	ENSG00000176170	8877	0.158468	4.36699e-14
ZNF385A	ENSG00000161642	25946	0.141187	4.52488e-14
NPDC1	ENSG00000107281	56654	0.139054	4.63353e-14
UBL4A	ENSG00000102178	8266	0.08449	4.73399e-14
PDXDC1	ENSG00000179889	102724985	0.0727921	4.79081e-14
SMG1	ENSG00000157106	23049	0.0472211	4.79081e-14
LSM10	ENSG00000181817	84967	0.101983	4.79291e-14
ZMYM3	ENSG00000147130	9203	0.113286	5.25147e-14
CNPY2	ENSG00000257727	10330	0.350021	5.58516e-14
TMEM99	ENSG00000167920	147184	0.0906203	5.6435e-14
KANK1	ENSG00000107104	23189	0.197107	5.92294e-14
LINC00908	ENSG00000263812		0.103383	5.99947e-14
CSNK1D	ENSG00000141551	1453	0.0858054	6.15754e-14
TMEM248	ENSG00000106609	55069	0.138815	6.17191e-14
THAP3	ENSG00000041988	90326	0.122525	6.3752e-14
VCL	ENSG00000035403	7414	0.147476	6.42724e-14
BMF	ENSG00000104081	90427	0.0947342	6.44388e-14
MAP2K2	ENSG00000126934	5605	0.118157	6.58344e-14
VTI1B	ENSG00000100568	10490	0.17736	6.70504e-14
ZNF688	ENSG00000229809	146542	0.116735	6.72597e-14
ZFP36L1	ENSG00000185650	677	0.448971	6.84342e-14
PIAS1	ENSG00000033800	8554	0.132954	7.32699e-14
ZCCHC9	ENSG00000131732	84240	0.0183113	7.46446e-14
GID8	ENSG00000101193	54994	0.124539	7.52456e-14
CLTC	ENSG00000141367	1213	0.104965	7.58146e-14
UBXN6	ENSG00000167671	80700	0.146329	7.59843e-14
COMMD6	ENSG00000188243	170622	0.406639	7.60238e-14
SEMA6D	ENSG00000137872	80031	0.161108	7.60873e-14
HEY2	ENSG00000135547	23493	0.196891	7.7359e-14
BBC3	ENSG00000105327	27113	0.15237	7.92287e-14
NECAB3	ENSG00000125967	63941	0.149381	7.92287e-14
TMEM121	ENSG00000184986	80757	0.128943	7.92287e-14
VEGFA	ENSG00000112715	7422	0.141534	8.18174e-14
EIF3A	ENSG00000107581	8661	-0.719285	8.25552e-14
SNHG25	ENSG00000266402		0.170118	8.38311e-14
SSC4D	ENSG00000146700	136853	0.149514	8.38311e-14
ATP2B4	ENSG00000058668	493	0.130299	8.38311e-14
NCKAP1	ENSG00000061676	10787	0.100782	8.73686e-14
DTNBP1	ENSG00000047579	84062	0.156889	8.93166e-14
COQ8B	ENSG00000123815	79934	0.0796706	9.17332e-14
ZNF32	ENSG00000169740	7580	0.128119	9.28411e-14
CBX2	ENSG00000173894	84733	0.116865	9.40473e-14
ZNF226	ENSG00000167380	7769	0.142881	9.43994e-14
FAM222B	ENSG00000173065	55731	0.106966	9.55818e-14
ERBIN	ENSG00000112851	55914	0.164363	9.73821e-14
AKAP8L	ENSG00000011243	26993	0.111275	9.95538e-14
LRRC23	ENSG00000010626	10233	0.0893512	1.04983e-13
LYRM9	ENSG00000232859	201229	0.108628	1.05046e-13
AKT1	ENSG00000142208	207	0.103862	1.08394e-13
RCC2	ENSG00000179051	55920	0.0860771	1.08581e-13
TTYH3	ENSG00000136295	80727	0.148425	1.10924e-13
KIAA1191	ENSG00000122203	57179	0.0937393	1.1206e-13
GALT	ENSG00000213930	2592	0.11239	1.12708e-13
SUCO	ENSG00000094975	51430	0.173526	1.13353e-13
FAM207A	ENSG00000160256	85395	0.105192	1.13777e-13
DEUP1	ENSG00000165325	159989	0.233888	1.16542e-13
MFSD3	ENSG00000167700	113655	0.0731469	1.18626e-13
RANGRF	ENSG00000108961	29098	0.0630188	1.2247e-13
PSENEN	ENSG00000205155	55851	0.00719804	1.26424e-13
H2AFJ	ENSG00000246705	55766	0.176028	1.28991e-13
NACC1	ENSG00000160877	112939	0.159402	1.2947e-13
LITAF	ENSG00000189067	9516	0.255932	1.31576e-13
TTYH1	ENSG00000167614	57348	0.240896	1.35605e-13
KDSR	ENSG00000119537	2531	0.121423	1.38941e-13
PITPNA	ENSG00000174238	5306	0.0767151	1.39876e-13
SUPT3H	ENSG00000196284	8464	0.112332	1.40431e-13
ADCY2	ENSG00000078295	108	0.111901	1.41248e-13
RNF41	ENSG00000181852	10193	0.0895436	1.42899e-13
LEMD2	ENSG00000161904	221496	0.142344	1.44076e-13
PLCD3	ENSG00000161714	113026	0.166698	1.46537e-13
GAL3ST3	ENSG00000175229	89792	0.151737	1.46537e-13
TMEM185A	ENSG00000269556	84548	0.149146	1.46537e-13
PPP1R18	ENSG00000146112	107987457	0.126774	1.48972e-13
RNF213	ENSG00000173821	57674	0.105813	1.48972e-13
ASB16-AS1	ENSG00000267080		0.156675	1.51476e-13
ATP1B2	ENSG00000129244	482	0.145177	1.56917e-13
TMEM8B	ENSG00000137103	51754	0.129733	1.5828e-13
AGRN	ENSG00000188157	375790	0.188178	1.68027e-13
BGN	ENSG00000182492	633	0.22608	1.80526e-13
TMEM138	ENSG00000149483	51524	0.152036	1.82849e-13
FBXL20	ENSG00000108306	84961	0.100532	1.87447e-13
ARHGEF12	ENSG00000196914	23365	0.104942	1.91249e-13
KDM6B	ENSG00000132510	23135	0.11173	1.93083e-13
SVBP	ENSG00000177868	374969	0.217076	1.97092e-13
ZMYM4	ENSG00000146463	9202	0.116311	2.03701e-13
WT1-AS	ENSG00000183242		0.240669	2.05993e-13
KMT5C	ENSG00000133247	84787	0.0769262	2.107e-13
CARD19	ENSG00000165233	84270	0.123399	2.15175e-13
WASF3	ENSG00000132970	10810	0.10255	2.19226e-13
UQCC2	ENSG00000137288	84300	0.366613	2.25976e-13
FBXL3	ENSG00000005812	26224	0.122095	2.34482e-13
TOR1AIP2	ENSG00000169905	163590	0.122145	2.40581e-13
UBE2H	ENSG00000186591	7328	0.0427749	2.46704e-13
PHLDA1	ENSG00000139289	22822	0.347209	2.52134e-13
CTCF	ENSG00000102974	10664	0.123988	2.58633e-13
STMP1	ENSG00000243317	647087	0.333384	2.59292e-13
CHID1	ENSG00000177830	66005	0.182988	2.60355e-13
GSTK1	ENSG00000197448	373156	0.0857638	2.65093e-13
FRG1	ENSG00000109536	2483	0.10119	2.67544e-13
LRRC4B	ENSG00000131409	94030	0.137411	2.68831e-13
GK5	ENSG00000175066	256356	0.10516	2.68831e-13
KCP	ENSG00000135253	375616	0.188843	2.7019e-13
ZNF26	ENSG00000198393	7574	0.160323	2.7019e-13
BTBD2	ENSG00000133243	55643	0.11206	2.76451e-13
PLEKHA8	ENSG00000106086	84725	0.120594	2.79533e-13
HIF3A	ENSG00000124440	64344	0.132319	2.87845e-13
COX6B1	ENSG00000126267	1340	0.393638	2.88641e-13
STK40	ENSG00000196182	83931	0.139979	2.89126e-13
TMEM250	ENSG00000238227	90120	0.110557	2.9114e-13
RTL8C	ENSG00000134590	8933	0.159884	3.01674e-13
PTP4A3	ENSG00000184489	11156	0.151751	3.05588e-13
GPR137	ENSG00000173264	56834	0.137243	3.07338e-13
ABAT	ENSG00000183044	18	0.0650837	3.13285e-13
LPCAT4	ENSG00000176454	254531	0.129021	3.19088e-13
GADD45A	ENSG00000116717	1647	0.174245	3.24601e-13
COL4A5	ENSG00000188153	1287	0.124909	3.32995e-13
GALK1	ENSG00000108479	2584	0.136175	3.36054e-13
TRIM28	ENSG00000130726	10155	0.107624	3.42065e-13
PACSIN3	ENSG00000165912	29763	0.100974	3.45018e-13
CTNND1	ENSG00000198561	1500	0.0451823	3.46909e-13
ANKRD13D	ENSG00000172932	338692	0.129414	3.492e-13
HNRNPL	ENSG00000104824	3191	0.122675	3.5148e-13
REEP3	ENSG00000165476	221035	0.132041	3.67116e-13
ENDOV	ENSG00000173818	284131	0.139694	3.86737e-13
CDC42BPA	ENSG00000143776	8476	0.117428	3.91849e-13
KHDC1	ENSG00000135314	80759	0.102284	3.96102e-13
RPL24	ENSG00000114391	6152	0.21983	3.96657e-13
SCAF4	ENSG00000156304	57466	0.103715	4.18435e-13
SIX5	ENSG00000177045	147912	0.117174	4.22153e-13
PRELID2	ENSG00000186314	153768	0.0668492	4.22153e-13
VEGFB	ENSG00000173511	7423	0.146567	4.23299e-13
MLF2	ENSG00000089693	8079	0.378145	4.26013e-13
BEX1	ENSG00000133169	55859	-0.972791	4.30611e-13
CUEDC2	ENSG00000107874	79004	0.154362	4.38784e-13
TM9SF3	ENSG00000077147	56889	0.0642272	4.40652e-13
CTSZ	ENSG00000101160	1522	0.120209	4.46763e-13
SH3GL1	ENSG00000141985	6455	0.0789714	4.47144e-13
COX17	ENSG00000138495	10063	0.180681	4.78025e-13
NDUFC1	ENSG00000109390	4717	0.326798	4.80364e-13
PIK3CD-AS2	ENSG00000231789		0.122256	4.89214e-13
G6PC3	ENSG00000141349	92579	0.127094	4.90751e-13
SNCG	ENSG00000173267	6623	0.176984	4.96656e-13
OTUD7B	ENSG00000264522	56957	0.134129	4.96656e-13
DICER1-AS1	ENSG00000235706		0.117593	4.99928e-13
SELENBP1	ENSG00000143416	8991	0.0840034	5.04762e-13
ELP5	ENSG00000170291	23587	0.152519	5.0631e-13
ATP2A1-AS1	ENSG00000260442		0.139995	5.11304e-13
SMIM29	ENSG00000186577	221491	0.0838226	5.11304e-13
MED24	ENSG00000008838	9862	0.0988063	5.14567e-13
GLI4	ENSG00000250571	2738	0.151363	5.31078e-13
PPP6R1	ENSG00000105063	22870	0.115946	5.31078e-13
TOMM5	ENSG00000175768	401505	0.0859301	5.53982e-13
PRDX2	ENSG00000167815	7001	-0.518832	5.58818e-13
RAP2C	ENSG00000123728	57826	0.136702	5.59323e-13
GRIN2A	ENSG00000183454	2903	0.368427	5.59929e-13
MRPS18A	ENSG00000096080	55168	0.077675	5.64687e-13
ZNF423	ENSG00000102935	23090	0.137579	5.65122e-13
TM7SF3	ENSG00000064115	51768	0.0792374	5.69907e-13
SNHG18	ENSG00000250786		0.154157	5.82717e-13
XRCC6	ENSG00000196419	2547	-0.75949	5.87775e-13
MOCS2	ENSG00000164172	4338	0.108486	5.89192e-13
GPI	ENSG00000105220	2821	0.079312	6.10155e-13
PALLD	ENSG00000129116	23022	0.166222	6.10644e-13
ZNF584	ENSG00000171574	201514	0.102318	6.11033e-13
PDPR	ENSG00000090857	55066	0.0809304	6.13694e-13
KDM3B	ENSG00000120733	51780	0.0752177	6.26464e-13
GATAD2A	ENSG00000167491	54815	0.0938357	6.35541e-13
CEP104	ENSG00000116198	9731	0.0832513	6.39494e-13
XRN2	ENSG00000088930	22803	-0.7293	6.65289e-13
VPS8	ENSG00000156931	23355	0.165225	6.67551e-13
MTHFR	ENSG00000177000	4524	0.109298	6.81354e-13
ANKRD54	ENSG00000100124	129138	0.0630138	6.85485e-13
ABRAXAS1	ENSG00000163322	84142	0.0621088	6.94386e-13
PPP2CB	ENSG00000104695	5516	0.0865661	6.95833e-13
HINT2	ENSG00000137133	84681	0.134346	7.21049e-13
LINC01116	ENSG00000163364		0.123431	7.33347e-13
P3H1	ENSG00000117385	64175	0.104306	7.33347e-13
CHCHD6	ENSG00000159685	84303	0.118114	7.34076e-13
PAXIP1-AS1	ENSG00000273344		0.147561	7.40991e-13
SPSB4	ENSG00000175093	92369	0.127997	7.41086e-13
SKI	ENSG00000157933	6497	0.0979315	7.41086e-13
SSBP3	ENSG00000157216	23648	0.147435	7.50403e-13
FBXW11	ENSG00000072803	23291	0.0525992	7.68434e-13
SCMH1	ENSG00000010803	22955	0.115512	7.70722e-13
ZEB2	ENSG00000169554	9839	0.0506219	7.74978e-13
MIEN1	ENSG00000141741	84299	0.0805749	7.9315e-13
PPP1R3E	ENSG00000235194	90673	0.134749	7.95156e-13
PKIG	ENSG00000168734	11142	0.15554	7.96053e-13
FGFR2	ENSG00000066468	2263	0.0964263	8.01833e-13
CCDC130	ENSG00000104957	81576	0.0648377	8.12074e-13
FLOT2	ENSG00000132589	2319	0.112017	8.12414e-13
H6PD	ENSG00000049239	9563	0.112639	8.21181e-13
ECH1	ENSG00000104823	1891	0.134142	8.70106e-13
NUDT14	ENSG00000183828	256281	0.0905701	8.75017e-13
OPTN	ENSG00000123240	10133	0.134814	8.92123e-13
WSB2	ENSG00000176871	55884	0.0973987	9.0642e-13
EFR3B	ENSG00000084710	22979	0.157488	9.10166e-13
CLMP	ENSG00000166250	79827	0.139451	9.10166e-13
MACROD1	ENSG00000133315	28992	0.116528	9.10166e-13
PDLIM4	ENSG00000131435	8572	0.0751822	9.19077e-13
BCL2L1	ENSG00000171552	598	0.0772631	9.38409e-13
PANK2	ENSG00000125779	80025	0.114385	9.62813e-13
DUS1L	ENSG00000169718	64118	0.118585	9.7573e-13
C12orf73	ENSG00000204954	728568	0.0876932	9.97046e-13
PCIF1	ENSG00000100982	63935	0.133615	9.97627e-13
RBM26	ENSG00000139746	64062	0.0916182	1.01265e-12
HOXC8	ENSG00000037965	3224	0.147691	1.01819e-12
DNASE1	ENSG00000213918	1773	0.127303	1.0192e-12
KDM1A	ENSG00000004487	23028	0.116787	1.03829e-12
AQR	ENSG00000021776	9716	0.0706025	1.03864e-12
ARIH1	ENSG00000166233	25820	0.0784898	1.0559e-12
PAN3	ENSG00000152520	255967	0.140722	1.06095e-12
CLEC2D	ENSG00000069493	29121	0.11721	1.07188e-12
GOLM1	ENSG00000135052	51280	0.205359	1.08508e-12
CKAP4	ENSG00000136026	10970	0.18712	1.10785e-12
STK24	ENSG00000102572	8428	0.114046	1.1501e-12
INTS6	ENSG00000102786	26512	0.0703546	1.16268e-12
E2F4	ENSG00000205250	1874	0.0490554	1.20484e-12
MARK4	ENSG00000007047	57787	0.109067	1.23141e-12
ABR	ENSG00000159842	29	0.10736	1.27033e-12
C21orf2	ENSG00000160226	755	0.091784	1.29143e-12
MAP4K4	ENSG00000071054	9448	0.0798311	1.29182e-12
PUDP	ENSG00000130021	8226	0.11677	1.29749e-12
R3HDM4	ENSG00000198858	91300	0.121874	1.32488e-12
PTEN	ENSG00000171862	5728	0.0906277	1.32488e-12
SLC20A2	ENSG00000168575	6575	0.0752201	1.32845e-12
KLHDC8B	ENSG00000185909	200942	0.123143	1.33879e-12
NSMF	ENSG00000165802	26012	0.118278	1.34764e-12
SYMPK	ENSG00000125755	8189	0.0216139	1.43906e-12
ETFRF1	ENSG00000205707	144363	0.067316	1.49111e-12
CHST2	ENSG00000175040	9435	0.176071	1.5019e-12
CTTN	ENSG00000085733	2017	0.147976	1.52651e-12
SNX10	ENSG00000086300	29887	0.111231	1.52731e-12
GALNT1	ENSG00000141429	2589	0.0915628	1.5362e-12
TLNRD1	ENSG00000140406	59274	0.128128	1.53672e-12
ZDHHC20	ENSG00000180776	253832	0.132694	1.60398e-12
H2AFY	ENSG00000113648	9555	-0.642072	1.61367e-12
TLN1	ENSG00000137076	7094	0.129025	1.61551e-12
DPF2	ENSG00000133884	5977	0.0489391	1.62161e-12
METTL22	ENSG00000067365	79091	0.125849	1.62164e-12
TRMT10A	ENSG00000145331	93587	0.0703872	1.6382e-12
CD276	ENSG00000103855	80381	0.254254	1.65643e-12
NBPF19	ENSG00000271383	101060226	0.136682	1.66293e-12
CYFIP1	ENSG00000273749	23191	0.123371	1.66293e-12
NBPF10	ENSG00000271425	100132406	0.116847	1.66293e-12
PIP4K2B	ENSG00000276293	8396	0.115484	1.66293e-12
MBOAT7	ENSG00000125505	79143	0.134732	1.66531e-12
HNRNPA0	ENSG00000177733	10949	-0.491571	1.67182e-12
YAP1	ENSG00000137693	10413	0.0907963	1.67533e-12
SLC10A3	ENSG00000126903	8273	0.119914	1.69961e-12
EBAG9	ENSG00000147654	9166	0.0958468	1.71585e-12
ZDHHC7	ENSG00000153786	55625	0.107496	1.7222e-12
MRPL53	ENSG00000204822	116540	0.101549	1.73831e-12
BAMBI	ENSG00000095739	25805	0.158845	1.7549e-12
EIF5AL1	ENSG00000253626	143244	0.157207	1.75547e-12
ARF5	ENSG00000004059	381	0.222436	1.75654e-12
ST5	ENSG00000166444	6764	0.112635	1.75797e-12
NLGN2	ENSG00000169992	57555	0.108428	1.75798e-12
UBE2D4	ENSG00000078967	51619	0.0779354	1.76467e-12
MBD5	ENSG00000204406	55777	0.122383	1.77539e-12
RGS14	ENSG00000169220	10636	0.12057	1.77539e-12
SCAF1	ENSG00000126461	58506	0.115975	1.77539e-12
BOLA2B	ENSG00000169627	107984053	0.109601	1.77539e-12
CHKB	ENSG00000100288	1120	0.126581	1.77787e-12
VASH1	ENSG00000071246	22846	0.104935	1.77787e-12
ZNF511	ENSG00000198546	118472	0.0862201	1.79194e-12
HYAL2	ENSG00000068001	8692	0.129094	1.79871e-12
WASL	ENSG00000106299	8976	0.0795763	1.80665e-12
HDLBP	ENSG00000115677	3069	0.155007	1.8674e-12
SRRM2	ENSG00000167978	23524	0.383025	1.89805e-12
RNF126	ENSG00000070423	55658	0.167242	1.91518e-12
EHMT1	ENSG00000181090	79813	0.0710812	1.93951e-12
MXD4	ENSG00000123933	10608	0.0979949	1.94802e-12
PDCD7	ENSG00000090470	10081	0.0717351	1.94802e-12
SRGAP1	ENSG00000196935	57522	0.09062	1.984e-12
ERF	ENSG00000105722	2077	0.0911985	2.01966e-12
AP2A1	ENSG00000196961	160	0.0633816	2.04961e-12
ASPSCR1	ENSG00000169696	79058	0.0337947	2.07574e-12
SLC2A4RG	ENSG00000125520	56731	0.080656	2.07883e-12
AAMDC	ENSG00000087884	28971	0.128696	2.08628e-12
SMCHD1	ENSG00000101596	23347	0.0901145	2.08727e-12
NSMCE3	ENSG00000185115	56160	0.0805199	2.109e-12
CSNK1G2	ENSG00000133275	1455	0.0421667	2.15235e-12
ITGB1BP1	ENSG00000119185	9270	0.160658	2.16065e-12
TAB2	ENSG00000055208	23118	0.129281	2.21806e-12
GPC1	ENSG00000063660	2817	0.108419	2.24125e-12
NOL4L	ENSG00000197183	140688	0.0823244	2.24783e-12
TFDP1	ENSG00000198176	7027	0.106786	2.27616e-12
KTN1	ENSG00000126777	3895	0.290356	2.29014e-12
PRAF2	ENSG00000243279	11230	0.123336	2.32664e-12
TNNT1	ENSG00000105048	7138	0.138757	2.36085e-12
FAM228B	ENSG00000219626	375190	0.137539	2.36674e-12
DNPEP	ENSG00000123992	23549	0.0569407	2.37008e-12
FUOM	ENSG00000148803	282969	0.119354	2.39287e-12
BAD	ENSG00000002330	572	0.171277	2.41576e-12
GPR108	ENSG00000125734	56927	0.0195501	2.41629e-12
EXOG	ENSG00000157036	9941	0.0375619	2.45587e-12
MBD3	ENSG00000071655	53615	0.0793624	2.4905e-12
SEMA3D	ENSG00000153993	223117	0.150319	2.49555e-12
PSMB5	ENSG00000100804	5693	-0.587556	2.52227e-12
CS	ENSG00000062485	1431	0.0927225	2.56855e-12
NT5C	ENSG00000125458	30833	0.191417	2.60591e-12
PARD6B	ENSG00000124171	84612	0.0552172	2.61131e-12
SS18	ENSG00000141380	6760	0.0273261	2.62038e-12
RPL18	ENSG00000063177	6141	0.20283	2.62829e-12
CLSTN1	ENSG00000171603	22883	0.116849	2.66521e-12
RYBP	ENSG00000163602	23429	0.0993114	2.67639e-12
RNF139	ENSG00000170881	11236	0.102281	2.71934e-12
FGFBP3	ENSG00000174721	143282	0.172752	2.72227e-12
PITPNA-AS1	ENSG00000236618		0.0897582	2.80004e-12
TM7SF2	ENSG00000149809	7108	0.151049	2.80317e-12
MIIP	ENSG00000116691	60672	0.0926236	2.80753e-12
PTPRS	ENSG00000105426	5802	0.106656	2.83528e-12
ARL5A	ENSG00000162980	26225	0.237881	2.8624e-12
WAC-AS1	ENSG00000254635		0.0493797	2.97611e-12
APOOL	ENSG00000155008	139322	0.11975	3.00307e-12
CSK	ENSG00000103653	1445	0.0956303	3.00307e-12
CALY	ENSG00000130643	50632	0.178134	3.02917e-12
MLYCD	ENSG00000103150	23417	0.129208	3.02917e-12
SLIT1	ENSG00000187122	6585	0.108955	3.02917e-12
MGAT3	ENSG00000128268	4248	0.107956	3.02917e-12
TNNI3	ENSG00000129991	7137	0.10944	3.03598e-12
WNK1	ENSG00000060237	65125	0.0550314	3.05004e-12
MPV17	ENSG00000115204	4358	-0.0144408	3.06863e-12
ANKS1A	ENSG00000064999	23294	0.114389	3.08509e-12
RNF24	ENSG00000101236	11237	0.0769714	3.12785e-12
PTH1R	ENSG00000160801	5745	0.174737	3.15738e-12
DBP	ENSG00000105516	1628	0.0984461	3.1626e-12
HOXB8	ENSG00000120068	3218	0.144146	3.1934e-12
SQSTM1	ENSG00000161011	8878	0.0408658	3.19805e-12
CHRNB1	ENSG00000170175	1140	0.125783	3.2294e-12
SNX9	ENSG00000130340	51429	0.105917	3.2294e-12
MAP2K5	ENSG00000137764	5607	0.0955989	3.2294e-12
MYO9B	ENSG00000099331	4650	0.115778	3.23132e-12
SMIM30	ENSG00000214194	401397	0.245556	3.4151e-12
ABT1	ENSG00000146109	29777	0.0682545	3.43573e-12
DNALI1	ENSG00000163879	7802	0.0845454	3.49641e-12
SLC39A4	ENSG00000147804	55630	0.0950126	3.50317e-12
CAB39	ENSG00000135932	51719	0.138694	3.62914e-12
CDKN1A	ENSG00000124762	1026	0.160275	3.7046e-12
ABHD14A	ENSG00000248487	25864	0.119973	3.71005e-12
RC3H1	ENSG00000135870	149041	0.0766907	3.73853e-12
CYTH2	ENSG00000105443	9266	0.139104	3.75222e-12
TBC1D17	ENSG00000104946	79735	0.101785	3.77123e-12
ZNF672	ENSG00000171161	79894	0.0902571	3.9618e-12
PTK2	ENSG00000169398	5747	0.0393769	3.98711e-12
NFKBIL1	ENSG00000204498	4795	0.0667059	4.04019e-12
FAM8A1	ENSG00000137414	51439	0.116671	4.0651e-12
PCNX4	ENSG00000126773	64430	0.0627883	4.08927e-12
HOXB9	ENSG00000170689	3219	0.182549	4.28537e-12
OTUB1	ENSG00000167770	55611	0.0794115	4.28616e-12
TSHZ2	ENSG00000182463	128553	0.129535	4.30992e-12
UBTD2	ENSG00000168246	92181	0.0936981	4.32427e-12
LRRC61	ENSG00000127399	65999	0.0946514	4.37285e-12
POMGNT2	ENSG00000144647	84892	0.0994608	4.46142e-12
ZNF503	ENSG00000165655	84858	0.317138	4.59207e-12
MGAT4B	ENSG00000161013	11282	0.106977	4.84061e-12
NDUFS2	ENSG00000158864	4720	0.0970149	4.96196e-12
LCMT1	ENSG00000205629	51451	0.113103	4.98154e-12
PLAG1	ENSG00000181690	5324	0.0729943	5.05686e-12
SIRT2	ENSG00000068903	22933	0.114392	5.05832e-12
CLEC11A	ENSG00000105472	6320	0.0673725	5.0634e-12
TMEM94	ENSG00000177728	9772	0.107901	5.24985e-12
CCDC117	ENSG00000159873	150275	0.0851968	5.29318e-12
CRK	ENSG00000167193	1398	-0.00222946	5.38447e-12
SPINK5	ENSG00000133710	11005	0.139837	5.50154e-12
FOXB1	ENSG00000171956	27023	0.117923	5.50154e-12
MELTF-AS1	ENSG00000228109		0.112037	5.50154e-12
PPP6R2	ENSG00000100239	9701	0.121022	5.59241e-12
NDUFA2	ENSG00000131495	4695	0.326087	5.60545e-12
NMB	ENSG00000197696	4828	0.0310853	5.60703e-12
GXYLT2	ENSG00000172986	727936	0.0523062	5.61643e-12
FLNB	ENSG00000136068	2317	0.106581	5.64351e-12
KLK8	ENSG00000129455	11202	0.146609	5.65524e-12
APOBEC3C	ENSG00000244509	27350	0.156798	5.67827e-12
IDS	ENSG00000010404	3423	0.0947419	5.77285e-12
ZNF219	ENSG00000165804	51222	0.122769	5.7777e-12
EFEMP2	ENSG00000172638	30008	0.104675	5.7823e-12
IFT122	ENSG00000163913	55764	0.125847	5.8363e-12
FAM69B	ENSG00000165716	138311	0.107461	5.8479e-12
LRRC37B	ENSG00000185158	114659	0.106772	5.86351e-12
DHRS4L2	ENSG00000187630	317749	0.0571065	5.98713e-12
ERH	ENSG00000100632	2079	-0.460548	6.03718e-12
NAT9	ENSG00000109065	26151	0.0290927	6.08576e-12
THOC3	ENSG00000051596	84321	0.0899362	6.3302e-12
CBX1	ENSG00000108468	10951	-0.697108	6.49669e-12
SLC2A1	ENSG00000117394	6513	0.170871	6.51336e-12
CASC4	ENSG00000166734	113201	0.0622867	6.71929e-12
SH3GL3	ENSG00000140600	6457	0.102755	6.79341e-12
PCSK7	ENSG00000160613	9159	0.0534889	6.84139e-12
SCUBE3	ENSG00000146197	222663	0.0572187	6.89072e-12
IGF2BP1	ENSG00000159217	10642	0.147557	6.96436e-12
CHMP2A	ENSG00000130724	27243	0.153725	7.00053e-12
ARL6IP4	ENSG00000182196	51329	0.348703	7.1756e-12
NUS1	ENSG00000153989	116150	0.0897107	7.34008e-12
GSTM3	ENSG00000134202	2947	0.127718	7.38468e-12
BAK1	ENSG00000030110	578	0.118144	7.42365e-12
NKAPD1	ENSG00000150776	55216	0.0436917	7.44888e-12
FIGN	ENSG00000182263	55137	0.109869	7.5004e-12
DOCK7	ENSG00000116641	85440	0.103358	7.5004e-12
RHBDD2	ENSG00000005486	57414	0.00818016	7.65497e-12
TMEM266	ENSG00000169758	123591	0.151107	7.73651e-12
BCAS3	ENSG00000141376	54828	0.167941	7.82729e-12
CDK2AP1	ENSG00000111328	8099	0.0907919	7.89597e-12
FAM189B	ENSG00000160767	10712	0.0681277	7.95116e-12
USE1	ENSG00000053501	55850	0.016727	7.98908e-12
AMOT	ENSG00000126016	154796	0.162	8.03002e-12
PLTP	ENSG00000100979	5360	0.148562	8.11553e-12
CASC10	ENSG00000204682	399726	0.0537561	8.24181e-12
FHL1	ENSG00000022267	2273	0.0526323	8.28438e-12
KIAA1522	ENSG00000162522	57648	0.113918	8.40952e-12
SMIM8	ENSG00000111850	57150	0.0608107	8.41777e-12
ZMAT3	ENSG00000172667	64393	0.106615	8.83374e-12
FOXP4	ENSG00000137166	116113	0.0944111	9.0606e-12
SPATA20	ENSG00000006282	64847	0.152005	9.0983e-12
SBK1	ENSG00000188322	388228	0.0950344	9.31839e-12
GEMIN7	ENSG00000142252	79760	0.0834144	9.71083e-12
MAP3K11	ENSG00000173327	4296	0.0471605	9.72511e-12
PHTF1	ENSG00000116793	10745	0.0568448	9.7482e-12
PLEC	ENSG00000178209	5339	0.104589	9.76409e-12
VANGL2	ENSG00000162738	57216	0.0987606	9.76409e-12
UBE2L6	ENSG00000156587	9246	0.0386667	9.88292e-12
FAM84B	ENSG00000168672	157638	0.177072	9.96244e-12
DLEU2	ENSG00000231607	8847	0.140379	9.96244e-12
BAHCC1	ENSG00000266074	57597	0.130878	9.96244e-12
PINK1	ENSG00000158828	65018	0.116489	9.96244e-12
SMIM3	ENSG00000256235	85027	0.113578	9.96244e-12
TMEM184B	ENSG00000198792	25829	0.0732568	1.00373e-11
SSBP1	ENSG00000106028	6742	-0.695566	1.01333e-11
ERBB2	ENSG00000141736	2064	0.0680668	1.01974e-11
NEK9	ENSG00000119638	91754	0.0362153	1.01974e-11
DCAKD	ENSG00000172992	79877	0.0776016	1.02505e-11
PHKA2	ENSG00000044446	5256	0.108146	1.03249e-11
IFI27L1	ENSG00000165948	122509	0.0648408	1.04019e-11
SLC25A42	ENSG00000181035	284439	0.0924516	1.05571e-11
STAC2	ENSG00000141750	342667	0.100044	1.06081e-11
GVQW3	ENSG00000179240	100506127	0.0978384	1.06712e-11
ZNF800	ENSG00000048405	168850	0.129776	1.08995e-11
SEPT1	ENSG00000180096	1731	0.141311	1.15002e-11
C19orf66	ENSG00000130813	55337	0.13277	1.18372e-11
MORN4	ENSG00000171160	118812	0.0776795	1.20551e-11
SON	ENSG00000159140	6651	-0.5502	1.23213e-11
DSC2	ENSG00000134755	1824	0.173431	1.23982e-11
EHMT2	ENSG00000204371	10919	0.0189986	1.24013e-11
SMIM12	ENSG00000163866	113444	0.0455494	1.26608e-11
FBXW5	ENSG00000159069	54461	0.0720811	1.27134e-11
CDC42BPB	ENSG00000198752	9578	0.0908778	1.29071e-11
MLX	ENSG00000108788	6945	0.0926595	1.30571e-11
ACADVL	ENSG00000072778	37	0.012359	1.31058e-11
DAZAP2	ENSG00000183283	9802	0.0800201	1.31369e-11
LRP1	ENSG00000123384	4035	0.102392	1.35087e-11
ABL1	ENSG00000097007	25	0.100413	1.37878e-11
TBL1X	ENSG00000101849	6907	0.115548	1.39054e-11
SMAD9	ENSG00000120693	4093	0.100884	1.40668e-11
RCCD1	ENSG00000166965	91433	0.0719426	1.40725e-11
ROBO3	ENSG00000154134	64221	0.153352	1.42903e-11
PURA	ENSG00000185129	5813	0.0868116	1.44013e-11
NPRL3	ENSG00000103148	8131	0.0165899	1.47186e-11
PRADC1	ENSG00000135617	84279	0.0713641	1.48069e-11
ZMAT5	ENSG00000100319	55954	0.0550659	1.48076e-11
RHOF	ENSG00000139725	54509	0.0638035	1.49046e-11
GIPC1	ENSG00000123159	10755	0.0829241	1.51823e-11
ISOC2	ENSG00000063241	79763	0.141908	1.5336e-11
ULK1	ENSG00000177169	8408	0.143823	1.55665e-11
RHOG	ENSG00000177105	391	0.0780994	1.56263e-11
TRAM2-AS1	ENSG00000225791		0.12351	1.57037e-11
PHF1	ENSG00000112511	5252	0.108834	1.57426e-11
B3GAT3	ENSG00000149541	26229	0.0936384	1.61472e-11
TIMP2	ENSG00000035862	7077	-0.0225504	1.61966e-11
SHF	ENSG00000138606	90525	0.0771287	1.62045e-11
TK2	ENSG00000166548	7084	0.0770407	1.62045e-11
FAM199X	ENSG00000123575	139231	0.0894226	1.63702e-11
ADNP	ENSG00000101126	23394	0.0853671	1.66129e-11
NIFK-AS1	ENSG00000236859		0.0662825	1.70089e-11
NOA1	ENSG00000084092	84273	0.0426763	1.71456e-11
DES	ENSG00000175084	1674	0.133063	1.71503e-11
TMEM190	ENSG00000160472	147744	0.126477	1.71503e-11
COX14	ENSG00000178449	84987	0.177551	1.74946e-11
MKNK2	ENSG00000099875	2872	0.102762	1.75279e-11
DDA1	ENSG00000130311	79016	0.109924	1.76959e-11
DST	ENSG00000151914	667	0.148927	1.7725e-11
TRIM37	ENSG00000108395	4591	0.112543	1.79373e-11
RASA4	ENSG00000105808	10156	0.103366	1.79879e-11
MTSS1L	ENSG00000132613	92154	0.102185	1.79879e-11
EID2	ENSG00000176396	163126	0.1202	1.8177e-11
SEC22C	ENSG00000093183	9117	0.0339826	1.82711e-11
TPRA1	ENSG00000163870	131601	0.0624407	1.83136e-11
CIC	ENSG00000079432	23152	0.106428	1.87443e-11
ZBTB8OS	ENSG00000176261	339487	0.0581512	1.88801e-11
ACAP1	ENSG00000072818	9744	0.122295	1.89171e-11
HABP4	ENSG00000130956	22927	0.103488	1.90006e-11
LINGO1	ENSG00000169783	84894	0.117819	1.91352e-11
ADO	ENSG00000181915	84890	0.108336	1.91352e-11
CTBP1	ENSG00000159692	1487	0.0617866	1.91448e-11
FOXO3	ENSG00000118689	2309	0.0679646	1.92261e-11
KIF1A	ENSG00000130294	547	0.0731405	1.94009e-11
TMEM245	ENSG00000106771	23731	-0.00814759	1.94216e-11
RPS13	ENSG00000110700	6207	-0.200033	1.95291e-11
SIPA1L2	ENSG00000116991	57568	0.12426	1.97831e-11
NDUFS8	ENSG00000110717	4728	0.282826	2.00216e-11
PHC1	ENSG00000111752	1911	0.0675073	2.00982e-11
MKL2	ENSG00000186260	57496	0.0605096	2.02993e-11
GLCCI1	ENSG00000106415	113263	0.111036	2.03593e-11
DZIP1	ENSG00000134874	22873	0.0277497	2.09111e-11
CCDC92	ENSG00000119242	80212	0.0628026	2.09144e-11
FAM92A	ENSG00000188343	137392	0.0470742	2.10327e-11
PHF20L1	ENSG00000129292	51105	0.0412496	2.14051e-11
GTPBP1	ENSG00000100226	9567	0.0257489	2.15477e-11
IAH1	ENSG00000134330	285148	0.101157	2.15743e-11
FKBP9	ENSG00000122642	11328	0.0311162	2.21399e-11
CDK11B	ENSG00000248333	984	0.0690327	2.21569e-11
MEX3C	ENSG00000176624	51320	0.0981675	2.21881e-11
MRPS15	ENSG00000116898	64960	0.12681	2.26034e-11
GLUD1	ENSG00000148672	2746	0.000232702	2.33931e-11
RAI1	ENSG00000108557	10743	0.0933146	2.42462e-11
PARVB	ENSG00000188677	29780	0.0662695	2.42462e-11
CPSF1	ENSG00000071894	29894	0.0489456	2.51168e-11
CXXC4	ENSG00000168772	80319	0.163693	2.52267e-11
FBRS	ENSG00000156860	64319	0.0977931	2.52523e-11
PLPP3	ENSG00000162407	8613	0.143242	2.55567e-11
SELENON	ENSG00000162430	57190	0.118258	2.57587e-11
SMIM37	ENSG00000175701	205251	0.0755079	2.60906e-11
AMFR	ENSG00000159461	267	0.0513351	2.60918e-11
TMED7	ENSG00000134970	51014	0.0788565	2.61473e-11
DMWD	ENSG00000185800	1762	0.113411	2.71375e-11
MTDH	ENSG00000147649	92140	0.254353	2.73734e-11
PTPN9	ENSG00000169410	5780	0.0999738	2.74217e-11
TRIQK	ENSG00000205133	286144	0.0956523	2.77089e-11
ATP1A1	ENSG00000163399	476	0.153613	2.809e-11
BLOC1S1	ENSG00000135441	2647	0.243482	2.8357e-11
HEBP1	ENSG00000013583	50865	0.108959	2.84312e-11
MSANTD3	ENSG00000066697	91283	0.0777027	2.85019e-11
DEF8	ENSG00000140995	54849	0.0160408	2.85834e-11
ROBO1	ENSG00000169855	6091	0.0717019	2.88746e-11
KDM5C	ENSG00000126012	8242	0.0634402	2.88875e-11
YPEL1	ENSG00000100027	29799	0.018729	2.91958e-11
UBFD1	ENSG00000103353	56061	0.0670523	2.93442e-11
IL13RA1	ENSG00000131724	3597	0.107654	3.00476e-11
TUBGCP4	ENSG00000137822	27229	-0.00519655	3.02227e-11
XPNPEP1	ENSG00000108039	7511	0.0406082	3.04462e-11
YIF1A	ENSG00000174851	10897	0.0587948	3.04642e-11
TMEM116	ENSG00000198270	89894	0.071921	3.15145e-11
DICER1	ENSG00000100697	23405	0.0710667	3.1551e-11
RP9	ENSG00000164610	6100	-0.00579345	3.20215e-11
EIF3B	ENSG00000106263	8662	0.0878134	3.22365e-11
XPNPEP3	ENSG00000196236	63929	0.0476701	3.22926e-11
HIST1H2BH	ENSG00000275713	8345	0.149488	3.23845e-11
PAGR1	ENSG00000280789	79447	0.130906	3.23845e-11
C15orf59-AS1	ENSG00000260469		0.130694	3.23845e-11
SOCS7	ENSG00000274211	30837	0.11602	3.23845e-11
TNK2	ENSG00000061938	10188	0.114612	3.23845e-11
HPCAL1	ENSG00000115756	3241	0.107138	3.23845e-11
FNDC4	ENSG00000115226	64838	0.0979305	3.23845e-11
CCT5	ENSG00000150753	22948	-0.874526	3.24298e-11
GPSM3	ENSG00000213654	63940	0.112438	3.26216e-11
SH3KBP1	ENSG00000147010	30011	0.118394	3.26309e-11
MESP1	ENSG00000166823	55897	0.122213	3.29837e-11
GKAP1	ENSG00000165113	80318	0.125449	3.30192e-11
RITA1	ENSG00000139405	84934	0.0129383	3.34395e-11
FASN	ENSG00000169710	2194	0.0104154	3.35171e-11
GTF2IRD2	ENSG00000196275	84163	0.111199	3.37197e-11
C11orf68	ENSG00000175573	83638	0.107183	3.37197e-11
SLC22A18	ENSG00000110628	5002	0.108408	3.40938e-11
FBXL15	ENSG00000107872	79176	0.0419323	3.41986e-11
PRRT3	ENSG00000163704	285368	0.123048	3.44152e-11
EMILIN2	ENSG00000132205	84034	0.112408	3.44152e-11
TRAPPC12	ENSG00000171853	51112	0.111753	3.44152e-11
ACAP3	ENSG00000131584	116983	0.107758	3.44152e-11
MAPKAPK5-AS1	ENSG00000234608	51275	0.0293931	3.44398e-11
KRCC1	ENSG00000172086	51315	0.0474873	3.47093e-11
HNRNPA1L2	ENSG00000139675	144983	0.115452	3.53258e-11
DENND1B	ENSG00000213047	163486	0.108719	3.54602e-11
DNAJC22	ENSG00000178401	79962	0.0596473	3.54929e-11
PHF23	ENSG00000040633	79142	0.0532197	3.5668e-11
SAV1	ENSG00000151748	60485	0.0706227	3.57967e-11
USP51	ENSG00000247746	158880	0.0688205	3.62424e-11
CCDC58	ENSG00000160124	131076	0.0709702	3.66034e-11
TOR2A	ENSG00000160404	27433	0.0877195	3.70774e-11
UQCRQ	ENSG00000164405	27089	0.326865	3.77752e-11
ODF2L	ENSG00000122417	57489	0.0623351	3.79233e-11
DGKZ	ENSG00000149091	8525	0.0312706	3.8002e-11
VAMP3	ENSG00000049245	9341	0.0929875	3.83789e-11
HSPA9	ENSG00000113013	3313	-0.927538	4.00958e-11
ATXN2	ENSG00000204842	6311	0.0953537	4.02449e-11
CACNB3	ENSG00000167535	784	0.0671955	4.12483e-11
PA2G4	ENSG00000170515	5036	-0.703864	4.14832e-11
AEBP1	ENSG00000106624	165	0.0513987	4.15916e-11
SPSB2	ENSG00000111671	84727	0.102384	4.16498e-11
GANAB	ENSG00000089597	23193	0.0324732	4.17728e-11
RRP36	ENSG00000124541	88745	0.0763362	4.20733e-11
TARBP1	ENSG00000059588	6894	0.0938352	4.23587e-11
DYNLL1	ENSG00000088986	8655	-0.39878	4.25638e-11
URI1	ENSG00000105176	8725	0.0716187	4.27185e-11
ZNF768	ENSG00000169957	79724	0.067416	4.30017e-11
KDM4B	ENSG00000127663	23030	0.0689804	4.35409e-11
RPS8	ENSG00000142937	6202	0.161551	4.44783e-11
ATP23	ENSG00000166896	91419	0.0797598	4.47042e-11
FAHD2B	ENSG00000144199	151313	0.0579452	4.47499e-11
GCHFR	ENSG00000137880	2644	0.119291	4.48033e-11
EFNA5	ENSG00000184349	1946	0.162232	4.52568e-11
RRAGC	ENSG00000116954	64121	0.0826479	4.64131e-11
ENO1	ENSG00000074800	2023	-0.532489	4.69158e-11
FBXL5	ENSG00000118564	26234	0.0753153	4.7059e-11
WDR11	ENSG00000120008	55717	-0.013841	4.70936e-11
UBA52	ENSG00000221983	7311	0.244113	4.8915e-11
KIAA0355	ENSG00000166398	9710	0.0744785	4.89307e-11
MAP2K3	ENSG00000034152	5606	0.0992979	4.92477e-11
HYI	ENSG00000178922	81888	0.0799898	4.97908e-11
PABPC4	ENSG00000090621	8761	0.0802039	5.1132e-11
FZD4	ENSG00000174804	8322	0.0869581	5.14034e-11
DYM	ENSG00000141627	54808	0.0942966	5.24609e-11
SERPING1	ENSG00000149131	710	0.0587375	5.27255e-11
ZFX	ENSG00000005889	7543	0.0499551	5.27255e-11
RNF141	ENSG00000110315	50862	0.0576943	5.33537e-11
SEC11A	ENSG00000140612	23478	-0.435984	5.33907e-11
IRF2BPL	ENSG00000119669	64207	0.0585239	5.38858e-11
PACS1	ENSG00000175115	55690	0.112135	5.53182e-11
MAPK1	ENSG00000100030	5594	0.111372	5.56362e-11
FGFR3	ENSG00000068078	2261	0.113597	5.59106e-11
FGF14-AS2	ENSG00000272143		0.0831453	5.61739e-11
KLC1	ENSG00000126214	3831	0.0789189	5.66416e-11
FAM162A	ENSG00000114023	26355	0.171257	5.70591e-11
RNF166	ENSG00000158717	115992	0.088279	5.7114e-11
GNAL	ENSG00000141404	2774	0.0879063	5.7114e-11
SFXN3	ENSG00000107819	81855	0.084632	5.7114e-11
SCARB2	ENSG00000138760	950	0.107247	5.81479e-11
CCDC159	ENSG00000183401	126075	0.111757	5.90145e-11
NIPAL3	ENSG00000001461	57185	0.102949	5.96667e-11
FBXL19	ENSG00000099364	54620	0.0858467	5.96667e-11
PSMD10	ENSG00000101843	5716	0.0899774	5.9878e-11
STK19	ENSG00000204344	8859	0.122863	5.9944e-11
PDK2	ENSG00000005882	5164	0.0561628	6.00192e-11
SREBF2	ENSG00000198911	6721	0.0554705	6.03027e-11
SLC25A29	ENSG00000197119	123096	0.0907088	6.03259e-11
RAPGEF1	ENSG00000107263	2889	0.0749415	6.03259e-11
NEK5	ENSG00000197168	341676	0.115942	6.0327e-11
ZNF185	ENSG00000147394	7739	0.102452	6.0327e-11
RPL26L1	ENSG00000037241	51121	0.193267	6.04718e-11
EMID1	ENSG00000186998	129080	0.190584	6.05775e-11
STRBP	ENSG00000165209	55342	0.0965711	6.07762e-11
PAFAH1B2	ENSG00000168092	5049	0.0765943	6.14358e-11
USP42	ENSG00000106346	84132	0.0792404	6.16208e-11
GMPPB	ENSG00000173540	29925	0.130544	6.17167e-11
SLC26A6	ENSG00000225697	65010	0.0943828	6.17167e-11
RFX5	ENSG00000143390	5993	0.0516555	6.29673e-11
FAM114A1	ENSG00000197712	92689	0.0241072	6.33534e-11
WDR13	ENSG00000101940	64743	0.135704	6.41244e-11
MARK2	ENSG00000072518	2011	0.0767557	6.42179e-11
BBIP1	ENSG00000214413	92482	0.0418702	6.4838e-11
SRSF10	ENSG00000188529	10772	0.256084	6.50599e-11
MGRN1	ENSG00000102858	23295	0.0812556	6.54928e-11
PIGBOS1	ENSG00000225973	101928527	-0.00229849	6.57145e-11
CPD	ENSG00000108582	1362	0.0830958	6.67648e-11
CBFB	ENSG00000067955	865	0.0450477	6.70508e-11
TEAD2	ENSG00000074219	8463	0.161556	6.71873e-11
COP1	ENSG00000143207	64326	0.0979862	6.80533e-11
C12orf76	ENSG00000174456	400073	0.144182	6.8382e-11
LAMTOR2	ENSG00000116586	28956	0.156806	6.85543e-11
AHSA2P	ENSG00000173209		0.0967229	6.91008e-11
LTBP3	ENSG00000168056	4054	0.0764237	6.93478e-11
NDUFV3	ENSG00000160194	4731	0.0416586	7.01049e-11
LY6E	ENSG00000160932	4061	0.205884	7.043e-11
FBH1	ENSG00000134452	84893	0.103022	7.13313e-11
GNB1	ENSG00000078369	2782	0.143211	7.1773e-11
TTC37	ENSG00000198677	9652	0.0278027	7.23871e-11
SCO1	ENSG00000133028	6341	0.0218158	7.35142e-11
TSPAN31	ENSG00000135452	6302	-0.0120621	7.45079e-11
DNAL4	ENSG00000100246	10126	0.057572	7.46058e-11
SLC44A2	ENSG00000129353	57153	0.0796256	7.65352e-11
PLOD1	ENSG00000083444	5351	0.0785773	7.67842e-11
MCM3AP-AS1	ENSG00000215424		0.0958472	7.77487e-11
ATP5F1B	ENSG00000110955	506	-0.582775	7.94471e-11
RHNO1	ENSG00000171792	83695	0.0760752	7.99434e-11
ARL4C	ENSG00000188042	10123	0.110871	8.05153e-11
CHMP4A	ENSG00000254505	29082	0.0943723	8.13482e-11
MYBL2	ENSG00000101057	4605	0.172415	8.16848e-11
GLT8D1	ENSG00000016864	55830	-0.0141116	8.34079e-11
SPATS2L	ENSG00000196141	26010	0.117504	8.47294e-11
PAXX	ENSG00000148362	286257	0.0983242	8.48315e-11
ZBTB25	ENSG00000089775	7597	0.0851728	8.54673e-11
JMJD8	ENSG00000161999	339123	0.0420816	8.60511e-11
GRN	ENSG00000030582	2896	0.329538	8.6318e-11
ZNF12	ENSG00000164631	7559	0.0674476	8.66269e-11
S100A16	ENSG00000188643	140576	0.0351679	8.72842e-11
UBTD1	ENSG00000165886	80019	0.0855056	8.80278e-11
NFAT5	ENSG00000102908	10725	0.0615333	8.81357e-11
KLHL5	ENSG00000109790	51088	0.0795118	8.90653e-11
SPECC1	ENSG00000128487	92521	0.0702023	8.90653e-11
HNRNPU	ENSG00000153187	3192	-0.756393	9.06883e-11
TMEM178A	ENSG00000152154	130733	0.211466	9.22915e-11
ZNF496	ENSG00000162714	84838	0.0491802	9.41328e-11
PAAF1	ENSG00000175575	80227	0.0749626	9.43933e-11
COL5A2	ENSG00000204262	1290	0.132816	9.52774e-11
TMEM258	ENSG00000134825	746	0.295568	9.55049e-11
RGP1	ENSG00000107185	9827	0.063253	9.59518e-11
PRRC2B	ENSG00000130723	84726	0.118462	9.60258e-11
NCOA6	ENSG00000198646	23054	0.057128	9.68742e-11
MGAT5	ENSG00000152127	4249	0.101579	9.83576e-11
EIF4E2	ENSG00000135930	9470	0.0386546	9.93312e-11
FIBP	ENSG00000172500	9158	0.245991	1.00413e-10
LMNB2	ENSG00000176619	84823	0.084133	1.00659e-10
ASS1	ENSG00000130707	445	0.125229	1.01033e-10
MAMSTR	ENSG00000176909	284358	0.116302	1.01535e-10
ATAD3A	ENSG00000197785	55210	0.103526	1.01535e-10
FMNL3	ENSG00000161791	91010	0.123783	1.01871e-10
NEAT1	ENSG00000245532		0.217017	1.03279e-10
SEMA3B	ENSG00000012171	7869	0.145865	1.04072e-10
GAS6	ENSG00000183087	2621	0.13633	1.04072e-10
HNF1B	ENSG00000275410	6928	0.130049	1.04072e-10
ZSCAN26	ENSG00000197062	7741	0.125655	1.04072e-10
NBPF12	ENSG00000268043	149013	0.120503	1.04072e-10
NBPF9	ENSG00000269713	101060684	0.117546	1.04072e-10
NBPF15	ENSG00000266338	284565	0.116547	1.04072e-10
LINC01918	ENSG00000226508		0.109022	1.04072e-10
CDC37L1-DT	ENSG00000273061		0.106412	1.04072e-10
MICU3	ENSG00000155970	286097	0.102339	1.04072e-10
MARCH2	ENSG00000099785	51257	0.0994488	1.04072e-10
ACACA	ENSG00000278540	31	0.0916724	1.04072e-10
CYTH3	ENSG00000008256	9265	0.089787	1.04072e-10
LLPH	ENSG00000139233	84298	0.0878872	1.04269e-10
SENP5	ENSG00000119231	205564	-0.0288434	1.04445e-10
KCNQ1OT1	ENSG00000269821	10984	0.358628	1.05059e-10
MYL5	ENSG00000215375	4636	0.11479	1.05458e-10
SERPINF1	ENSG00000132386	5176	0.114056	1.06432e-10
SOX15	ENSG00000129194	6665	0.0841389	1.07145e-10
UBE2O	ENSG00000175931	63893	0.0940234	1.07604e-10
MORC2	ENSG00000133422	22880	0.0797422	1.07604e-10
GDI1	ENSG00000203879	2664	0.044077	1.08609e-10
PNKP	ENSG00000039650	11284	0.0066173	1.09255e-10
VAMP2	ENSG00000220205	6844	0.298469	1.09498e-10
WDTC1	ENSG00000142784	23038	0.103792	1.10334e-10
HOXA7	ENSG00000122592	3204	0.0962013	1.10401e-10
MYLIP	ENSG00000007944	29116	-0.0513271	1.109e-10
EGLN1	ENSG00000135766	54583	0.0505521	1.13617e-10
TMEM184C	ENSG00000164168	55751	0.0393758	1.14732e-10
SMIM20	ENSG00000250317	389203	0.0904777	1.16165e-10
NOP10	ENSG00000182117	55505	0.311839	1.16612e-10
SERGEF	ENSG00000129158	26297	0.0819651	1.16995e-10
HAGLROS	ENSG00000226363		0.112143	1.20213e-10
PRDM2	ENSG00000116731	7799	0.0678444	1.23332e-10
METTL21A	ENSG00000144401	151194	-0.00702234	1.24596e-10
ARID1B	ENSG00000049618	57492	0.023481	1.2468e-10
ZNF521	ENSG00000198795	25925	0.0525972	1.25874e-10
TXLNA	ENSG00000084652	200081	0.00376229	1.28087e-10
SLC39A3	ENSG00000141873	29985	0.083487	1.28458e-10
XIAP	ENSG00000101966	331	0.101421	1.29561e-10
COX20	ENSG00000203667	116228	0.129337	1.29906e-10
GPX3	ENSG00000211445	2878	0.16843	1.31951e-10
B4GALNT4	ENSG00000182272	338707	0.0640705	1.33235e-10
NPLOC4	ENSG00000182446	55666	0.0859533	1.33279e-10
DDHD1	ENSG00000100523	80821	0.0634124	1.34618e-10
DYNLL2	ENSG00000264364	140735	0.0529491	1.35654e-10
ZC3H7A	ENSG00000122299	29066	0.0479785	1.36879e-10
NFU1	ENSG00000169599	27247	0.0299244	1.38447e-10
IRF3	ENSG00000126456	3661	0.0728295	1.43162e-10
KCTD20	ENSG00000112078	222658	0.0556054	1.43896e-10
TADA3	ENSG00000171148	10474	0.05987	1.45391e-10
ACAA1	ENSG00000060971	30	0.0875825	1.46135e-10
FAM122A	ENSG00000187866	116224	0.0772713	1.48215e-10
SVIL	ENSG00000197321	6840	0.00165362	1.50642e-10
AK4	ENSG00000162433	205	0.119698	1.52344e-10
NUP50	ENSG00000093000	10762	0.0507676	1.54439e-10
HAGH	ENSG00000063854	3029	0.0451718	1.54561e-10
FAM71E1	ENSG00000142530	112703	0.0533796	1.5641e-10
USP5	ENSG00000111667	8078	0.103267	1.56585e-10
PPFIA1	ENSG00000131626	8500	0.0853454	1.59092e-10
HOMER1	ENSG00000152413	9456	0.0873238	1.60524e-10
CMBL	ENSG00000164237	134147	0.00455142	1.61095e-10
DNAJC16	ENSG00000116138	23341	0.0197682	1.6684e-10
GATAD2B	ENSG00000143614	57459	0.036057	1.67593e-10
NF2	ENSG00000186575	4771	0.0867832	1.68466e-10
BMI1	ENSG00000168283	648	0.0545638	1.69354e-10
FJX1	ENSG00000179431	24147	0.0944588	1.71448e-10
HERC2	ENSG00000128731	8924	0.0597281	1.74544e-10
PCED1A	ENSG00000132635	64773	0.047281	1.75432e-10
NTPCR	ENSG00000135778	84284	0.00966598	1.75437e-10
KIAA0930	ENSG00000100364	23313	0.0917759	1.78061e-10
LIMD2	ENSG00000136490	80774	0.118518	1.81406e-10
BOLA3	ENSG00000163170	388962	0.0292861	1.82703e-10
CNBP	ENSG00000169714	7555	-0.467579	1.83567e-10
STAT6	ENSG00000166888	6778	0.137918	1.8385e-10
TRIM43	ENSG00000144015	129868	0.194933	1.85779e-10
CSF1	ENSG00000184371	1435	0.137518	1.85779e-10
CASTOR3	ENSG00000239521	352954	0.130123	1.85779e-10
COL26A1	ENSG00000160963	136227	0.113284	1.85779e-10
ARRDC4	ENSG00000140450	91947	0.109422	1.85779e-10
AFDN-DT	ENSG00000198221		0.102527	1.85779e-10
EIF4EBP2	ENSG00000148730	1979	0.101379	1.87679e-10
C19orf70	ENSG00000174917	125988	0.136558	1.9039e-10
MMP11	ENSG00000099953	4320	0.116693	1.9346e-10
SLC2A11	ENSG00000133460	66035	0.0384026	1.93763e-10
PEX16	ENSG00000121680	9409	0.0978996	1.96376e-10
SCPEP1	ENSG00000121064	59342	0.088258	1.96376e-10
NEDD8	ENSG00000129559	4738	0.312397	1.96419e-10
TESC	ENSG00000088992	54997	0.201173	1.96769e-10
CAPN10	ENSG00000142330	11132	0.0879939	1.96769e-10
PHYKPL	ENSG00000175309	85007	0.030626	1.98778e-10
CDS2	ENSG00000101290	8760	0.0939465	1.9901e-10
SMARCD2	ENSG00000108604	6603	0.0347202	2.01947e-10
TPT1	ENSG00000133112	7178	0.185568	2.02166e-10
ARHGDIA	ENSG00000141522	396	0.0798552	2.0223e-10
NELFB	ENSG00000188986	25920	0.0755549	2.0226e-10
SNRPA	ENSG00000077312	6626	0.122938	2.03923e-10
PIANP	ENSG00000139200	196500	0.114447	2.11537e-10
CBWD2	ENSG00000136682	150472	0.0328394	2.15465e-10
ARHGAP21	ENSG00000107863	57584	0.0470709	2.16633e-10
TMX4	ENSG00000125827	56255	0.0373571	2.19107e-10
C2orf68	ENSG00000168887	388969	0.084373	2.21445e-10
WDR45	ENSG00000196998	11152	0.0582942	2.22618e-10
CMIP	ENSG00000153815	80790	0.043764	2.23655e-10
RYK	ENSG00000163785	6259	0.000198931	2.24692e-10
TCF3	ENSG00000071564	6929	-0.0251657	2.25054e-10
RAB28	ENSG00000157869	9364	0.0257465	2.25277e-10
C1orf56	ENSG00000143443	54964	0.0257888	2.30144e-10
ARHGEF40	ENSG00000165801	55701	0.0322983	2.30862e-10
FAM53C	ENSG00000120709	51307	0.00171986	2.32754e-10
LARP1	ENSG00000155506	23367	0.0763779	2.33094e-10
KCNG1	ENSG00000026559	3755	0.0878998	2.38353e-10
SOGA1	ENSG00000149639	140710	0.0587934	2.38353e-10
FAM3A	ENSG00000071889	60343	0.0854832	2.49713e-10
SARS	ENSG00000031698	6301	0.109594	2.57737e-10
LYRM7	ENSG00000186687	90624	0.0668968	2.6124e-10
MTMR4	ENSG00000108389	9110	0.0265951	2.61632e-10
SWI5	ENSG00000175854	375757	0.015289	2.63348e-10
CCDC106	ENSG00000173581	29903	0.0591442	2.63432e-10
AP3D1	ENSG00000065000	8943	0.0325039	2.63831e-10
JAKMIP2	ENSG00000176049	9832	0.103734	2.68471e-10
PABPN1	ENSG00000100836	8106	0.296073	2.68726e-10
BMP7	ENSG00000101144	655	0.105083	2.73847e-10
PKDCC	ENSG00000162878	91461	0.0851035	2.74003e-10
HOXC-AS1	ENSG00000250451		0.0599016	2.75747e-10
ARL2BP	ENSG00000102931	23568	0.102683	2.84299e-10
ILF3-DT	ENSG00000267100		0.0181466	2.88395e-10
C20orf27	ENSG00000101220	54976	0.00549475	2.89447e-10
PLXNB2	ENSG00000196576	23654	0.0741185	2.91137e-10
EFCAB14	ENSG00000159658	9813	0.0633483	2.94162e-10
C9orf16	ENSG00000171159	79095	0.315092	2.97343e-10
CDC42SE1	ENSG00000197622	56882	0.0234242	2.97551e-10
PHB2	ENSG00000215021	11331	0.326438	3.01605e-10
ARHGEF35	ENSG00000213214	445328	0.0844529	3.04869e-10
TCF7L1	ENSG00000152284	83439	0.0634996	3.05243e-10
SYNE4	ENSG00000181392	163183	0.10708	3.05405e-10
GGCX	ENSG00000115486	2677	0.0890353	3.15379e-10
ZFYVE19	ENSG00000166140	84936	0.0612922	3.16443e-10
GLG1	ENSG00000090863	2734	0.0761573	3.16776e-10
SNRNP27	ENSG00000124380	11017	-0.0555876	3.17192e-10
MORC2-AS1	ENSG00000235989		0.0827221	3.17941e-10
SMARCA5	ENSG00000153147	8467	-0.741409	3.21943e-10
YWHAQ	ENSG00000134308	10971	-0.536625	3.23983e-10
EIF3J-DT	ENSG00000179523		-0.0416876	3.25556e-10
NEO1	ENSG00000067141	4756	0.0484055	3.2585e-10
SMUG1	ENSG00000123415	23583	0.0162071	3.26776e-10
PLAC1	ENSG00000170965	10761	0.138046	3.30714e-10
GSEC	ENSG00000280832		0.101149	3.30714e-10
S1PR2	ENSG00000267534	9294	0.0999223	3.30714e-10
NUDT8	ENSG00000167799	254552	0.0997675	3.30714e-10
CCDC102A	ENSG00000135736	92922	0.0949107	3.30714e-10
ZDHHC1	ENSG00000159714	29800	0.0938988	3.30714e-10
ZNF426-DT	ENSG00000278611		0.0921176	3.30714e-10
MED12	ENSG00000184634	9968	0.0856788	3.30714e-10
PHKB	ENSG00000102893	5257	-0.00480523	3.33455e-10
C17orf49	ENSG00000258315	124944	0.0609019	3.43025e-10
RNF26	ENSG00000173456	79102	0.0171666	3.4954e-10
KCNC3	ENSG00000131398	3748	0.14318	3.4985e-10
FAM98C	ENSG00000130244	147965	0.107762	3.4985e-10
LIMK1	ENSG00000106683	3984	0.0882324	3.4985e-10
SLC1A5	ENSG00000105281	6510	0.0662018	3.54103e-10
SMCR5	ENSG00000226746		0.0695687	3.60261e-10
RAB5B	ENSG00000111540	5869	0.0464029	3.63326e-10
RTL8A	ENSG00000203950	26071	0.089197	3.66035e-10
SUPT5H	ENSG00000196235	6829	0.0885421	3.74176e-10
SKIDA1	ENSG00000180592	387640	0.0444996	3.74527e-10
SEPT9	ENSG00000184640	10801	0.0907422	3.79555e-10
MSL1	ENSG00000188895	339287	0.092301	3.80387e-10
CNOT9	ENSG00000144580	9125	0.0338948	3.83143e-10
CCDC74A	ENSG00000163040	90557	0.0192435	3.94654e-10
SMO	ENSG00000128602	6608	0.0449605	3.9776e-10
CORO1B	ENSG00000172725	57175	0.00911381	3.98877e-10
LINC00847	ENSG00000245060		0.0278205	4.02872e-10
SLC35G1	ENSG00000176273	159371	0.0337887	4.15767e-10
LINC01184	ENSG00000245937		0.0405877	4.16719e-10
FBXO11	ENSG00000138081	80204	0.0635043	4.22101e-10
TNIP1	ENSG00000145901	10318	0.0617642	4.22796e-10
STN1	ENSG00000107960	79991	0.0591183	4.24754e-10
CREB3L2	ENSG00000182158	64764	0.0272284	4.3204e-10
UQCRC1	ENSG00000010256	7384	0.104875	4.36397e-10
UROS	ENSG00000188690	7390	0.115028	4.43589e-10
SPG7	ENSG00000197912	6687	0.063276	4.57021e-10
CCT6A	ENSG00000146731	908	-0.687885	4.5907e-10
LTA4H	ENSG00000111144	4048	0.0690896	4.61339e-10
DDHD2	ENSG00000085788	23259	0.0258674	4.63192e-10
LMBR1	ENSG00000105983	64327	0.0769446	4.66363e-10
STRN4	ENSG00000090372	29888	0.0136812	4.69037e-10
IL1R1	ENSG00000115594	3554	0.141321	4.70581e-10
DNASE1L1	ENSG00000013563	1774	0.106481	4.71118e-10
TIMM8B	ENSG00000150779	26521	0.248754	4.73784e-10
TMUB2	ENSG00000168591	79089	0.0921915	4.76823e-10
OCEL1	ENSG00000099330	79629	0.114572	4.79875e-10
BAP1	ENSG00000163930	8314	0.0732377	4.80197e-10
RILPL2	ENSG00000150977	196383	0.065214	4.83015e-10
ZNF609	ENSG00000180357	23060	0.00488684	4.83015e-10
HPS4	ENSG00000100099	89781	-0.00431321	4.83914e-10
MBD6	ENSG00000166987	114785	0.0408639	4.8988e-10
DALRD3	ENSG00000178149	55152	-0.00411403	4.89899e-10
RAB1B	ENSG00000174903	81876	0.0649834	4.91208e-10
LDB1	ENSG00000198728	8861	0.0617355	4.95614e-10
BPGM	ENSG00000172331	669	0.0876152	5.06142e-10
RPLP1	ENSG00000137818	6176	0.145654	5.09835e-10
AGBL5	ENSG00000084693	60509	0.0426769	5.14999e-10
C1QTNF12	ENSG00000184163	388581	0.0372598	5.15651e-10
HDAC5	ENSG00000108840	10014	-0.01521	5.19218e-10
UBALD1	ENSG00000153443	124402	0.0603804	5.20716e-10
FAM133B	ENSG00000234545	257415	0.212512	5.21891e-10
ZNF583	ENSG00000198440	147949	0.0446641	5.23059e-10
THEM6	ENSG00000130193	51337	0.119767	5.26011e-10
CYP20A1	ENSG00000119004	57404	0.05844	5.29035e-10
CXXC5	ENSG00000171604	51523	0.304837	5.29288e-10
ARHGAP35	ENSG00000160007	2909	0.0630161	5.29786e-10
LGR4	ENSG00000205213	55366	0.0929738	5.31538e-10
CDH24	ENSG00000139880	64403	0.0889678	5.31538e-10
RPL7A	ENSG00000148303	6130	0.17459	5.39188e-10
C20orf194	ENSG00000088854	25943	0.0817797	5.42763e-10
FEZ1	ENSG00000149557	9638	-0.0201406	5.44648e-10
WNT2B	ENSG00000134245	7482	0.221399	5.45086e-10
PDE3A	ENSG00000172572	5139	0.0995826	5.48462e-10
PQLC1	ENSG00000122490	80148	0.0968815	5.48462e-10
CCNI	ENSG00000118816	10983	-0.358749	5.4874e-10
TMEM150C	ENSG00000249242	441027	0.112994	5.50555e-10
SOX6	ENSG00000110693	55553	0.0865475	5.59702e-10
HAUS4	ENSG00000092036	54930	0.0902739	5.60035e-10
SCRN2	ENSG00000141295	90507	0.0606113	5.64064e-10
CASC3	ENSG00000108349	22794	0.0324582	5.7068e-10
LINC01089	ENSG00000212694		0.008396	5.71315e-10
REPS1	ENSG00000135597	85021	0.0645534	5.76049e-10
EXOC3-AS1	ENSG00000221990		-0.0226956	5.81946e-10
PLEKHA4	ENSG00000105559	57664	0.06202	5.83292e-10
DYRK4	ENSG00000010219	8798	0.0170353	5.92748e-10
WDR26	ENSG00000162923	80232	0.0474733	5.96297e-10
AKAP17A	ENSG00000197976	8227	0.0701734	6.03282e-10
ABHD8	ENSG00000127220	79575	0.0924939	6.06442e-10
RBMS2	ENSG00000076067	5939	0.0978201	6.13348e-10
RAB40C	ENSG00000197562	57799	0.0974901	6.13348e-10
GLRX	ENSG00000173221	2745	0.018123	6.16025e-10
URB1-AS1	ENSG00000256073		0.00134675	6.16025e-10
METTL23	ENSG00000181038	124512	0.0348814	6.1745e-10
CARM1	ENSG00000142453	10498	0.0559151	6.18565e-10
NOC4L	ENSG00000184967	79050	0.122047	6.20278e-10
ZCCHC24	ENSG00000165424	219654	0.0950904	6.20278e-10
TRAF3IP2	ENSG00000056972	10758	0.0933831	6.20278e-10
CACNA1A	ENSG00000141837	773	0.0917079	6.20278e-10
TLK2	ENSG00000146872	11011	0.0593229	6.27119e-10
ZDHHC16	ENSG00000171307	84287	0.0572221	6.32826e-10
BBS7	ENSG00000138686	55212	0.0397924	6.35795e-10
HCFC1	ENSG00000172534	3054	0.0162022	6.41816e-10
ZC3H7B	ENSG00000100403	23264	0.025425	6.50984e-10
TRAF3IP1	ENSG00000204104	26146	0.0575527	6.53494e-10
CXorf40B	ENSG00000197021	541578	0.042907	6.62541e-10
TBXAS1	ENSG00000059377	6916	0.0673841	6.7167e-10
MAX	ENSG00000125952	4149	0.00542152	6.728e-10
FNDC3A	ENSG00000102531	22862	0.0133199	6.73916e-10
SLC4A7	ENSG00000033867	9497	-0.00761788	6.85033e-10
DNAJC30	ENSG00000176410	84277	0.0088317	6.90239e-10
ZNF629	ENSG00000102870	23361	0.0112712	6.92318e-10
NDUFS6	ENSG00000145494	4726	0.27851	6.97697e-10
ERV3-1	ENSG00000213462	2086	0.00481389	7.00558e-10
PCYT2	ENSG00000185813	5833	0.0701422	7.04183e-10
N4BP1	ENSG00000102921	9683	0.0792954	7.11131e-10
TOLLIP	ENSG00000078902	54472	0.0249635	7.17572e-10
SEPHS2	ENSG00000179918	22928	-0.434918	7.20577e-10
S100A10	ENSG00000197747	6281	0.230851	7.27527e-10
ATP5S	ENSG00000125375	27109	0.0545928	7.27685e-10
PPA1	ENSG00000180817	5464	-0.703881	7.28641e-10
NECTIN3	ENSG00000177707	25945	0.026945	7.29776e-10
DTNB	ENSG00000138101	1838	0.0803122	7.32377e-10
BCAT2	ENSG00000105552	587	0.0152638	7.35051e-10
WIZ	ENSG00000011451	58525	0.0258828	7.3861e-10
ZNF559	ENSG00000188321	84527	-0.0824971	7.42633e-10
WTAP	ENSG00000146457	9589	0.0184045	7.47172e-10
STK32C	ENSG00000165752	282974	0.0799899	7.53707e-10
HDGF	ENSG00000143321	3068	0.0306294	7.56024e-10
SBF2	ENSG00000133812	81846	0.0704137	7.6321e-10
SLC9A3R1	ENSG00000109062	9368	0.0189841	7.65917e-10
AHDC1	ENSG00000126705	27245	0.0791915	7.72018e-10
AGTRAP	ENSG00000177674	57085	0.0846368	7.8205e-10
HOTAIRM1	ENSG00000233429		0.116052	7.96497e-10
ATMIN	ENSG00000166454	23300	0.0498172	7.97139e-10
CELSR2	ENSG00000143126	1952	0.0780336	8.04611e-10
SNAPC5	ENSG00000174446	10302	0.0482609	8.11398e-10
RPP25L	ENSG00000164967	138716	-0.068767	8.20372e-10
TRO	ENSG00000067445	7216	0.092045	8.24105e-10
NMRK1	ENSG00000106733	54981	0.116795	8.32459e-10
PSEN1	ENSG00000080815	5663	0.04119	8.39154e-10
TMEM127	ENSG00000135956	55654	0.0660685	8.40894e-10
CDK19	ENSG00000155111	23097	0.0420085	8.46413e-10
SHOC2	ENSG00000108061	8036	0.0289092	8.48674e-10
DOHH	ENSG00000129932	83475	0.0617154	8.49413e-10
CARS2	ENSG00000134905	79587	0.0347792	8.62464e-10
RALY	ENSG00000125970	22913	0.215743	8.65754e-10
MED15	ENSG00000099917	51586	0.0308275	8.67643e-10
HEXIM1	ENSG00000186834	10614	0.0292662	8.74631e-10
RALB	ENSG00000144118	5899	0.0620389	8.83635e-10
HERPUD2	ENSG00000122557	64224	0.0531272	8.93819e-10
CPSF4	ENSG00000160917	10898	-0.00963576	9.13307e-10
PTK7	ENSG00000112655	5754	0.0913671	9.16971e-10
SMG6	ENSG00000070366	23293	0.0510031	9.25953e-10
GNA13	ENSG00000120063	10672	0.0792338	9.43434e-10
AACS	ENSG00000081760	65985	0.0684462	9.53292e-10
PLEKHG3	ENSG00000126822	26030	0.0788654	9.58527e-10
SLC16A3	ENSG00000141526	9123	0.128129	9.59902e-10
TSPO	ENSG00000100300	706	0.0350787	9.62543e-10
ZFP14	ENSG00000142065	57677	-0.00362664	9.7118e-10
CSTB	ENSG00000160213	1476	0.267918	9.79835e-10
PRR5	ENSG00000186654	55615	0.0707638	9.8347e-10
SMTNL2	ENSG00000188176	342527	0.115442	9.91446e-10
ENO2	ENSG00000111674	2026	0.0984141	9.95788e-10
DCAF12	ENSG00000198876	25853	-0.0621326	1.00457e-09
KPNA6	ENSG00000025800	23633	-0.00625358	1.01054e-09
RBBP6	ENSG00000122257	5930	0.0219169	1.0137e-09
NSMCE2	ENSG00000156831	286053	0.020285	1.01601e-09
ATF7IP2	ENSG00000166669	80063	0.117464	1.01628e-09
STX2	ENSG00000111450	2054	0.0697911	1.02466e-09
ST20	ENSG00000180953	400410	0.0143083	1.02737e-09
HNRNPUL2	ENSG00000214753	221092	0.0469572	1.03363e-09
AQP7	ENSG00000165269	364	0.136065	1.03944e-09
LINC01001	ENSG00000230724		0.113624	1.03944e-09
FAM86B1	ENSG00000186523	85002	0.112946	1.03944e-09
ZNF316	ENSG00000205903	100131017	0.110607	1.03944e-09
ANKRD36B	ENSG00000196912	57730	0.10762	1.03944e-09
C20orf204	ENSG00000196421	284739	0.105633	1.03944e-09
FRMD6-AS1	ENSG00000273888		0.103901	1.03944e-09
ST20-AS1	ENSG00000259642		0.095935	1.03944e-09
NME8	ENSG00000086288	51314	0.0913271	1.03944e-09
MAP3K12	ENSG00000139625	7786	0.0871693	1.03944e-09
MAPK12	ENSG00000188130	6300	0.0815961	1.03944e-09
RNF4	ENSG00000063978	6047	0.0743719	1.04379e-09
TMCC1	ENSG00000172765	23023	0.0728216	1.04436e-09
DNM1	ENSG00000106976	1759	0.0450868	1.05699e-09
KPNA4	ENSG00000186432	3840	0.0303067	1.05718e-09
DBNDD1	ENSG00000003249	79007	0.113592	1.0576e-09
TRIM24	ENSG00000122779	8805	0.000175225	1.05778e-09
NR2C2	ENSG00000177463	7182	0.0849484	1.06329e-09
MPPE1	ENSG00000154889	65258	0.044372	1.06442e-09
TP53INP1	ENSG00000164938	94241	0.0764319	1.06903e-09
ICMT	ENSG00000116237	23463	0.0640741	1.07639e-09
CACFD1	ENSG00000160325	11094	0.0271727	1.07639e-09
SERPINB6	ENSG00000124570	5269	0.0210913	1.07761e-09
IKZF4	ENSG00000123411	64375	0.0334706	1.09079e-09
ATP13A2	ENSG00000159363	23400	0.0933029	1.09669e-09
LRP3	ENSG00000130881	4037	0.0918518	1.09669e-09
WASHC2A	ENSG00000099290	387680	0.0788269	1.09669e-09
ROR1	ENSG00000185483	4919	0.0772244	1.09669e-09
DGAT1	ENSG00000185000	8694	0.0762192	1.09669e-09
MDFIC	ENSG00000135272	29969	0.0731122	1.09669e-09
FBXO25	ENSG00000147364	26260	0.0317819	1.10614e-09
EIF4E	ENSG00000151247	1977	0.0109611	1.10968e-09
ZNF224	ENSG00000267680	7767	0.0342246	1.11915e-09
HDAC8	ENSG00000147099	55869	0.0598221	1.12642e-09
PUM2	ENSG00000055917	23369	0.0240067	1.13158e-09
EXOC4	ENSG00000131558	60412	-0.00429987	1.1433e-09
MAP4K3	ENSG00000011566	8491	0.0948008	1.15291e-09
RBM38	ENSG00000132819	55544	0.097122	1.16423e-09
TMEM161B-AS1	ENSG00000247828		-0.00600271	1.17133e-09
ZNF263	ENSG00000006194	10127	0.0717458	1.17566e-09
NDUFB8	ENSG00000166136	4714	0.218827	1.19816e-09
RING1	ENSG00000204227	6015	-0.00374592	1.19952e-09
EFNB3	ENSG00000108947	1949	-0.00873257	1.22294e-09
COX6A1P2			-0.360522	1.24059e-09
SSR1	ENSG00000124783	6745	0.0234567	1.24424e-09
PIGC	ENSG00000135845	5279	0.0186593	1.25288e-09
GUCY1B1	ENSG00000061918	2983	-0.0120685	1.25612e-09
RAB5C	ENSG00000108774	5878	0.21231	1.2576e-09
PDGFD	ENSG00000170962	80310	0.094706	1.25926e-09
MED8	ENSG00000159479	112950	0.103759	1.26081e-09
ROGDI	ENSG00000067836	79641	-0.0314349	1.26476e-09
CTBP1-DT	ENSG00000196810		0.0696633	1.27112e-09
MEGF8	ENSG00000105429	1954	0.0678773	1.27112e-09
AKIP1	ENSG00000166452	56672	-0.0388577	1.27768e-09
MYH9	ENSG00000100345	4627	0.0899767	1.30987e-09
NUDT16	ENSG00000198585	131870	0.0433727	1.31181e-09
TTLL1	ENSG00000100271	25809	0.0532884	1.31771e-09
INPPL1	ENSG00000165458	3636	0.0394995	1.31771e-09
PREB	ENSG00000138073	10113	-0.0375707	1.32866e-09
DCUN1D1	ENSG00000043093	54165	0.0219746	1.34573e-09
MAU2	ENSG00000129933	23383	0.0664454	1.34854e-09
MARVELD1	ENSG00000155254	83742	0.0804569	1.36749e-09
GOLPH3	ENSG00000113384	64083	0.0580325	1.37181e-09
TSPAN17	ENSG00000048140	26262	0.0801442	1.38643e-09
ADIPOR1	ENSG00000159346	51094	-0.000185192	1.39223e-09
SCARA3	ENSG00000168077	51435	0.0654416	1.4191e-09
RNF212	ENSG00000178222	285498	0.0475577	1.4191e-09
PPP1R16A	ENSG00000160972	84988	0.122724	1.43472e-09
EEF1AKMT2	ENSG00000203791	399818	0.0255154	1.44294e-09
RPL23	ENSG00000125691	9349	0.201188	1.44905e-09
MIF4GD	ENSG00000125457	57409	0.0670216	1.44931e-09
UBXN7	ENSG00000163960	26043	0.0111888	1.4532e-09
LINC01560	ENSG00000196741		0.0143596	1.46364e-09
PTPA	ENSG00000119383	5524	0.0516369	1.47476e-09
ZKSCAN8	ENSG00000198315	7745	-0.0049869	1.48629e-09
RHEB	ENSG00000106615	6009	0.293477	1.49418e-09
BAIAP2-DT	ENSG00000226137		0.0728976	1.49579e-09
SFRP2	ENSG00000145423	6423	-0.914004	1.52153e-09
PGAP2	ENSG00000148985	27315	0.018105	1.54069e-09
HNRNPLL	ENSG00000143889	92906	0.0292154	1.54671e-09
PDCL3	ENSG00000115539	79031	0.0348299	1.57407e-09
TM9SF4	ENSG00000101337	9777	0.0192253	1.58656e-09
SLC7A8	ENSG00000092068	23428	0.0965465	1.63617e-09
NUMA1	ENSG00000137497	4926	0.0790732	1.63803e-09
LSM14B	ENSG00000149657	149986	0.0783247	1.65209e-09
PRMT2	ENSG00000160310	3275	0.115102	1.65216e-09
NCKAP5L	ENSG00000167566	57701	0.0976434	1.66926e-09
TP73-AS1	ENSG00000227372		0.0954491	1.68334e-09
EPHB4	ENSG00000196411	2050	0.0715871	1.68661e-09
MAPK3	ENSG00000102882	5595	0.0588425	1.69803e-09
ADGRA2	ENSG00000020181	25960	0.0746016	1.70413e-09
TBC1D5	ENSG00000131374	9779	0.0116543	1.70524e-09
NOSIP	ENSG00000142546	51070	0.0806276	1.70589e-09
PPARD	ENSG00000112033	5467	0.0653737	1.72183e-09
NPEPL1	ENSG00000215440	79716	0.0645063	1.72183e-09
ACOT11	ENSG00000162390	26027	0.0637862	1.72183e-09
POLR2M	ENSG00000255529	81488	0.0498202	1.73557e-09
INSR	ENSG00000171105	3643	0.0450802	1.73967e-09
ANTXR1	ENSG00000169604	84168	0.0813069	1.74205e-09
SKIL	ENSG00000136603	6498	-0.0226223	1.75517e-09
B4GALT5	ENSG00000158470	9334	0.045939	1.77255e-09
SCAI	ENSG00000173611	286205	0.0423408	1.78703e-09
ZBED3	ENSG00000132846	84327	0.0339573	1.79861e-09
MYCBP2	ENSG00000005810	23077	0.0441638	1.80906e-09
PRELID3B	ENSG00000101166	51012	0.0236574	1.8127e-09
MAP3K2	ENSG00000169967	10746	0.0463008	1.82529e-09
POGK	ENSG00000143157	57645	0.0348139	1.82662e-09
IKBKG	ENSG00000269335	8517	0.112031	1.83535e-09
TGM2	ENSG00000198959	7052	0.110705	1.83535e-09
C8orf58	ENSG00000241852	541565	0.101741	1.83535e-09
LIN28B	ENSG00000187772	389421	0.094707	1.83535e-09
SPINDOC	ENSG00000168005	144097	0.0786971	1.83535e-09
CROCC	ENSG00000058453	9696	0.0709919	1.83923e-09
CRIPT	ENSG00000119878	9419	-0.0491905	1.84072e-09
EPHX1	ENSG00000143819	2052	0.110048	1.86439e-09
EPHX3	ENSG00000105131	79852	0.118721	1.87001e-09
PRKCZ	ENSG00000067606	5590	0.081547	1.87905e-09
TPST2	ENSG00000128294	8459	0.0575411	1.88274e-09
MCMBP	ENSG00000197771	79892	-0.00347067	1.88677e-09
NDUFB7	ENSG00000099795	4713	0.258687	1.89321e-09
TMEM179B	ENSG00000185475	374395	0.0210376	1.89621e-09
GPC2	ENSG00000213420	221914	-0.00464683	1.90208e-09
MSX1	ENSG00000163132	4487	0.117748	1.91223e-09
SIN3B	ENSG00000127511	23309	0.0837544	1.91223e-09
CYP2R1	ENSG00000186104	120227	0.104927	1.92923e-09
VPS37D	ENSG00000176428	155382	0.0912352	1.93369e-09
MYPOP	ENSG00000176182	339344	0.0822337	1.93369e-09
DNAJC5	ENSG00000101152	80331	0.0806044	1.93369e-09
CLIP2	ENSG00000106665	7461	0.0667585	1.93369e-09
PDS5A	ENSG00000121892	23244	-0.0453128	1.96722e-09
PANK3	ENSG00000120137	79646	-0.061401	1.96823e-09
RHOA	ENSG00000067560	387	-0.473109	1.96888e-09
ARID3B	ENSG00000179361	10620	0.0526803	1.96953e-09
UBE2Z	ENSG00000159202	65264	0.0260093	1.9772e-09
[truncated: 6,242 more rows]

## Sheet: Cluster 2
Gene	ENSEMBL	EntrezGene	LogFC	pVal
RPS2	ENSG00000140988	6187	0.892406	1.9177e-48
RHOBTB3	ENSG00000164292	22836	0.836967	8.13881e-40
BASP1	ENSG00000176788	10409	0.950423	8.80812e-40
MALAT1	ENSG00000251562		-1.00261	1.80376e-37
RPL35	ENSG00000136942	11224	0.653476	4.30715e-37
HNRNPAB	ENSG00000197451	3182	0.860917	9.48871e-37
PITX2	ENSG00000164093	5308	1.3954	1.82864e-36
KCNE5	ENSG00000176076	23630	0.810719	1.85887e-36
BIN1	ENSG00000136717	274	0.788912	1.90167e-36
RPL23A	ENSG00000198242	6147	0.560517	2.034e-35
RPL27A	ENSG00000166441	6157	0.514737	2.50569e-35
CALM2	ENSG00000143933	805	-0.957763	3.15982e-35
BAG1	ENSG00000107262	573	0.632879	3.99011e-35
MLEC	ENSG00000110917	9761	0.553396	3.47893e-34
CCDC85B	ENSG00000175602	11007	0.678478	3.81861e-34
RAMMET	ENSG00000169612	83640	0.515285	6.19878e-34
GLRX5	ENSG00000182512	51218	0.545364	7.62229e-34
PGP	ENSG00000184207	283871	0.566456	1.07556e-33
BLOC1S4	ENSG00000186222	55330	0.48679	1.07556e-33
CTNNBIP1	ENSG00000178585	56998	0.493468	2.11012e-33
TPM2	ENSG00000198467	7169	1.47774	2.49903e-33
TRAF4	ENSG00000076604	9618	0.588661	5.99741e-33
COTL1	ENSG00000103187	23406	0.643264	8.02453e-33
RTN4	ENSG00000115310	57142	0.831093	1.17484e-32
RPL32	ENSG00000144713	6161	0.405963	5.78497e-32
DDX52	ENSG00000278053	11056	0.467285	2.09663e-31
RPS3	ENSG00000149273	6188	0.472585	3.6974e-31
PDLIM4	ENSG00000131435	8572	0.947779	4.28741e-31
CD99	ENSG00000002586	4267	0.618963	4.34667e-31
NENF	ENSG00000117691	29937	0.502935	1.13554e-30
CAPNS1	ENSG00000126247	826	0.481321	2.17469e-30
STARD7	ENSG00000084090	56910	0.416525	2.72576e-30
PKIB	ENSG00000135549	5570	0.551938	2.74316e-30
ITM2C	ENSG00000135916	81618	-1.33334	1.27342e-29
ELAVL1	ENSG00000066044	1994	0.527975	1.39623e-29
SRSF8	ENSG00000263465	10929	0.493042	1.48766e-29
SERF2	ENSG00000140264	10169	0.662136	2.00734e-29
GNB2	ENSG00000172354	2783	0.538881	2.62664e-29
SF3A2	ENSG00000104897	8175	0.470126	6.62723e-29
RPL29	ENSG00000162244	6159	0.455427	6.90206e-29
TXNL4A	ENSG00000141759	10907	0.453475	8.10441e-29
PXMP2	ENSG00000176894	5827	0.547221	1.01999e-28
DBI	ENSG00000155368	1622	0.738341	1.10645e-28
GRINA	ENSG00000178719	2907	0.422928	1.11318e-28
FAM215B	ENSG00000232300		0.506757	1.81451e-28
MRPL45	ENSG00000278845	84311	0.500927	1.81451e-28
RPS12	ENSG00000112306	6206	0.443395	1.94089e-28
PLEKHO1	ENSG00000023902	51177	0.466691	2.31815e-28
GTF3A	ENSG00000122034	2971	0.523756	2.54149e-28
TMEM100	ENSG00000166292	55273	-1.83766	2.57398e-28
RAMP2	ENSG00000131477	10266	0.580348	2.5918e-28
GSPT1	ENSG00000103342	2935	0.390886	2.67936e-28
NFIB	ENSG00000147862	4781	0.581488	3.19021e-28
RHOC	ENSG00000155366	389	0.59553	3.82812e-28
CHCHD5	ENSG00000125611	84269	0.48619	6.44672e-28
RPL10	ENSG00000147403	6134	0.383067	6.54592e-28
RPL28	ENSG00000108107	6158	0.483102	8.19076e-28
PDCD2	ENSG00000071994	5134	0.512857	8.8614e-28
FAM173A	ENSG00000103254	65990	0.388608	9.20895e-28
ALKBH5	ENSG00000091542	54890	0.389655	1.14721e-27
WIPI2	ENSG00000157954	26100	0.409914	1.20876e-27
IGF2BP1	ENSG00000159217	10642	0.394284	1.28563e-27
SMS	ENSG00000102172	6611	0.799057	1.345e-27
AKIRIN1	ENSG00000174574	79647	0.467728	1.38775e-27
NUTM2B-AS1	ENSG00000225484		0.410318	1.90536e-27
HES6	ENSG00000144485	55502	1.00118	1.90571e-27
FAAP20	ENSG00000162585	199990	0.493006	4.27162e-27
PPP1R14B	ENSG00000173457	26472	0.670852	1.03408e-26
BCL7C	ENSG00000099385	9274	0.435982	1.11738e-26
PDLIM7	ENSG00000196923	9260	0.709915	1.54894e-26
RAB5IF	ENSG00000101084	55969	0.390946	1.65529e-26
BCAT1	ENSG00000060982	586	0.588641	2.14845e-26
LSM12	ENSG00000161654	124801	0.395323	2.3876e-26
TIMM8B	ENSG00000150779	26521	0.639656	2.78371e-26
RPLP1	ENSG00000137818	6176	0.40442	3.17842e-26
TMEM256	ENSG00000205544	254863	0.423531	5.47724e-26
CDK16	ENSG00000102225	5127	0.425711	5.59527e-26
MT-ND1	ENSG00000198888	4535	0.643793	7.12843e-26
C1orf122	ENSG00000197982	127687	0.464265	7.19842e-26
PRR13	ENSG00000205352	54458	0.388707	7.30352e-26
GNAS	ENSG00000087460	2778	0.800045	7.40345e-26
SMIM30	ENSG00000214194	401397	0.434571	7.78817e-26
UBE2S	ENSG00000108106	27338	0.52006	1.00339e-25
RNF10	ENSG00000022840	9921	0.373098	1.15528e-25
NLRP1	ENSG00000091592	728392	0.436672	1.184e-25
TCAF1	ENSG00000198420	9747	0.36241	1.33223e-25
P3H4	ENSG00000141696	10609	0.420183	1.9029e-25
MRPL41	ENSG00000182154	64975	0.543433	2.0336e-25
REPIN1	ENSG00000214022	29803	0.397189	2.21119e-25
SNF8	ENSG00000159210	11267	0.509858	2.25145e-25
FHL3	ENSG00000183386	2275	0.393546	2.57076e-25
TIMM23	ENSG00000265354	100287932	0.342877	2.57941e-25
ERI3	ENSG00000117419	79033	0.358765	2.77275e-25
SCD	ENSG00000099194	6319	0.423154	2.89714e-25
CDH15	ENSG00000129910	1013	0.782305	4.1081e-25
SHARPIN	ENSG00000179526	81858	0.354329	5.12427e-25
EDN3	ENSG00000124205	1908	0.641929	5.25226e-25
ARF6	ENSG00000165527	382	0.343569	5.49901e-25
RNF145	ENSG00000145860	153830	0.355276	5.57611e-25
TMEM248	ENSG00000106609	55069	0.326424	5.57611e-25
MYL1	ENSG00000168530	4632	1.87195	5.65269e-25
UHRF1	ENSG00000276043	29128	0.569421	5.65269e-25
AKT1S1	ENSG00000204673	84335	0.308597	6.31793e-25
RPS19	ENSG00000105372	6223	0.374176	6.48028e-25
RPL14	ENSG00000188846	9045	0.409659	1.24008e-24
CELF2	ENSG00000048740	10659	0.618996	1.25886e-24
UQCC2	ENSG00000137288	84300	0.520958	1.45096e-24
TMEM183A	ENSG00000163444	92703	0.380923	1.84793e-24
PTPRA	ENSG00000132670	5786	0.390878	2.02949e-24
H2AFV	ENSG00000105968	94239	0.612303	2.63477e-24
RAB4A	ENSG00000168118	5867	0.335068	2.70737e-24
FBLN1	ENSG00000077942	2192	0.539218	3.92153e-24
TSR3	ENSG00000007520	115939	0.307151	4.29885e-24
AGO2	ENSG00000123908	27161	0.386423	4.53685e-24
COPRS	ENSG00000172301	55352	0.353096	5.65035e-24
EMC8	ENSG00000131148	10328	0.339934	5.72876e-24
LINC00632	ENSG00000203930		0.399014	5.87301e-24
SMARCD3	ENSG00000082014	6604	0.390845	6.23864e-24
IFNGR2	ENSG00000159128	3460	0.360876	1.06091e-23
RPS23	ENSG00000186468	6228	0.351825	1.11965e-23
RPS15	ENSG00000115268	6209	0.392863	1.2184e-23
TMUB1	ENSG00000164897	83590	0.347069	1.24901e-23
HIST3H2A	ENSG00000181218	92815	0.431031	1.24903e-23
ARMC10	ENSG00000170632	83787	0.377976	1.24903e-23
NCOA4	ENSG00000266412	8031	0.37458	1.24903e-23
ZCCHC3	ENSG00000247315	85364	0.318315	1.24903e-23
CTDNEP1	ENSG00000175826	23399	0.346145	1.28859e-23
CCNG2	ENSG00000138764	901	0.526961	1.33513e-23
PTPMT1	ENSG00000110536	114971	0.291956	1.54414e-23
TLE1	ENSG00000196781	7088	0.509123	1.55944e-23
SLBP	ENSG00000163950	7884	0.433051	1.6421e-23
GRSF1	ENSG00000132463	2926	0.296659	2.09898e-23
FXYD6	ENSG00000137726	53826	0.491557	2.13815e-23
HEBP2	ENSG00000051620	23593	0.387806	2.19494e-23
NT5DC2	ENSG00000168268	64943	0.318306	2.30757e-23
RPL18A	ENSG00000105640	6142	0.404532	2.36474e-23
SAC3D1	ENSG00000168061	29901	0.37582	2.67948e-23
SIGMAR1	ENSG00000147955	10280	0.343759	2.85121e-23
FDX1	ENSG00000137714	2230	0.329446	3.13469e-23
ITGB1	ENSG00000150093	3688	0.423451	3.89726e-23
TP53I3	ENSG00000115129	9540	0.486879	5.22023e-23
TAF15	ENSG00000270647	8148	0.335721	5.72414e-23
ANXA2	ENSG00000182718	302	0.479174	6.13119e-23
RNF11	ENSG00000123091	26994	0.311214	6.68913e-23
MRPL52	ENSG00000172590	122704	0.423407	7.01185e-23
EIF4EBP2	ENSG00000148730	1979	0.284265	8.74852e-23
USP22	ENSG00000124422	23326	0.330266	8.96341e-23
ZNF593	ENSG00000142684	51042	0.343114	1.11079e-22
TUBA1A	ENSG00000167552	7846	-0.909511	1.12221e-22
ZEB2	ENSG00000169554	9839	0.419744	1.17821e-22
CRELD2	ENSG00000184164	79174	0.325719	1.18879e-22
AAK1	ENSG00000115977	22848	0.309959	1.20506e-22
TRIL	ENSG00000255690	9865	0.424405	1.21776e-22
PPP4R3B	ENSG00000275052	57223	0.371403	1.21776e-22
RPLP2	ENSG00000177600	6181	0.366784	1.55997e-22
SEPT9	ENSG00000184640	10801	0.424187	1.62628e-22
RPS19BP1	ENSG00000187051	91582	0.304634	1.63127e-22
ZYX	ENSG00000159840	7791	0.331828	2.01349e-22
YBX3	ENSG00000060138	8531	0.453675	2.28341e-22
GABARAP	ENSG00000170296	11337	0.337126	2.37589e-22
SEC22B	ENSG00000265808	9554	0.389407	2.58e-22
ATXN2L	ENSG00000168488	11273	0.25935	2.94115e-22
PALLD	ENSG00000129116	23022	0.288891	3.66037e-22
RPL4	ENSG00000174444	6124	0.410511	4.19177e-22
PTGES2	ENSG00000148334	80142	0.36813	4.75191e-22
SNHG7	ENSG00000233016		0.401945	5.00857e-22
SHC1	ENSG00000160691	6464	0.304058	6.24175e-22
MAD2L2	ENSG00000116670	10459	0.338604	7.30044e-22
ZFP36L2	ENSG00000152518	678	0.440708	8.03699e-22
UBE2J2	ENSG00000160087	118424	0.277252	8.34778e-22
BOLA3	ENSG00000163170	388962	0.311149	9.23523e-22
OXA1L	ENSG00000155463	5018	0.468665	1.0644e-21
SSBP4	ENSG00000130511	170463	0.446649	1.06765e-21
CFL2	ENSG00000165410	1073	0.390683	1.07244e-21
PHF23	ENSG00000040633	79142	0.276384	1.0793e-21
TIMM10	ENSG00000134809	26519	0.321654	1.11086e-21
MAP7D1	ENSG00000116871	55700	0.365307	1.13259e-21
NEB	ENSG00000183091	4703	0.947416	1.14389e-21
RBM15B	ENSG00000259956	29890	0.333084	1.14389e-21
THOC3	ENSG00000051596	84321	0.313725	1.28581e-21
GAS1	ENSG00000180447	2619	0.426388	1.34131e-21
RPL8	ENSG00000161016	6132	0.353745	1.83541e-21
FAM210B	ENSG00000124098	116151	0.304248	2.11636e-21
EEF1G	ENSG00000254772	1937	0.313842	2.39393e-21
ARL5A	ENSG00000162980	26225	0.430065	2.43203e-21
COX8A	ENSG00000176340	1351	0.595038	3.15358e-21
UBE2R2	ENSG00000107341	54926	0.375812	4.11363e-21
PIN1	ENSG00000127445	5300	0.380114	4.14312e-21
HNRNPD	ENSG00000138668	3184	0.549956	4.27656e-21
GRAMD1A	ENSG00000089351	57655	0.324669	4.68398e-21
DCP1A	ENSG00000272886	55802	0.320873	4.98994e-21
TAF10	ENSG00000166337	6881	0.294842	5.07199e-21
RPL26L1	ENSG00000037241	51121	0.396461	6.44463e-21
NUDT14	ENSG00000183828	256281	0.290748	6.71375e-21
PNMA1	ENSG00000176903	9240	0.329243	7.93537e-21
SNCA	ENSG00000145335	6622	0.575438	8.13212e-21
ADAR	ENSG00000160710	103	0.236569	8.76528e-21
RNF115	ENSG00000265491	27246	0.311792	1.03593e-20
GEMIN7	ENSG00000142252	79760	0.248972	1.08042e-20
SURF1	ENSG00000148290	6834	0.225714	1.09295e-20
CAPN2	ENSG00000162909	824	0.294931	1.17337e-20
CBWD5	ENSG00000147996	644019	0.270983	1.18193e-20
MYL6B	ENSG00000196465	140465	0.666218	1.22069e-20
SESN3	ENSG00000149212	143686	0.343148	1.24701e-20
CSRP2	ENSG00000175183	1466	0.485419	1.30873e-20
PABPC4	ENSG00000090621	8761	0.355334	1.32231e-20
SEMA6A	ENSG00000092421	57556	0.457096	1.42914e-20
FRZB	ENSG00000162998	2487	0.515923	1.47501e-20
LAGE3	ENSG00000196976	8270	0.286256	1.50981e-20
CTXN1	ENSG00000178531	404217	0.311921	1.57641e-20
RAD23B	ENSG00000119318	5887	0.218385	1.61852e-20
MCUR1	ENSG00000050393	63933	0.358453	1.63293e-20
NDUFB1	ENSG00000183648	4707	0.4443	1.74485e-20
ATOX1	ENSG00000177556	475	0.494504	1.8142e-20
NTAN1	ENSG00000157045	123803	0.276493	1.81558e-20
LAMP1	ENSG00000185896	3916	0.330535	1.8893e-20
XXYLT1	ENSG00000173950	152002	0.280931	1.9153e-20
KHSRP	ENSG00000088247	8570	0.198381	1.94693e-20
C19orf70	ENSG00000174917	125988	0.317341	1.98592e-20
H1FX	ENSG00000184897	8971	0.352082	2.09289e-20
TMEM203	ENSG00000187713	94107	0.327039	2.17842e-20
GNAI2	ENSG00000114353	2771	0.326527	2.49431e-20
RPS3A	ENSG00000145425	6189	0.309251	2.61233e-20
DCTN5	ENSG00000166847	84516	0.283916	2.88561e-20
TOMM5	ENSG00000175768	401505	0.295065	3.11234e-20
RHEB	ENSG00000106615	6009	0.483032	3.32919e-20
AAMDC	ENSG00000087884	28971	0.344005	3.57427e-20
FARP1	ENSG00000152767	10160	0.319642	4.02133e-20
CBWD1	ENSG00000172785	55871	0.24916	4.03397e-20
BRI3	ENSG00000164713	25798	0.327714	4.08357e-20
MPST	ENSG00000128309	4357	0.319968	4.34498e-20
BAX	ENSG00000087088	581	0.342264	4.34665e-20
NRK	ENSG00000123572	203447	0.483401	4.41185e-20
CITED2	ENSG00000164442	10370	0.520548	5.01203e-20
FAM96A	ENSG00000166797	84191	0.299922	5.42975e-20
POLE4	ENSG00000115350	56655	0.229788	5.76377e-20
ARHGDIA	ENSG00000141522	396	0.258737	6.03198e-20
AIDA	ENSG00000186063	64853	0.278663	6.8111e-20
CCND3	ENSG00000112576	896	0.413175	8.16856e-20
RALY	ENSG00000125970	22913	0.380028	8.57707e-20
GPX1	ENSG00000233276	2876	0.499295	8.68333e-20
NEFL	ENSG00000277586	4747	0.599753	9.05098e-20
USB1	ENSG00000103005	79650	0.21335	9.29661e-20
ERGIC1	ENSG00000113719	57222	0.221691	9.63647e-20
EIF4EBP1	ENSG00000187840	1978	0.448966	1.02962e-19
KDM6B	ENSG00000132510	23135	0.28139	1.07116e-19
COX6B1	ENSG00000126267	1340	0.558083	1.12268e-19
PTMA	ENSG00000187514	5757	-0.432958	1.19063e-19
ATN1	ENSG00000111676	1822	0.28817	1.21727e-19
LYPLA1	ENSG00000120992	10434	0.287498	1.2682e-19
TULP4	ENSG00000130338	56995	0.30612	1.3165e-19
MID1	ENSG00000101871	4281	0.35274	1.4684e-19
ICE1	ENSG00000164151	23379	0.253975	1.49905e-19
FKBP8	ENSG00000105701	23770	0.317259	1.53245e-19
MAPKAPK5	ENSG00000089022	8550	0.253001	1.53753e-19
C22orf39	ENSG00000242259	128977	0.224274	1.67627e-19
CTCF	ENSG00000102974	10664	0.270315	1.71745e-19
MTA1	ENSG00000182979	9112	0.253795	1.83003e-19
MYOD1	ENSG00000129152	4654	1.09467	1.84957e-19
EIF5AL1	ENSG00000253626	143244	0.271678	1.89503e-19
SAMD11	ENSG00000187634	148398	0.330511	2.07391e-19
DNAJC1	ENSG00000136770	64215	0.269403	2.30635e-19
MAP4K4	ENSG00000071054	9448	0.254734	3.12394e-19
CRLS1	ENSG00000088766	54675	0.236646	3.46471e-19
C12orf49	ENSG00000111412	79794	0.277601	3.78083e-19
ACTR1B	ENSG00000115073	10120	0.304686	3.98682e-19
LINC00685	ENSG00000226179		0.287438	4.5134e-19
BCL7B	ENSG00000106635	9275	0.291685	5.14335e-19
ZNF106	ENSG00000103994	64397	0.548789	5.58883e-19
ATP6V1F	ENSG00000128524	9296	0.433217	6.0322e-19
KDM1A	ENSG00000004487	23028	0.269207	6.54318e-19
C19orf24	ENSG00000228300	55009	0.267294	6.87843e-19
PIGX	ENSG00000163964	54965	0.281018	7.05665e-19
GDF11	ENSG00000135414	10220	0.305782	7.16454e-19
MPPED2	ENSG00000066382	744	0.36199	7.46642e-19
PCAT7	ENSG00000231806		0.29282	7.63428e-19
GAS2	ENSG00000148935	2620	0.383518	7.66778e-19
MRPS15	ENSG00000116898	64960	0.336004	7.73306e-19
ARID3A	ENSG00000116017	1820	0.274294	7.76565e-19
NDUFA7	ENSG00000267855	4701	0.263578	8.46432e-19
SSNA1	ENSG00000176101	8636	0.300134	8.61322e-19
NCBP2-AS2	ENSG00000270170	152217	0.195317	8.66859e-19
TRIM28	ENSG00000130726	10155	0.238209	9.71659e-19
PODXL2	ENSG00000114631	50512	0.318325	1.05366e-18
C19orf53	ENSG00000104979	28974	0.569517	1.1368e-18
SNRPA	ENSG00000077312	6626	0.232961	1.21506e-18
CHMP4B	ENSG00000101421	128866	0.193069	1.24832e-18
FAM3C	ENSG00000196937	10447	0.228792	1.3388e-18
TNNT1	ENSG00000105048	7138	0.725495	1.39307e-18
DACH1	ENSG00000276644	1602	0.305898	1.54209e-18
BOP1	ENSG00000261236	23246	0.283413	1.54209e-18
NAA60	ENSG00000122390	79903	0.266602	1.54209e-18
ZNF414	ENSG00000133250	84330	0.252513	1.54209e-18
PBX2	ENSG00000204304	5089	0.219326	1.55693e-18
GTPBP6	ENSG00000178605	8225	0.267526	1.56976e-18
C20orf27	ENSG00000101220	54976	0.316599	1.82005e-18
NDUFV3	ENSG00000160194	4731	0.347778	1.94186e-18
SMIM4	ENSG00000168273	440957	0.318048	1.9774e-18
RDH14	ENSG00000240857	57665	0.300989	2.11579e-18
ZNHIT1	ENSG00000106400	10467	0.1823	2.2728e-18
EI24	ENSG00000149547	9538	0.328948	2.28336e-18
MRPL23	ENSG00000214026	107987373	0.247832	2.30031e-18
RPL39L	ENSG00000163923	116832	0.266869	2.36276e-18
CKB	ENSG00000166165	1152	1.2546	2.36428e-18
NT5C3B	ENSG00000141698	115024	0.231792	2.53434e-18
ZFAND3	ENSG00000156639	60685	0.239738	2.58349e-18
MT-CO3	ENSG00000198938	4514	0.405528	2.58717e-18
CHMP4A	ENSG00000254505	29082	0.102201	2.81663e-18
MPV17	ENSG00000115204	4358	0.190007	2.98008e-18
RAC3	ENSG00000169750	5881	0.273094	3.08981e-18
MRPL30	ENSG00000185414	51263	0.283576	3.10312e-18
IGFBP2	ENSG00000115457	3485	0.318395	3.11753e-18
PARM1	ENSG00000169116	25849	0.325135	3.15901e-18
UBE2Q2	ENSG00000140367	92912	0.247225	3.15901e-18
PTOV1	ENSG00000104960	53635	0.263426	3.40476e-18
PDLIM5	ENSG00000163110	10611	0.319649	3.4659e-18
BRD9	ENSG00000028310	65980	0.249957	3.71835e-18
RBM26	ENSG00000139746	64062	0.155805	3.94497e-18
TCEA1	ENSG00000187735	6917	0.317013	4.12077e-18
SLC35E2B	ENSG00000189339	728661	0.228392	4.16443e-18
AP1S1	ENSG00000106367	1174	0.208735	4.55663e-18
RPS24	ENSG00000138326	6229	0.308221	5.17553e-18
MGST1	ENSG00000008394	4257	0.295982	5.63027e-18
LINC00467	ENSG00000153363		0.297875	6.22065e-18
CASP8AP2	ENSG00000118412	9994	0.281388	6.22072e-18
ZNF84	ENSG00000198040	7637	0.272826	6.22072e-18
ERVK3-1	ENSG00000142396		0.264068	6.22072e-18
PDLIM3	ENSG00000154553	27295	0.866026	7.24907e-18
LETM1	ENSG00000168924	3954	0.225098	7.3755e-18
ZFAND5	ENSG00000107372	7763	0.229806	7.69507e-18
DPYSL2	ENSG00000092964	1808	0.250479	7.9636e-18
FOXO3	ENSG00000118689	2309	0.238691	8.08385e-18
CHPF	ENSG00000123989	79586	0.237844	8.27731e-18
VPS4A	ENSG00000132612	27183	0.109597	8.39191e-18
AES	ENSG00000104964	166	0.248649	8.49411e-18
TCF3	ENSG00000071564	6929	0.23138	9.24058e-18
CARHSP1	ENSG00000153048	23589	0.389128	9.59876e-18
ELOF1	ENSG00000130165	84337	0.278313	1.01035e-17
DES	ENSG00000175084	1674	0.838661	1.13242e-17
COPS9	ENSG00000172428	150678	0.488571	1.14586e-17
SLC25A33	ENSG00000171612	84275	0.27611	1.19442e-17
TTYH3	ENSG00000136295	80727	0.251765	1.22551e-17
COP1	ENSG00000143207	64326	0.246674	1.22551e-17
MACROD1	ENSG00000133315	28992	0.260026	1.24236e-17
RRAS2	ENSG00000133818	22800	0.282834	1.26483e-17
SULF2	ENSG00000196562	55959	0.278619	1.28556e-17
HNRNPA1L2	ENSG00000139675	144983	0.271088	1.33269e-17
ARF5	ENSG00000004059	381	0.282658	1.45408e-17
QKI	ENSG00000112531	9444	0.221426	1.50285e-17
NGFR	ENSG00000064300	4804	0.428932	1.59538e-17
PSMD9	ENSG00000110801	5715	0.217149	1.65285e-17
COX7B	ENSG00000131174	1349	0.524911	1.77039e-17
MEX3B	ENSG00000183496	84206	0.302484	1.82964e-17
KPNA4	ENSG00000186432	3840	0.125436	1.9108e-17
UBA52	ENSG00000221983	7311	0.399786	2.02652e-17
TRAPPC3	ENSG00000054116	27095	0.176969	2.21675e-17
NDUFC1	ENSG00000109390	4717	0.29006	2.24604e-17
KLC1	ENSG00000126214	3831	0.239644	2.27344e-17
DEXI	ENSG00000182108	28955	0.261077	2.37499e-17
GFER	ENSG00000127554	2671	0.230082	2.43657e-17
NOL12	ENSG00000273899	79159	0.252751	2.47192e-17
SYNRG	ENSG00000275066	11276	0.246172	2.47192e-17
RNF167	ENSG00000108523	26001	0.124699	2.57011e-17
RALBP1	ENSG00000017797	10928	0.25561	2.64379e-17
ANKLE2	ENSG00000176915	23141	0.233475	2.70176e-17
FADS2	ENSG00000134824	9415	0.255709	2.70401e-17
EXOSC4	ENSG00000178896	54512	0.145512	2.84336e-17
RNF126	ENSG00000070423	55658	0.213642	2.91364e-17
CTDSP2	ENSG00000175215	10106	0.154759	2.95196e-17
HDHD5	ENSG00000069998	27440	0.1906	2.95675e-17
ASAP1	ENSG00000153317	50807	0.25166	2.96968e-17
TCEA2	ENSG00000171703	6919	0.229789	3.09887e-17
NDUFA2	ENSG00000131495	4695	0.408143	3.41239e-17
IMP4	ENSG00000136718	92856	0.188107	3.7454e-17
ACTC1	ENSG00000159251	70	2.67905	3.81067e-17
SRM	ENSG00000116649	6723	0.278232	3.95407e-17
STRN3	ENSG00000196792	29966	0.213537	4.08285e-17
THSD7A	ENSG00000005108	221981	0.457954	4.14075e-17
POP7	ENSG00000172336	10248	0.214091	4.28489e-17
RPL15	ENSG00000174748	6138	0.257736	4.64528e-17
NEK6	ENSG00000119408	10783	0.236418	4.90011e-17
MIR503HG	ENSG00000223749		0.436108	5.03174e-17
DEF8	ENSG00000140995	54849	0.186589	5.09792e-17
BCAR1	ENSG00000050820	9564	0.250283	5.29993e-17
AP2B1	ENSG00000006125	163	0.219427	5.38867e-17
WTAP	ENSG00000146457	9589	0.260483	5.48143e-17
ARL6IP4	ENSG00000182196	51329	0.494131	5.55894e-17
FLNA	ENSG00000196924	2316	0.205404	5.62264e-17
PDZD11	ENSG00000120509	51248	0.152398	5.69742e-17
CDKN1C	ENSG00000129757	1028	0.402503	5.73639e-17
ABT1	ENSG00000146109	29777	0.19899	5.76143e-17
MRPL11	ENSG00000174547	65003	0.373011	6.04405e-17
DDT	ENSG00000099977	100037417	0.255056	6.47866e-17
HDLBP	ENSG00000115677	3069	0.187656	6.68342e-17
PAIP1	ENSG00000172239	10605	0.219787	6.6954e-17
SMIM19	ENSG00000176209	114926	0.285386	6.81624e-17
CLTC	ENSG00000141367	1213	0.136126	6.88205e-17
ELP5	ENSG00000170291	23587	0.147217	7.12765e-17
CCM2	ENSG00000136280	83605	0.202015	7.91427e-17
FGFBP3	ENSG00000174721	143282	0.338769	8.42698e-17
ITGB1BP1	ENSG00000119185	9270	0.209906	8.54778e-17
CYREN	ENSG00000122783	78996	0.224321	9.05638e-17
ZNF771	ENSG00000179965	51333	0.243345	9.28412e-17
STMP1	ENSG00000243317	647087	0.305381	9.29465e-17
MZT2A	ENSG00000173272	653784	0.393388	9.47166e-17
DAZAP1	ENSG00000071626	26528	0.183678	9.52369e-17
APOPT1	ENSG00000256053	84334	0.272402	9.58469e-17
PCSK1N	ENSG00000102109	27344	0.518203	9.6778e-17
GSTT2B	ENSG00000133433	653689	0.261943	9.6778e-17
DEAF1	ENSG00000177030	10522	0.244023	9.85176e-17
CFL1	ENSG00000172757	1072	0.472814	1.00582e-16
PPIL3	ENSG00000240344	53938	0.20746	1.11062e-16
TMEM141	ENSG00000244187	85014	0.142011	1.155e-16
PRDM2	ENSG00000116731	7799	0.141289	1.18124e-16
ATG12	ENSG00000145782	9140	0.107774	1.20382e-16
TUSC2	ENSG00000114383	11334	0.182687	1.24335e-16
NDUFB7	ENSG00000099795	4713	0.441786	1.25585e-16
RARA	ENSG00000131759	5914	0.259809	1.28486e-16
LINC01116	ENSG00000163364		0.339357	1.3028e-16
PSMA2	ENSG00000106588	5683	0.425033	1.37328e-16
RPS15A	ENSG00000134419	6210	0.279946	1.40411e-16
PSPC1	ENSG00000121390	55269	0.220801	1.45949e-16
NAV3	ENSG00000067798	89795	0.404364	1.47137e-16
POLR2D	ENSG00000144231	5433	0.173437	1.47479e-16
CNN3	ENSG00000117519	1266	0.667609	1.48416e-16
SNHG19	ENSG00000260260		0.307426	1.50565e-16
HOMER3	ENSG00000051128	9454	0.212604	1.51679e-16
PABPN1	ENSG00000100836	8106	0.30678	1.62697e-16
TSC22D4	ENSG00000166925	81628	0.175976	1.72593e-16
G6PC3	ENSG00000141349	92579	0.158832	1.81078e-16
SPATS2L	ENSG00000196141	26010	0.289001	1.81807e-16
SORBS3	ENSG00000120896	10174	0.227313	1.82532e-16
IFI27L1	ENSG00000165948	122509	0.220957	1.87212e-16
ZNF385A	ENSG00000161642	25946	0.252216	1.90439e-16
A1BG	ENSG00000121410	1	0.250905	1.90439e-16
FAHD2A	ENSG00000115042	51011	0.213255	1.96478e-16
NOP10	ENSG00000182117	55505	0.482473	2.00521e-16
ARHGEF40	ENSG00000165801	55701	0.236112	2.16585e-16
GSTM3	ENSG00000134202	2947	0.304328	2.36988e-16
ACTG1	ENSG00000184009	71	-0.458522	2.4522e-16
AFG3L2	ENSG00000141385	10939	0.203331	2.55336e-16
C1orf54	ENSG00000118292	79630	0.228867	2.56489e-16
C18orf32	ENSG00000177576	497661	0.254635	2.61819e-16
RAB5B	ENSG00000111540	5869	0.238379	2.62811e-16
AMZ2	ENSG00000196704	51321	0.149092	2.7299e-16
EIF1AX	ENSG00000173674	107984923	0.315645	2.97903e-16
LSM10	ENSG00000181817	84967	0.236319	3.1323e-16
MMP24OS	ENSG00000126005	101410538	0.19332	3.3482e-16
MKKS	ENSG00000125863	8195	0.167074	3.37992e-16
LAMTOR2	ENSG00000116586	28956	0.188642	3.52888e-16
RNF181	ENSG00000168894	51255	0.217349	3.54534e-16
DGCR6L	ENSG00000128185	85359	0.228294	3.54679e-16
FAM89B	ENSG00000176973	23625	0.262366	3.65566e-16
MAP1A	ENSG00000166963	4130	0.446823	3.72386e-16
C2orf74	ENSG00000237651	339804	0.262704	3.73385e-16
WASHC1	ENSG00000181404	100287171	0.259293	3.73385e-16
LIX1L	ENSG00000271601	128077	0.257775	3.73385e-16
INAFM1	ENSG00000257704	255783	0.257106	3.73385e-16
BCL11A	ENSG00000119866	53335	0.234004	3.73385e-16
RND3	ENSG00000115963	390	0.260346	3.75057e-16
SDHAF1	ENSG00000205138	644096	0.209912	3.80017e-16
SRGAP1	ENSG00000196935	57522	0.212698	3.83603e-16
PCIF1	ENSG00000100982	63935	0.161731	3.89639e-16
LHFPL6	ENSG00000183722	10186	0.311223	4.17342e-16
RPL12	ENSG00000197958	6136	0.33563	4.26366e-16
GLIPR2	ENSG00000122694	152007	0.319806	4.60963e-16
CCDC167	ENSG00000198937	154467	0.206971	4.7351e-16
CTDSP1	ENSG00000144579	58190	0.251572	4.86386e-16
ISG15	ENSG00000187608	9636	0.288524	4.88965e-16
THAP12	ENSG00000137492	5612	0.210342	5.01639e-16
LPAR4	ENSG00000147145	2846	0.328521	5.03754e-16
BTF3L4	ENSG00000134717	91408	0.148782	5.38055e-16
MRPL34	ENSG00000130312	64981	0.160199	5.38636e-16
ATP5MPL	ENSG00000156411	9556	0.468966	5.51654e-16
RNF5	ENSG00000204308	6048	0.129185	5.56656e-16
MTX1	ENSG00000173171	4580	0.20147	5.58e-16
ING2	ENSG00000168556	3622	0.156001	5.88783e-16
NPDC1	ENSG00000107281	56654	0.299042	6.03885e-16
POLDIP2	ENSG00000004142	26073	0.150875	6.16482e-16
DCTD	ENSG00000129187	1635	0.155596	6.26255e-16
NDUFS8	ENSG00000110717	4728	0.358899	6.38296e-16
PCDH17	ENSG00000118946	27253	0.381172	6.40895e-16
AZI2	ENSG00000163512	64343	0.185964	6.42121e-16
HINT2	ENSG00000137133	84681	0.137424	6.4844e-16
LZTS2	ENSG00000107816	84445	0.240529	7.09501e-16
WRNIP1	ENSG00000124535	56897	0.43769	7.29439e-16
FAM43A	ENSG00000185112	131583	0.341227	7.29439e-16
DDR2	ENSG00000162733	4921	0.264269	7.29439e-16
MRPS12	ENSG00000128626	6183	0.21373	8.51954e-16
POLR3GL	ENSG00000121851	84265	0.146229	8.56686e-16
CENPX	ENSG00000169689	201254	0.246155	8.63005e-16
TUSC1	ENSG00000198680	286319	0.206622	8.66767e-16
AK1	ENSG00000106992	203	0.193322	8.69999e-16
RPS14	ENSG00000164587	6208	0.245891	8.75434e-16
MACF1	ENSG00000127603	643314	0.328841	9.99565e-16
MPC1	ENSG00000060762	51660	0.2118	1.05252e-15
HDDC2	ENSG00000111906	51020	0.364418	1.07916e-15
NPM1	ENSG00000181163	4869	0.422868	1.08148e-15
CSNK1G3	ENSG00000151292	1456	0.189137	1.11364e-15
MARK3	ENSG00000075413	4140	0.13143	1.1187e-15
TRIOBP	ENSG00000100106	11078	0.220551	1.13317e-15
VTI1B	ENSG00000100568	10490	0.208118	1.17177e-15
SCAF4	ENSG00000156304	57466	0.216952	1.22076e-15
C15orf61	ENSG00000189227	145853	0.197633	1.30781e-15
ZDHHC7	ENSG00000153786	55625	0.221413	1.33984e-15
CIZ1	ENSG00000148337	25792	0.234431	1.38182e-15
MOSPD3	ENSG00000106330	64598	0.191921	1.39061e-15
ZSCAN16-AS1	ENSG00000269293		0.22372	1.40017e-15
RAP1B	ENSG00000127314	5908	0.18881	1.40613e-15
ENO3	ENSG00000108515	2027	0.459937	1.41992e-15
RCC1L	ENSG00000274523	81554	0.223695	1.41992e-15
NELFE	ENSG00000204356	7936	0.150319	1.47314e-15
TNNI1	ENSG00000159173	7135	1.73501	1.47893e-15
IAH1	ENSG00000134330	285148	0.147208	1.50588e-15
CCZ1	ENSG00000122674	51622	0.120896	1.5497e-15
CBFB	ENSG00000067955	865	0.219164	1.56325e-15
AQR	ENSG00000021776	9716	0.125	1.59411e-15
UBL5	ENSG00000198258	59286	0.484776	1.71204e-15
CENPN	ENSG00000166451	55839	0.245184	1.71263e-15
RERE	ENSG00000142599	473	0.130337	1.71329e-15
PPP4C	ENSG00000149923	5531	0.293484	1.72522e-15
NCOA1	ENSG00000084676	8648	0.228209	1.75873e-15
SRSF10	ENSG00000188529	10772	0.283156	1.7857e-15
NOSIP	ENSG00000142546	51070	0.16549	1.94198e-15
BLCAP	ENSG00000166619	10904	0.421765	1.98787e-15
KDELR2	ENSG00000136240	11014	0.280438	1.99639e-15
TIMM17B	ENSG00000126768	10245	0.161147	2.00831e-15
PMVK	ENSG00000163344	10654	0.190586	2.17489e-15
C7orf50	ENSG00000146540	84310	0.211522	2.18154e-15
NAXE	ENSG00000163382	128240	0.236008	2.29544e-15
HDAC7	ENSG00000061273	51564	0.150879	2.39652e-15
BNIP3	ENSG00000176171	664	0.299064	2.4046e-15
ZSWIM7	ENSG00000214941	125150	0.0731624	2.49321e-15
CHP1	ENSG00000187446	11261	0.271323	2.49518e-15
AP2S1	ENSG00000042753	1175	0.313018	2.50783e-15
XRCC1	ENSG00000073050	7515	0.207941	2.55319e-15
SURF2	ENSG00000148291	6835	0.188027	2.61647e-15
ZNF362	ENSG00000160094	149076	0.226549	2.62841e-15
CHD3	ENSG00000170004	1107	0.260709	2.65864e-15
PPP2R5C	ENSG00000078304	5527	0.0787495	2.66108e-15
STRADB	ENSG00000082146	55437	0.190464	2.6948e-15
THTPA	ENSG00000259431	79178	0.236511	2.75414e-15
SCAMP4	ENSG00000227500	113178	0.176533	2.86377e-15
CNOT9	ENSG00000144580	9125	0.224649	2.90518e-15
STK16	ENSG00000115661	8576	0.104891	2.91115e-15
MLX	ENSG00000108788	6945	0.215965	2.95082e-15
UBN1	ENSG00000118900	29855	0.184654	2.99816e-15
GPX4	ENSG00000167468	2879	0.472938	2.99917e-15
FAM110B	ENSG00000169122	90362	0.221515	3.04722e-15
CDK6	ENSG00000105810	1021	0.204715	3.10411e-15
PAXX	ENSG00000148362	286257	0.189938	3.11523e-15
UQCC3	ENSG00000204922	790955	0.143771	3.14639e-15
PITPNB	ENSG00000180957	23760	0.176332	3.18437e-15
FAM50A	ENSG00000071859	9130	0.203292	3.2576e-15
CNRIP1	ENSG00000119865	25927	0.233876	3.32011e-15
SNRPE	ENSG00000182004	6635	0.467458	3.34723e-15
DCXR	ENSG00000169738	51181	0.182663	3.41242e-15
MRPL37	ENSG00000116221	51253	0.0905548	3.83818e-15
C6orf120	ENSG00000185127	387263	0.200607	3.97624e-15
PJA2	ENSG00000198961	9867	0.0946257	4.024e-15
SNRNP27	ENSG00000124380	11017	0.150856	4.03332e-15
UBE2G1	ENSG00000132388	7326	0.0859344	4.03332e-15
ISCU	ENSG00000136003	23479	0.308662	4.08897e-15
GABPB1	ENSG00000104064	2553	0.238993	4.20571e-15
E2F4	ENSG00000205250	1874	0.182043	4.30766e-15
ICMT	ENSG00000116237	23463	0.19205	4.38794e-15
CCDC50	ENSG00000152492	152137	0.167307	4.45662e-15
SKP2	ENSG00000145604	6502	0.254716	4.59893e-15
PANK2	ENSG00000125779	80025	0.210996	4.60638e-15
FOXN3	ENSG00000053254	1112	0.231285	4.65363e-15
FASN	ENSG00000169710	2194	0.203895	4.7772e-15
DCTN1	ENSG00000204843	1639	0.177526	4.88089e-15
MVK	ENSG00000110921	4598	0.229946	5.09926e-15
STC1	ENSG00000159167	6781	0.469583	5.1841e-15
DDX5	ENSG00000108654	1655	-0.606225	5.19345e-15
MRGBP	ENSG00000101189	55257	0.210756	5.20132e-15
FHL1	ENSG00000022267	2273	0.271731	5.26837e-15
LBX1	ENSG00000138136	10660	0.310521	5.32332e-15
DPPA4	ENSG00000121570	55211	0.26486	5.32332e-15
SNHG25	ENSG00000266402		0.243689	5.32332e-15
MLLT1	ENSG00000130382	4298	0.214262	5.32332e-15
MRPS11	ENSG00000181991	64963	0.0777093	5.32754e-15
PRR7	ENSG00000131188	80758	0.230396	5.34501e-15
MIDN	ENSG00000167470	90007	0.172154	5.3483e-15
LSM7	ENSG00000130332	51690	0.432081	5.41215e-15
PSIP1	ENSG00000164985	11168	0.274575	5.55087e-15
SMAD9	ENSG00000120693	4093	0.184821	5.67957e-15
ATP2B1-AS1	ENSG00000271614		0.325555	5.70415e-15
LUC7L3	ENSG00000108848	51747	-0.800013	5.72561e-15
ISOC2	ENSG00000063241	79763	0.161942	5.90865e-15
MAP1LC3A	ENSG00000101460	84557	0.212721	6.05925e-15
M6PR	ENSG00000003056	4074	0.150409	6.16447e-15
SLC50A1	ENSG00000169241	55974	0.157306	6.3443e-15
MIEN1	ENSG00000141741	84299	0.118005	6.49406e-15
EMD	ENSG00000102119	2010	0.124403	6.52187e-15
SNHG9	ENSG00000255198		0.150943	6.72704e-15
THAP11	ENSG00000168286	57215	0.171261	6.96532e-15
IPO9	ENSG00000198700	55705	0.184608	7.02147e-15
SMCHD1	ENSG00000101596	23347	0.243589	7.11273e-15
HDGF	ENSG00000143321	3068	0.0535148	7.14092e-15
LYPLA2	ENSG00000011009	11313	0.163993	7.36926e-15
MYLPF	ENSG00000180209	29895	2.32403	7.38917e-15
TP53TG1	ENSG00000182165		0.146861	7.52838e-15
NTMT1	ENSG00000148335	28989	0.17145	7.53547e-15
PEX10	ENSG00000157911	5192	0.211731	7.55037e-15
DR1	ENSG00000117505	1810	0.0932229	7.59482e-15
FAM133B	ENSG00000234545	257415	0.158138	7.73711e-15
UBTD2	ENSG00000168246	92181	0.176942	7.91902e-15
NEXN	ENSG00000162614	91624	0.370834	8.00257e-15
GNG5	ENSG00000174021	2787	0.501086	8.2709e-15
PRDX5	ENSG00000126432	25824	0.503376	8.34205e-15
TPD52L2	ENSG00000101150	7165	0.148178	8.59904e-15
GTF2H2	ENSG00000145736	728340	0.162355	8.63438e-15
MOCS2	ENSG00000164172	4338	0.166497	8.63567e-15
SREBF2	ENSG00000198911	6721	0.18785	9.02868e-15
CPE	ENSG00000109472	1363	0.291868	9.05961e-15
SLC25A39	ENSG00000013306	51629	0.263549	9.29632e-15
MRPL28	ENSG00000086504	10573	0.139192	9.40555e-15
CLMP	ENSG00000166250	79827	0.273142	9.65821e-15
UQCRQ	ENSG00000164405	27089	0.48709	9.69943e-15
NIPSNAP2	ENSG00000146729	2631	0.15048	9.72935e-15
ZNF431	ENSG00000196705	170959	0.154505	9.78281e-15
TYRO3	ENSG00000092445	7301	0.169171	1.00032e-14
BABAM1	ENSG00000105393	29086	0.172332	1.00096e-14
EYA4	ENSG00000112319	2070	0.235852	1.0253e-14
SPPL2B	ENSG00000005206	56928	0.219239	1.0253e-14
TGFB2	ENSG00000092969	7042	0.231595	1.02924e-14
NR2F6	ENSG00000160113	2063	0.214962	1.04239e-14
DHFR	ENSG00000228716	1719	0.288051	1.111e-14
ENAH	ENSG00000154380	55740	0.227994	1.142e-14
RPL13A	ENSG00000142541	23521	0.219272	1.14251e-14
RBMS3	ENSG00000144642	27303	0.183697	1.20898e-14
PSMG4	ENSG00000180822	389362	0.223957	1.25163e-14
KIF1B	ENSG00000054523	23095	0.193062	1.27575e-14
MMAB	ENSG00000139428	326625	0.214801	1.30706e-14
EMP3	ENSG00000142227	2014	0.221032	1.31571e-14
ARPC4	ENSG00000241553	10093	-0.0233002	1.37243e-14
CCDC124	ENSG00000007080	115098	0.133887	1.41962e-14
INTS6	ENSG00000102786	26512	0.187255	1.50734e-14
HOXB-AS3	ENSG00000233101		-0.950052	1.55847e-14
RPL6	ENSG00000089009	6128	0.228772	1.57751e-14
CHAMP1	ENSG00000198824	283489	0.204566	1.63193e-14
TEAD2	ENSG00000074219	8463	0.123894	1.66065e-14
SYNGR1	ENSG00000100321	9145	0.207674	1.67172e-14
RABL6	ENSG00000196642	55684	0.166806	1.68448e-14
NOTCH3	ENSG00000074181	4854	0.234196	1.71375e-14
HRAS	ENSG00000174775	3265	0.206397	1.71546e-14
KCNG1	ENSG00000026559	3755	0.275595	1.75835e-14
PAFAH1B2	ENSG00000168092	5049	0.103355	1.7923e-14
HSF1	ENSG00000185122	3297	0.118386	1.81967e-14
IGDCC3	ENSG00000174498	9543	0.286729	1.96337e-14
CHST2	ENSG00000175040	9435	0.271309	1.97494e-14
ZNF511	ENSG00000198546	118472	0.142466	1.98417e-14
LMCD1	ENSG00000071282	29995	0.225059	2.00012e-14
COA4	ENSG00000181924	51287	0.212505	2.02474e-14
FDX2	ENSG00000267673	112812	0.155377	2.03035e-14
HOXD9	ENSG00000128709	3235	0.237619	2.10601e-14
FIS1	ENSG00000214253	51024	0.215457	2.14858e-14
SHD	ENSG00000105251	56961	0.661879	2.17263e-14
ANAPC15	ENSG00000110200	25906	0.129664	2.18643e-14
TMED7	ENSG00000134970	51014	0.232986	2.21612e-14
INKA1	ENSG00000185614	389119	0.196537	2.21612e-14
PPIF	ENSG00000108179	10105	0.209353	2.29395e-14
DAP	ENSG00000112977	1611	0.203796	2.30396e-14
BCL2L1	ENSG00000171552	598	0.161811	2.3106e-14
EXOG	ENSG00000157036	9941	0.146551	2.36587e-14
POLR3D	ENSG00000168495	661	0.163879	2.42347e-14
POLR2A	ENSG00000181222	5430	0.196972	2.55484e-14
CDC42EP1	ENSG00000128283	11135	0.160731	2.74194e-14
ZNF444	ENSG00000167685	55311	0.151678	2.90809e-14
KLHDC2	ENSG00000165516	23588	0.111071	2.94485e-14
CMTM7	ENSG00000153551	112616	0.178653	2.96555e-14
CBX6	ENSG00000183741	23466	0.171958	3.06695e-14
PFDN4	ENSG00000101132	5203	0.228619	3.10895e-14
C19orf12	ENSG00000131943	83636	0.0689312	3.17655e-14
GSTK1	ENSG00000197448	373156	0.115336	3.19959e-14
PSD3	ENSG00000156011	23362	0.202419	3.23262e-14
FAM118A	ENSG00000100376	55007	0.190762	3.23966e-14
PTP4A3	ENSG00000184489	11156	0.18246	3.26395e-14
SLIT2	ENSG00000145147	9353	0.261605	3.27707e-14
TM9SF3	ENSG00000077147	56889	0.0859421	3.2819e-14
LTBP4	ENSG00000090006	8425	0.156433	3.28752e-14
NEDD8	ENSG00000129559	4738	0.434093	3.31377e-14
RRP36	ENSG00000124541	88745	0.142466	3.34308e-14
MRPL15	ENSG00000137547	29088	0.156786	3.34528e-14
TOR2A	ENSG00000160404	27433	0.246706	3.40024e-14
TP53I11	ENSG00000175274	9537	0.184913	3.40027e-14
FKBP9	ENSG00000122642	11328	0.203201	3.4849e-14
SFPQ	ENSG00000116560	6421	0.404589	3.58198e-14
RAB5C	ENSG00000108774	5878	0.201409	3.68915e-14
BCHE	ENSG00000114200	590	0.261155	3.76409e-14
PIP4K2B	ENSG00000276293	8396	0.226934	3.76409e-14
SRGAP2C	ENSG00000171943	653464	0.223445	3.76409e-14
OPN3	ENSG00000054277	23596	0.20387	3.82436e-14
ATAD3A	ENSG00000197785	55210	0.196191	3.82436e-14
RNF130	ENSG00000113269	55819	0.174853	3.84832e-14
RNASEH2C	ENSG00000172922	84153	0.0926653	3.97222e-14
BAZ1B	ENSG00000009954	9031	0.15823	4.00713e-14
UBE2L3	ENSG00000185651	7332	0.298593	4.16884e-14
RAB11B	ENSG00000185236	9230	0.142497	4.25731e-14
GPC1	ENSG00000063660	2817	0.284237	4.51689e-14
TMEM189	ENSG00000240849	387521	0.113037	4.53927e-14
RAB40B	ENSG00000141542	10966	0.119573	4.61371e-14
SNX3	ENSG00000112335	8724	0.322708	4.71986e-14
CBLB	ENSG00000114423	868	0.188959	4.7333e-14
BCL2L12	ENSG00000126453	83596	0.148851	4.7802e-14
SS18L2	ENSG00000008324	51188	0.0952604	4.93605e-14
AP1S2	ENSG00000182287	8905	0.197948	5.18159e-14
SC5D	ENSG00000109929	6309	0.251618	5.28323e-14
KIF3B	ENSG00000101350	9371	0.182448	5.44543e-14
COG8	ENSG00000213380		0.156499	5.67127e-14
COG8	ENSG00000272617	84342	0.156499	5.67127e-14
SPG21	ENSG00000090487	51324	0.293552	5.6838e-14
NUS1	ENSG00000153989	116150	0.168513	5.79723e-14
SLC44A2	ENSG00000129353	57153	0.187965	5.93193e-14
SHISA5	ENSG00000164054	51246	0.0838658	5.93953e-14
PPM1A	ENSG00000100614	5494	0.20314	6.0068e-14
PNISR	ENSG00000132424	25957	-0.69591	6.08958e-14
GNB1	ENSG00000078369	2782	0.125372	6.11159e-14
KXD1	ENSG00000105700	79036	0.0856149	6.25196e-14
ERBB3	ENSG00000065361	2065	0.281643	6.27308e-14
ABHD17A	ENSG00000129968	81926	0.18134	6.27308e-14
EIF4A3	ENSG00000141543	9775	0.239565	6.3329e-14
PRAF2	ENSG00000243279	11230	0.151791	6.3442e-14
ADGRL1	ENSG00000072071	22859	0.166121	6.34836e-14
TMEM134	ENSG00000172663	80194	0.142203	6.45973e-14
ATP1B3	ENSG00000069849	483	0.16552	6.47902e-14
TPGS1	ENSG00000141933	91978	0.208845	6.79665e-14
PPP6R2	ENSG00000100239	9701	0.207967	6.79665e-14
SH3GL1	ENSG00000141985	6455	0.152007	7.02503e-14
EMILIN1	ENSG00000138080	11117	0.218586	7.17497e-14
NPTX2	ENSG00000106236	4885	0.445801	7.17504e-14
MSC	ENSG00000178860	9242	0.431552	7.17504e-14
FGF9	ENSG00000102678	2254	0.282213	7.17504e-14
STK26	ENSG00000134602	51765	0.210925	7.28705e-14
LRRC37B	ENSG00000185158	114659	0.207986	7.28712e-14
HEY1	ENSG00000164683	23462	0.255674	7.37446e-14
IMP3	ENSG00000177971	55272	0.117507	7.41391e-14
RPS6KB2	ENSG00000175634	6199	0.164964	7.44947e-14
MSRB2	ENSG00000148450	22921	0.131491	7.59647e-14
MRPL55	ENSG00000162910	128308	0.178949	7.60836e-14
RAP2C	ENSG00000123728	57826	0.17523	7.68929e-14
NDUFS6	ENSG00000145494	4726	0.426233	7.74109e-14
ERCC1	ENSG00000012061	2067	0.134819	7.88849e-14
ACAT1	ENSG00000075239	38	0.205882	7.89175e-14
IDH2	ENSG00000182054	3418	0.293232	7.93395e-14
ROBO1	ENSG00000169855	6091	0.210137	8.42045e-14
EIF3J	ENSG00000104131	8669	0.136323	8.52781e-14
GATAD2A	ENSG00000167491	54815	0.112987	8.54644e-14
KCTD20	ENSG00000112078	222658	0.14638	8.76653e-14
HECTD1	ENSG00000092148	25831	0.106585	9.30341e-14
CBX3	ENSG00000122565	11335	0.388367	9.54704e-14
TYMS	ENSG00000176890	7298	0.389183	9.61901e-14
TPM4	ENSG00000167460	7171	0.447138	9.71488e-14
CHSY1	ENSG00000131873	22856	0.20426	9.81239e-14
SVIL	ENSG00000197321	6840	0.326969	1.00937e-13
WAC-AS1	ENSG00000254635		0.158911	1.02368e-13
SLC2A4RG	ENSG00000125520	56731	0.193535	1.06656e-13
FRG1	ENSG00000109536	2483	0.113805	1.08863e-13
RFXANK	ENSG00000064490	8625	0.0595771	1.15231e-13
NCKAP5L	ENSG00000167566	57701	0.153965	1.18701e-13
EIF3B	ENSG00000106263	8662	0.140111	1.19318e-13
FAM222B	ENSG00000173065	55731	0.172619	1.20119e-13
MRPS18C	ENSG00000163319	51023	0.155854	1.20511e-13
AP3S1	ENSG00000177879	1176	0.169522	1.26531e-13
APLP1	ENSG00000105290	333	0.215048	1.26736e-13
GSTZ1	ENSG00000100577	2954	0.160482	1.27093e-13
ATP5MC1	ENSG00000159199	516	0.309231	1.2854e-13
RTL8C	ENSG00000134590	8933	0.202581	1.30856e-13
PARVB	ENSG00000188677	29780	0.181291	1.32065e-13
LRRC47	ENSG00000130764	57470	0.14913	1.32869e-13
UCP2	ENSG00000175567	7351	0.186693	1.33146e-13
SLC25A1	ENSG00000100075	6576	0.199122	1.33716e-13
COL26A1	ENSG00000160963	136227	0.201811	1.36303e-13
KLHL41	ENSG00000239474	10324	0.695922	1.36305e-13
EBLN3P	ENSG00000281649		0.213783	1.36305e-13
R3HCC1	ENSG00000104679	203069	0.0680952	1.37582e-13
VCL	ENSG00000035403	7414	0.228039	1.379e-13
TRPT1	ENSG00000149743	83707	0.182073	1.38289e-13
GATC	ENSG00000257218	283459	0.197519	1.38375e-13
TAX1BP3	ENSG00000213977	30851	0.244126	1.39687e-13
PPP3CA	ENSG00000138814	5530	0.0769577	1.4374e-13
CST3	ENSG00000101439	1471	0.170489	1.50645e-13
SERPINF1	ENSG00000132386	5176	0.134202	1.53211e-13
ERG28	ENSG00000133935	11161	0.236709	1.59571e-13
NDUFB3	ENSG00000119013	4709	0.23508	1.64273e-13
CCDC58	ENSG00000160124	131076	0.157376	1.67656e-13
TIPRL	ENSG00000143155	261726	0.0705467	1.79143e-13
OTUD6B-AS1	ENSG00000253738		0.155058	1.86318e-13
TIMM13	ENSG00000099800	26517	0.430365	1.87705e-13
RGMB	ENSG00000174136	285704	0.192248	1.88906e-13
PSENEN	ENSG00000205155	55851	0.0857535	1.93416e-13
CDK11B	ENSG00000248333	984	0.140131	1.9441e-13
NUP50	ENSG00000093000	10762	0.154117	1.98679e-13
AURKAIP1	ENSG00000175756	54998	0.288179	2.01203e-13
NCKAP1	ENSG00000061676	10787	0.168598	2.01897e-13
GID8	ENSG00000101193	54994	0.0841704	2.03467e-13
GAMT	ENSG00000130005	2593	0.150296	2.0373e-13
C5orf24	ENSG00000181904	134553	0.145726	2.03735e-13
OLFML2B	ENSG00000162745	25903	0.388799	2.05429e-13
SNAPC5	ENSG00000174446	10302	0.0511938	2.20013e-13
SH3GLB1	ENSG00000097033	51100	0.0758261	2.24613e-13
CIB2	ENSG00000136425	10518	0.205641	2.26471e-13
FXN	ENSG00000165060	2395	0.122806	2.27525e-13
FIBP	ENSG00000172500	9158	0.202453	2.29751e-13
ARPC2	ENSG00000163466	10109	0.435964	2.32442e-13
KRTCAP2	ENSG00000163463	200185	0.0821426	2.35466e-13
SF3B3	ENSG00000189091	23450	0.126137	2.375e-13
GPR137	ENSG00000173264	56834	0.185322	2.3771e-13
NEDD4L	ENSG00000049759	23327	0.1906	2.42161e-13
IREB2	ENSG00000136381	3658	0.0957291	2.46269e-13
PIAS2	ENSG00000078043	9063	0.159632	2.48509e-13
TMEM119	ENSG00000183160	338773	0.186596	2.4954e-13
SGCA	ENSG00000108823	6442	0.443609	2.58065e-13
SRGAP2B	ENSG00000196369	647135	0.19495	2.58065e-13
FOXP1	ENSG00000114861	27086	0.201178	2.61153e-13
GOLPH3	ENSG00000113384	64083	0.174604	2.61863e-13
ABHD12	ENSG00000100997	26090	0.200245	2.61866e-13
HOMER1	ENSG00000152413	9456	0.19306	2.61866e-13
SLC25A26	ENSG00000144741	115286	0.0787812	2.63142e-13
TXN	ENSG00000136810	7295	0.414816	2.65681e-13
AP3D1	ENSG00000065000	8943	0.137616	2.69695e-13
LARP1	ENSG00000155506	23367	0.126319	2.79302e-13
RRBP1	ENSG00000125844	6238	0.103587	2.81971e-13
PHF20L1	ENSG00000129292	51105	0.120632	2.90801e-13
FBXW11	ENSG00000072803	23291	0.133934	2.93249e-13
NSD2	ENSG00000109685	7468	0.125034	3.02743e-13
ZNF423	ENSG00000102935	23090	0.130956	3.02976e-13
STARD3NL	ENSG00000010270	83930	0.0807992	3.07133e-13
TMEM132A	ENSG00000006118	54972	0.152946	3.13379e-13
IRF2BPL	ENSG00000119669	64207	0.0938588	3.16239e-13
NDUFAF6	ENSG00000156170	137682	0.150632	3.37245e-13
TAF9B	ENSG00000187325	51616	0.160596	3.51317e-13
TMEM33	ENSG00000109133	55161	0.0831342	3.67709e-13
MTIF3	ENSG00000122033	219402	0.142863	3.68755e-13
UROS	ENSG00000188690	7390	0.162207	3.69372e-13
C5orf30	ENSG00000181751	90355	0.183181	3.71681e-13
HNRNPC	ENSG00000092199	3183	-0.444995	3.82266e-13
MRPL54	ENSG00000183617	116541	0.105489	3.82308e-13
STAC3	ENSG00000185482	246329	0.36481	3.82448e-13
OXLD1	ENSG00000204237	339229	0.039934	3.87712e-13
PLEKHJ1	ENSG00000104886	55111	0.148106	3.92436e-13
SARS	ENSG00000031698	6301	0.0478274	3.92951e-13
TADA3	ENSG00000171148	10474	0.16787	3.95392e-13
MRPL36	ENSG00000171421	64979	0.101431	3.95445e-13
SRA1	ENSG00000213523	10011	0.141675	4.0136e-13
VASH2	ENSG00000143494	79805	0.281474	4.08768e-13
TIMM9	ENSG00000100575	26520	0.0549499	4.18063e-13
SENP2	ENSG00000163904	59343	0.142687	4.23977e-13
CKAP4	ENSG00000136026	10970	0.133566	4.28576e-13
POLR2I	ENSG00000105258	5438	0.254371	4.39834e-13
POP4	ENSG00000105171	10775	0.152487	4.44643e-13
SLC25A11	ENSG00000108528	8402	0.0811271	4.47302e-13
DSE	ENSG00000111817	29940	0.127996	4.53397e-13
TIMM44	ENSG00000104980	10469	0.0690692	4.54514e-13
LINC00667	ENSG00000263753		0.0972734	4.56128e-13
USP46	ENSG00000109189	64854	0.0742942	4.61571e-13
FBH1	ENSG00000134452	84893	0.182919	4.6988e-13
PAXBP1	ENSG00000159086	94104	0.130321	4.84889e-13
ATPAF1	ENSG00000123472	64756	0.199048	4.86961e-13
ATP2B4	ENSG00000058668	493	0.187895	4.93885e-13
MT-ND6	ENSG00000198695	4541	0.167446	4.94703e-13
FAM184B	ENSG00000047662	27146	0.0206134	4.95165e-13
EMC6	ENSG00000127774	83460	0.0952469	4.95242e-13
RMND5A	ENSG00000153561	64795	0.151851	5.06157e-13
CCDC8	ENSG00000169515	83987	0.0970957	5.1439e-13
PYM1	ENSG00000170473	84305	0.0943263	5.16395e-13
TBCA	ENSG00000171530	6902	0.425373	5.24769e-13
SUMF2	ENSG00000129103	25870	0.0826948	5.35244e-13
USP5	ENSG00000111667	8078	0.12089	5.46683e-13
OPA3	ENSG00000125741	80207	0.163899	5.51568e-13
SHISA2	ENSG00000180730	387914	0.288142	5.82505e-13
ACVR2A	ENSG00000121989	92	0.202815	5.8317e-13
FBXO22	ENSG00000167196	26263	0.0926488	5.88733e-13
HNRNPL	ENSG00000104824	3191	0.126766	5.92999e-13
NQO2	ENSG00000124588	4835	0.125542	6.10914e-13
SMYD2	ENSG00000143499	56950	0.0891002	6.23131e-13
R3HDM2	ENSG00000179912	22864	0.149678	6.49362e-13
MECP2	ENSG00000169057	4204	0.0816388	6.60269e-13
NOL9	ENSG00000162408	79707	0.14644	6.61104e-13
ACLY	ENSG00000131473	47	0.055142	6.61278e-13
LMNB1	ENSG00000113368	4001	0.214793	6.75291e-13
ZNF358	ENSG00000198816	140467	0.155294	6.76409e-13
MRPS17	ENSG00000239789	51373	0.126621	6.90496e-13
PRRC2B	ENSG00000130723	84726	-0.0465619	6.97551e-13
PRADC1	ENSG00000135617	84279	0.12795	7.12296e-13
TMEM258	ENSG00000134825	746	0.442454	7.26274e-13
SS18	ENSG00000141380	6760	0.104785	7.333e-13
MRAS	ENSG00000158186	22808	0.146025	7.45281e-13
POLR3H	ENSG00000100413	171568	0.157912	7.5014e-13
GPC6	ENSG00000183098	10082	0.194165	7.58458e-13
PLEKHA3	ENSG00000116095	65977	0.161864	7.68998e-13
PTEN	ENSG00000171862	5728	0.14574	7.87198e-13
ANKRD11	ENSG00000167522	29123	0.177046	8.04435e-13
UXS1	ENSG00000115652	80146	0.164662	8.21065e-13
SSBP3	ENSG00000157216	23648	0.0731221	8.39281e-13
YIF1A	ENSG00000174851	10897	0.00713286	8.39771e-13
RNF26	ENSG00000173456	79102	0.0824675	8.42472e-13
CDCA7	ENSG00000144354	83879	0.265036	8.46697e-13
EIF4G3	ENSG00000075151	8672	0.00971057	8.62028e-13
HIGD1A	ENSG00000181061	25994	0.167078	8.63061e-13
POLD2	ENSG00000106628	5425	0.19334	8.83883e-13
DHCR24	ENSG00000116133	1718	0.175688	9.0505e-13
NBPF12	ENSG00000268043	149013	0.207371	9.15832e-13
POLR2J2	ENSG00000228049	246721	0.186384	9.15832e-13
ZNF280B	ENSG00000275004	140883	0.184636	9.15832e-13
CTTN	ENSG00000085733	2017	0.201578	9.23304e-13
ATG4D	ENSG00000130734	84971	0.167047	9.28351e-13
TRAPPC2L	ENSG00000167515	51693	0.103609	9.70094e-13
RAB31	ENSG00000168461	11031	0.248912	9.73452e-13
SCAP	ENSG00000114650	22937	0.154748	9.89561e-13
UNC119	ENSG00000109103	9094	0.0888161	1.01543e-12
SLC15A1	ENSG00000088386	6564	-0.923769	1.01814e-12
FNIP1	ENSG00000217128	96459	0.175087	1.03807e-12
ZBTB8OS	ENSG00000176261	339487	0.136807	1.05502e-12
TRO	ENSG00000067445	7216	0.125992	1.06983e-12
CMSS1	ENSG00000184220	84319	0.15666	1.07948e-12
ERBIN	ENSG00000112851	55914	0.107339	1.08038e-12
SMIM12	ENSG00000163866	113444	0.0418559	1.10371e-12
PRMT2	ENSG00000160310	3275	0.109343	1.14887e-12
PNKP	ENSG00000039650	11284	0.122673	1.15742e-12
ELMSAN1	ENSG00000156030	91748	0.178564	1.15833e-12
UBTF	ENSG00000108312	7343	0.170638	1.16625e-12
RING1	ENSG00000204227	6015	0.0528034	1.19589e-12
DBNL	ENSG00000136279	28988	0.0694968	1.2266e-12
ETFRF1	ENSG00000205707	144363	0.106588	1.24326e-12
TMA16	ENSG00000198498	55319	0.120911	1.3035e-12
FAM207A	ENSG00000160256	85395	0.0564567	1.322e-12
PCDH7	ENSG00000169851	5099	0.217939	1.32216e-12
SMAP1	ENSG00000112305	60682	0.0735715	1.3333e-12
GPC2	ENSG00000213420	221914	0.198038	1.37402e-12
FYN	ENSG00000010810	2534	0.141418	1.39224e-12
MAP2K1	ENSG00000169032	5604	0.17464	1.40169e-12
MRPL12	ENSG00000262814	6182	0.129177	1.43225e-12
AXL	ENSG00000167601	558	0.267578	1.46241e-12
COL5A1	ENSG00000130635	1289	0.170103	1.46868e-12
THRA	ENSG00000126351	7067	0.173045	1.48591e-12
MBD3	ENSG00000071655	53615	0.149775	1.48591e-12
C3orf58	ENSG00000181744	205428	0.22118	1.49798e-12
RYBP	ENSG00000163602	23429	0.116515	1.54861e-12
PDCD7	ENSG00000090470	10081	0.172939	1.56552e-12
PUDP	ENSG00000130021	8226	0.135846	1.59989e-12
RASL11B	ENSG00000128045	65997	0.195244	1.60574e-12
ZNF219	ENSG00000165804	51222	0.178454	1.60987e-12
AHCY	ENSG00000101444	191	0.186154	1.61759e-12
MUC20-OT1	ENSG00000242086		0.0433693	1.61993e-12
SAMD1	ENSG00000141858	90378	0.189106	1.62929e-12
WIZ	ENSG00000011451	58525	0.165066	1.62929e-12
PPP2R5E	ENSG00000154001	5529	0.058377	1.64745e-12
C16orf87	ENSG00000155330	388272	0.101608	1.65963e-12
EIF2S2	ENSG00000125977	8894	0.214385	1.68589e-12
LRRC59	ENSG00000108829	55379	0.156541	1.69046e-12
NMT1	ENSG00000136448	4836	0.0790626	1.71068e-12
AATF	ENSG00000275700	26574	0.211456	1.71675e-12
IGF2-AS	ENSG00000099869		0.202324	1.71675e-12
DHRS4-AS1	ENSG00000215256		0.181118	1.71675e-12
DUSP14	ENSG00000276023	11072	0.179455	1.71675e-12
CCNQ	ENSG00000262919	92002	0.168119	1.71675e-12
C16orf72	ENSG00000182831	29035	0.151326	1.728e-12
FZD2	ENSG00000180340	2535	0.150552	1.73059e-12
GANAB	ENSG00000089597	23193	0.106482	1.7701e-12
TMEM243	ENSG00000135185	79161	0.106743	1.77097e-12
MAZ	ENSG00000103495	4150	0.140415	1.77586e-12
EPCAM	ENSG00000119888	4072	-1.05901	1.80343e-12
PPM1G	ENSG00000115241	5496	0.130549	1.81811e-12
AGPAT1	ENSG00000204310	10554	0.125461	1.83584e-12
DPH7	ENSG00000148399	92715	0.0904034	1.85444e-12
KCTD12	ENSG00000178695	115207	0.186098	1.89116e-12
USF2	ENSG00000105698	7392	0.143182	1.93354e-12
ASNA1	ENSG00000198356	439	0.052092	1.944e-12
REX1BD	ENSG00000006015	55049	0.0620821	1.96521e-12
SCNM1	ENSG00000163156	100534012	0.0838266	2.00329e-12
CCDC28B	ENSG00000160050	79140	0.135621	2.05275e-12
ARHGEF12	ENSG00000196914	23365	0.139064	2.07997e-12
TMEM131	ENSG00000075568	23505	0.189828	2.13051e-12
TOR1AIP2	ENSG00000169905	163590	0.106216	2.19607e-12
DCBLD2	ENSG00000057019	131566	0.171094	2.20425e-12
CSNK2A2	ENSG00000070770	1459	0.0966119	2.27739e-12
RP9	ENSG00000164610	6100	0.0925304	2.34935e-12
MLST8	ENSG00000167965	64223	0.0245797	2.46578e-12
RPL31	ENSG00000071082	6160	0.266894	2.4808e-12
CHCHD3	ENSG00000106554	54927	0.0860863	2.50196e-12
COMMD1	ENSG00000173163	150684	-0.0953025	2.53576e-12
ANKRD17	ENSG00000132466	26057	0.0275003	2.59027e-12
PNKD	ENSG00000127838	25953	0.126636	2.65231e-12
SELENOW	ENSG00000178980	6415	0.564064	2.71187e-12
ZCCHC24	ENSG00000165424	219654	0.117041	2.76231e-12
OBSL1	ENSG00000124006	23363	0.104342	2.7643e-12
ILF3-DT	ENSG00000267100		0.125052	2.82185e-12
BIRC5	ENSG00000089685	332	0.358729	2.87559e-12
SMIM8	ENSG00000111850	57150	0.106924	2.94952e-12
HIF3A	ENSG00000124440	64344	0.194281	2.96507e-12
UBALD1	ENSG00000153443	124402	0.123307	2.96777e-12
FGFR4	ENSG00000160867	2264	0.226312	3.01568e-12
CCDC3	ENSG00000151468	83643	0.240498	3.07327e-12
SNX9	ENSG00000130340	51429	0.157712	3.07327e-12
COX20	ENSG00000203667	116228	0.0401995	3.15205e-12
PALMD	ENSG00000099260	54873	0.29131	3.2076e-12
C5orf17	ENSG00000248874		0.170198	3.2076e-12
CDK2AP1	ENSG00000111328	8099	0.167544	3.24749e-12
COA1	ENSG00000106603	55744	0.177227	3.35984e-12
RCC2	ENSG00000179051	55920	0.0890357	3.40275e-12
RTL8B	ENSG00000212747	441518	0.16991	3.40662e-12
CCDC12	ENSG00000160799	151903	-0.00599531	3.58135e-12
THAP7	ENSG00000184436	80764	0.0720039	3.591e-12
UBE2F	ENSG00000184182	140739	0.0289474	3.59373e-12
SNAI2	ENSG00000019549	6591	0.0891184	3.61614e-12
YBEY	ENSG00000182362	54059	0.109487	3.63646e-12
THEM4	ENSG00000159445	117145	0.0933828	3.63646e-12
MAGI1	ENSG00000151276	9223	0.0926891	3.63942e-12
SAMD4B	ENSG00000179134	55095	0.0379302	3.6423e-12
SENP5	ENSG00000119231	205564	-0.0507019	3.72378e-12
RARS2	ENSG00000146282	57038	0.0624557	3.90154e-12
RPLP0	ENSG00000089157	6175	0.247744	3.94424e-12
HMBS	ENSG00000256269	3145	0.136703	3.94641e-12
IPO5	ENSG00000065150	3843	0.0484938	3.98815e-12
STRBP	ENSG00000165209	55342	0.0958217	4.02519e-12
EIF4E	ENSG00000151247	1977	0.124179	4.141e-12
FTL	ENSG00000087086	2512	0.44793	4.22665e-12
SIRT2	ENSG00000068903	22933	0.338314	4.29973e-12
FABP5	ENSG00000164687	2171	0.412235	4.31063e-12
TENM3	ENSG00000218336	55714	0.192709	4.35767e-12
PCBD1	ENSG00000166228	5092	0.126481	4.39981e-12
SNRNP25	ENSG00000161981	79622	0.180509	4.43398e-12
GTF2E2	ENSG00000197265	2961	0.0774174	4.52898e-12
DDA1	ENSG00000130311	79016	0.0342448	4.59515e-12
NOC2L	ENSG00000188976	26155	-0.00252049	4.66778e-12
MYL9	ENSG00000101335	10398	0.301507	4.73298e-12
SET	ENSG00000119335	6418	0.432111	4.75432e-12
RAD23A	ENSG00000179262	5886	0.219832	4.75962e-12
IGF2	ENSG00000167244	3481	0.573179	4.81029e-12
CD276	ENSG00000103855	80381	0.0282607	4.88482e-12
OAF	ENSG00000184232	220323	0.236427	4.94743e-12
PRKX	ENSG00000183943	5613	0.153165	5.05853e-12
FKBP5	ENSG00000096060	2289	0.141858	5.08703e-12
MYCBP	ENSG00000214114	26292	0.143423	5.14195e-12
KIF1A	ENSG00000130294	547	0.166836	5.42596e-12
EVA1B	ENSG00000142694	55194	0.193463	5.44324e-12
MSTN	ENSG00000138379	2660	0.354932	5.6834e-12
CISD2	ENSG00000145354	493856	0.0574561	5.68659e-12
FAM213A	ENSG00000122378	84293	-0.925662	5.72094e-12
ZNF462	ENSG00000148143	58499	0.0407259	5.80573e-12
PRRG3	ENSG00000130032	79057	0.184029	5.9701e-12
HAAO	ENSG00000162882	23498	0.177197	5.97371e-12
MYF5	ENSG00000111049	4617	0.529838	5.97377e-12
CALCRL	ENSG00000064989	10203	0.285535	5.97377e-12
NHSL2	ENSG00000204131	392490	0.191577	5.97377e-12
TLNRD1	ENSG00000140406	59274	0.185727	5.97377e-12
PQLC1	ENSG00000122490	80148	0.167502	5.97377e-12
NADK	ENSG00000008130	65220	0.163475	5.97377e-12
LRP5	ENSG00000162337	4041	0.156659	5.97377e-12
SLC5A3	ENSG00000198743	6526	0.156166	5.97377e-12
MYO19	ENSG00000278259	80179	0.155467	5.97377e-12
PDZD8	ENSG00000165650	118987	0.0679582	5.97452e-12
UBE2M	ENSG00000130725	9040	0.137518	6.04395e-12
HMGCR	ENSG00000113161	3156	0.175961	6.2182e-12
VAT1	ENSG00000108828	10493	0.168867	6.31998e-12
ZFAND2B	ENSG00000158552	130617	0.139909	6.31998e-12
DPYSL4	ENSG00000151640	10570	0.146386	6.5612e-12
MAGOHB	ENSG00000111196	55110	0.125313	6.58292e-12
ZNF608	ENSG00000168916	57507	0.0537867	6.66432e-12
COX17	ENSG00000138495	10063	0.165673	7.1901e-12
KLHDC3	ENSG00000124702	116138	0.104308	7.19495e-12
CES2	ENSG00000172831	8824	0.0814435	7.23553e-12
PTP4A2	ENSG00000184007	8073	0.111915	7.29819e-12
PRKAR2A	ENSG00000114302	5576	0.0511428	7.29822e-12
RAB6A	ENSG00000175582	5870	0.0863158	7.32718e-12
PRMT6	ENSG00000198890	55170	0.125176	7.37832e-12
LIMCH1	ENSG00000064042	22998	0.201042	7.40312e-12
DTWD1	ENSG00000104047	56986	0.0686137	7.48617e-12
RAB22A	ENSG00000124209	57403	0.145871	7.58276e-12
MRPS18A	ENSG00000096080	55168	0.119651	7.66181e-12
SOX12	ENSG00000177732	6666	0.0899464	7.77526e-12
IMPA2	ENSG00000141401	3613	0.138772	8.11038e-12
TSPAN17	ENSG00000048140	26262	0.120698	8.11038e-12
UBE2E2	ENSG00000182247	7325	0.156397	8.24719e-12
ARF3	ENSG00000134287	377	0.0335765	8.5676e-12
ZBED4	ENSG00000100426	9889	0.162289	8.71606e-12
SND1	ENSG00000197157	27044	0.0653832	8.74401e-12
RNASEH2B	ENSG00000136104	79621	0.022664	8.83102e-12
DPH3	ENSG00000154813	285381	-0.0155631	9.00593e-12
CINP	ENSG00000100865	51550	0.158212	9.36774e-12
EBF1	ENSG00000164330	1879	0.229598	9.49853e-12
SPATC1L	ENSG00000160284	84221	0.00745049	9.53148e-12
ETFB	ENSG00000105379	2109	0.0697047	9.71724e-12
ZNF639	ENSG00000121864	51193	0.121229	9.77624e-12
CEP104	ENSG00000116198	9731	0.156751	9.96016e-12
SLC44A1	ENSG00000070214	23446	0.101918	1.02302e-11
RAD54L2	ENSG00000164080	23132	0.0671778	1.02302e-11
TOMM7	ENSG00000196683	54543	0.424	1.02382e-11
METTL5	ENSG00000138382	29081	0.0657099	1.04625e-11
TWF1	ENSG00000151239	5756	0.143276	1.05682e-11
WDR5	ENSG00000196363	11091	0.168253	1.05884e-11
NDUFS2	ENSG00000158864	4720	0.044671	1.05954e-11
NOVA1	ENSG00000139910	4857	0.213186	1.06115e-11
SFT2D1	ENSG00000198818	113402	0.0782548	1.07238e-11
WNK1	ENSG00000060237	65125	0.0247284	1.08438e-11
CHRNB1	ENSG00000170175	1140	0.21917	1.09843e-11
MRLN	ENSG00000227877	100507027	0.805488	1.10898e-11
USP18	ENSG00000184979	11274	0.570265	1.10898e-11
INKA2	ENSG00000197852	55924	0.186236	1.10898e-11
CWC25	ENSG00000273559	54883	0.184987	1.10898e-11
LINC01006	ENSG00000182648		0.171791	1.10898e-11
IGDCC4	ENSG00000103742	57722	0.171166	1.10898e-11
CBWD3	ENSG00000196873	445571	0.167459	1.10898e-11
TMEM185A	ENSG00000269556	84548	0.162278	1.10898e-11
POM121C	ENSG00000272391	100101267	0.153371	1.10898e-11
SCMH1	ENSG00000010803	22955	0.0684236	1.11027e-11
EXOSC6	ENSG00000223496	118460	0.153337	1.12119e-11
MED12	ENSG00000184634	9968	0.134533	1.12119e-11
ZNF213-AS1	ENSG00000263072		0.131673	1.12119e-11
ANXA6	ENSG00000197043	309	0.165734	1.12662e-11
PPP1R11	ENSG00000204619	6992	0.101689	1.13122e-11
SON	ENSG00000159140	6651	-0.696006	1.13533e-11
NDUFS5	ENSG00000168653	4725	0.391984	1.14106e-11
CERCAM	ENSG00000167123	51148	0.132491	1.16807e-11
NIN	ENSG00000100503	51199	0.160897	1.1938e-11
RPUSD3	ENSG00000156990	285367	0.0392406	1.2049e-11
CRK	ENSG00000167193	1398	-0.0058508	1.21552e-11
SNAPIN	ENSG00000143553	23557	-0.00547838	1.23204e-11
SMCR5	ENSG00000226746		0.0204396	1.257e-11
SRP19	ENSG00000153037	6728	0.0292289	1.26166e-11
MRPL27	ENSG00000108826	51264	0.0638516	1.26292e-11
CHRAC1	ENSG00000104472	54108	0.0560661	1.2722e-11
ZNF322	ENSG00000181315	79692	0.0561054	1.27316e-11
MSI1	ENSG00000135097	4440	0.204974	1.27757e-11
TBL1X	ENSG00000101849	6907	0.15494	1.28641e-11
SYMPK	ENSG00000125755	8189	0.0757499	1.30283e-11
SUZ12	ENSG00000178691	23512	0.0214163	1.30868e-11
COL5A2	ENSG00000204262	1290	0.221313	1.31549e-11
MXD4	ENSG00000123933	10608	0.101459	1.34907e-11
SETD2	ENSG00000181555	29072	0.0596638	1.35031e-11
CAMTA1	ENSG00000171735	23261	0.275944	1.35263e-11
MRPL21	ENSG00000197345	219927	0.079211	1.38603e-11
HNRNPLL	ENSG00000143889	92906	0.0581914	1.40423e-11
UAP1	ENSG00000117143	6675	0.093962	1.41335e-11
FUNDC2	ENSG00000165775	65991	0.0553572	1.42352e-11
CCDC90B	ENSG00000137500	60492	0.235094	1.43005e-11
INPP5F	ENSG00000198825	22876	0.0646494	1.44705e-11
JAKMIP2	ENSG00000176049	9832	0.161228	1.45449e-11
NOP16	ENSG00000048162	51491	0.117226	1.47293e-11
MAPK1	ENSG00000100030	5594	0.0705131	1.4763e-11
HYI	ENSG00000178922	81888	0.143535	1.48728e-11
YPEL3	ENSG00000090238	83719	0.0790312	1.48728e-11
KLHDC10	ENSG00000128607	23008	0.100354	1.49113e-11
PDGFRA	ENSG00000134853	5156	0.335203	1.49753e-11
WBP1L	ENSG00000166272	54838	0.0514833	1.50613e-11
TRAPPC6A	ENSG00000007255	79090	0.0684101	1.50976e-11
TMEM126A	ENSG00000171202	84233	0.044933	1.53073e-11
MEOX1	ENSG00000005102	4222	-1.12219	1.54935e-11
P3H1	ENSG00000117385	64175	0.0819952	1.59537e-11
POLR2J	ENSG00000005075	5439	0.202534	1.59797e-11
RHNO1	ENSG00000171792	83695	0.124168	1.60291e-11
SELENOM	ENSG00000198832	140606	0.146152	1.61241e-11
PSMD10	ENSG00000101843	5716	0.166139	1.68135e-11
SCO2	ENSG00000130489	9997	0.150384	1.6988e-11
MFSD3	ENSG00000167700	113655	0.161093	1.71836e-11
FLRT2	ENSG00000185070	23768	0.186995	1.73093e-11
GALNT2	ENSG00000143641	2590	0.156641	1.73815e-11
FIGN	ENSG00000182263	55137	0.113944	1.73815e-11
ST3GAL2	ENSG00000157350	6483	0.129511	1.75526e-11
CCDC34	ENSG00000109881	91057	0.0643344	1.79176e-11
DNM1L	ENSG00000087470	10059	0.00231036	1.80072e-11
EID1	ENSG00000255302	23741	-0.488192	1.80466e-11
NR2F1	ENSG00000175745	7025	-0.835165	1.82143e-11
PTTG1	ENSG00000164611	9232	0.346004	1.82988e-11
MORC2-AS1	ENSG00000235989		0.202341	1.86007e-11
SP3	ENSG00000172845	6670	0.0200562	1.86256e-11
CDC42BPA	ENSG00000143776	8476	0.0689758	1.89971e-11
UBAP2L	ENSG00000143569	9898	0.0738358	1.90497e-11
TMEM108	ENSG00000144868	66000	0.260733	1.92711e-11
TP53I13	ENSG00000167543	90313	0.115804	1.93176e-11
UBE2J1	ENSG00000198833	51465	0.0663811	1.93759e-11
WDYHV1	ENSG00000156795	55093	0.0623871	1.95267e-11
THNSL2	ENSG00000144115	55258	0.0974184	1.97e-11
PDCD11	ENSG00000148843	22984	0.0896452	1.99273e-11
ASGR1	ENSG00000141505	432	0.181936	2.02315e-11
NHP2	ENSG00000145912	55651	0.382206	2.03674e-11
PRRT3	ENSG00000163704	285368	0.166538	2.04801e-11
SMPX	ENSG00000091482	23676	0.456759	2.05218e-11
MYL5	ENSG00000215375	4636	0.23744	2.0522e-11
RTN2	ENSG00000125744	6253	0.193005	2.0522e-11
LMNB2	ENSG00000176619	84823	0.153735	2.05947e-11
PREB	ENSG00000138073	10113	0.107728	2.06887e-11
CRNDE	ENSG00000245694	643911	0.201149	2.07317e-11
VOPP1	ENSG00000154978	81552	0.167795	2.07317e-11
PARL	ENSG00000175193	55486	-0.0205428	2.10378e-11
ZNF711	ENSG00000147180	7552	0.131105	2.10461e-11
FAM208B	ENSG00000108021	54906	0.1238	2.15071e-11
PIGBOS1	ENSG00000225973	101928527	0.0383272	2.19612e-11
HHLA3	ENSG00000197568	11147	0.139033	2.2459e-11
SETD9	ENSG00000155542	133383	0.1049	2.2459e-11
FST	ENSG00000134363	10468	0.344315	2.26182e-11
EMC9	ENSG00000100908	51016	0.119135	2.30905e-11
PTPRS	ENSG00000105426	5802	0.223554	2.3655e-11
PQBP1	ENSG00000102103	10084	0.0245835	2.37786e-11
NUDT3	ENSG00000272325	11165	0.0741098	2.39024e-11
PHF5A	ENSG00000100410	84844	0.128886	2.39435e-11
SAR1A	ENSG00000079332	56681	0.147359	2.4326e-11
ATG3	ENSG00000144848	64422	0.112258	2.45449e-11
PRELID3B	ENSG00000101166	51012	0.0338591	2.48093e-11
TOMM70	ENSG00000154174	9868	0.120241	2.5324e-11
EXOC7	ENSG00000182473	23265	0.0445151	2.57444e-11
AP1M1	ENSG00000072958	8907	0.0567195	2.6673e-11
PTGFRN	ENSG00000134247	5738	0.0996746	2.68779e-11
KTN1	ENSG00000126777	3895	0.235064	2.70992e-11
FLRT3	ENSG00000125848	23767	0.156264	2.71899e-11
DNAJC19	ENSG00000205981	131118	0.0316926	2.73828e-11
PLS3	ENSG00000102024	5358	0.286774	2.75695e-11
MCTS1	ENSG00000232119	28985	-0.0257793	2.75884e-11
ACAT2	ENSG00000120437	39	0.24624	2.77031e-11
FAM189B	ENSG00000160767	10712	0.105779	2.77167e-11
PCDH9	ENSG00000184226	5101	0.214185	2.7854e-11
SKA2	ENSG00000182628	348235	0.210163	2.79523e-11
BRD7	ENSG00000166164	29117	0.0651445	2.84334e-11
CHID1	ENSG00000177830	66005	0.0742575	2.86983e-11
APEX2	ENSG00000169188	27301	0.16142	2.87616e-11
HYAL2	ENSG00000068001	8692	0.0632651	2.89976e-11
AK3	ENSG00000147853	50808	0.0499867	2.89976e-11
ARHGAP28	ENSG00000088756	79822	0.167672	2.90915e-11
WDR45	ENSG00000196998	11152	0.0536664	2.9427e-11
CDK13	ENSG00000065883	8621	0.138146	2.94757e-11
WRB	ENSG00000182093	7485	0.0506375	2.96598e-11
IMPAD1	ENSG00000104331	54928	0.156499	2.97631e-11
COPS2	ENSG00000166200	9318	0.0450483	3.02025e-11
DYRK2	ENSG00000127334	8445	0.119028	3.04232e-11
CLEC2D	ENSG00000069493	29121	0.137165	3.11516e-11
AKT1	ENSG00000142208	207	0.104954	3.1401e-11
FAM120AOS	ENSG00000188938	158293	0.0735895	3.14312e-11
GSTM4	ENSG00000168765	2948	0.135951	3.15085e-11
CCND1	ENSG00000110092	595	-0.0475728	3.1604e-11
STAU2	ENSG00000040341	27067	0.152999	3.16453e-11
EIF2AK1	ENSG00000086232	27102	0.0165443	3.1757e-11
TOLLIP	ENSG00000078902	54472	0.105299	3.22453e-11
CREB5	ENSG00000146592	9586	0.207399	3.34192e-11
CARD19	ENSG00000165233	84270	0.0733748	3.35339e-11
NME1	ENSG00000239672	4830	0.34715	3.42764e-11
UBXN2A	ENSG00000173960	165324	0.0601925	3.43835e-11
DTYMK	ENSG00000168393	1841	0.0521602	3.47621e-11
MYCBP2	ENSG00000005810	23077	0.0327343	3.50291e-11
EIF2D	ENSG00000143486	1939	0.0137857	3.50834e-11
TP53BP1	ENSG00000067369	7158	0.0467141	3.5621e-11
CALM3	ENSG00000160014	808	0.247019	3.60781e-11
TXNDC17	ENSG00000129235	84817	0.223668	3.61141e-11
TJP1	ENSG00000104067	7082	0.0776377	3.6887e-11
MYL4	ENSG00000198336	4635	0.921511	3.78571e-11
EFHD2	ENSG00000142634	79180	0.272164	3.78571e-11
KIZ	ENSG00000088970	55857	0.15825	3.78571e-11
GLRX	ENSG00000173221	2745	0.160288	3.8197e-11
B4GALT7	ENSG00000027847	11285	0.146539	3.87047e-11
C8orf33	ENSG00000182307	65265	0.0163439	3.97851e-11
SORD	ENSG00000140263	6652	0.0965627	3.98783e-11
PDXK	ENSG00000160209	105372824	0.125644	4.07459e-11
ARPP19	ENSG00000128989	10776	0.0636953	4.09807e-11
CD81	ENSG00000110651	975	0.126802	4.14277e-11
RRP15	ENSG00000067533	51018	0.0586274	4.16398e-11
CSNK1E	ENSG00000213923	1454	0.0506055	4.18201e-11
PCGF3	ENSG00000185619	10336	0.111445	4.40629e-11
COA3	ENSG00000183978	28958	0.0796244	4.41707e-11
GTF3C6	ENSG00000155115	112495	0.192898	4.43223e-11
RABAC1	ENSG00000105404	10567	0.114149	4.47015e-11
MTHFD2L	ENSG00000163738	441024	-0.0712875	4.59023e-11
ECI1	ENSG00000167969	1632	0.142482	4.63178e-11
PPP3CB	ENSG00000107758	5532	0.102798	4.63837e-11
DAP3	ENSG00000132676	7818	0.0816308	4.63896e-11
MED24	ENSG00000008838	9862	0.151759	4.68319e-11
FASTK	ENSG00000164896	10922	-0.0394359	4.70698e-11
MAX	ENSG00000125952	4149	0.0309213	4.71791e-11
UTP11	ENSG00000183520	51118	-0.00203935	4.8016e-11
MRPS7	ENSG00000125445	51081	0.0517764	4.8634e-11
PWAR6	ENSG00000257151		0.170622	4.89447e-11
CDK14	ENSG00000058091	5218	0.124944	4.94873e-11
DCAF8	ENSG00000132716	50717	0.121028	4.96467e-11
AUP1	ENSG00000115307	550	-0.0269664	4.992e-11
SMIM20	ENSG00000250317	389203	-0.0302831	5.03767e-11
RAP1A	ENSG00000116473	5906	0.0956332	5.05424e-11
SEMA3A	ENSG00000075213	10371	0.138693	5.11125e-11
MALSU1	ENSG00000156928	115416	0.067397	5.44337e-11
HAGH	ENSG00000063854	3029	0.096587	5.46993e-11
ZNF544	ENSG00000198131	27300	0.0947708	5.53898e-11
FAT1	ENSG00000083857	2195	0.0330614	5.55507e-11
SLC25A23	ENSG00000125648	79085	0.136418	5.62877e-11
RRP1B	ENSG00000160208	23076	0.0548537	5.6292e-11
FAM104B	ENSG00000182518	90736	0.0108929	5.71139e-11
LRRC28	ENSG00000168904	123355	0.115936	5.71581e-11
DZIP1	ENSG00000134874	22873	0.112568	5.74108e-11
PPIH	ENSG00000171960	10465	0.0267475	5.7464e-11
HUWE1	ENSG00000086758	10075	0.00796158	5.76218e-11
CLIP3	ENSG00000105270	25999	0.0713366	5.77597e-11
JMJD8	ENSG00000161999	339123	0.103528	5.82349e-11
ALKBH4	ENSG00000160993	54784	0.0713051	5.89813e-11
GLUD1	ENSG00000148672	2746	0.146846	5.97015e-11
BRMS1	ENSG00000174744	25855	0.0798716	6.01955e-11
CYP2R1	ENSG00000186104	120227	0.131213	6.27284e-11
PSMA6	ENSG00000100902	5687	0.0647117	6.34474e-11
NSMCE3	ENSG00000185115	56160	0.155876	6.42139e-11
CKMT2-AS1	ENSG00000247572		0.151676	6.42139e-11
MRPS25	ENSG00000131368	64432	0.0369319	6.43155e-11
MARK4	ENSG00000007047	57787	0.163654	6.57337e-11
POMGNT2	ENSG00000144647	84892	0.122689	6.57337e-11
CMPK1	ENSG00000162368	51727	0.102111	6.58982e-11
OTUB1	ENSG00000167770	55611	-0.0131507	6.59239e-11
ZNF512B	ENSG00000196700	57473	0.149444	6.60759e-11
ATP5F1EP2	ENSG00000180389		0.158776	6.61757e-11
TRIR	ENSG00000123144	79002	0.318378	6.65343e-11
ZMYM4	ENSG00000146463	9202	0.0394091	6.70091e-11
UCK1	ENSG00000130717	83549	0.128072	6.84503e-11
CHCHD6	ENSG00000159685	84303	0.100463	6.91183e-11
RAPSN	ENSG00000165917	5913	0.242439	6.96184e-11
ZNF26	ENSG00000198393	7574	0.176768	6.96184e-11
CYFIP1	ENSG00000273749	23191	0.170904	6.96184e-11
KLHL5	ENSG00000109790	51088	0.166682	6.96184e-11
ACADL	ENSG00000115361	33	0.166122	6.96184e-11
KAZALD1	ENSG00000107821	81621	0.161492	6.96184e-11
CHKB	ENSG00000100288	1120	0.156251	6.96184e-11
MRPS23	ENSG00000181610	51649	-0.0459532	6.97249e-11
MRPL2	ENSG00000112651	51069	0.0761358	7.00754e-11
RXRA	ENSG00000186350	6256	0.171148	7.02082e-11
TNS2	ENSG00000111077	23371	0.160868	7.02082e-11
SLC2A8	ENSG00000136856	29988	0.150849	7.02082e-11
VANGL2	ENSG00000162738	57216	0.144959	7.02082e-11
VAC14	ENSG00000103043	55697	0.139322	7.02082e-11
CAB39	ENSG00000135932	51719	0.134632	7.02082e-11
PRRT2	ENSG00000167371	112476	0.131691	7.13281e-11
WIPI1	ENSG00000070540	55062	0.10855	7.13281e-11
HSD17B10	ENSG00000072506	3028	0.13346	7.27142e-11
GSK3A	ENSG00000105723	2931	0.134409	7.28709e-11
SCO1	ENSG00000133028	6341	0.054619	7.30385e-11
EHMT1	ENSG00000181090	79813	0.0166034	7.32757e-11
TMEM177	ENSG00000144120	80775	0.0837617	7.36545e-11
ARPP21	ENSG00000172995	10777	0.564204	7.38048e-11
CLIC1	ENSG00000213719	1192	0.300113	7.38165e-11
MTFR1L	ENSG00000117640	56181	0.0851224	7.4019e-11
AMOT	ENSG00000126016	154796	0.166781	7.64051e-11
HGSNAT	ENSG00000165102	138050	0.0982626	7.64051e-11
HPS1	ENSG00000107521	3257	0.123642	7.71896e-11
PEX16	ENSG00000121680	9409	0.0729579	7.79809e-11
DHX30	ENSG00000132153	22907	0.0437738	7.9434e-11
CNOT6	ENSG00000113300	57472	0.0819798	7.95891e-11
SRP68	ENSG00000167881	6730	0.0941212	8.01846e-11
SMCO4	ENSG00000166002	56935	0.11378	8.08921e-11
GTF2IRD2	ENSG00000196275	84163	0.163183	8.13497e-11
ZFYVE21	ENSG00000100711	79038	0.0920808	8.1586e-11
SYCE1L	ENSG00000205078	100130958	0.165038	8.22483e-11
PHB2	ENSG00000215021	11331	0.256194	8.2804e-11
CXXC1	ENSG00000154832	30827	0.0673192	8.3389e-11
GOLGA7	ENSG00000147533	51125	-0.0502327	8.46942e-11
ANKRD54	ENSG00000100124	129138	0.135126	8.50026e-11
DPF2	ENSG00000133884	5977	-0.0178615	8.72176e-11
MT-ND4	ENSG00000198886	4538	0.337363	8.73618e-11
LCMT1	ENSG00000205629	51451	0.0567138	8.80778e-11
CYC1	ENSG00000179091	1537	0.122512	8.87924e-11
ECH1	ENSG00000104823	1891	0.0783008	8.97219e-11
DGKZ	ENSG00000149091	8525	0.10685	8.97949e-11
SNAP47	ENSG00000143740	116841	-0.0535749	9.12512e-11
WDR18	ENSG00000065268	57418	0.0613635	9.1493e-11
CDC42SE1	ENSG00000197622	56882	0.0711161	9.51731e-11
GMFB	ENSG00000197045	2764	0.002418	9.59997e-11
ADRM1	ENSG00000130706	11047	0.132664	9.6449e-11
RBBP6	ENSG00000122257	5930	0.121297	9.71906e-11
GATA3	ENSG00000107485	2625	0.397153	9.73443e-11
VASP	ENSG00000125753	7408	0.140597	9.74977e-11
JOSD2	ENSG00000161677	126119	0.123981	9.88849e-11
DVL3	ENSG00000161202	1857	0.123225	9.88849e-11
SFRP1	ENSG00000104332	6422	0.285596	1.0082e-10
LYRM2	ENSG00000083099	57226	-0.00715443	1.01166e-10
SIMC1	ENSG00000170085	375484	0.158182	1.01374e-10
SDC1	ENSG00000115884	6382	0.146753	1.02524e-10
DDHD1	ENSG00000100523	80821	0.0606193	1.02569e-10
TNIP1	ENSG00000145901	10318	0.0934762	1.02774e-10
DCUN1D1	ENSG00000043093	54165	0.0140384	1.03033e-10
NELFB	ENSG00000188986	25920	0.109082	1.03687e-10
SEPT10	ENSG00000186522	151011	0.0690476	1.0479e-10
VARS	ENSG00000204394	7407	0.0776851	1.04963e-10
FAM219B	ENSG00000178761	57184	0.00734813	1.05137e-10
TMCC1	ENSG00000172765	23023	0.133384	1.06052e-10
ATMIN	ENSG00000166454	23300	0.104371	1.06052e-10
SLC35A4	ENSG00000176087	113829	-0.0581039	1.09591e-10
POMGNT1	ENSG00000085998	55624	0.0648946	1.09909e-10
ARAF	ENSG00000078061	369	0.0558236	1.10336e-10
MGAT1	ENSG00000131446	4245	0.028504	1.1152e-10
GTF2H5	ENSG00000272047	404672	0.117556	1.12306e-10
ZCCHC9	ENSG00000131732	84240	0.0200505	1.12516e-10
MTCH2	ENSG00000109919	23788	0.0574142	1.13873e-10
RWDD4	ENSG00000182552	201965	0.0716993	1.19723e-10
SEMA5A	ENSG00000112902	9037	0.172931	1.20099e-10
KCNQ1OT1	ENSG00000269821	10984	0.509033	1.20473e-10
MAT2A	ENSG00000168906	4144	0.1524	1.21216e-10
RTL8A	ENSG00000203950	26071	-0.0185587	1.22435e-10
PCSK7	ENSG00000160613	9159	0.0646463	1.22821e-10
AKAP17A	ENSG00000197976	8227	0.00534479	1.22959e-10
COMMD8	ENSG00000169019	54951	0.117873	1.24291e-10
ADAMTS6	ENSG00000049192	11174	0.307393	1.27046e-10
EIF2A	ENSG00000144895	83939	0.0885517	1.27229e-10
VGLL2	ENSG00000170162	245806	0.305164	1.27633e-10
TMEM88	ENSG00000167874	92162	0.250483	1.27633e-10
PAQR4	ENSG00000162073	124222	0.176959	1.27633e-10
ZEB1-AS1	ENSG00000237036		0.17582	1.27633e-10
TSHZ3	ENSG00000121297	57616	0.17028	1.27633e-10
SNCG	ENSG00000173267	6623	0.161568	1.27633e-10
SZRD1	ENSG00000055070	26099	-0.0465821	1.27732e-10
HDGFL2	ENSG00000167674	84717	0.0394381	1.28187e-10
CADM1	ENSG00000182985	23705	-1.04763	1.30272e-10
NAA38	ENSG00000183011	84316	0.199304	1.32085e-10
NUTM2A-AS1	ENSG00000223482		0.0839532	1.3266e-10
POM121	ENSG00000196313	9883	0.11446	1.33229e-10
UPF3A	ENSG00000169062	65110	0.142988	1.33929e-10
SUPT6H	ENSG00000109111	6830	0.130942	1.36115e-10
TMEM179B	ENSG00000185475	374395	0.0576737	1.37307e-10
TUBB6	ENSG00000176014	84617	0.177814	1.3781e-10
TSEN15	ENSG00000198860	116461	0.0204837	1.39446e-10
COX7A2	ENSG00000112695	1347	0.345513	1.41115e-10
CHMP2A	ENSG00000130724	27243	0.0135438	1.41394e-10
CHAF1A	ENSG00000167670	10036	0.179776	1.42427e-10
EGLN2	ENSG00000269858	112398	-0.0415456	1.4533e-10
SHOC2	ENSG00000108061	8036	0.116187	1.50883e-10
GBA2	ENSG00000070610	57704	0.145823	1.55433e-10
DBNDD1	ENSG00000003249	79007	0.141615	1.55433e-10
DST	ENSG00000151914	667	0.110101	1.58115e-10
LINC02001	ENSG00000267321		0.0771449	1.59511e-10
MRPS33	ENSG00000090263	51650	0.0656855	1.61501e-10
UBA1	ENSG00000130985	7317	0.035043	1.69861e-10
RAF1	ENSG00000132155	5894	-0.0904866	1.69921e-10
ZNF652	ENSG00000198740	22834	0.110358	1.73171e-10
VDAC1	ENSG00000213585	7416	0.179799	1.73738e-10
ZBTB44	ENSG00000196323	29068	0.00525216	1.75072e-10
NFIA	ENSG00000162599	4774	0.1978	1.76585e-10
FAM229B	ENSG00000203778	619208	0.00738636	1.82817e-10
SCRIB	ENSG00000180900	23513	0.333521	1.8311e-10
PEX26	ENSG00000215193	55670	0.0718974	1.83375e-10
CC2D2A	ENSG00000048342	57545	0.0761969	1.83767e-10
RHOQ	ENSG00000119729	23433	0.146729	1.84034e-10
MPHOSPH6	ENSG00000135698	10200	0.00539201	1.84946e-10
SERTAD2	ENSG00000179833	9792	0.092257	1.85594e-10
CLN6	ENSG00000128973	54982	0.0796918	1.85594e-10
RNASEH1	ENSG00000171865	246243	0.0595455	1.86475e-10
LMNA	ENSG00000160789	4000	0.295777	1.86917e-10
COA7	ENSG00000162377	65260	0.148553	1.88212e-10
GTF3C4	ENSG00000125484	9329	0.112	1.88212e-10
ANKS3	ENSG00000168096	124401	0.0817407	1.88491e-10
TFPT	ENSG00000105619	29844	0.109219	1.89147e-10
CCDC71	ENSG00000177352	64925	0.0833528	1.893e-10
SPATA33	ENSG00000167523	124045	0.0173497	1.89938e-10
NYNRIN	ENSG00000205978	57523	0.136365	1.90336e-10
C19orf25	ENSG00000119559	148223	0.0148969	1.91073e-10
PRPF38A	ENSG00000134748	84950	-0.019149	1.91511e-10
WDR70	ENSG00000082068	55100	-0.011073	1.9211e-10
HDGFL3	ENSG00000166503	50810	-0.0202249	1.92309e-10
MBOAT7	ENSG00000125505	79143	0.10158	1.92484e-10
SRRD	ENSG00000100104	402055	0.0950816	1.92484e-10
WDR82	ENSG00000164091	80335	0.122569	1.92501e-10
ADAM17	ENSG00000151694	6868	0.0576374	1.96023e-10
SEPHS2	ENSG00000179918	22928	-0.640507	1.98008e-10
MSN	ENSG00000147065	4478	0.0848865	2.01425e-10
SEMA3D	ENSG00000153993	223117	0.161176	2.14029e-10
HSBP1	ENSG00000230989	3281	0.371857	2.14158e-10
NCOA6	ENSG00000198646	23054	0.136517	2.16198e-10
TOP3A	ENSG00000177302	7156	0.130037	2.16198e-10
RNF220	ENSG00000187147	55182	0.132846	2.18719e-10
ST3GAL4	ENSG00000110080	6484	0.130665	2.18719e-10
TNIP2	ENSG00000168884	79155	0.0771703	2.18719e-10
ZNF397	ENSG00000186812	84307	0.0215089	2.19337e-10
TTC37	ENSG00000198677	9652	0.0240257	2.20602e-10
TXN2	ENSG00000100348	25828	0.114702	2.22872e-10
SF3B5	ENSG00000169976	83443	0.186542	2.23483e-10
BRWD1	ENSG00000185658	54014	0.00783986	2.25317e-10
MRPS14	ENSG00000120333	63931	-0.0263733	2.26549e-10
HCFC1R1	ENSG00000103145	54985	0.0544486	2.29127e-10
TIMM50	ENSG00000105197	92609	0.0714832	2.31831e-10
C11orf71	ENSG00000180425	54494	0.149438	2.3198e-10
TTN	ENSG00000155657	7273	1.08708	2.33279e-10
SOX8	ENSG00000005513	30812	0.199933	2.33279e-10
EYA2	ENSG00000064655	2139	0.198031	2.33279e-10
C1orf216	ENSG00000142686	127703	0.181272	2.33279e-10
LINC00869	ENSG00000277147		0.164391	2.33279e-10
CROCC	ENSG00000058453	9696	0.15611	2.33279e-10
OLFM2	ENSG00000105088	93145	0.153177	2.33279e-10
ZNF579	ENSG00000218891	163033	0.150648	2.33279e-10
DUSP15	ENSG00000149599	128853	0.134973	2.33279e-10
PTDSS2	ENSG00000174915	81490	0.126732	2.33279e-10
NECTIN3	ENSG00000177707	25945	0.129192	2.34372e-10
SLC16A9	ENSG00000165449	220963	0.0987324	2.34372e-10
RANGRF	ENSG00000108961	29098	0.0278484	2.36274e-10
JAGN1	ENSG00000171135	84522	-0.0150673	2.4242e-10
ERF	ENSG00000105722	2077	0.0573219	2.43068e-10
MIR181A1HG	ENSG00000229989		0.206515	2.49896e-10
GATD1	ENSG00000177225	347862	0.0604784	2.50049e-10
PDLIM2	ENSG00000120913	64236	0.0995656	2.51488e-10
GOSR2	ENSG00000108433	9570	0.0894953	2.51488e-10
ENOX2	ENSG00000165675	10495	0.163362	2.54049e-10
EBAG9	ENSG00000147654	9166	0.0980212	2.56678e-10
IFT43	ENSG00000119650	112752	0.0322541	2.6016e-10
CREM	ENSG00000095794	1390	-0.0599148	2.61405e-10
SART1	ENSG00000175467	9092	0.0404757	2.61958e-10
SSSCA1	ENSG00000173465	10534	-0.000994398	2.61958e-10
IDH1	ENSG00000138413	3417	0.0420242	2.66499e-10
PRKAG1	ENSG00000181929	5571	0.0330427	2.66718e-10
CDKN2AIPNL	ENSG00000237190	91368	-0.00378069	2.67719e-10
NRSN2	ENSG00000125841	80023	0.130818	2.68234e-10
HCCS	ENSG00000004961	3052	0.109207	2.71161e-10
BOC	ENSG00000144857	91653	0.155123	2.75328e-10
ADIPOR1	ENSG00000159346	51094	0.0591869	2.80709e-10
MRPS34	ENSG00000074071	65993	-0.000722518	2.80748e-10
FDPS	ENSG00000160752	2224	0.271524	2.81302e-10
ILKAP	ENSG00000132323	80895	-0.0167021	2.84752e-10
SLC35F6	ENSG00000213699	54978	0.123729	2.894e-10
VPS26B	ENSG00000151502	112936	0.111289	2.894e-10
GGA2	ENSG00000103365	23062	0.121362	2.90467e-10
REPS1	ENSG00000135597	85021	0.043994	2.92554e-10
EFNA5	ENSG00000184349	1946	0.0784322	3.01896e-10
C14orf132	ENSG00000227051	56967	0.0238533	3.09262e-10
SLC4A7	ENSG00000033867	9497	0.0263776	3.09917e-10
SMUG1	ENSG00000123415	23583	0.0212	3.09917e-10
CUL3	ENSG00000036257	8452	0.0386209	3.10104e-10
TMEM60	ENSG00000135211	85025	0.0636345	3.10794e-10
PEMT	ENSG00000133027	10400	0.0733519	3.13049e-10
TSTA3	ENSG00000104522	7264	0.0300178	3.18478e-10
KCNH2	ENSG00000055118	3757	0.0743192	3.19021e-10
NUDT22	ENSG00000149761	84304	0.117132	3.20481e-10
PCBP1	ENSG00000169564	5093	0.183132	3.22819e-10
TMEM259	ENSG00000182087	91304	0.0784047	3.23644e-10
C12orf75	ENSG00000235162	387882	0.142734	3.26621e-10
PSME3	ENSG00000131467	10197	0.0384417	3.29841e-10
DVL2	ENSG00000004975	1856	-0.033014	3.35149e-10
RUSC1	ENSG00000160753	23623	0.0976003	3.36603e-10
CARM1	ENSG00000142453	10498	0.132222	3.36717e-10
ACD	ENSG00000102977	65057	0.053804	3.3683e-10
PLEKHA8	ENSG00000106086	84725	0.0488114	3.36833e-10
PTP4A1	ENSG00000112245	7803	0.0061189	3.39247e-10
DHRS4L2	ENSG00000187630	317749	0.0748523	3.46653e-10
NUDT16	ENSG00000198585	131870	0.0860221	3.4671e-10
AEBP1	ENSG00000106624	165	0.111973	3.48182e-10
DOCK7	ENSG00000116641	85440	0.112198	3.48184e-10
METAP1D	ENSG00000172878	254042	0.105411	3.48184e-10
MN1	ENSG00000169184	4330	0.0999556	3.48184e-10
ATP2A2	ENSG00000174437	488	0.0781851	3.49798e-10
SDHC	ENSG00000143252	6391	0.0455172	3.58723e-10
CDT1	ENSG00000167513	81620	0.142908	3.74769e-10
CLCN5	ENSG00000171365	1184	0.175352	3.83528e-10
MED8	ENSG00000159479	112950	0.0541038	3.9027e-10
APOC1	ENSG00000130208	341	0.128126	3.90274e-10
ZNF467	ENSG00000181444	168544	0.150438	3.92488e-10
CREBBP	ENSG00000005339	1387	-0.0241887	3.96462e-10
MORC2	ENSG00000133422	22880	0.0967963	3.97043e-10
OGG1	ENSG00000114026	4968	0.0378688	4.0875e-10
NINJ1	ENSG00000131669	4814	0.0697884	4.1175e-10
EFNA3	ENSG00000143590	1944	0.103997	4.12506e-10
CHMP6	ENSG00000176108	79643	0.0164541	4.16322e-10
ATG10	ENSG00000152348	83734	0.129371	4.16862e-10
PITX3	ENSG00000107859	5309	0.219374	4.25088e-10
NECTIN1	ENSG00000110400	5818	0.147156	4.25088e-10
LINC01003	ENSG00000261455		0.138426	4.25088e-10
ATOH8	ENSG00000168874	84913	0.1366	4.25088e-10
SEMA6B	ENSG00000167680	10501	0.119143	4.27377e-10
NNT	ENSG00000112992	23530	0.092046	4.31359e-10
MRPL40	ENSG00000185608	64976	-0.00481916	4.35001e-10
TLK2	ENSG00000146872	11011	0.114346	4.35693e-10
DAPL1	ENSG00000163331	92196	-0.812877	4.37587e-10
SAV1	ENSG00000151748	60485	0.0816258	4.40069e-10
LINC01184	ENSG00000245937		0.0306934	4.4143e-10
SNHG10	ENSG00000247092		0.0401116	4.44488e-10
CEP350	ENSG00000135837	9857	0.043665	4.46093e-10
MZT1	ENSG00000204899	440145	0.0456634	4.48971e-10
IDS	ENSG00000010404	3423	0.115515	4.50009e-10
ARL16	ENSG00000214087	339231	0.0269379	4.51954e-10
GLI3	ENSG00000106571	2737	0.0949764	4.62601e-10
PTPN4	ENSG00000088179	5775	0.0308866	4.62601e-10
ZFYVE16	ENSG00000039319	9765	-0.0041015	4.64115e-10
NMRAL1	ENSG00000153406	57407	0.0812326	4.67529e-10
BAG6	ENSG00000204463	7917	-0.0570749	4.7019e-10
INTS10	ENSG00000104613	55174	0.0523043	4.72361e-10
FKBP1B	ENSG00000119782	2281	0.145335	4.76705e-10
THOC5	ENSG00000100296	8563	0.106183	5.03135e-10
LAMTOR3	ENSG00000109270	8649	-0.0361609	5.03667e-10
MEF2C	ENSG00000081189	4208	0.56986	5.06438e-10
NME3	ENSG00000103024	4832	0.0591189	5.06919e-10
GLMP	ENSG00000198715	112770	0.129945	5.09971e-10
NINL	ENSG00000101004	22981	0.0579003	5.14103e-10
USP9X	ENSG00000124486	8239	0.113477	5.15792e-10
LPCAT4	ENSG00000176454	254531	0.0808137	5.19674e-10
THAP9-AS1	ENSG00000251022		0.0620001	5.23711e-10
NKAPD1	ENSG00000150776	55216	0.045353	5.30007e-10
C1orf123	ENSG00000162384	54987	-0.0574677	5.3642e-10
COASY	ENSG00000068120	80347	0.000757053	5.43341e-10
INPPL1	ENSG00000165458	3636	0.0580992	5.48175e-10
METTL26	ENSG00000130731	84326	0.0383801	5.50115e-10
UBE2Z	ENSG00000159202	65264	0.093628	5.50777e-10
PPP2CB	ENSG00000104695	5516	0.0466941	5.53337e-10
EIF2AK4	ENSG00000128829	440275	0.00803904	5.57388e-10
FNDC3A	ENSG00000102531	22862	-0.0578625	5.58836e-10
ITM2B	ENSG00000136156	9445	-0.857802	5.61187e-10
GPR161	ENSG00000143147	23432	0.0506901	5.62259e-10
RPP30	ENSG00000148688	10556	0.059728	5.67158e-10
YIPF2	ENSG00000130733	78992	0.048133	5.96102e-10
DGCR8	ENSG00000128191	54487	0.0518338	6.07823e-10
ARV1	ENSG00000173409	64801	0.128315	6.13946e-10
DTX3	ENSG00000178498	196403	0.0169436	6.18638e-10
POLR2F	ENSG00000100142	5435	0.156582	6.1964e-10
RUNX1T1	ENSG00000079102	862	0.136557	6.27731e-10
PURA	ENSG00000185129	5813	0.108198	6.27731e-10
PLAGL2	ENSG00000126003	5326	0.102526	6.27731e-10
TM7SF3	ENSG00000064115	51768	0.0890766	6.27731e-10
LSM2	ENSG00000204392	57819	0.176184	6.3093e-10
BTBD7	ENSG00000011114	55727	-0.020095	6.41995e-10
CMAS	ENSG00000111726	55907	0.00234824	6.47499e-10
TRAF7	ENSG00000131653	84231	-0.0633935	6.57173e-10
FAM53C	ENSG00000120709	51307	0.0361008	6.61393e-10
NGRN	ENSG00000182768	51335	0.106436	6.80978e-10
SLC38A2	ENSG00000134294	54407	0.0847607	6.81287e-10
YIF1B	ENSG00000167645	90522	0.0893573	6.91869e-10
ACAP3	ENSG00000131584	116983	0.166722	7.0214e-10
KMT2A	ENSG00000118058	4297	-0.0186024	7.06336e-10
TMEM184B	ENSG00000198792	25829	0.118094	7.18462e-10
TAF12	ENSG00000120656	6883	0.0410489	7.20175e-10
ABCE1	ENSG00000164163	6059	-0.0838982	7.21174e-10
ENDOV	ENSG00000173818	284131	0.0262239	7.23081e-10
TIMM29	ENSG00000142444	90580	0.105689	7.27475e-10
ANKRD40	ENSG00000154945	91369	0.0835762	7.27475e-10
BMP5	ENSG00000112175	653	0.199592	7.3053e-10
U2AF1L4	ENSG00000161265	199746	0.102342	7.35108e-10
PRKACA	ENSG00000072062	5566	0.108353	7.4282e-10
MAP2K2	ENSG00000126934	5605	0.0930411	7.4282e-10
MYBL2	ENSG00000101057	4605	0.199558	7.48228e-10
ARIH1	ENSG00000166233	25820	0.0640203	7.57226e-10
INPP4B	ENSG00000109452	8821	0.157451	7.57233e-10
ZNF821	ENSG00000102984	55565	0.105113	7.59651e-10
MEIS3	ENSG00000105419	56917	0.197112	7.66343e-10
EFHD1	ENSG00000115468	80303	0.171998	7.66343e-10
VEGFB	ENSG00000173511	7423	0.143732	7.66343e-10
CUEDC2	ENSG00000107874	79004	0.0452645	7.71446e-10
HSPB2	ENSG00000170276	3316	0.363368	7.72303e-10
FLNC	ENSG00000128591	2318	0.211485	7.72303e-10
ZSCAN26	ENSG00000197062	7741	0.169819	7.72303e-10
EBF3	ENSG00000108001	253738	0.161524	7.72303e-10
MLLT6	ENSG00000275023	4302	0.144458	7.72303e-10
REEP2	ENSG00000132563	51308	0.137117	7.72303e-10
MLYCD	ENSG00000103150	23417	0.124402	7.72303e-10
MAFG-DT	ENSG00000265688		0.117784	7.75554e-10
PIM3	ENSG00000198355	415116	0.15398	7.75561e-10
B4GALT2	ENSG00000117411	8704	0.135828	7.75561e-10
IQSEC1	ENSG00000144711	9922	0.134957	7.75561e-10
KIAA2013	ENSG00000116685	90231	0.12715	7.75561e-10
BPHL	ENSG00000137274	670	0.0259156	7.83111e-10
ABRACL	ENSG00000146386	58527	0.028696	8.07537e-10
FPGS	ENSG00000136877	2356	0.0688326	8.14259e-10
COX14	ENSG00000178449	84987	0.00626118	8.19623e-10
TNNT2	ENSG00000118194	7139	0.55551	8.37276e-10
UQCRC1	ENSG00000010256	7384	-0.00801205	8.38076e-10
MET	ENSG00000105976	4233	0.17952	8.53487e-10
DGUOK	ENSG00000114956	1716	0.201036	8.60066e-10
TTC3	ENSG00000182670	7267	0.350665	8.64001e-10
SQSTM1	ENSG00000161011	8878	0.00403844	8.6475e-10
COPA	ENSG00000122218	1314	-0.0254056	8.94194e-10
PKD1	ENSG00000008710	5310	0.123942	9.00517e-10
DPM2	ENSG00000136908	8818	-0.0738885	9.08089e-10
RMI2	ENSG00000175643	116028	0.106296	9.10222e-10
BUD23	ENSG00000071462	114049	0.0462141	9.19632e-10
VSIG10	ENSG00000176834	54621	0.120874	9.20028e-10
SMO	ENSG00000128602	6608	0.0876834	9.20028e-10
UCHL3	ENSG00000118939	7347	-0.0149027	9.24904e-10
GPI	ENSG00000105220	2821	0.00919902	9.37214e-10
AHDC1	ENSG00000126705	27245	0.0393671	9.38262e-10
ZNF48	ENSG00000180035	197407	0.113978	9.39952e-10
SF3A1	ENSG00000099995	10291	-0.049955	9.41657e-10
TFDP1	ENSG00000198176	7027	0.108017	9.45268e-10
RBM17	ENSG00000134453	84991	0.0926327	9.50749e-10
NDUFAF4	ENSG00000123545	29078	0.0699508	9.58518e-10
RALGAPA1	ENSG00000174373	253959	0.0351914	9.64803e-10
ZNF516	ENSG00000101493	9658	-0.0711832	9.69446e-10
IDI1	ENSG00000067064	3422	0.23101	9.71092e-10
ST6GALNAC5	ENSG00000117069	81849	0.177551	9.7408e-10
TMEM218	ENSG00000150433	219854	0.0452237	9.82903e-10
ZDHHC16	ENSG00000171307	84287	0.0830722	9.84011e-10
CS	ENSG00000062485	1431	0.0343445	9.84847e-10
FUBP3	ENSG00000107164	8939	0.0691133	9.92076e-10
IRF3	ENSG00000126456	3661	0.0626628	1.00178e-09
ZNF302	ENSG00000089335	55900	-0.0226378	1.00501e-09
LSM4	ENSG00000130520	25804	0.308959	1.01003e-09
CNPY3	ENSG00000137161	10695	-0.0590877	1.02008e-09
POLR1C	ENSG00000171453	9533	0.0163078	1.0201e-09
MT-CYB	ENSG00000198727	4519	0.311984	1.02851e-09
SEC61G	ENSG00000132432	23480	0.343148	1.02859e-09
STX5	ENSG00000162236	6811	0.0160896	1.04418e-09
TLN2	ENSG00000171914	83660	0.0704449	1.04566e-09
CORO1C	ENSG00000110880	23603	0.0438292	1.0489e-09
NUDT1	ENSG00000106268	4521	0.00307864	1.05864e-09
COX5B	ENSG00000135940	1329	0.359692	1.06963e-09
SNN	ENSG00000184602	8303	-0.0217619	1.07189e-09
JPX	ENSG00000225470		-0.0188654	1.08381e-09
MBTPS1	ENSG00000140943	8720	0.0122023	1.10947e-09
ETFA	ENSG00000140374	2108	0.0492991	1.11731e-09
RNF187	ENSG00000168159	149603	0.0876504	1.12796e-09
LEMD2	ENSG00000161904	221496	0.0577256	1.12796e-09
SAMM50	ENSG00000100347	25813	0.00694084	1.13338e-09
PHPT1	ENSG00000054148	29085	0.212637	1.15363e-09
RASSF8-AS1	ENSG00000246695		0.151262	1.1644e-09
TTC19	ENSG00000011295	54902	-0.0233578	1.19875e-09
TCF7L1	ENSG00000152284	83439	0.00344379	1.21177e-09
HEXA	ENSG00000213614	3073	-0.0301115	1.21177e-09
ATM	ENSG00000149311	472	0.0239181	1.21374e-09
CENPH	ENSG00000153044	64946	0.109596	1.21405e-09
H2AFJ	ENSG00000246705	55766	0.0356687	1.22907e-09
MTMR9	ENSG00000104643	66036	0.114061	1.23478e-09
DNAH14	ENSG00000185842	127602	0.0422825	1.25118e-09
SIAH1	ENSG00000196470	6477	-0.0475755	1.25476e-09
AGBL5	ENSG00000084693	60509	0.06158	1.26261e-09
PLCE1	ENSG00000138193	51196	0.147096	1.26666e-09
LRRC58	ENSG00000163428	116064	0.0541812	1.26715e-09
HEBP1	ENSG00000013583	50865	0.074104	1.28659e-09
RHOG	ENSG00000177105	391	0.0540065	1.29448e-09
ZDHHC20	ENSG00000180776	253832	0.101312	1.29597e-09
MARK2	ENSG00000072518	2011	0.0818055	1.29597e-09
ZNF768	ENSG00000169957	79724	0.0784517	1.29597e-09
BCKDK	ENSG00000103507	10295	0.0351111	1.30024e-09
MAN2A1	ENSG00000112893	4124	0.0977737	1.31889e-09
ARFIP2	ENSG00000132254	23647	0.0204485	1.34057e-09
GALNT1	ENSG00000141429	2589	0.068077	1.34425e-09
ZC3H6	ENSG00000188177	376940	0.0799696	1.34587e-09
ELK1	ENSG00000126767	2002	0.109119	1.34651e-09
FEM1A	ENSG00000141965	55527	0.0455452	1.34651e-09
METAP2	ENSG00000111142	10988	0.117861	1.34772e-09
CDO1	ENSG00000129596	1036	0.12507	1.3622e-09
RRS1	ENSG00000179041	23212	0.0778961	1.36421e-09
NFATC3	ENSG00000072736	4775	0.0091121	1.36421e-09
MGAT2	ENSG00000168282	4247	-0.0217125	1.36967e-09
GPSM3	ENSG00000213654	63940	0.146329	1.37012e-09
STIM2	ENSG00000109689	57620	0.0819682	1.37264e-09
C14orf119	ENSG00000179933	55017	0.0612134	1.37337e-09
IFT57	ENSG00000114446	55081	-0.0723395	1.38285e-09
RFXAP	ENSG00000133111	5994	0.145786	1.38655e-09
PDSS1	ENSG00000148459	23590	0.153324	1.399e-09
TBX15	ENSG00000092607	6913	0.147127	1.399e-09
NKD2	ENSG00000145506	85409	0.145043	1.399e-09
PAGR1	ENSG00000280789	79447	0.133968	1.399e-09
SRGAP2	ENSG00000266028	23380	0.12677	1.399e-09
DHX32	ENSG00000089876	55760	0.136206	1.40316e-09
PREP	ENSG00000085377	5550	0.131179	1.40316e-09
TBC1D10B	ENSG00000169221	26000	0.116904	1.40316e-09
SNX17	ENSG00000115234	9784	-0.0545592	1.4067e-09
ZNF785	ENSG00000197162	146540	0.0234984	1.4091e-09
VPS26C	ENSG00000157538	10311	0.06729	1.42775e-09
MLF1	ENSG00000178053	4291	0.0375308	1.43336e-09
LBHD1	ENSG00000162194	79081	-0.587556	1.43441e-09
EP400	ENSG00000183495	57634	0.0444508	1.45218e-09
RPL11	ENSG00000142676	6135	0.180537	1.46154e-09
WSB1	ENSG00000109046	26118	-0.757831	1.47219e-09
ARL2	ENSG00000213465	402	0.0461559	1.5328e-09
PTPN9	ENSG00000169410	5780	0.0829575	1.55365e-09
AGO1	ENSG00000092847	26523	0.147177	1.5675e-09
ODF2L	ENSG00000122417	57489	-0.0085162	1.57266e-09
DFFA	ENSG00000160049	1676	-0.0357236	1.59438e-09
RPL3	ENSG00000100316	6122	0.189848	1.59491e-09
PTPN11	ENSG00000179295	5781	-0.0417348	1.61601e-09
SETD5	ENSG00000168137	55209	-0.00773062	1.63519e-09
DNPH1	ENSG00000112667	10591	0.0394478	1.64621e-09
CARS2	ENSG00000134905	79587	0.0904518	1.65833e-09
SRSF4	ENSG00000116350	6429	-0.0697534	1.6686e-09
GNPNAT1	ENSG00000100522	64841	0.0964634	1.67608e-09
ZNF609	ENSG00000180357	23060	0.0964494	1.67608e-09
WLS	ENSG00000116729	79971	0.144512	1.68627e-09
NUDT5	ENSG00000165609	11164	-0.0234305	1.69402e-09
HMGCS1	ENSG00000112972	3157	-0.0050858	1.69682e-09
AUTS2	ENSG00000158321	26053	0.0267529	1.70563e-09
MTERF2	ENSG00000120832	80298	0.0106038	1.71812e-09
LRRN1	ENSG00000175928	57633	0.273821	1.74957e-09
KCTD5	ENSG00000167977	54442	0.100885	1.75123e-09
REXO4	ENSG00000148300	57109	-0.088673	1.76622e-09
RPS9	ENSG00000170889	6203	0.19925	1.79131e-09
FAM122A	ENSG00000187866	116224	0.0848225	1.79449e-09
TARBP2	ENSG00000139546	6895	0.0332074	1.81073e-09
TGFBR1	ENSG00000106799	7046	0.0712676	1.82311e-09
NUP153	ENSG00000124789	9972	0.0810204	1.82923e-09
NAV1	ENSG00000134369	89796	0.061257	1.82923e-09
CDC34	ENSG00000099804	997	0.0508591	1.84153e-09
ISCA2	ENSG00000165898	122961	-0.010882	1.86407e-09
CAPG	ENSG00000042493	822	0.106212	1.87033e-09
TMX1	ENSG00000139921	81542	0.00243088	1.87516e-09
GNAQ	ENSG00000156052	2776	0.0342288	1.88211e-09
NXT2	ENSG00000101888	55916	0.0670634	1.88257e-09
HSCB	ENSG00000100209	150274	0.0412113	1.88257e-09
LENG8	ENSG00000167615	114823	0.0356745	1.88257e-09
ACTN4	ENSG00000130402	81	-0.079243	1.89636e-09
RNASEH2A	ENSG00000104889	10535	0.105559	1.90783e-09
SOBP	ENSG00000112320	55084	0.095351	1.90783e-09
TMX4	ENSG00000125827	56255	0.105265	1.91646e-09
DACT3	ENSG00000197380	147906	0.112611	1.93327e-09
PIMREG	ENSG00000129195	54478	0.184095	1.93769e-09
TPT1-AS1	ENSG00000170919		0.0136972	1.93907e-09
MSMO1	ENSG00000052802	6307	0.0373153	1.9512e-09
DDAH1	ENSG00000153904	23576	0.132428	1.95463e-09
NT5C	ENSG00000125458	30833	-0.00259139	1.96774e-09
CIC	ENSG00000079432	23152	0.100679	1.99805e-09
ASNSD1	ENSG00000138381	110599588	0.0764818	2.00188e-09
KLF3	ENSG00000109787	51274	0.0742229	2.01633e-09
NIPA2	ENSG00000140157	81614	0.0313335	2.01722e-09
DTD2	ENSG00000129480	112487	0.110576	2.02011e-09
STT3B	ENSG00000163527	201595	0.0466515	2.04153e-09
GNPAT	ENSG00000116906	8443	-0.0191474	2.0437e-09
TTC9C	ENSG00000162222	283237	0.0124474	2.06412e-09
NDUFB8	ENSG00000166136	4714	0.271913	2.06614e-09
MRTO4	ENSG00000053372	51154	0.0551621	2.06712e-09
NDUFA8	ENSG00000119421	4702	-0.0143278	2.06725e-09
KRAS	ENSG00000133703	3845	-0.0282911	2.08332e-09
SRRM2	ENSG00000167978	23524	0.240093	2.08477e-09
FAM171A1	ENSG00000148468	221061	0.0229749	2.09753e-09
TPX2	ENSG00000088325	22974	0.1755	2.11177e-09
NBEAL1	ENSG00000144426	65065	0.173701	2.1278e-09
DLEU1	ENSG00000176124	10301	0.12962	2.1486e-09
AURKB	ENSG00000178999	9212	0.190992	2.15173e-09
MLLT3	ENSG00000171843	4300	0.268229	2.16568e-09
EIF5A	ENSG00000132507	1984	0.405529	2.18384e-09
YPEL1	ENSG00000100027	29799	0.149941	2.19338e-09
GORASP2	ENSG00000115806	26003	-0.0323708	2.19479e-09
NSD3	ENSG00000147548	54904	-0.00191989	2.23647e-09
UBE2D1	ENSG00000072401	7321	-0.00925476	2.26175e-09
EIF1AD	ENSG00000175376	84285	0.0959963	2.26228e-09
DYM	ENSG00000141627	54808	0.0766701	2.27758e-09
SOS1	ENSG00000115904	6654	0.123995	2.30633e-09
SPAG9	ENSG00000008294	9043	-0.0623655	2.31327e-09
LRRN3	ENSG00000173114	54674	0.134527	2.33034e-09
COX18	ENSG00000163626	285521	0.110453	2.33034e-09
PURB	ENSG00000146676	5814	0.0473259	2.3321e-09
DBF4	ENSG00000006634	10926	0.0379691	2.34199e-09
ELMOD3	ENSG00000115459	84173	-0.0159897	2.34239e-09
DMAC1	ENSG00000137038	90871	0.0701273	2.36324e-09
SKIL	ENSG00000136603	6498	-0.0173903	2.37318e-09
ZNF121	ENSG00000197961	7675	0.0414425	2.37499e-09
CYSTM1	ENSG00000120306	84418	0.0310964	2.37624e-09
MSRB1	ENSG00000198736	51734	-0.0355751	2.37737e-09
TANC2	ENSG00000170921	26115	0.0873328	2.38181e-09
MARVELD1	ENSG00000155254	83742	0.0570895	2.38181e-09
TBC1D20	ENSG00000125875	128637	0.0752774	2.38661e-09
NABP2	ENSG00000139579	79035	-0.0383091	2.44212e-09
CYP20A1	ENSG00000119004	57404	0.0129377	2.45643e-09
MAPKAP1	ENSG00000119487	79109	0.0181003	2.48032e-09
IQGAP2	ENSG00000145703	10788	0.207838	2.50117e-09
PAN3	ENSG00000152520	255967	0.0260593	2.50576e-09
BMPR1B	ENSG00000138696	658	0.165009	2.52687e-09
ESRRA	ENSG00000173153	2101	0.111672	2.52687e-09
FAM110A	ENSG00000125898	83541	0.156114	2.52689e-09
ANKRD36B	ENSG00000196912	57730	0.144492	2.52689e-09
P3H3	ENSG00000110811	10536	0.14247	2.52689e-09
RASSF3	ENSG00000153179	283349	0.133067	2.52689e-09
SELENON	ENSG00000162430	57190	0.130025	2.52689e-09
WIPF1	ENSG00000115935	7456	0.111499	2.52689e-09
SLFN5	ENSG00000166750	162394	0.170553	2.53106e-09
LYPD6B	ENSG00000150556	130576	0.152498	2.53106e-09
ADAM19	ENSG00000135074	8728	0.13542	2.53106e-09
SH3BGR	ENSG00000185437	6450	0.130472	2.53106e-09
MSRA	ENSG00000175806	4482	0.128441	2.53106e-09
ZNF672	ENSG00000171161	79894	0.125592	2.53106e-09
GPSM1	ENSG00000160360	26086	0.117092	2.53106e-09
GMPPB	ENSG00000173540	29925	0.106679	2.53106e-09
FBXL17	ENSG00000145743	64839	0.0954417	2.53106e-09
TMEM97	ENSG00000109084	27346	0.0864561	2.5491e-09
PCLAF	ENSG00000166803	9768	0.460748	2.55598e-09
SLC39A7	ENSG00000112473	7922	-0.0309379	2.56825e-09
ADNP	ENSG00000101126	23394	0.0231476	2.60004e-09
TIMM17A	ENSG00000134375	10440	-0.0284761	2.60205e-09
NORAD	ENSG00000260032		0.0524483	2.60764e-09
RITA1	ENSG00000139405	84934	0.0538034	2.64215e-09
ST5	ENSG00000166444	6764	0.0834777	2.64301e-09
PDS5A	ENSG00000121892	23244	0.00422558	2.66557e-09
GPX8	ENSG00000164294	493869	-0.0486672	2.67838e-09
SLC35B1	ENSG00000121073	10237	0.011742	2.70445e-09
TMED3	ENSG00000166557	23423	0.0176744	2.70748e-09
LDOC1	ENSG00000182195	23641	-0.0455752	2.71997e-09
TNIK	ENSG00000154310	23043	0.144186	2.75343e-09
E2F6	ENSG00000169016	1876	-0.0118024	2.83529e-09
HIP1	ENSG00000127946	3092	0.0725651	2.84378e-09
NOL4L	ENSG00000197183	140688	-0.0257728	2.85157e-09
EIF4E2	ENSG00000135930	9470	0.056276	2.86026e-09
RNF24	ENSG00000101236	11237	-0.0244782	2.86758e-09
VIM	ENSG00000026025	7431	0.506271	2.87383e-09
FXYD1	ENSG00000266964	5348	0.0956173	2.8853e-09
MLF2	ENSG00000089693	8079	0.260021	2.92632e-09
TMEM14B	ENSG00000137210	81853	0.0955738	2.93295e-09
GIT2	ENSG00000139436	9815	0.0932159	2.97836e-09
SH3GLB2	ENSG00000148341	56904	0.0736081	2.97836e-09
HIST2H2BE	ENSG00000184678	8349	-1.05178	3.00826e-09
ZNF704	ENSG00000164684	619279	0.0925716	3.01291e-09
DRG1	ENSG00000185721	4733	-0.0111323	3.04869e-09
DTD1	ENSG00000125821	92675	-0.0027928	3.05999e-09
ABAT	ENSG00000183044	18	0.11082	3.07372e-09
TSC1	ENSG00000165699	7248	0.0331381	3.08083e-09
INO80E	ENSG00000169592	283899	0.0333968	3.08741e-09
CBX5	ENSG00000094916	23468	0.234364	3.11631e-09
ZNF195	ENSG00000005801	7748	0.00100233	3.11638e-09
ZNF280D	ENSG00000137871	54816	0.000203906	3.13197e-09
KDM3B	ENSG00000120733	51780	0.0596616	3.17002e-09
ANKRD39	ENSG00000213337	51239	0.0387962	3.17002e-09
BAP1	ENSG00000163930	8314	0.0787473	3.19894e-09
MAP2K4	ENSG00000065559	6416	0.0836215	3.19896e-09
UBFD1	ENSG00000103353	56061	0.0783055	3.19896e-09
ZC3H7B	ENSG00000100403	23264	0.0747649	3.23088e-09
TMEM9B	ENSG00000175348	56674	-0.0623243	3.25529e-09
EYA3	ENSG00000158161	2140	-0.0249763	3.26173e-09
ZFP91	ENSG00000186660	80829	0.0454951	3.26343e-09
CLEC11A	ENSG00000105472	6320	0.0198401	3.38717e-09
GOLT1B	ENSG00000111711	51026	-0.0355323	3.43943e-09
NUBP2	ENSG00000095906	10101	-0.00587718	3.44754e-09
CYB5R3	ENSG00000100243	1727	-0.0713013	3.50749e-09
C17orf49	ENSG00000258315	124944	0.110339	3.52809e-09
PFDN6	ENSG00000204220	10471	-0.00781747	3.53478e-09
PIR	ENSG00000087842	8544	0.106387	3.606e-09
UBQLN4	ENSG00000160803	56893	0.0898658	3.606e-09
MPC2	ENSG00000143158	25874	-0.0142728	3.61008e-09
TIMM22	ENSG00000177370	29928	0.00547003	3.61269e-09
RNF4	ENSG00000063978	6047	0.0548508	3.64315e-09
APOO	ENSG00000184831	79135	0.0997129	3.69215e-09
MGRN1	ENSG00000102858	23295	0.0526436	3.70436e-09
RPL19	ENSG00000108298	6143	0.160679	3.75504e-09
EZH2	ENSG00000106462	2146	0.0639275	3.80773e-09
CEBPZ	ENSG00000115816	10153	-0.0836423	3.82483e-09
SPTBN1	ENSG00000115306	6711	0.0397621	3.84234e-09
SAR1B	ENSG00000152700	51128	0.0432359	3.84459e-09
UBR5	ENSG00000104517	51366	0.0139288	3.88787e-09
LRIG3	ENSG00000139263	121227	0.135162	3.90785e-09
MIB2	ENSG00000197530	142678	0.0833856	3.94806e-09
SLF2	ENSG00000119906	55719	0.0764903	3.99186e-09
SMC6	ENSG00000163029	79677	0.0679106	4.01143e-09
CDV3	ENSG00000091527	55573	0.084401	4.05458e-09
UBAC1	ENSG00000130560	10422	0.0633993	4.05458e-09
ZMAT3	ENSG00000172667	64393	0.148523	4.08366e-09
LINC01089	ENSG00000212694		0.0760039	4.09411e-09
RAB11FIP2	ENSG00000107560	22841	0.0669764	4.11299e-09
PSMD11	ENSG00000108671	5717	-0.04133	4.16265e-09
NCOR2	ENSG00000196498	9612	0.072636	4.17431e-09
GOLGA3	ENSG00000090615	2802	0.0658508	4.17431e-09
SLC1A5	ENSG00000105281	6510	0.0845976	4.17724e-09
DHX33	ENSG00000005100	56919	0.056219	4.17929e-09
DCTN4	ENSG00000132912	51164	-0.0155728	4.17929e-09
BBIP1	ENSG00000214413	92482	0.0177989	4.18336e-09
TMEM251	ENSG00000153485	26175	-0.0342529	4.19459e-09
SLC36A4	ENSG00000180773	120103	0.041326	4.22957e-09
KATNB1	ENSG00000140854	10300	0.0496545	4.25603e-09
ACO2	ENSG00000100412	50	-0.034793	4.2932e-09
C3orf14	ENSG00000114405	57415	0.0374874	4.29809e-09
RBM23	ENSG00000100461	55147	-0.0540611	4.30757e-09
TP53BP2	ENSG00000143514	7159	0.0559338	4.33931e-09
TNPO2	ENSG00000105576	30000	0.0506214	4.33931e-09
DNAJC2	ENSG00000105821	27000	0.0235227	4.35973e-09
SNHG8	ENSG00000269893		0.162762	4.37524e-09
GGA1	ENSG00000100083	26088	-0.0366647	4.40299e-09
PRKD3	ENSG00000115825	23683	-0.0308064	4.45769e-09
C11orf68	ENSG00000175573	83638	0.145687	4.4986e-09
LRPPRC	ENSG00000138095	10128	-0.0621128	4.51784e-09
MTDH	ENSG00000147649	92140	0.136195	4.53054e-09
WBP2	ENSG00000132471	23558	0.0444108	4.53638e-09
MYOG	ENSG00000122180	4656	1.29371	4.55104e-09
RXRG	ENSG00000143171	6258	0.22775	4.55104e-09
ITGA5	ENSG00000161638	3678	0.134219	4.55104e-09
HOXD-AS2	ENSG00000237380		0.124892	4.55104e-09
TMEM121	ENSG00000184986	80757	0.121793	4.55104e-09
SERTAD4-AS1	ENSG00000203706		0.118858	4.55104e-09
HABP4	ENSG00000130956	22927	0.112334	4.55104e-09
NEK5	ENSG00000197168	341676	0.111416	4.55104e-09
KREMEN1	ENSG00000183762	83999	0.149817	4.55127e-09
ACOT2	ENSG00000119673	10965	0.118752	4.55212e-09
ATAD3B	ENSG00000160072	83858	0.118454	4.55212e-09
FAM45A	ENSG00000119979	404636	-0.0105105	4.82889e-09
XPOT	ENSG00000184575	11260	0.0776428	4.88547e-09
LSM3	ENSG00000170860	27258	0.221978	4.93592e-09
C6orf203	ENSG00000130349	51250	0.0417726	4.94123e-09
COL12A1	ENSG00000111799	1303	0.131309	4.95166e-09
SUGP2	ENSG00000064607	10147	0.0161734	4.97463e-09
RANBP1	ENSG00000099901	5902	0.409602	5.00629e-09
TIMM8A	ENSG00000126953	1678	0.0605717	5.01874e-09
WDR1	ENSG00000071127	9948	-0.0572704	5.04359e-09
SMG6	ENSG00000070366	23293	0.031899	5.07734e-09
EFEMP2	ENSG00000172638	30008	-0.103288	5.12709e-09
TNPO1	ENSG00000083312	3842	-0.0501838	5.1338e-09
PPP1R7	ENSG00000115685	5510	-0.00157035	5.14746e-09
JAM2	ENSG00000154721	58494	0.114306	5.1645e-09
PACS2	ENSG00000179364	23241	0.0812315	5.1645e-09
SLAIN2	ENSG00000109171	57606	0.0520476	5.17062e-09
CAPRIN1	ENSG00000135387	4076	-0.0561262	5.21202e-09
TCERG1	ENSG00000113649	10915	0.0147601	5.24544e-09
KCMF1	ENSG00000176407	56888	-0.0279568	5.26451e-09
KIF1C	ENSG00000129250	10749	0.0825308	5.27424e-09
NPRL3	ENSG00000103148	8131	0.0264673	5.28411e-09
MAP4K5	ENSG00000012983	11183	0.0112986	5.37556e-09
TMEM11	ENSG00000178307	8834	-0.101784	5.4389e-09
B3GAT3	ENSG00000149541	26229	0.0257691	5.5707e-09
TSC2	ENSG00000103197	7249	-0.0236411	5.61099e-09
SLC8A1	ENSG00000183023	6546	0.0749169	5.62893e-09
USP34	ENSG00000115464	9736	-0.0565041	5.64105e-09
WDR59	ENSG00000103091	79726	0.0602267	5.64781e-09
NUTF2	ENSG00000102898	10204	0.0975148	5.6597e-09
IST1	ENSG00000182149	9798	-0.162145	5.67372e-09
ZNF576	ENSG00000124444	79177	0.0452423	5.67434e-09
SLC4A2	ENSG00000164889	6522	0.0472281	5.70401e-09
KANSL1	ENSG00000120071	284058	0.0539822	5.76675e-09
ETF1	ENSG00000120705	2107	-0.0250338	5.85889e-09
PDGFRB	ENSG00000113721	5159	0.144663	5.88155e-09
URI1	ENSG00000105176	8725	-9.23803e-05	5.96471e-09
MEGF10	ENSG00000145794	84466	0.162837	6.01089e-09
PIAS1	ENSG00000033800	8554	-0.0304082	6.02772e-09
FAM96B	ENSG00000166595	51647	0.0951001	6.10248e-09
[truncated: 5,923 more rows]

## Sheet: Cluster 3
Gene	ENSEMBL	EntrezGene	LogFC	pVal
CCSER1	ENSG00000184305	401145	-0.896183	8.89383e-17
CBS	ENSG00000160200	102724560	-1.00367	2.54568e-16
SERF2	ENSG00000140264	10169	0.996522	3.23397e-15
GPX3	ENSG00000211445	2878	2.2872	1.15115e-14
S100A4	ENSG00000196154	6275	1.98789	6.16547e-14
FRG1BP			-0.563906	8.83562e-14
SERINC5	ENSG00000164300	256987	1.5142	1.32564e-13
PDLIM2	ENSG00000120913	64236	1.55363	1.56409e-13
ANXA1	ENSG00000135046	301	2.28696	5.23363e-13
UNC119	ENSG00000109103	9094	1.11755	1.55156e-12
NUCKS1	ENSG00000069275	64710	-0.928608	3.15931e-12
TYRO3	ENSG00000092445	7301	1.22455	3.18793e-12
FTH1	ENSG00000167996	2495	0.758865	4.05592e-12
AIF1	ENSG00000204472	199	1.76755	5.17787e-12
SRGAP1	ENSG00000196935	57522	1.18002	9.68022e-12
KCNMB2	ENSG00000197584	10242	-0.901091	1.17906e-11
TGFBR3	ENSG00000069702	7049	1.45742	1.27564e-11
ZFP36L2	ENSG00000152518	678	1.32141	1.3305e-11
PABPN1	ENSG00000100836	8106	1.21783	1.47393e-11
CNTN4	ENSG00000144619	152330	-0.479584	1.85516e-11
SEMA3B	ENSG00000012171	7869	1.23397	2.21218e-11
EMP3	ENSG00000142227	2014	0.94337	2.67601e-11
CROCCP2			-0.32894	2.76636e-11
COX6A1P2			-0.402673	2.76636e-11
VAMP8	ENSG00000118640	8673	1.19567	2.94675e-11
MYL9	ENSG00000101335	10398	1.2954	3.18901e-11
SELENOP	ENSG00000250722	6414	1.2213	4.04e-11
MT-ND4	ENSG00000198886	4538	0.685547	9.68892e-11
SEPHS2	ENSG00000179918	22928	-0.758482	1.00215e-10
PTPRO	ENSG00000151490	5800	1.30034	1.29751e-10
DACH1	ENSG00000276644	1602	1.04718	1.53987e-10
TJP1	ENSG00000104067	7082	1.15934	1.81753e-10
HIST3H2A	ENSG00000181218	92815	1.05004	1.82678e-10
SPATS2L	ENSG00000196141	26010	0.954804	2.60141e-10
S100A6	ENSG00000197956	6277	1.30147	3.2547e-10
HTRA1	ENSG00000166033	5654	1.02771	4.23456e-10
PTPRA	ENSG00000132670	5786	0.817405	4.99648e-10
ARHGAP28	ENSG00000088756	79822	1.16401	5.25003e-10
MRPL41	ENSG00000182154	64975	0.918463	5.28351e-10
YBX3	ENSG00000060138	8531	0.960919	5.89026e-10
WT1	ENSG00000184937	7490	1.02682	6.62147e-10
ST6GALNAC3	ENSG00000184005	256435	1.27189	6.93773e-10
ATP5F1A	ENSG00000152234	498	-0.997613	7.22245e-10
ARF6	ENSG00000165527	382	0.925992	9.08858e-10
SYNPO	ENSG00000171992	11346	1.01952	1.20865e-09
DYNLRB1	ENSG00000125971	83658	0.916962	1.23665e-09
BTF3	ENSG00000145741	689	-0.553007	1.25849e-09
HOXB-AS3	ENSG00000233101		-0.643844	1.33893e-09
P3H2	ENSG00000090530	55214	0.971313	1.58755e-09
SELENOM	ENSG00000198832	140606	0.884019	1.66762e-09
LTBP4	ENSG00000090006	8425	0.876465	1.81865e-09
CALCOCO1	ENSG00000012822	57658	0.810107	1.81865e-09
SLBP	ENSG00000163950	7884	0.834535	2.12906e-09
SBSPON	ENSG00000164764	157869	1.16433	2.29227e-09
SRSF8	ENSG00000263465	10929	0.738354	2.49031e-09
MPP5	ENSG00000072415	64398	1.1203	2.82339e-09
MT-ATP6	ENSG00000198899	4508	0.644836	2.89537e-09
PERP	ENSG00000112378	64065	0.786065	3.5209e-09
NPHS1	ENSG00000161270	4868	0.85432	3.55826e-09
CCZ1	ENSG00000122674	51622	0.846248	3.75236e-09
ITGB1	ENSG00000150093	3688	0.850301	4.06461e-09
PDLIM5	ENSG00000163110	10611	0.865435	4.24389e-09
COX14	ENSG00000178449	84987	0.848256	4.24717e-09
NDUFC1	ENSG00000109390	4717	0.88818	4.6117e-09
DOC2B	ENSG00000272636	8447	0.928558	5.38338e-09
VEGFA	ENSG00000112715	7422	0.912681	5.81926e-09
RAMMET	ENSG00000169612	83640	0.712177	6.26498e-09
STT3B	ENSG00000163527	201595	0.835184	6.47448e-09
COL4A2	ENSG00000134871	1284	0.900792	6.67093e-09
ITIH5	ENSG00000123243	80760	0.974075	6.80625e-09
RPSA	ENSG00000168028	3921	-0.630849	7.1562e-09
MLEC	ENSG00000110917	9761	0.733773	7.28494e-09
LRP2	ENSG00000081479	4036	-0.891911	7.30293e-09
EPHX1	ENSG00000143819	2052	0.796521	8.46392e-09
PEG3	ENSG00000198300	5178	-0.190636	8.61867e-09
ZFHX2-AS1			-0.258839	8.61867e-09
TRIM52-AS1			-0.313121	8.61867e-09
ZNF561-AS1			-0.349796	8.61867e-09
PCBP1-AS1			-0.378419	8.61867e-09
PLD3	ENSG00000105223	23646	0.830146	9.07535e-09
UBL5	ENSG00000198258	59286	0.707396	9.45422e-09
CCND1	ENSG00000110092	595	-1.50278	1.03489e-08
NME3	ENSG00000103024	4832	0.764339	1.13959e-08
LITAF	ENSG00000189067	9516	0.866705	1.28472e-08
VAMP2	ENSG00000220205	6844	0.816554	1.30819e-08
KLRB1	ENSG00000111796	3820	1.09802	1.32089e-08
RASSF10	ENSG00000189431	644943	0.770681	1.32089e-08
PDCD2	ENSG00000071994	5134	0.659713	1.32089e-08
MZT2A	ENSG00000173272	653784	0.818445	1.34073e-08
TSPAN8	ENSG00000127324	7103	1.44885	1.3538e-08
CXCL1	ENSG00000163739	2919	-1.38768	1.51743e-08
SLC9A3R2	ENSG00000065054	9351	0.818845	1.5639e-08
PSMA4	ENSG00000041357	5685	-0.934767	1.71908e-08
CHMP4B	ENSG00000101421	128866	0.711827	1.76996e-08
GABPB1	ENSG00000104064	2553	0.675995	1.82322e-08
PTMA	ENSG00000187514	5757	-0.535947	1.84135e-08
CTNNAL1	ENSG00000119326	8727	0.689654	1.97707e-08
TRAF4	ENSG00000076604	9618	0.676342	2.01611e-08
RPS18	ENSG00000231500	6222	-0.533794	2.0976e-08
APEX1	ENSG00000100823	328	-0.990958	2.13643e-08
PAPPA	ENSG00000182752	5069	1.19144	2.40516e-08
DAZAP2	ENSG00000183283	9802	0.719233	2.47347e-08
ST3GAL6	ENSG00000064225	10402	0.84417	2.49871e-08
ROBO2	ENSG00000185008	6092	0.946717	2.54287e-08
ATOX1	ENSG00000177556	475	0.863243	2.57392e-08
BGN	ENSG00000182492	633	0.887274	2.61146e-08
CPXM1	ENSG00000088882	56265	0.984343	2.67076e-08
WASHC1	ENSG00000181404	100287171	0.714531	2.72892e-08
LAMA5	ENSG00000130702	3911	0.734026	2.73577e-08
STMN1	ENSG00000117632	3925	-1.00595	2.74142e-08
RAB5C	ENSG00000108774	5878	0.788763	3.04507e-08
TAX1BP3	ENSG00000213977	30851	0.756536	3.20025e-08
RPS5	ENSG00000083845	6193	-0.606718	3.40938e-08
MT-ND2	ENSG00000198763	4536	0.496835	3.45136e-08
TARID	ENSG00000227954		0.944336	3.55415e-08
AKIRIN1	ENSG00000174574	79647	0.574422	3.56121e-08
NLRP1	ENSG00000091592	728392	0.67455	3.62756e-08
MT-ND5	ENSG00000198786	4540	0.809725	3.66109e-08
SMIM19	ENSG00000176209	114926	0.651638	4.02432e-08
NCOA4	ENSG00000266412	8031	0.63613	4.17746e-08
C11orf71	ENSG00000180425	54494	0.776243	4.17748e-08
TRIOBP	ENSG00000100106	11078	0.724894	4.17748e-08
CCDC85B	ENSG00000175602	11007	0.681212	4.17748e-08
RPS13	ENSG00000110700	6207	-0.478383	4.3486e-08
RIPOR1	ENSG00000039523	79567	0.871119	4.36158e-08
FOXC2	ENSG00000176692	2303	0.716494	4.80699e-08
ARID3A	ENSG00000116017	1820	0.737386	5.31714e-08
NORAD	ENSG00000260032		0.73817	5.59695e-08
RACK1	ENSG00000204628	10399	-0.546164	5.67093e-08
RASSF8-AS1	ENSG00000246695		0.816689	5.85641e-08
ANXA3	ENSG00000138772	306	-0.538687	6.21379e-08
SRSF10	ENSG00000188529	10772	0.718506	6.25601e-08
NINJ1	ENSG00000131669	4814	0.676668	7.35309e-08
AKT2	ENSG00000105221	208	0.657786	8.00988e-08
NKAIN4	ENSG00000101198	128414	0.743742	8.21134e-08
BMP7	ENSG00000101144	655	0.776536	8.26765e-08
SMIM30	ENSG00000214194	401397	0.747865	8.50441e-08
FKBP8	ENSG00000105701	23770	0.700068	8.5785e-08
TMEM266	ENSG00000169758	123591	0.682447	9.10663e-08
C1orf122	ENSG00000197982	127687	0.632233	9.32859e-08
BAG1	ENSG00000107262	573	0.633624	9.35017e-08
NEBL	ENSG00000078114	10529	0.737262	9.39728e-08
TMEM178A	ENSG00000152154	130733	0.826718	9.89693e-08
IMPDH1	ENSG00000106348	3614	0.757728	1.02489e-07
GNAS	ENSG00000087460	2778	0.754366	1.04292e-07
RASSF8	ENSG00000123094	11228	0.799438	1.09795e-07
DDX5	ENSG00000108654	1655	-0.813813	1.12094e-07
ATF6B	ENSG00000213676	1388	0.521106	1.16186e-07
CDK16	ENSG00000102225	5127	0.590007	1.25664e-07
LY6E	ENSG00000160932	4061	0.735528	1.32238e-07
TRAM2	ENSG00000065308	9697	0.705654	1.40235e-07
MIR4458HG	ENSG00000247516		-0.70112	1.43038e-07
GAS6	ENSG00000183087	2621	0.696294	1.43718e-07
LBHD1	ENSG00000162194	79081	-0.429917	1.58679e-07
PCDH9-AS1	ENSG00000234527		-0.4588	1.58679e-07
PTPRD	ENSG00000153707	5789	0.681527	1.62101e-07
LZTS2	ENSG00000107816	84445	0.597817	1.64243e-07
RPS7	ENSG00000171863	6201	-0.408319	1.7515e-07
LAMP1	ENSG00000185896	3916	0.659932	1.8756e-07
KANK1	ENSG00000107104	23189	0.650041	1.8756e-07
SPOCK2	ENSG00000107742	9806	0.922295	1.90115e-07
TSC22D4	ENSG00000166925	81628	0.624214	1.9459e-07
SLC7A8	ENSG00000092068	23428	0.660833	2.14028e-07
PAXIP1-AS1	ENSG00000273344		0.461954	2.14029e-07
OBSL1	ENSG00000124006	23363	0.61121	2.44051e-07
PBX2	ENSG00000204304	5089	0.611632	2.45222e-07
DCXR	ENSG00000169738	51181	0.734263	2.49733e-07
DGCR6L	ENSG00000128185	85359	0.49837	2.57127e-07
TMEM30A	ENSG00000112697	55754	0.605647	2.68889e-07
STARD7	ENSG00000084090	56910	0.579824	2.75429e-07
SDHC	ENSG00000143252	6391	0.618028	2.77662e-07
DDN	ENSG00000181418	23109	1.06093	2.78082e-07
NRIP2	ENSG00000053702	83714	0.65906	2.78082e-07
PAIP1	ENSG00000172239	10605	0.511536	2.80855e-07
COX7C	ENSG00000127184	1350	0.508005	3.04004e-07
CPEB4	ENSG00000113742	80315	0.749104	3.07479e-07
SERPINF2	ENSG00000167711	5345	-0.437875	3.08422e-07
EVA1B	ENSG00000142694	55194	0.656323	3.10741e-07
CBX6	ENSG00000183741	23466	0.914833	3.14379e-07
BLOC1S2	ENSG00000196072	282991	0.576043	3.20074e-07
HNRNPR	ENSG00000125944	10236	-1.07995	3.21601e-07
DST	ENSG00000151914	667	0.753557	3.2464e-07
ST6GALNAC6	ENSG00000160408	30815	0.660491	3.65314e-07
TRMT112	ENSG00000173113	51504	0.669104	3.82923e-07
TGFBR2	ENSG00000163513	7048	0.702703	4.09598e-07
RNF145	ENSG00000145860	153830	0.571369	4.18963e-07
CYHR1	ENSG00000187954	50626	0.644156	4.25278e-07
ATP6V1F	ENSG00000128524	9296	0.619816	4.30636e-07
AK1	ENSG00000106992	203	0.576088	4.65364e-07
COX6B1	ENSG00000126267	1340	0.608779	4.69203e-07
FAM96A	ENSG00000166797	84191	0.621063	4.81071e-07
C21orf2	ENSG00000160226	755	0.56487	5.01285e-07
DCAF8	ENSG00000132716	50717	0.500332	5.12968e-07
THSD7A	ENSG00000005108	221981	1.11455	5.23734e-07
LHX1	ENSG00000273706	3975	0.83186	5.28347e-07
MRC2	ENSG00000011028	9902	0.638362	5.28347e-07
DPPA4	ENSG00000121570	55211	0.63133	5.28348e-07
MCUR1	ENSG00000050393	63933	0.538908	5.7266e-07
TMEM248	ENSG00000106609	55069	0.541197	5.9943e-07
LAPTM4B	ENSG00000104341	55353	0.530038	6.51663e-07
CDIPT	ENSG00000103502	10423	0.621145	6.53207e-07
GABARAP	ENSG00000170296	11337	0.556023	6.79595e-07
SLC25A3	ENSG00000075415	5250	-0.560931	7.31904e-07
IFI16	ENSG00000163565	3428	0.634945	7.37396e-07
ARL6IP4	ENSG00000182196	51329	0.621066	7.54527e-07
ARHGEF3	ENSG00000163947	50650	0.626411	7.66394e-07
LHX1-DT	ENSG00000277268		0.680921	7.6994e-07
MMP24OS	ENSG00000126005	101410538	0.545205	7.6994e-07
GRINA	ENSG00000178719	2907	0.589523	7.72295e-07
MT-ND1	ENSG00000198888	4535	0.52478	7.78366e-07
SERBP1	ENSG00000142864	26135	-0.692259	7.79888e-07
FAM3C	ENSG00000196937	10447	0.498936	8.03461e-07
TCEA2	ENSG00000171703	6919	0.466542	8.49547e-07
LAMB2	ENSG00000172037	3913	0.655303	8.73991e-07
SPG21	ENSG00000090487	51324	0.50595	9.50262e-07
MT-CYB	ENSG00000198727	4519	0.53954	9.63956e-07
CPD	ENSG00000108582	1362	0.561591	9.64522e-07
MT-CO3	ENSG00000198938	4514	0.389348	9.7454e-07
AQP7	ENSG00000165269	364	0.671291	9.76728e-07
SHARPIN	ENSG00000179526	81858	0.493593	9.86193e-07
TMEM219	ENSG00000149932	124446	0.428328	1.03983e-06
PTH1R	ENSG00000160801	5745	0.822948	1.11497e-06
A1BG	ENSG00000121410	1	0.511473	1.11497e-06
GJB1	ENSG00000169562	2705	-0.23527	1.18671e-06
LGALS2	ENSG00000100079	3957	-0.251945	1.18671e-06
DCSTAMP	ENSG00000164935	81501	-0.311162	1.18671e-06
ACTB	ENSG00000075624	60	-0.397748	1.19816e-06
TNS2	ENSG00000111077	23371	0.57621	1.22449e-06
SNF8	ENSG00000159210	11267	0.471852	1.25374e-06
NMRK1	ENSG00000106733	54981	0.487263	1.36887e-06
HSF1	ENSG00000185122	3297	0.408168	1.40019e-06
MLF2	ENSG00000089693	8079	0.651664	1.40062e-06
KLHDC2	ENSG00000165516	23588	0.514058	1.40852e-06
ZNF467	ENSG00000181444	168544	0.557396	1.42224e-06
IL10RB	ENSG00000243646	3588	0.549469	1.42224e-06
BNIP3	ENSG00000176171	664	0.634946	1.47224e-06
SFXN2	ENSG00000156398	118980	0.572839	1.4766e-06
BIN1	ENSG00000136717	274	0.540261	1.51091e-06
PTPMT1	ENSG00000110536	114971	0.548609	1.58988e-06
YPEL3	ENSG00000090238	83719	0.471584	1.60467e-06
TMUB1	ENSG00000164897	83590	0.460405	1.60467e-06
LSM10	ENSG00000181817	84967	0.524684	1.60771e-06
UBXN6	ENSG00000167671	80700	0.595723	1.61348e-06
HIGD1A	ENSG00000181061	25994	0.542806	1.63563e-06
RNF10	ENSG00000022840	9921	0.496218	1.67657e-06
PEBP1	ENSG00000089220	5037	-0.571957	1.76389e-06
RPS8	ENSG00000142937	6202	-0.385992	1.76439e-06
FAM32A	ENSG00000105058	26017	0.514264	1.76809e-06
FYN	ENSG00000010810	2534	0.546546	1.79343e-06
SEC22B	ENSG00000265808	9554	0.4904	1.80927e-06
TMEM115	ENSG00000126062	11070	0.472753	1.80928e-06
RNF115	ENSG00000265491	27246	0.468733	1.80928e-06
MT1X	ENSG00000187193	4501	0.83585	1.88908e-06
TRPM5	ENSG00000070985	29850	-0.347792	1.90841e-06
TULP4	ENSG00000130338	56995	0.637092	1.93643e-06
TMED7	ENSG00000134970	51014	0.547452	1.9433e-06
TPPP3	ENSG00000159713	51673	0.716076	1.98748e-06
CDKN1C	ENSG00000129757	1028	0.528314	2.0386e-06
PLEKHB1	ENSG00000021300	58473	0.57408	2.0386e-06
MAP1LC3A	ENSG00000101460	84557	0.531652	2.0386e-06
RALBP1	ENSG00000017797	10928	0.477805	2.0386e-06
IGFBP2	ENSG00000115457	3485	0.676029	2.13644e-06
GNAI2	ENSG00000114353	2771	0.532356	2.17173e-06
H1F0	ENSG00000189060	3005	0.674785	2.20141e-06
TMEM245	ENSG00000106771	23731	0.577765	2.22377e-06
HMGN3	ENSG00000118418	9324	0.642135	2.22783e-06
CA11	ENSG00000063180	770	0.450211	2.22896e-06
SQSTM1	ENSG00000161011	8878	0.426071	2.27219e-06
DKK3	ENSG00000050165	27122	0.540988	2.29546e-06
HPS1	ENSG00000107521	3257	0.478277	2.29546e-06
GAS1	ENSG00000180447	2619	0.513926	2.31021e-06
KRTCAP2	ENSG00000163463	200185	0.523102	2.40851e-06
PTOV1	ENSG00000104960	53635	0.505973	2.53879e-06
MARK3	ENSG00000075413	4140	0.556716	2.58296e-06
PPIC	ENSG00000168938	5480	0.553819	2.58296e-06
PLEKHA1	ENSG00000107679	59338	0.526676	2.58641e-06
RPL7A	ENSG00000148303	6130	-0.364976	2.75123e-06
RBBP6	ENSG00000122257	5930	0.510163	2.78041e-06
CHST2	ENSG00000175040	9435	0.652698	2.90456e-06
DSG2	ENSG00000046604	1829	0.572122	2.91137e-06
CENPX	ENSG00000169689	201254	0.414953	2.92047e-06
FIS1	ENSG00000214253	51024	0.625022	2.93794e-06
IMP3	ENSG00000177971	55272	0.473788	2.93936e-06
PNKD	ENSG00000127838	25953	0.385495	3.12599e-06
HOXA7	ENSG00000122592	3204	0.239131	3.15753e-06
MT-ND6	ENSG00000198695	4541	0.506624	3.20317e-06
PCNX4	ENSG00000126773	64430	0.506383	3.26406e-06
F2R	ENSG00000181104	2149	0.564602	3.32024e-06
DBI	ENSG00000155368	1622	0.26308	3.36013e-06
MYH9	ENSG00000100345	4627	0.658009	3.39867e-06
HNRNPK	ENSG00000165119	3190	-0.61352	3.44078e-06
IL13RA1	ENSG00000131724	3597	0.486664	3.45161e-06
NHLRC3	ENSG00000188811	387921	0.462844	3.46454e-06
LRRC4C	ENSG00000148948	57689	0.538654	3.63662e-06
MRGPRF	ENSG00000172935	116535	0.654184	3.66566e-06
PLEC	ENSG00000178209	5339	0.503625	3.66566e-06
RHBDD2	ENSG00000005486	57414	0.438834	3.97339e-06
SORBS3	ENSG00000120896	10174	0.522171	3.97799e-06
TAPBP	ENSG00000231925	6892	0.509673	3.99488e-06
PLXND1	ENSG00000004399	23129	0.450084	4.11319e-06
NUTM2B-AS1	ENSG00000225484		0.467165	4.11398e-06
TUSC1	ENSG00000198680	286319	0.448227	4.11399e-06
MMP14	ENSG00000157227	4323	0.602341	4.1477e-06
SYTL1	ENSG00000142765	84958	0.455143	4.15088e-06
GNG5	ENSG00000174021	2787	0.555626	4.36514e-06
HDAC2	ENSG00000196591	3066	-0.942789	4.42136e-06
ZNF703	ENSG00000183779	80139	0.513163	4.51541e-06
PRDX5	ENSG00000126432	25824	0.602919	4.5687e-06
MAP3K2	ENSG00000169967	10746	0.506954	4.61419e-06
GLRX5	ENSG00000182512	51218	0.503035	4.61419e-06
CTDNEP1	ENSG00000175826	23399	0.480755	4.64139e-06
CADM1	ENSG00000182985	23705	-1.06405	4.70017e-06
IGFBP4	ENSG00000141753	3487	0.601374	4.71728e-06
AAMDC	ENSG00000087884	28971	0.520039	4.86735e-06
CISD2	ENSG00000145354	493856	0.514448	4.98701e-06
RNF181	ENSG00000168894	51255	0.527718	5.0002e-06
IFNAR1	ENSG00000142166	3454	0.512778	5.02327e-06
ACTG1	ENSG00000184009	71	-0.362074	5.06766e-06
NT5C3B	ENSG00000141698	115024	0.315563	5.06859e-06
GPR137	ENSG00000173264	56834	0.461201	5.17188e-06
TRIM56	ENSG00000169871	81844	0.490571	5.17189e-06
KCP	ENSG00000135253	375616	0.489629	5.17189e-06
G6PC3	ENSG00000141349	92579	0.483887	5.17189e-06
PTGES2	ENSG00000148334	80142	0.447017	5.17189e-06
KCNH2	ENSG00000055118	3757	0.358538	5.32462e-06
NMT1	ENSG00000136448	4836	0.438365	5.43431e-06
UBL7	ENSG00000138629	84993	0.626151	5.52108e-06
SH3BP5	ENSG00000131370	9467	0.467223	5.67521e-06
NAP1L1	ENSG00000187109	4673	-0.554133	5.6838e-06
SLC48A1	ENSG00000211584	55652	0.707941	5.69427e-06
HSBP1L1	ENSG00000226742	440498	0.546001	5.73246e-06
DCDC2	ENSG00000146038	51473	-1.2574	5.75299e-06
COX8A	ENSG00000176340	1351	0.567729	5.7768e-06
COX17	ENSG00000138495	10063	0.570595	5.84623e-06
TTC19	ENSG00000011295	54902	0.355193	5.86255e-06
POLR3GL	ENSG00000121851	84265	0.50788	5.94291e-06
APOPT1	ENSG00000256053	84334	0.609255	5.96943e-06
ALKBH5	ENSG00000091542	54890	0.444844	5.97638e-06
CHID1	ENSG00000177830	66005	0.480381	5.99415e-06
MAZ	ENSG00000103495	4150	0.550029	6.18857e-06
PTPRQ	ENSG00000139304	374462	0.624365	6.48526e-06
LINC00467	ENSG00000153363		0.486505	6.48526e-06
SRGAP2C	ENSG00000171943	653464	0.474089	6.48526e-06
SRSF3	ENSG00000112081	6428	-0.616407	6.493e-06
LDHB	ENSG00000111716	3945	-0.84796	6.80936e-06
ABHD14B	ENSG00000114779	84836	0.504303	6.8743e-06
IFNGR2	ENSG00000159128	3460	0.45833	6.88815e-06
OAZ1	ENSG00000104904	4946	0.523182	7.01119e-06
SURF1	ENSG00000148290	6834	0.351759	7.02045e-06
SMIM1	ENSG00000235169	388588	0.412764	7.11419e-06
TRIB2	ENSG00000071575	28951	0.622288	7.13203e-06
MITF	ENSG00000187098	4286	-0.567267	7.13936e-06
BCL7B	ENSG00000106635	9275	0.439507	7.2553e-06
NBPF14	ENSG00000270629	100996763	0.408211	7.2553e-06
DDA1	ENSG00000130311	79016	0.4853	7.27452e-06
RBFOX2	ENSG00000100320	23543	0.483079	7.33386e-06
TESC	ENSG00000088992	54997	0.589504	8.05206e-06
MCUB	ENSG00000005059	55013	0.517457	8.11169e-06
CITED2	ENSG00000164442	10370	0.633832	8.40622e-06
RBPMS	ENSG00000157110	11030	0.479924	8.60679e-06
PLCE1	ENSG00000138193	51196	0.598647	8.70028e-06
CGNL1	ENSG00000128849	84952	0.562961	8.90153e-06
RHEB	ENSG00000106615	6009	0.545106	8.97021e-06
SCAMP4	ENSG00000227500	113178	0.41318	9.0635e-06
SPTAN1	ENSG00000197694	6709	0.368373	9.09921e-06
SNX3	ENSG00000112335	8724	0.555738	9.50576e-06
RPTOR	ENSG00000141564	57521	0.494874	9.72821e-06
BCL7C	ENSG00000099385	9274	0.543127	9.97136e-06
SLC35C2	ENSG00000080189	51006	0.398992	1.00591e-05
CA10	ENSG00000154975	56934	0.737308	1.01208e-05
TMEM129	ENSG00000168936	92305	0.427869	1.01208e-05
GALNT2	ENSG00000143641	2590	0.509736	1.02059e-05
LAMC1	ENSG00000135862	3915	0.620609	1.03669e-05
RAB11B	ENSG00000185236	9230	0.433034	1.07255e-05
TPGS1	ENSG00000141933	91978	0.516873	1.12944e-05
NIPA2	ENSG00000140157	81614	0.406107	1.12944e-05
KIRREL1	ENSG00000183853	55243	0.385804	1.13325e-05
HNRNPC	ENSG00000092199	3183	-0.729486	1.13492e-05
MSRB2	ENSG00000148450	22921	0.431906	1.13741e-05
NUDT14	ENSG00000183828	256281	0.448451	1.14953e-05
MT-ND4L	ENSG00000212907	4539	0.502317	1.15431e-05
RPS6	ENSG00000137154	6194	-0.347623	1.15448e-05
GSTK1	ENSG00000197448	373156	0.442646	1.15695e-05
ITGA3	ENSG00000005884	3675	0.58524	1.21146e-05
AGPAT2	ENSG00000169692	10555	0.39925	1.2249e-05
COL4A5	ENSG00000188153	1287	0.551856	1.23882e-05
SMIM11A	ENSG00000205670	54065	-0.615604	1.24013e-05
FTL	ENSG00000087086	2512	0.565868	1.24893e-05
SF3A2	ENSG00000104897	8175	0.39443	1.25965e-05
SAR1A	ENSG00000079332	56681	0.382451	1.26983e-05
ITGB1BP1	ENSG00000119185	9270	0.4057	1.30711e-05
NDUFA2	ENSG00000131495	4695	0.514347	1.30902e-05
VKORC1	ENSG00000167397	79001	0.509756	1.33246e-05
MEA1	ENSG00000124733	4201	0.232995	1.34319e-05
CCSER2	ENSG00000107771	54462	0.391473	1.38036e-05
PDLIM3	ENSG00000154553	27295	-0.329349	1.38351e-05
RDH14	ENSG00000240857	57665	0.452341	1.40401e-05
C2orf74	ENSG00000237651	339804	0.424642	1.40401e-05
YIPF2	ENSG00000130733	78992	0.421926	1.40401e-05
SCAMP2	ENSG00000140497	10066	0.415998	1.40401e-05
AFG3L2	ENSG00000141385	10939	0.414401	1.40401e-05
PNMA1	ENSG00000176903	9240	0.405171	1.40401e-05
PIGX	ENSG00000163964	54965	0.264285	1.42462e-05
PRRC2A	ENSG00000204469	7916	0.45408	1.42618e-05
COA3	ENSG00000183978	28958	0.312757	1.46024e-05
TMEM9B	ENSG00000175348	56674	0.447531	1.4666e-05
TSPAN5	ENSG00000168785	10098	0.403418	1.475e-05
CDC42EP1	ENSG00000128283	11135	0.463476	1.51409e-05
MAGI2	ENSG00000187391	9863	0.550267	1.52486e-05
PLTP	ENSG00000100979	5360	0.52327	1.55033e-05
TRIM8	ENSG00000171206	81603	0.486945	1.55033e-05
HOTAIRM1	ENSG00000233429		0.493087	1.55997e-05
TMEM40	ENSG00000088726	55287	0.642002	1.56397e-05
ITGAV	ENSG00000138448	3685	0.492451	1.56397e-05
PPP4R3B	ENSG00000275052	57223	0.444364	1.56397e-05
AGPAT1	ENSG00000204310	10554	0.433324	1.56397e-05
KAZN	ENSG00000189337	23254	0.405634	1.56397e-05
ARL5A	ENSG00000162980	26225	0.473912	1.57869e-05
NEAT1	ENSG00000245532		0.664999	1.61168e-05
B9D1	ENSG00000108641	27077	0.404266	1.62404e-05
SELENOT	ENSG00000198843	51714	0.553698	1.64668e-05
GSN	ENSG00000148180	2934	0.495985	1.65139e-05
TCEA1	ENSG00000187735	6917	0.35511	1.66503e-05
ZNHIT1	ENSG00000106400	10467	0.48891	1.6708e-05
BRI3	ENSG00000164713	25798	0.463035	1.70383e-05
TMEM141	ENSG00000244187	85014	0.395649	1.73128e-05
TBC1D9B	ENSG00000197226	23061	0.448971	1.74111e-05
COX6C	ENSG00000164919	1345	0.520721	1.75637e-05
UBE2R2	ENSG00000107341	54926	0.374424	1.76552e-05
HLA-A	ENSG00000206503	3105	0.781138	1.77363e-05
HNRNPAB	ENSG00000197451	3182	0.440902	1.82895e-05
CMPK1	ENSG00000162368	51727	0.425534	1.84976e-05
PXDN	ENSG00000130508	7837	0.36906	1.87133e-05
FAM217B	ENSG00000196227	63939	0.439286	1.87591e-05
RNF5	ENSG00000204308	6048	0.371751	1.90296e-05
LINC01197	ENSG00000248441		0.43778	1.93716e-05
HGSNAT	ENSG00000165102	138050	0.421752	1.93716e-05
HEBP2	ENSG00000051620	23593	0.403966	1.93716e-05
GDI2	ENSG00000057608	2665	-0.898708	1.96512e-05
FDX1	ENSG00000137714	2230	0.320088	2.02607e-05
BACH1	ENSG00000156273	571	0.537231	2.05017e-05
TSPAN2	ENSG00000134198	10100	0.512559	2.1057e-05
FRMD1	ENSG00000153303	79981	0.502939	2.13121e-05
PLXNB2	ENSG00000196576	23654	0.464888	2.13622e-05
H2AFZ	ENSG00000164032	3015	-0.771614	2.13807e-05
PGP	ENSG00000184207	283871	0.403321	2.15401e-05
CTNNBIP1	ENSG00000178585	56998	0.384627	2.19308e-05
COX7A2	ENSG00000112695	1347	0.412972	2.21046e-05
YIPF4	ENSG00000119820	84272	0.467644	2.21526e-05
CAPNS1	ENSG00000126247	826	0.457958	2.24396e-05
SLC39A10	ENSG00000196950	57181	0.445948	2.336e-05
YAP1	ENSG00000137693	10413	0.385744	2.35799e-05
ST6GALNAC2	ENSG00000070731	10610	0.497337	2.36659e-05
PDGFRB	ENSG00000113721	5159	0.338992	2.38249e-05
ACAA1	ENSG00000060971	30	0.47326	2.39372e-05
R3HDM2	ENSG00000179912	22864	0.438487	2.39372e-05
CCNI	ENSG00000118816	10983	-0.65826	2.41e-05
CAST	ENSG00000153113	831	0.590836	2.41263e-05
HYAL2	ENSG00000068001	8692	0.431566	2.45661e-05
GLUD1	ENSG00000148672	2746	0.396618	2.54002e-05
WIPI2	ENSG00000157954	26100	0.453942	2.57095e-05
TM9SF3	ENSG00000077147	56889	0.321023	2.58022e-05
MRPL45	ENSG00000278845	84311	0.40802	2.65855e-05
SENP5	ENSG00000119231	205564	0.466484	2.68303e-05
FAM173A	ENSG00000103254	65990	0.316984	2.70198e-05
C2orf68	ENSG00000168887	388969	0.227715	2.70198e-05
MPC1	ENSG00000060762	51660	0.37288	2.70693e-05
CHMP4A	ENSG00000254505	29082	0.310323	2.71445e-05
NPC2	ENSG00000119655	10577	0.597738	2.73955e-05
RPS11	ENSG00000142534	6205	-0.516419	2.79359e-05
C19orf70	ENSG00000174917	125988	0.415794	2.85581e-05
ARF5	ENSG00000004059	381	0.453537	2.85601e-05
MGAT4B	ENSG00000161013	11282	0.435322	2.95097e-05
MAP2K4	ENSG00000065559	6416	0.399153	2.95098e-05
NENF	ENSG00000117691	29937	0.392349	2.95098e-05
DNAJC1	ENSG00000136770	64215	0.385636	2.95098e-05
C18orf32	ENSG00000177576	497661	0.379227	2.95098e-05
ARMC10	ENSG00000170632	83787	0.207275	2.99989e-05
P4HTM	ENSG00000178467	54681	0.416784	3.22084e-05
SUCO	ENSG00000094975	51430	0.429904	3.22157e-05
TFF3	ENSG00000160180	7033	0.625934	3.27366e-05
MAPK1	ENSG00000100030	5594	0.380276	3.27367e-05
RBM7	ENSG00000076053	10179	0.495524	3.28653e-05
DDRGK1	ENSG00000198171	65992	0.396025	3.3181e-05
ZCCHC9	ENSG00000131732	84240	0.32845	3.32867e-05
TMEM183A	ENSG00000163444	92703	0.332628	3.39391e-05
CASC4	ENSG00000166734	113201	0.344881	3.39392e-05
NAXE	ENSG00000163382	128240	0.384493	3.43095e-05
ZBTB7C	ENSG00000184828	201501	0.357111	3.54395e-05
ANAPC13	ENSG00000129055	25847	0.405601	3.54411e-05
SHISA5	ENSG00000164054	51246	0.346788	3.58026e-05
NRSN2	ENSG00000125841	80023	0.400227	3.62956e-05
PABPC4	ENSG00000090621	8761	0.390216	3.62956e-05
PDE4DIP	ENSG00000178104	653513	0.522733	3.7206e-05
TSPAN4	ENSG00000214063	7106	0.350867	3.8134e-05
MGST1	ENSG00000008394	4257	0.476047	3.86395e-05
ANKRD37	ENSG00000186352	353322	-0.449477	3.87555e-05
PHACTR4	ENSG00000204138	65979	0.456395	3.90151e-05
MXD4	ENSG00000123933	10608	0.407091	3.97206e-05
KYAT1	ENSG00000171097	883	0.471526	4.02185e-05
ABHD17A	ENSG00000129968	81926	0.369401	4.02185e-05
PCF11	ENSG00000165494	51585	0.396572	4.16125e-05
AHDC1	ENSG00000126705	27245	0.40925	4.18178e-05
TPT1-AS1	ENSG00000170919		0.395751	4.20488e-05
ATP2C1	ENSG00000017260	27032	0.459411	4.20859e-05
EXOC7	ENSG00000182473	23265	0.29348	4.2479e-05
GLS	ENSG00000115419	2744	0.461878	4.26564e-05
PTP4A2	ENSG00000184007	8073	0.301759	4.30874e-05
CARD10	ENSG00000100065	29775	0.429001	4.35487e-05
RAP1B	ENSG00000127314	5908	0.32809	4.44091e-05
FBXL15	ENSG00000107872	79176	0.40059	4.44522e-05
EMILIN2	ENSG00000132205	84034	0.454366	4.45402e-05
MLLT6	ENSG00000275023	4302	0.419618	4.45402e-05
SNHG9	ENSG00000255198		0.370643	4.45402e-05
C8orf58	ENSG00000241852	541565	0.364842	4.45402e-05
SUMO3	ENSG00000184900	6612	0.465761	4.45511e-05
UROS	ENSG00000188690	7390	0.488424	4.49325e-05
PLEKHA3	ENSG00000116095	65977	0.341	4.53161e-05
NECAB1	ENSG00000123119	64168	0.454455	4.53497e-05
LINC02001	ENSG00000267321		0.394142	4.53659e-05
C19orf53	ENSG00000104979	28974	0.473691	4.57622e-05
FAAP20	ENSG00000162585	199990	0.302762	4.58061e-05
SPINT2	ENSG00000167642	10653	0.521629	4.64578e-05
TMEM14B	ENSG00000137210	81853	0.32082	4.79538e-05
CCDC198	ENSG00000100557	55195	-0.523156	4.81965e-05
SLC16A1-AS1	ENSG00000226419		0.390701	4.82065e-05
AMIGO2	ENSG00000139211	347902	0.476028	4.92984e-05
ANKLE2	ENSG00000176915	23141	0.388018	4.92984e-05
C12orf76	ENSG00000174456	400073	0.318892	4.96635e-05
AP2B1	ENSG00000006125	163	0.378245	4.96636e-05
CUTALP	ENSG00000226752		0.412829	5.06985e-05
CREM	ENSG00000095794	1390	0.318966	5.09072e-05
RAB5B	ENSG00000111540	5869	0.36084	5.17713e-05
PRMT6	ENSG00000198890	55170	0.500253	5.23221e-05
SMCO4	ENSG00000166002	56935	0.364587	5.32104e-05
RNF139	ENSG00000170881	11236	0.375367	5.33186e-05
RPS27A	ENSG00000143947	6233	-0.318828	5.33287e-05
NFE2L1	ENSG00000082641	4779	0.397797	5.35397e-05
TMEM134	ENSG00000172663	80194	0.443242	5.44616e-05
SLC25A1	ENSG00000100075	6576	0.391754	5.45345e-05
H1FX	ENSG00000184897	8971	0.381737	5.45345e-05
KIAA1522	ENSG00000162522	57648	0.37411	5.45345e-05
SRGAP2B	ENSG00000196369	647135	0.37381	5.45345e-05
TOMM7	ENSG00000196683	54543	0.516897	5.48156e-05
GUK1	ENSG00000143774	2987	0.345317	5.54219e-05
STRBP	ENSG00000165209	55342	0.188911	5.55039e-05
HIGD2A	ENSG00000146066	192286	0.404747	5.5799e-05
WNK1	ENSG00000060237	65125	0.225863	5.63329e-05
RTN4	ENSG00000115310	57142	0.487465	5.64351e-05
C1orf21	ENSG00000116667	81563	0.425842	5.89045e-05
SHISA2	ENSG00000180730	387914	0.514783	5.89666e-05
CALM2	ENSG00000143933	805	-0.425131	5.94961e-05
TPP1	ENSG00000166340	1200	0.403484	6.02932e-05
PIAS2	ENSG00000078043	9063	0.398215	6.02932e-05
SIGIRR	ENSG00000185187	59307	0.380412	6.02932e-05
ORAI3	ENSG00000175938	93129	0.378093	6.02932e-05
NAA60	ENSG00000122390	79903	0.360459	6.02932e-05
TSR3	ENSG00000007520	115939	0.356198	6.02932e-05
BAIAP2	ENSG00000175866	10458	0.392782	6.13649e-05
ATP5IF1	ENSG00000130770	93974	0.506871	6.254e-05
SUMF2	ENSG00000129103	25870	0.389963	6.3476e-05
HAGH	ENSG00000063854	3029	0.347572	6.50589e-05
TRIAP1	ENSG00000170855	51499	0.324851	6.58297e-05
ATN1	ENSG00000111676	1822	0.285792	6.64895e-05
DDR1	ENSG00000204580	780	0.453247	6.65802e-05
HOXD1	ENSG00000128645	3231	0.585116	6.66233e-05
FAM50A	ENSG00000071859	9130	0.37376	6.66233e-05
TAF15	ENSG00000270647	8148	0.366391	6.66233e-05
BZW2	ENSG00000136261	28969	-0.807211	6.69498e-05
GADD45A	ENSG00000116717	1647	0.686064	6.81563e-05
RALY	ENSG00000125970	22913	0.431186	6.81986e-05
ALDH1A1	ENSG00000165092	216	-0.451875	7.24666e-05
TUBA1A	ENSG00000167552	7846	-1.00199	7.30253e-05
KPNA4	ENSG00000186432	3840	0.31301	7.34447e-05
NTNG1	ENSG00000162631	22854	0.701568	7.35776e-05
AKTIP	ENSG00000166971	64400	0.431863	7.35776e-05
ATP2B4	ENSG00000058668	493	0.429287	7.35776e-05
EBLN3P	ENSG00000281649		0.400246	7.35776e-05
KIAA0319L	ENSG00000142687	79932	0.344644	7.35776e-05
CRTAC1	ENSG00000095713	55118	-0.558522	7.40855e-05
GSPT1	ENSG00000103342	2935	0.330501	7.41778e-05
KIAA1191	ENSG00000122203	57179	0.218397	7.44379e-05
THAP9-AS1	ENSG00000251022		0.277792	7.49178e-05
KPNA6	ENSG00000025800	23633	0.203299	7.51546e-05
CD81	ENSG00000110651	975	0.372908	7.51582e-05
GID8	ENSG00000101193	54994	0.382311	7.62709e-05
NDUFA7	ENSG00000267855	4701	0.371126	7.6285e-05
RAB5IF	ENSG00000101084	55969	0.308836	7.75306e-05
PSMG4	ENSG00000180822	389362	0.418615	7.78062e-05
M6PR	ENSG00000003056	4074	0.357541	7.81109e-05
PAN3	ENSG00000152520	255967	0.357344	8.02834e-05
NFE2L2	ENSG00000116044	4780	0.328549	8.02834e-05
DPM3	ENSG00000179085	54344	0.306438	8.07535e-05
LENG8	ENSG00000167615	114823	0.330625	8.10594e-05
DDX52	ENSG00000278053	11056	0.387422	8.12133e-05
GNS	ENSG00000135677	2799	0.401077	8.12135e-05
SHC1	ENSG00000160691	6464	0.33618	8.12135e-05
UBE2E3	ENSG00000170035	10477	0.468058	8.19548e-05
XIAP	ENSG00000101966	331	0.425273	8.43482e-05
FAM184B	ENSG00000047662	27146	0.226972	8.45042e-05
TLN1	ENSG00000137076	7094	0.236524	8.47118e-05
ATP5MPL	ENSG00000156411	9556	0.432356	8.48169e-05
PTK7	ENSG00000112655	5754	0.423134	8.59303e-05
TMEM259	ENSG00000182087	91304	0.31162	8.6336e-05
FLNA	ENSG00000196924	2316	0.328928	8.90493e-05
HEBP1	ENSG00000013583	50865	0.359057	8.91935e-05
CTCF	ENSG00000102974	10664	0.372042	8.95932e-05
FAM160A2	ENSG00000051009	84067	0.361087	8.95934e-05
SMIM37	ENSG00000175701	205251	0.352293	8.95934e-05
IGF2BP1	ENSG00000159217	10642	0.345874	8.95934e-05
SCD	ENSG00000099194	6319	0.266297	9.03512e-05
SMARCD1	ENSG00000066117	6602	0.0535433	9.07407e-05
USF2	ENSG00000105698	7392	0.28079	9.12461e-05
EI24	ENSG00000149547	9538	0.493445	9.29336e-05
SNAPC5	ENSG00000174446	10302	0.353358	9.47562e-05
TXNL4A	ENSG00000141759	10907	0.340538	9.62519e-05
ASAP1	ENSG00000153317	50807	0.305645	9.76939e-05
GNB2	ENSG00000172354	2783	0.365804	9.80418e-05
CBWD1	ENSG00000172785	55871	0.313223	9.86591e-05
ING2	ENSG00000168556	3622	0.343409	9.87849e-05
TRAF7	ENSG00000131653	84231	0.329354	9.87849e-05
CHCHD5	ENSG00000125611	84269	0.386737	9.88976e-05
GRAMD1A	ENSG00000089351	57655	0.222177	0.000100617
MTDH	ENSG00000147649	92140	0.364573	0.000100843
VCL	ENSG00000035403	7414	0.36834	0.000101393
MFF	ENSG00000168958	56947	0.27946	0.00010349
SLC50A1	ENSG00000169241	55974	0.33471	0.000103536
FBL	ENSG00000105202	2091	-0.798752	0.000106154
CDV3	ENSG00000091527	55573	0.401132	0.000106442
EVL	ENSG00000196405	51466	0.363932	0.000106505
SPAG17	ENSG00000155761	200162	0.387718	0.000106629
RFLNB	ENSG00000183688	359845	0.32602	0.0001073
OLFML2A	ENSG00000185585	169611	0.401621	0.000108739
RPUSD3	ENSG00000156990	285367	0.338665	0.000108861
EMC8	ENSG00000131148	10328	0.32475	0.000108861
GTPBP6	ENSG00000178605	8225	0.322528	0.000108861
MIB1	ENSG00000101752	57534	0.305059	0.000108873
RBCK1	ENSG00000125826	10616	0.310496	0.000109576
ZNF32	ENSG00000169740	7580	0.363526	0.000110391
RPS19BP1	ENSG00000187051	91582	0.339149	0.000110965
RNF11	ENSG00000123091	26994	0.290198	0.000114492
BLVRB	ENSG00000090013	645	0.417914	0.000115961
POLR2J	ENSG00000005075	5439	0.385419	0.000116923
TMEM106C	ENSG00000134291	79022	0.320409	0.000116944
NEDD8	ENSG00000129559	4738	0.472009	0.000117952
LRIG2	ENSG00000198799	9860	0.398942	0.000119902
FKBP4	ENSG00000004478	2288	0.362806	0.000119902
ZNF444	ENSG00000167685	55311	0.343718	0.000119902
CLIP3	ENSG00000105270	25999	0.308905	0.00012096
ADGRL1	ENSG00000072071	22859	0.376381	0.000121533
SNHG18	ENSG00000250786		0.3632	0.000123185
CCT8	ENSG00000156261	10694	-0.969012	0.000126683
MME	ENSG00000196549	4311	0.644797	0.000126842
PALLD	ENSG00000129116	23022	0.38282	0.000128869
BLOC1S4	ENSG00000186222	55330	0.345539	0.000129138
RETREG2	ENSG00000144567	79137	0.219935	0.000130795
AKT1S1	ENSG00000204673	84335	0.337902	0.000131681
PAQR7	ENSG00000182749	164091	0.556798	0.000131993
GOLGA8A	ENSG00000175265	23015	0.411307	0.000131993
LRMDA	ENSG00000148655	83938	0.37352	0.000131993
CERCAM	ENSG00000167123	51148	0.355146	0.000131993
NUS1	ENSG00000153989	116150	0.317089	0.000131993
TMEM14A	ENSG00000096092	28978	0.227578	0.000133191
RPS19	ENSG00000105372	6223	-0.289725	0.000133711
KDELR2	ENSG00000136240	11014	0.447787	0.000133774
TCEAL3	ENSG00000196507	85012	0.484672	0.000134862
EIF2AK1	ENSG00000086232	27102	0.283625	0.000135375
CDC42BPA	ENSG00000143776	8476	0.387867	0.000136357
DMAC1	ENSG00000137038	90871	0.412366	0.000139542
TMEM256	ENSG00000205544	254863	0.233793	0.000141552
DAP	ENSG00000112977	1611	0.342698	0.000142062
KLHDC3	ENSG00000124702	116138	0.378135	0.000142911
LINC01089	ENSG00000212694		0.360001	0.000144103
WTAP	ENSG00000146457	9589	0.28651	0.000144622
TSC2	ENSG00000103197	7249	0.115777	0.000144959
CTSZ	ENSG00000101160	1522	0.347826	0.000145227
CCND2	ENSG00000118971	894	0.344994	0.000145227
TBC1D5	ENSG00000131374	9779	0.344099	0.000145227
HHLA3	ENSG00000197568	11147	0.343808	0.000145227
STON1	ENSG00000243244	11037	0.330342	0.000145227
EFEMP2	ENSG00000172638	30008	0.300865	0.000145671
RPL12	ENSG00000197958	6136	-0.288481	0.000145832
ELMOD3	ENSG00000115459	84173	0.330884	0.000146285
SPPL2A	ENSG00000138600	84888	0.258879	0.00014666
TMX4	ENSG00000125827	56255	0.317227	0.000147473
MAD2L1	ENSG00000164109	4085	-0.830647	0.000151825
BCAM	ENSG00000187244	4059	0.54978	0.00015227
PURA	ENSG00000185129	5813	0.348097	0.000153246
GABARAPL2	ENSG00000034713	11345	0.494865	0.000153357
FBH1	ENSG00000134452	84893	0.341818	0.000159705
FAM126B	ENSG00000155744	285172	0.338732	0.000159705
COPRS	ENSG00000172301	55352	0.338621	0.000159705
INTS6	ENSG00000102786	26512	0.334921	0.000159705
PLAC1	ENSG00000170965	10761	0.283605	0.000159713
ARHGEF40	ENSG00000165801	55701	0.406957	0.000161188
TMCC3	ENSG00000057704	57458	0.415706	0.000162293
PTPA	ENSG00000119383	5524	0.277415	0.000162711
C17orf97	ENSG00000187624	400566	0.259678	0.000162711
MRPS34	ENSG00000074071	65993	0.220625	0.000164312
SNCA	ENSG00000145335	6622	0.444822	0.000165274
CTBP1	ENSG00000159692	1487	0.259598	0.000165673
NPHP3	ENSG00000113971	27031	0.338245	0.000166822
RBM23	ENSG00000100461	55147	0.334728	0.000168752
PLAG1	ENSG00000181690	5324	0.340122	0.000168941
CAPRIN2	ENSG00000110888	65981	0.301305	0.000170349
MGAT5	ENSG00000152127	4249	0.384849	0.00017044
TRPT1	ENSG00000149743	83707	0.288561	0.00017044
VAV3	ENSG00000134215	10451	-0.213524	0.000171135
NLRP2	ENSG00000022556	55655	-0.329257	0.000171135
NDNF	ENSG00000173376	79625	-0.533704	0.000172318
GPD1	ENSG00000167588	2819	0.338106	0.000173756
PDLIM7	ENSG00000196923	9260	0.417142	0.000175144
PLCB1	ENSG00000182621	23236	0.36049	0.000175536
SYNGR1	ENSG00000100321	9145	0.342994	0.000175536
IFI27L1	ENSG00000165948	122509	0.331822	0.000175536
PKIB	ENSG00000135549	5570	0.322422	0.000175536
P3H3	ENSG00000110811	10536	0.317629	0.000175536
SMIM4	ENSG00000168273	440957	0.317569	0.000175536
C1D	ENSG00000197223	10438	0.309901	0.000176505
LRRC49	ENSG00000137821	54839	-0.438248	0.000177314
MAPK3	ENSG00000102882	5595	0.215762	0.000178241
MRPS18A	ENSG00000096080	55168	0.331411	0.000178743
GLMP	ENSG00000198715	112770	0.205279	0.000183436
PARD3B	ENSG00000116117	117583	0.438315	0.000187143
RERE	ENSG00000142599	473	0.414841	0.000187185
AGRN	ENSG00000188157	375790	0.373899	0.00018833
RAN	ENSG00000132341	5901	-0.68588	0.00018908
TIMP1	ENSG00000102265	7076	0.418022	0.000191649
ELP5	ENSG00000170291	23587	0.286744	0.000192348
SMO	ENSG00000128602	6608	0.388668	0.000192838
UBALD1	ENSG00000153443	124402	0.356482	0.000192838
PNKP	ENSG00000039650	11284	0.334782	0.000192838
SELENON	ENSG00000162430	57190	0.333462	0.000192838
UBE2Z	ENSG00000159202	65264	0.3305	0.000192838
SERPINB9	ENSG00000170542	5272	0.447597	0.000193067
PRMT2	ENSG00000160310	3275	0.398913	0.000194005
KCNC3	ENSG00000131398	3748	0.323348	0.000194596
SLC15A1	ENSG00000088386	6564	-0.650562	0.00019548
SSFA2	ENSG00000138434	6744	0.383894	0.000195907
MAF	ENSG00000178573	4094	0.257186	0.000196469
TRAM1	ENSG00000067167	23471	0.410316	0.000196778
LMAN2	ENSG00000169223	10960	0.317357	0.000197519
PPP2CB	ENSG00000104695	5516	0.285586	0.000197796
CLSTN1	ENSG00000171603	22883	0.322072	0.000200674
MACF1	ENSG00000127603	643314	0.260689	0.000205636
S100A13	ENSG00000189171	6284	0.417882	0.000207627
PRR13	ENSG00000205352	54458	0.381653	0.000208792
MT1E	ENSG00000169715	4493	0.700159	0.000211737
BISPR	ENSG00000282851		0.385742	0.000211737
DICER1-AS1	ENSG00000235706		0.365252	0.000211737
CRLS1	ENSG00000088766	54675	0.319883	0.000211737
PSME4	ENSG00000068878	23198	0.307857	0.000211737
RPL23A	ENSG00000198242	6147	0.319754	0.000212522
UBE2J2	ENSG00000160087	118424	0.284185	0.000213118
SS18	ENSG00000141380	6760	0.216327	0.000214805
RTRAF	ENSG00000087302	51637	-0.67028	0.000218682
NT5C	ENSG00000125458	30833	0.329137	0.000223713
RPS9	ENSG00000170889	6203	-0.281703	0.000225467
RBMX	ENSG00000147274	27316	-0.584998	0.000228352
RPL30	ENSG00000156482	6156	-0.303164	0.0002293
SLC5A3	ENSG00000198743	6526	0.317102	0.000232372
PIGS	ENSG00000087111	94005	0.170106	0.000233239
MYO1C	ENSG00000197879	4641	0.213295	0.000233838
RHOC	ENSG00000155366	389	0.451737	0.000233988
FRY	ENSG00000073910	10129	0.389696	0.000235084
NACA	ENSG00000196531	4666	-0.310735	0.000236154
B4GALT7	ENSG00000027847	11285	0.229776	0.000236737
TEX264	ENSG00000164081	51368	0.299072	0.000238038
RPL18	ENSG00000063177	6141	-0.26536	0.000241168
RNF220	ENSG00000187147	55182	0.337046	0.000242972
RANGRF	ENSG00000108961	29098	0.305154	0.000242972
C15orf61	ENSG00000189227	145853	0.325621	0.000243318
NUCB1	ENSG00000104805	4924	0.174906	0.000247044
UQCC2	ENSG00000137288	84300	0.372595	0.000249007
NDUFB3	ENSG00000119013	4709	0.30886	0.000249369
TP53I11	ENSG00000175274	9537	0.305873	0.000252384
CMTM7	ENSG00000153551	112616	0.317779	0.000254889
LINC01003	ENSG00000261455		0.309449	0.000254889
TAB2	ENSG00000055208	23118	0.30668	0.000254889
LSM12	ENSG00000161654	124801	0.265732	0.000254889
KIAA0232	ENSG00000170871	9778	0.280273	0.000258059
PSIP1	ENSG00000164985	11168	0.316377	0.000258453
GOLPH3	ENSG00000113384	64083	0.143369	0.000259665
RPL18A	ENSG00000105640	6142	-0.315052	0.000260052
NAPA	ENSG00000105402	8775	0.282773	0.000262783
EIF3B	ENSG00000106263	8662	0.319174	0.000264691
DEAF1	ENSG00000177030	10522	0.207417	0.000270096
RANBP2	ENSG00000153201	5903	0.332359	0.000270707
ZYX	ENSG00000159840	7791	0.306467	0.000271527
CYTH2	ENSG00000105443	9266	0.377007	0.000274247
FDFT1	ENSG00000079459	2222	0.245895	0.000277552
TSTD1	ENSG00000215845	100131187	0.408441	0.000278307
PPM1A	ENSG00000100614	5494	0.301018	0.000278517
HDGFL3	ENSG00000166503	50810	0.253302	0.000279342
ARHGAP23	ENSG00000275832	57636	0.377199	0.00027945
OSER1	ENSG00000132823	51526	0.323796	0.00027945
DGCR2	ENSG00000070413	9993	0.321105	0.00027945
C19orf81	ENSG00000235034	342918	0.315888	0.00027945
TNKS2	ENSG00000107854	80351	0.31339	0.00027945
PPP3CB	ENSG00000107758	5532	0.311253	0.00027945
STAT6	ENSG00000166888	6778	0.304318	0.00027945
BEX1	ENSG00000133169	55859	-0.729367	0.000281902
ATP6V0D1	ENSG00000159720	9114	0.294166	0.000282224
CCT3	ENSG00000163468	7203	-0.874203	0.000283182
FZD7	ENSG00000155760	8324	0.228413	0.000284669
MEF2A	ENSG00000068305	4205	0.100655	0.000284669
LIMK2	ENSG00000182541	3985	0.360368	0.000284868
AXL	ENSG00000167601	558	0.528548	0.000288317
WNT2B	ENSG00000134245	7482	0.407017	0.000289261
SLC25A23	ENSG00000125648	79085	0.28801	0.000289261
MECP2	ENSG00000169057	4204	0.123353	0.000290409
NDUFB11	ENSG00000147123	54539	0.282572	0.000292025
RND3	ENSG00000115963	390	-0.681358	0.000294255
UBL3	ENSG00000122042	5412	0.273493	0.000296996
LRRC8A	ENSG00000136802	56262	0.356563	0.000297572
ACTR1B	ENSG00000115073	10120	0.310495	0.000305078
TNNI1	ENSG00000159173	7135	0.261877	0.000305335
CDC34	ENSG00000099804	997	0.315077	0.000306226
THEM4	ENSG00000159445	117145	0.294082	0.000306372
ZNF593	ENSG00000142684	51042	0.327255	0.000308424
FKBP9	ENSG00000122642	11328	0.228198	0.000309001
SH3GLB1	ENSG00000097033	51100	0.269061	0.000309138
COX7B	ENSG00000131174	1349	0.423912	0.000310262
AUP1	ENSG00000115307	550	0.160324	0.000311441
RAP2C	ENSG00000123728	57826	0.327345	0.000311611
ANXA2	ENSG00000182718	302	0.363959	0.000313254
MRPL54	ENSG00000183617	116541	0.241067	0.000317488
UBE2H	ENSG00000186591	7328	0.316405	0.000320874
MSL1	ENSG00000188895	339287	0.274469	0.000322898
TOR2A	ENSG00000160404	27433	0.309367	0.000322899
CBR4	ENSG00000145439	84869	0.14979	0.000325494
ATG3	ENSG00000144848	64422	0.259399	0.000325949
UQCRB	ENSG00000156467	7381	0.413711	0.000327885
FOLR1	ENSG00000110195	2348	0.445903	0.00033005
NDUFB8	ENSG00000166136	4714	0.279739	0.000333806
DTWD1	ENSG00000104047	56986	0.260963	0.000335403
PITPNB	ENSG00000180957	23760	0.333765	0.000335403
ICMT	ENSG00000116237	23463	0.304572	0.000335403
CREBRF	ENSG00000164463	153222	0.301944	0.000335403
ZNF436-AS1	ENSG00000249087		0.298575	0.000335403
UBXN2A	ENSG00000173960	165324	0.282757	0.000335403
CYB5D2	ENSG00000167740	124936	0.287489	0.000338142
SNRNP27	ENSG00000124380	11017	0.313024	0.000340884
BRWD1	ENSG00000185658	54014	0.151122	0.000341547
SMARCA1	ENSG00000102038	6594	-0.0999213	0.000342144
DCBLD2	ENSG00000057019	131566	0.291608	0.000342691
PCSK7	ENSG00000160613	9159	0.293308	0.000350227
ENDOV	ENSG00000173818	284131	0.192241	0.000353463
TACC2	ENSG00000138162	10579	0.34705	0.000354192
SMAD2	ENSG00000175387	4087	0.194455	0.000356991
ZBED5-AS1	ENSG00000247271		0.296348	0.000360211
AMFR	ENSG00000159461	267	0.301263	0.000360921
SPNS1	ENSG00000169682	83985	0.279606	0.00036356
WDR6	ENSG00000178252	11180	0.189924	0.000363644
EEF1B2	ENSG00000114942	1933	-0.372366	0.000364535
ATP2A2	ENSG00000174437	488	0.351777	0.000366203
GPX8	ENSG00000164294	493869	0.309769	0.000366645
LAGE3	ENSG00000196976	8270	0.207529	0.000366645
MAPKAPK5	ENSG00000089022	8550	0.247916	0.000366831
INF2	ENSG00000203485	64423	0.368303	0.000367182
SYTL4	ENSG00000102362	94121	0.364165	0.000367182
BMPR1A	ENSG00000107779	657	0.344473	0.000367182
PKD1	ENSG00000008710	5310	0.327414	0.000367182
TMEM203	ENSG00000187713	94107	0.277172	0.000367182
PDLIM1	ENSG00000107438	9124	0.292857	0.000367463
AGO2	ENSG00000123908	27161	0.248254	0.000370462
SFT2D1	ENSG00000198818	113402	0.286053	0.000370527
FKBP3	ENSG00000100442	2287	-0.758926	0.000373378
TSEN15	ENSG00000198860	116461	0.353909	0.000373963
TMCO3	ENSG00000150403	55002	0.396119	0.000374479
DNAJB2	ENSG00000135924	3300	0.0633343	0.000376872
HNRNPD	ENSG00000138668	3184	0.37418	0.000377904
TCF7L2	ENSG00000148737	6934	0.330428	0.000377961
LTBP3	ENSG00000168056	4054	0.349331	0.000385425
ZNF385D	ENSG00000151789	79750	-0.490596	0.000386259
SRRM2	ENSG00000167978	23524	0.413239	0.000388609
INPPL1	ENSG00000165458	3636	0.352591	0.00038905
YAF2	ENSG00000015153	10138	0.250366	0.00039035
VIM	ENSG00000026025	7431	0.434034	0.000392785
NRGN	ENSG00000154146	4900	0.307198	0.000393196
OXA1L	ENSG00000155463	5018	0.428375	0.000395639
TERF2IP	ENSG00000166848	54386	0.350931	0.0004009
MMP23B	ENSG00000189409	8510	0.363221	0.000401777
SAMD11	ENSG00000187634	148398	0.581947	0.000401778
TRAC	ENSG00000277734		0.464328	0.000401778
ASCC2	ENSG00000100325	84164	0.338748	0.000401778
CANT1	ENSG00000171302	124583	0.329313	0.000401778
PPP6R2	ENSG00000100239	9701	0.322781	0.000401778
GPC4	ENSG00000076716	2239	0.322264	0.000401778
XPC	ENSG00000154767	7508	0.315733	0.000401778
SNX21	ENSG00000124104	90203	0.299755	0.000401778
KDM2A	ENSG00000173120	22992	0.28712	0.000401778
TRIQK	ENSG00000205133	286144	0.209121	0.00040533
LSM2	ENSG00000204392	57819	0.331027	0.000405946
STK16	ENSG00000115661	8576	0.138799	0.00040728
NOTCH2	ENSG00000134250	4853	0.174645	0.000407541
HINT3	ENSG00000111911	135114	0.2949	0.000407657
ATXN2L	ENSG00000168488	11273	0.221831	0.000409121
BROX	ENSG00000162819	148362	0.182762	0.000409121
NDUFB1	ENSG00000183648	4707	0.474887	0.00041036
SELENOS	ENSG00000131871	55829	0.329083	0.000410607
RPL10A	ENSG00000198755	4736	-0.285015	0.000412455
ATP5MC2	ENSG00000135390	517	0.307376	0.000414126
OLFM3	ENSG00000118733	118427	-1.451	0.00041811
THOC7	ENSG00000163634	80145	0.25657	0.00041818
ITM2B	ENSG00000136156	9445	0.610328	0.000419141
ZSWIM7	ENSG00000214941	125150	0.260611	0.000422338
C6orf62	ENSG00000112308	81688	0.244859	0.000424108
LRRFIP1	ENSG00000124831	9208	0.241306	0.000424109
KLHDC9	ENSG00000162755	126823	0.319711	0.000425444
TIMM9	ENSG00000100575	26520	0.289285	0.000429598
ZDHHC3	ENSG00000163812	51304	0.181941	0.000434126
DNAJB12	ENSG00000148719	54788	0.128938	0.000436665
TP53I13	ENSG00000167543	90313	0.353911	0.000439423
PLCD3	ENSG00000161714	113026	0.33642	0.000439423
AATF	ENSG00000275700	26574	0.308963	0.000439423
CNBD2	ENSG00000149646	140894	0.302654	0.000439423
THTPA	ENSG00000259431	79178	0.281772	0.000439423
ABR	ENSG00000159842	29	0.27869	0.000439423
C19orf12	ENSG00000131943	83636	0.277197	0.000439423
TTC28	ENSG00000100154	23331	0.264673	0.000439423
NTAN1	ENSG00000157045	123803	0.259115	0.000439423
SLC52A2	ENSG00000185803	79581	0.30728	0.000441593
ACYP2	ENSG00000170634	98	0.192773	0.000442117
SLC35E2B	ENSG00000189339	728661	0.252878	0.000443261
SNHG7	ENSG00000233016		0.313919	0.00044353
UBE2A	ENSG00000077721	7319	0.271666	0.000444728
RRAS	ENSG00000126458	6237	0.286821	0.000445719
PAXX	ENSG00000148362	286257	0.226385	0.00044702
PRAF2	ENSG00000243279	11230	0.153001	0.000447689
ARAF	ENSG00000078061	369	0.31326	0.000448026
SSBP4	ENSG00000130511	170463	0.285266	0.000450075
RSF1	ENSG00000048649	51773	-0.699024	0.000454691
TUBGCP2	ENSG00000130640	10844	0.0959499	0.000454934
KRCC1	ENSG00000172086	51315	0.06527	0.000457871
LYRM2	ENSG00000083099	57226	0.281839	0.000458516
STXBP2	ENSG00000076944	6813	0.308173	0.000462585
C19orf25	ENSG00000119559	148223	0.299302	0.000468077
TTC14	ENSG00000163728	151613	0.308643	0.000468257
TUBA1B	ENSG00000123416	10376	-1.01276	0.00046868
DDX17	ENSG00000100201	10521	0.353336	0.000469178
ELF3	ENSG00000163435	1999	-0.389009	0.000474194
BEX3	ENSG00000166681	27018	0.3732	0.000476982
NUMA1	ENSG00000137497	4926	0.192134	0.000478242
LRFN4	ENSG00000173621	78999	0.306475	0.000480366
ZCCHC3	ENSG00000247315	85364	0.28584	0.000480366
LMX1B	ENSG00000136944	4010	0.327667	0.000480367
LNPEP	ENSG00000113441	4012	0.322191	0.000480367
ZNF471	ENSG00000196263	57573	0.30914	0.000480367
ERVK3-1	ENSG00000142396		0.302273	0.000480367
UBE2Q1	ENSG00000160714	55585	0.287597	0.000480367
TBL1X	ENSG00000101849	6907	0.282712	0.000480367
ZNF414	ENSG00000133250	84330	0.274922	0.000480367
USP51	ENSG00000247746	158880	0.271925	0.000480367
ANAPC16	ENSG00000166295	119504	0.416814	0.000483426
SUPT5H	ENSG00000196235	6829	0.257034	0.000485754
CSNK2A2	ENSG00000070770	1459	0.30908	0.000496372
SSNA1	ENSG00000176101	8636	0.338912	0.000497726
BMPR2	ENSG00000204217	659	0.147082	0.000499828
USE1	ENSG00000053501	55850	0.27538	0.00050081
CDK13	ENSG00000065883	8621	0.291196	0.000503334
TMEM80	ENSG00000177042	283232	0.183443	0.000504253
DUSP3	ENSG00000108861	1845	0.247886	0.000505461
DNAJC4	ENSG00000110011	3338	0.172496	0.000507136
MCC	ENSG00000171444	4163	0.303614	0.000518948
FBXL3	ENSG00000005812	26224	0.294338	0.000522316
SLC39A13	ENSG00000165915	91252	0.338826	0.000523381
NOS1AP	ENSG00000198929	9722	0.332913	0.000524878
SEPT1	ENSG00000180096	1731	0.322094	0.000524878
STARD10	ENSG00000214530	10809	0.302352	0.000524878
MXRA7	ENSG00000182534	439921	0.300307	0.000524878
RHBDD3	ENSG00000100263	25807	0.292991	0.000524878
MYORG	ENSG00000164976	57462	0.288957	0.000524878
DUSP14	ENSG00000276023	11072	0.282751	0.000524878
ATG4D	ENSG00000130734	84971	0.269604	0.000524878
DCP1A	ENSG00000272886	55802	0.26393	0.000524878
GEMIN7	ENSG00000142252	79760	0.263287	0.000524878
SMARCC2	ENSG00000139613	6601	0.151086	0.0005271
SGMS1	ENSG00000198964	259230	0.239617	0.000529325
PPFIA1	ENSG00000131626	8500	0.233206	0.000529325
CKLF	ENSG00000217555	51192	0.193773	0.000534222
SEC22C	ENSG00000093183	9117	0.228371	0.000535878
TSPO	ENSG00000100300	706	0.211584	0.000537034
STAG2	ENSG00000101972	10735	0.257957	0.000541553
PGLS	ENSG00000130313	25796	0.212362	0.000542414
RPP38	ENSG00000152464	10557	0.304329	0.000544581
SND1	ENSG00000197157	27044	0.166627	0.000550602
VAMP5	ENSG00000168899	10791	0.454782	0.000566294
RPL11	ENSG00000142676	6135	-0.224995	0.000570893
DVL3	ENSG00000161202	1857	0.219709	0.000572729
ST6GAL1	ENSG00000073849	6480	0.337605	0.000573245
LINC00632	ENSG00000203930		0.296935	0.000573245
TIMM23	ENSG00000265354	100287932	0.28446	0.000573245
DHRS4-AS1	ENSG00000215256		0.273529	0.000573245
SMARCD3	ENSG00000082014	6604	0.272894	0.000573245
WSB2	ENSG00000176871	55884	0.267652	0.000573245
LYRM7	ENSG00000186687	90624	0.26597	0.000573245
DEXI	ENSG00000182108	28955	0.264749	0.000573245
OPA3	ENSG00000125741	80207	0.262185	0.000573245
COL9A1	ENSG00000112280	1297	-1.02477	0.000573761
NDRG2	ENSG00000165795	57447	0.232109	0.00057443
PXMP2	ENSG00000176894	5827	0.303276	0.00057471
CAPN2	ENSG00000162909	824	0.231372	0.000575062
AP1M1	ENSG00000072958	8907	0.22319	0.000578011
EGLN2	ENSG00000269858	112398	0.0574097	0.000579309
CES2	ENSG00000172831	8824	0.280105	0.000580884
EMD	ENSG00000102119	2010	0.15381	0.000583793
CHMP2A	ENSG00000130724	27243	0.278922	0.000585906
VPS53	ENSG00000141252	55275	0.288796	0.000588093
ROBO1	ENSG00000169855	6091	0.225349	0.000588934
ITGA8	ENSG00000077943	8516	-0.618543	0.000599756
AES	ENSG00000104964	166	0.259247	0.000608182
FAM133B	ENSG00000234545	257415	0.295684	0.000609916
RAP2A	ENSG00000125249	5911	0.301215	0.00061104
TCEAL2	ENSG00000184905	140597	0.485598	0.000617475
HNRNPU	ENSG00000153187	3192	-0.574173	0.000619125
SLC44A2	ENSG00000129353	57153	0.243288	0.000619431
SPATA20	ENSG00000006282	64847	0.134319	0.000620105
BMP2K	ENSG00000138756	55589	0.32788	0.000625779
MEMO1	ENSG00000162959	51072	0.298626	0.000625779
EID2B	ENSG00000176401	126272	0.282822	0.000625779
SYNRG	ENSG00000275066	11276	0.280251	0.000625779
VPS26B	ENSG00000151502	112936	0.251162	0.000625779
CCM2	ENSG00000136280	83605	0.20464	0.000630874
CHTF8	ENSG00000168802	54921	0.236938	0.000630886
CCDC107	ENSG00000159884	203260	0.173327	0.000636668
PHYKPL	ENSG00000175309	85007	0.298641	0.00063971
RALGAPA1	ENSG00000174373	253959	0.288772	0.000639726
P3H4	ENSG00000141696	10609	0.246376	0.000641903
GALK1	ENSG00000108479	2584	0.316291	0.000642561
PDE9A	ENSG00000160191	5152	0.28435	0.000645612
HECTD1	ENSG00000092148	25831	0.237846	0.000650741
NLK	ENSG00000087095	51701	0.331616	0.000653754
SPATA13	ENSG00000182957	221178	0.382766	0.000663531
TADA3	ENSG00000171148	10474	0.194843	0.00066596
RNF167	ENSG00000108523	26001	0.282919	0.00066753
RPA3	ENSG00000106399	6119	0.239619	0.000676275
OXLD1	ENSG00000204237	339229	0.142175	0.000678264
CCDC8	ENSG00000169515	83987	0.243889	0.00067858
C9orf16	ENSG00000171159	79095	0.387847	0.000681305
FMR1	ENSG00000102081	2332	0.261292	0.000682811
DSC1	ENSG00000134765	1823	0.342517	0.000682812
PSPC1	ENSG00000121390	55269	0.323357	0.000682812
VWA1	ENSG00000179403	64856	0.305946	0.000682812
CPSF4	ENSG00000160917	10898	0.289058	0.000682812
SPPL2B	ENSG00000005206	56928	0.286789	0.000682812
SLC22A18	ENSG00000110628	5002	0.283152	0.000682812
PYCR2	ENSG00000143811	29920	0.266108	0.000682812
KCTD3	ENSG00000136636	51133	0.25915	0.000682812
PPP1R3E	ENSG00000235194	90673	0.25435	0.000682812
CRYZL1	ENSG00000205758	9946	0.190265	0.000686338
SMG1	ENSG00000157106	23049	0.251259	0.000691405
SLC36A4	ENSG00000180773	120103	0.219429	0.00069454
GMFB	ENSG00000197045	2764	0.165911	0.00069454
PARD6B	ENSG00000124171	84612	0.287963	0.000697972
TWSG1	ENSG00000128791	57045	0.239496	0.000700265
CYP20A1	ENSG00000119004	57404	0.200121	0.000709775
PAX8	ENSG00000125618	7849	-0.850165	0.000715667
FBXL13	ENSG00000161040	222235	-0.272558	0.000718061
SPOCK3	ENSG00000196104	50859	-0.323794	0.000718061
LINC01781	ENSG00000234184		-0.527141	0.000718061
ERLEC1	ENSG00000068912	27248	0.147596	0.000721456
FAM208A	ENSG00000163946	23272	0.253549	0.000722833
CAMK2A	ENSG00000070808	815	0.268568	0.000736662
ISCU	ENSG00000136003	23479	0.360908	0.000741546
ZFP91	ENSG00000186660	80829	0.288879	0.000741906
BTF3L4	ENSG00000134717	91408	0.108987	0.000742445
UBE2Q2	ENSG00000140367	92912	0.23294	0.000743068
VKORC1L1	ENSG00000196715	154807	0.285857	0.000744703
RC3H1	ENSG00000135870	149041	0.271725	0.000744703
SORT1	ENSG00000134243	6272	0.271511	0.000744703
MTA1	ENSG00000182979	9112	0.270217	0.000744703
ZNF224	ENSG00000267680	7767	0.267932	0.000744703
GDF11	ENSG00000135414	10220	0.266773	0.000744703
POFUT1	ENSG00000101346	23509	0.253014	0.000744703
UBN1	ENSG00000118900	29855	0.252997	0.000744703
SCAF4	ENSG00000156304	57466	0.251822	0.000744703
KDM5C	ENSG00000126012	8242	0.239716	0.000744703
MFSD14B	ENSG00000148110	84641	0.222202	0.000744703
RPL35	ENSG00000136942	11224	0.259383	0.000745914
CYREN	ENSG00000122783	78996	0.239663	0.000746949
RHNO1	ENSG00000171792	83695	0.158107	0.000757311
SP3	ENSG00000172845	6670	0.202657	0.000757312
ASXL2	ENSG00000143970	55252	0.148227	0.000757312
MRPS15	ENSG00000116898	64960	0.208973	0.000760303
PARP3	ENSG00000041880	10039	0.298866	0.000760671
NF1	ENSG00000196712	4763	0.0582797	0.000763526
ZDHHC12	ENSG00000160446	84885	0.116929	0.000764199
PCBP1	ENSG00000169564	5093	0.389815	0.000764997
GRN	ENSG00000030582	2896	0.237346	0.000766548
CIZ1	ENSG00000148337	25792	0.162837	0.000768061
HEXA	ENSG00000213614	3073	0.313476	0.000776143
TPD52	ENSG00000076554	7163	0.303509	0.000783409
N4BP2	ENSG00000078177	55728	-0.715365	0.000783467
NUDC	ENSG00000090273	10726	-0.708655	0.000787199
NTMT1	ENSG00000148335	28989	0.281449	0.000792092
NCBP2-AS2	ENSG00000270170	152217	0.173001	0.000792407
CCDC28B	ENSG00000160050	79140	0.31354	0.000798984
NELFE	ENSG00000204356	7936	0.115508	0.000804692
MRPL52	ENSG00000172590	122704	0.342567	0.000808196
RHOBTB3	ENSG00000164292	22836	0.303272	0.00080952
NMRAL1	ENSG00000153406	57407	0.325444	0.000811836
RABGAP1L	ENSG00000152061	9910	0.301885	0.000811836
HDHD5	ENSG00000069998	27440	0.267449	0.000811836
LMF2	ENSG00000100258	91289	0.263884	0.000811836
ECI1	ENSG00000167969	1632	0.259483	0.000811836
PARD6G	ENSG00000178184	84552	0.325628	0.000817393
ANAPC10	ENSG00000164162	10393	0.253683	0.0008214
LEPROT	ENSG00000213625	54741	0.210876	0.000825748
SDHAF1	ENSG00000205138	644096	0.250377	0.000828881
DNAJB14	ENSG00000164031	79982	0.142624	0.000831327
BSG	ENSG00000172270	682	0.369087	0.000833385
ZNF605	ENSG00000196458	100289635	0.267271	0.000835887
PSME2	ENSG00000100911	5721	0.183155	0.000837542
GGA1	ENSG00000100083	26088	0.223509	0.000838389
ZSCAN16-AS1	ENSG00000269293		0.213456	0.00084303
CCDC50	ENSG00000152492	152137	0.214048	0.000851753
HAX1	ENSG00000143575	10456	0.0241422	0.000852205
SLC44A1	ENSG00000070214	23446	0.268363	0.000855071
MIIP	ENSG00000116691	60672	0.25467	0.000855071
AURKAIP1	ENSG00000175756	54998	0.232679	0.000858568
CST3	ENSG00000101439	1471	0.454974	0.000860159
RPL39L	ENSG00000163923	116832	0.297801	0.000865957
SF3B2	ENSG00000087365	10992	-0.702702	0.000870128
PCBP4	ENSG00000090097	57060	0.255536	0.000871026
MLH3	ENSG00000119684	27030	0.274422	0.000875116
AP1M2	ENSG00000129354	10053	0.294637	0.000884624
TMEM99	ENSG00000167920	147184	0.276506	0.000884624
ZNF431	ENSG00000196705	170959	0.274486	0.000884624
PDXK	ENSG00000160209	105372824	0.254998	0.000884624
KIF3B	ENSG00000101350	9371	0.192283	0.000891052
REPIN1	ENSG00000214022	29803	0.23144	0.000893278
ZBTB8OS	ENSG00000176261	339487	0.223966	0.000893785
GPC6	ENSG00000183098	10082	0.335493	0.000912464
TAF10	ENSG00000166337	6881	0.219773	0.000927561
AK3	ENSG00000147853	50808	0.00752207	0.000931566
NUAK1	ENSG00000074590	9891	-0.637679	0.000932398
MLST8	ENSG00000167965	64223	0.258815	0.000939116
IFITM3	ENSG00000142089	10410	0.649529	0.000944316
ARMH4	ENSG00000139971	145407	0.28498	0.000944425
RAC3	ENSG00000169750	5881	0.260181	0.000944425
IMPAD1	ENSG00000104331	54928	0.259104	0.000945072
USP22	ENSG00000124422	23326	0.2521	0.000948445
ABHD14A	ENSG00000248487	25864	0.21594	0.000952963
TRIM17	ENSG00000162931	51127	0.319356	0.000963506
FAAH	ENSG00000117480	2166	0.314484	0.000963506
SNHG25	ENSG00000266402		0.3034	0.000963507
TUBG2	ENSG00000037042	27175	0.296602	0.000963507
PLGRKT	ENSG00000107020	55848	0.27503	0.000963507
CACFD1	ENSG00000160325	11094	0.270031	0.000963507
ZNF84	ENSG00000198040	7637	0.269864	0.000963507
FOXD1	ENSG00000251493	2297	0.364843	0.000968646
LINC00472	ENSG00000233237		0.178731	0.000970772
ETFRF1	ENSG00000205707	144363	0.0728328	0.00097525
PDXDC1	ENSG00000179889	102724985	0.285065	0.000977435
THNSL2	ENSG00000144115	55258	0.00788192	0.000983591
RBM6	ENSG00000004534	10180	0.289994	0.000983803
TTC17	ENSG00000052841	55761	0.20523	0.000994955
CUEDC2	ENSG00000107874	79004	0.19647	0.00100233
ALDOA	ENSG00000149925	226	0.314928	0.00100269
LGALS3	ENSG00000131981	3958	-0.5408	0.00100523
SPAG9	ENSG00000008294	9043	-0.000756196	0.00101339
F3	ENSG00000117525	2152	0.373163	0.0010225
NIPSNAP2	ENSG00000146729	2631	0.26141	0.00103148
MIB2	ENSG00000197530	142678	0.229244	0.00103725
COL5A2	ENSG00000204262	1290	0.245369	0.00104659
HLA-C	ENSG00000204525	3107	0.3078	0.00104896
SLC27A3	ENSG00000143554	11000	0.304243	0.00104896
C15orf59-AS1	ENSG00000260469		0.296328	0.00104896
C11orf95	ENSG00000188070	65998	0.286005	0.00104896
RAD9A	ENSG00000172613	5883	0.267333	0.00104896
TBC1D17	ENSG00000104946	79735	0.26278	0.00104896
POLR2J2	ENSG00000228049	246721	0.252798	0.00104896
VASP	ENSG00000125753	7408	0.248353	0.00104896
RBM15B	ENSG00000259956	29890	0.248202	0.00104896
UTP14C	ENSG00000253797	9724	0.230907	0.00104896
RPL26L1	ENSG00000037241	51121	0.242981	0.00105045
IQGAP2	ENSG00000145703	10788	0.343431	0.00105185
AP1S2	ENSG00000182287	8905	0.156759	0.00105601
THRAP3	ENSG00000054118	9967	-0.607982	0.00105973
ANKRD40	ENSG00000154945	91369	0.209927	0.0010655
ZDHHC21	ENSG00000175893	340481	0.112134	0.0010655
GOLGA7	ENSG00000147533	51125	0.228503	0.00106912
CPLANE1	ENSG00000197603	65250	0.2446	0.00106948
OSTM1	ENSG00000081087	28962	0.256355	0.00107911
CRYZ	ENSG00000116791	1429	0.340819	0.00108657
UBA1	ENSG00000130985	7317	0.266368	0.00109035
WIPF2	ENSG00000171475	147179	0.258626	0.00109253
CKB	ENSG00000166165	1152	0.231152	0.00110259
RGS9	ENSG00000108370	8787	-0.213687	0.00110307
CRAT	ENSG00000095321	1384	0.241812	0.00110849
HEY2	ENSG00000135547	23493	0.301264	0.00112233
RPL5	ENSG00000122406	6125	-0.249606	0.00112469
MYL6B	ENSG00000196465	140465	0.369142	0.00112584
SREK1IP1	ENSG00000153006	285672	0.116108	0.00113594
THAP5	ENSG00000177683	168451	0.148617	0.0011377
SMTNL2	ENSG00000188176	342527	0.241877	0.00113861
NSMCE3	ENSG00000185115	56160	0.240203	0.00114149
GSTT2B	ENSG00000133433	653689	0.280883	0.00114149
ZNF185	ENSG00000147394	7739	0.276661	0.00114149
HYI	ENSG00000178922	81888	0.267964	0.00114149
TYMP	ENSG00000025708	1890	0.262771	0.00114149
LINC00847	ENSG00000245060		0.259182	0.00114149
AKT1	ENSG00000142208	207	0.247023	0.00114149
PGGT1B	ENSG00000164219	5229	0.242042	0.00114149
EGLN1	ENSG00000135766	54583	0.233536	0.00114149
DCTN5	ENSG00000166847	84516	0.11964	0.00114225
TUSC2	ENSG00000114383	11334	0.28592	0.00114308
COMMD1	ENSG00000173163	150684	0.248169	0.00115438
CREG1	ENSG00000143162	8804	0.298425	0.00115653
PHF1	ENSG00000112511	5252	0.286074	0.00115653
AHSA2P	ENSG00000173209		0.151034	0.00115911
SC5D	ENSG00000109929	6309	0.14998	0.00115911
ZNF609	ENSG00000180357	23060	0.140584	0.00115911
SLC30A7	ENSG00000162695	148867	0.235958	0.00116324
ENSA	ENSG00000143420	2029	0.374966	0.00116978
CHCHD7	ENSG00000170791	79145	0.250273	0.00117151
CD164	ENSG00000135535	8763	0.312829	0.00119055
VTI1B	ENSG00000100568	10490	-0.0480667	0.00119232
THUMPD3-AS1	ENSG00000206573		0.287466	0.00119501
MOCS2	ENSG00000164172	4338	0.314486	0.00120489
RGS12	ENSG00000159788	6002	0.254706	0.00120947
BAD	ENSG00000002330	572	0.306965	0.00121545
FBXL5	ENSG00000118564	26234	0.193986	0.00121986
TCTA	ENSG00000145022	6988	0.28827	0.00122866
UBE2S	ENSG00000108106	27338	0.345674	0.00124165
EYA4	ENSG00000112319	2070	0.335535	0.00124165
KIAA0930	ENSG00000100364	23313	0.26372	0.00124165
PRR5	ENSG00000186654	55615	0.252153	0.00124165
ATF7	ENSG00000170653	11016	0.221933	0.00124165
SGK1	ENSG00000118515	6446	0.275243	0.0012423
PLA2R1	ENSG00000153246	22925	0.349361	0.00124395
SDHD	ENSG00000204370	6392	0.267314	0.00125234
GIPC1	ENSG00000123159	10755	0.256046	0.00125324
SCCPDH	ENSG00000143653	51097	0.251503	0.0012564
RNF13	ENSG00000082996	11342	0.15878	0.00125919
PCED1A	ENSG00000132635	64773	0.188774	0.00126036
TET3	ENSG00000187605	200424	0.296531	0.00126464
SBDS	ENSG00000126524	51119	0.151214	0.0012712
ZFAND3	ENSG00000156639	60685	0.173543	0.00128112
ASS1	ENSG00000130707	445	0.268125	0.00129049
SESN3	ENSG00000149212	143686	0.329349	0.00129343
CLIC1	ENSG00000213719	1192	0.340456	0.00130211
CCDC6	ENSG00000108091	8030	0.133589	0.00130229
GFER	ENSG00000127554	2671	0.232385	0.00131044
KDM3B	ENSG00000120733	51780	0.254537	0.00132627
UPF3A	ENSG00000169062	65110	0.204889	0.00132709
GNAQ	ENSG00000156052	2776	0.2227	0.00132953
METTL21A	ENSG00000144401	151194	0.242419	0.00133321
AEBP1	ENSG00000106624	165	0.183246	0.00133391
APLP2	ENSG00000084234	334	-0.914517	0.0013361
NDUFV2	ENSG00000178127	4729	0.361611	0.00134586
DGCR8	ENSG00000128191	54487	0.239307	0.00135001
FAM222B	ENSG00000173065	55731	0.227319	0.00135001
OSTF1	ENSG00000134996	26578	0.296695	0.00135001
SSSCA1	ENSG00000173465	10534	0.280059	0.00135001
CAND2	ENSG00000144712	23066	0.26736	0.00135001
MLLT1	ENSG00000130382	4298	0.253454	0.00135001
ZDHHC1	ENSG00000159714	29800	0.253409	0.00135001
NADK	ENSG00000008130	65220	0.247324	0.00135001
SAC3D1	ENSG00000168061	29901	0.243166	0.00135001
PINK1	ENSG00000158828	65018	0.221892	0.00135001
ATP6V0A1	ENSG00000033627	535	0.30174	0.00135386
TSHZ2	ENSG00000182463	128553	0.297479	0.00135386
GUCD1	ENSG00000138867	83606	0.219575	0.00135777
CHP1	ENSG00000187446	11261	0.310534	0.00136743
WDR11	ENSG00000120008	55717	0.0808173	0.00136948
FSTL1	ENSG00000163430	11167	0.382894	0.00136962
STRADB	ENSG00000082146	55437	0.167384	0.00136985
ARHGEF17	ENSG00000110237	9828	0.122931	0.00136985
FHIT	ENSG00000189283	2272	0.272763	0.00137143
PANK3	ENSG00000120137	79646	0.104891	0.00137502
CXXC5	ENSG00000171604	51523	0.270017	0.00137732
PCMTD2	ENSG00000203880	55251	0.201761	0.00138416
ATP6V0E1	ENSG00000113732	8992	0.346251	0.00138466
PDE6B	ENSG00000133256	5158	0.174612	0.0013865
TEAD3	ENSG00000007866	7005	0.130696	0.00138662
NDUFV1	ENSG00000167792	4723	0.164619	0.00139307
BIRC2	ENSG00000110330	329	0.166501	0.00140908
IBTK	ENSG00000005700	25998	0.169444	0.00141008
PHLDB2	ENSG00000144824	90102	0.284245	0.00142182
PUM2	ENSG00000055917	23369	0.26848	0.00142628
DPF2	ENSG00000133884	5977	0.222134	0.00142833
FAM200B	ENSG00000237765	285550	0.194679	0.00142859
ATP6V1G1	ENSG00000136888	9550	0.22987	0.00142924
NDUFS8	ENSG00000110717	4728	0.265467	0.00143639
CLOCK	ENSG00000134852	9575	0.259865	0.00143652
RNF130	ENSG00000113269	55819	0.19961	0.00144927
CYTOR	ENSG00000222041		0.275808	0.0014672
SCAF1	ENSG00000126461	58506	0.266158	0.0014672
UBE2L6	ENSG00000156587	9246	0.26357	0.0014672
THOC3	ENSG00000051596	84321	0.25929	0.0014672
RAB40B	ENSG00000141542	10966	0.250257	0.0014672
TMEM185A	ENSG00000269556	84548	0.233535	0.0014672
LPIN1	ENSG00000134324	23175	0.232225	0.0014672
OPN3	ENSG00000054277	23596	0.230805	0.0014672
BAIAP2-DT	ENSG00000226137		0.228547	0.0014672
NOTCH2NL	ENSG00000264343	100996717	0.217022	0.0014672
TMEM132A	ENSG00000006118	54972	0.045198	0.00147353
WDR26	ENSG00000162923	80232	0.289833	0.0014822
CLTC	ENSG00000141367	1213	0.182734	0.00148453
SH3BGRL	ENSG00000131171	6451	0.320518	0.00148573
MED28	ENSG00000118579	80306	0.271586	0.00148674
MYL5	ENSG00000215375	4636	0.180999	0.00148818
FAM118A	ENSG00000100376	55007	0.12161	0.00148818
NR2F6	ENSG00000160113	2063	0.273703	0.00151008
CTGF	ENSG00000118523	1490	0.940436	0.00152511
COX4I1	ENSG00000131143	1327	-0.344611	0.00153281
HIST1H1C	ENSG00000187837	3006	0.285109	0.00153283
GALNT11	ENSG00000178234	63917	0.218275	0.00153544
PCNX1	ENSG00000100731	22990	0.255041	0.00153706
WDTC1	ENSG00000142784	23038	0.237348	0.00153706
GPX7	ENSG00000116157	2882	0.0928929	0.00153941
TENT2	ENSG00000164329	167153	0.266218	0.00154071
EIF4G3	ENSG00000075151	8672	0.0413415	0.00154158
TBCA	ENSG00000171530	6902	0.347102	0.00154341
CBWD2	ENSG00000136682	150472	0.157292	0.0015458
ZNF677	ENSG00000197928	342926	0.240273	0.00155072
SMS	ENSG00000102172	6611	-0.707052	0.0015555
TSPYL1	ENSG00000189241	7259	0.342342	0.00156604
ADO	ENSG00000181915	84890	0.262714	0.00157391
RPH3AL	ENSG00000181031	9501	0.0289782	0.00157683
ATPAF1	ENSG00000123472	64756	0.253753	0.00157837
FAT1	ENSG00000083857	2195	0.24797	0.00158433
ORMDL2	ENSG00000123353	29095	0.2742	0.00159389
EML3	ENSG00000149499	256364	0.247523	0.00159389
STX4	ENSG00000103496	6810	0.242665	0.00159389
LIX1L	ENSG00000271601	128077	0.228469	0.00159389
TMEM161B-AS1	ENSG00000247828		0.191516	0.00159445
CTTN	ENSG00000085733	2017	0.402372	0.00160174
SGPL1	ENSG00000166224	8879	0.181856	0.00160186
MAP3K11	ENSG00000173327	4296	0.207797	0.00160648
SLC29A1	ENSG00000112759	2030	0.091261	0.00161601
CENPF	ENSG00000117724	1063	-1.08983	0.00163367
FIGN	ENSG00000182263	55137	0.193761	0.00164107
C6orf203	ENSG00000130349	51250	0.247972	0.00166618
SDC4	ENSG00000124145	6385	0.273347	0.00169359
SYCE1L	ENSG00000205078	100130958	0.205317	0.00170852
UBE2E2	ENSG00000182247	7325	0.214887	0.00171575
RAB21	ENSG00000080371	23011	0.19166	0.00172364
MRPL43	ENSG00000055950	84545	0.181794	0.00172501
RTL8C	ENSG00000134590	8933	0.240101	0.00172719
CLCN7	ENSG00000103249	1186	0.265925	0.00173079
VRK3	ENSG00000105053	51231	0.256463	0.00173079
FAM215B	ENSG00000232300		0.241201	0.00173079
SOWAHC	ENSG00000198142	65124	0.235015	0.00173079
GTF2IRD2	ENSG00000196275	84163	0.229765	0.00173079
JRK	ENSG00000234616	8629	0.219318	0.00173079
GATC	ENSG00000257218	283459	0.207551	0.00173079
COPS7B	ENSG00000144524	64708	0.153458	0.00173875
MRPS36	ENSG00000134056	92259	0.182629	0.00175124
CUL3	ENSG00000036257	8452	0.0987593	0.00175405
FBXL12	ENSG00000127452	54850	0.0874991	0.00175405
HSD11B1L	ENSG00000167733	374875	0.083243	0.00175405
PPP6C	ENSG00000119414	5537	0.0690406	0.00175405
GPSM1	ENSG00000160360	26086	-0.0316554	0.00175405
MPG	ENSG00000103152	4350	0.091555	0.00175964
SERINC3	ENSG00000132824	10955	0.0723831	0.00176281
SLC39A3	ENSG00000141873	29985	0.205347	0.00176873
SPG7	ENSG00000197912	6687	0.207885	0.00178698
SNAP29	ENSG00000099940	9342	0.0970488	0.0017966
CWF19L2	ENSG00000152404	143884	0.232083	0.00180578
NOP10	ENSG00000182117	55505	0.387584	0.00180892
ADORA1	ENSG00000163485	134	0.283364	0.00181019
GTF2A2	ENSG00000140307	2958	0.155347	0.00181304
CTBP2	ENSG00000175029	1488	0.163103	0.00181615
ERG28	ENSG00000133935	11161	0.272095	0.00181764
SLF2	ENSG00000119906	55719	0.14969	0.00184636
PIGBOS1	ENSG00000225973	101928527	0.105622	0.00184852
RER1	ENSG00000157916	11079	0.0966259	0.00185636
HP1BP3	ENSG00000127483	50809	0.203293	0.00186408
WAC-AS1	ENSG00000254635		0.193062	0.0018701
RRAS2	ENSG00000133818	22800	0.235399	0.00187486
ZFPL1	ENSG00000162300	7542	0.0778523	0.00187702
NCOA2	ENSG00000140396	10499	0.188998	0.00187867
PARP6	ENSG00000137817	56965	0.283464	0.00187868
AP1G2	ENSG00000213983	8906	0.269264	0.00187868
HSD17B8	ENSG00000204228	7923	0.266352	0.00187868
NPDC1	ENSG00000107281	56654	0.258616	0.00187868
WDFY1	ENSG00000085449	57590	0.253157	0.00187868
GATM	ENSG00000171766	2628	0.251061	0.00187868
PLOD1	ENSG00000083444	5351	0.246069	0.00187868
CISD3	ENSG00000277972	284106	0.240547	0.00187868
THAP4	ENSG00000176946	51078	0.218659	0.00187868
CCNY	ENSG00000108100	219771	0.206992	0.00187868
USP42	ENSG00000106346	84132	0.198435	0.00187868
ZNF524	ENSG00000171443	147807	0.170219	0.00188651
PKM	ENSG00000067225	5315	-0.791712	0.00189845
SLC25A39	ENSG00000013306	51629	0.242651	0.00190102
MBOAT7	ENSG00000125505	79143	0.181514	0.00190305
TMEM189	ENSG00000240849	387521	0.120676	0.00190305
C2orf76	ENSG00000186132	130355	0.055597	0.00190305
FBXW11	ENSG00000072803	23291	0.15245	0.00190472
COX5B	ENSG00000135940	1329	0.339024	0.00190969
ZDHHC4	ENSG00000136247	55146	-0.0015701	0.00191319
AUTS2	ENSG00000158321	26053	0.196111	0.00191927
CD276	ENSG00000103855	80381	0.0958957	0.00191983
EFNA5	ENSG00000184349	1946	0.297389	0.0019526
MRPL27	ENSG00000108826	51264	0.0874903	0.00198291
TSTA3	ENSG00000104522	7264	0.259041	0.00198428
RAB6A	ENSG00000175582	5870	-0.0147823	0.00200142
CBLB	ENSG00000114423	868	0.2042	0.00200569
FRAS1	ENSG00000138759	80144	-0.0398377	0.00200646
PHF10	ENSG00000130024	55274	0.218002	0.00201062
WRB	ENSG00000182093	7485	0.192699	0.00201556
CARHSP1	ENSG00000153048	23589	0.264707	0.00202436
SYNGR2	ENSG00000108639	9144	0.227595	0.00202676
ERBIN	ENSG00000112851	55914	0.0379458	0.00202676
CHCHD1	ENSG00000172586	118487	0.191948	0.00203606
EEF1G	ENSG00000254772	1937	0.234814	0.00203835
UNC5B-AS1	ENSG00000237512		0.347718	0.00203835
FOXD2	ENSG00000186564	2306	0.308769	0.00203835
MBTPS2	ENSG00000012174	51360	0.267949	0.00203835
AAED1	ENSG00000158122	195827	0.257156	0.00203835
RRAGB	ENSG00000083750	10325	0.252149	0.00203835
GRIPAP1	ENSG00000068400	56850	0.23664	0.00203835
CCR10	ENSG00000184451	2826	0.235509	0.00203835
NAMPT	ENSG00000105835	10135	0.234229	0.00203835
STK32C	ENSG00000165752	282974	0.222437	0.00203835
ZMAT3	ENSG00000172667	64393	0.221565	0.00203835
SART1	ENSG00000175467	9092	0.220327	0.00203835
RAB3IL1	ENSG00000167994	5866	0.216145	0.00203835
STN1	ENSG00000107960	79991	0.215714	0.00203835
NUTM2A-AS1	ENSG00000223482		0.213681	0.00203835
ST3GAL4	ENSG00000110080	6484	0.210476	0.00203835
CNOT6	ENSG00000113300	57472	0.210362	0.00203835
COG8	ENSG00000213380		0.203768	0.00203835
COG8	ENSG00000272617	84342	0.203768	0.00203835
ATP5F1B	ENSG00000110955	506	-0.598355	0.00204476
KIAA1109	ENSG00000138688	84162	0.174848	0.00204898
RAB38	ENSG00000123892	23682	-0.301161	0.0020716
ZNF226	ENSG00000167380	7769	0.202389	0.00207237
MKLN1	ENSG00000128585	4289	0.0933849	0.00207819
OTUD6B-AS1	ENSG00000253738		0.0531548	0.00208361
CAPN1	ENSG00000014216	823	0.232156	0.00208697
RNH1	ENSG00000023191	6050	0.203601	0.00209181
IQSEC1	ENSG00000144711	9922	0.249019	0.00210522
NFKBIZ	ENSG00000144802	64332	-0.405633	0.00211736
BMPER	ENSG00000164619	168667	-0.420332	0.00211736
ZNF397	ENSG00000186812	84307	0.202317	0.00212405
POLR2I	ENSG00000105258	5438	0.249107	0.00213729
MRPL11	ENSG00000174547	65003	0.144657	0.00213824
MTHFS	ENSG00000136371	10588	0.220718	0.00215268
MKKS	ENSG00000125863	8195	0.058027	0.00215691
LYPLA2	ENSG00000011009	11313	0.183414	0.00216088
TMX2	ENSG00000213593	51075	0.244535	0.00216329
NFATC2IP	ENSG00000176953	84901	0.135438	0.002165
TNS3	ENSG00000136205	64759	0.210839	0.00217973
JMJD1C	ENSG00000171988	221037	0.193343	0.00218075
REEP3	ENSG00000165476	221035	0.0366051	0.00218275
AKIP1	ENSG00000166452	56672	0.219134	0.00218456
BTBD7	ENSG00000011114	55727	0.1604	0.00218971
CTDSP1	ENSG00000144579	58190	0.198229	0.00219194
LRRC47	ENSG00000130764	57470	0.0917146	0.00219479
TUFM	ENSG00000178952	7284	-0.62596	0.00219521
ITGB8	ENSG00000105855	3696	-0.169881	0.00220936
NOL3	ENSG00000140939	8996	0.286691	0.0022107
SLC35E1	ENSG00000127526	79939	0.243352	0.0022107
HIF3A	ENSG00000124440	64344	0.210538	0.0022107
NECTIN3	ENSG00000177707	25945	0.203413	0.0022107
SDHAF4	ENSG00000154079	135154	0.139193	0.00221789
SLK	ENSG00000065613	9748	0.0195357	0.00221867
PDZD8	ENSG00000165650	118987	0.17305	0.00223719
ZNF322	ENSG00000181315	79692	0.148678	0.00224926
STON2	ENSG00000140022	85439	0.335422	0.00226169
RPS20	ENSG00000008988	6224	-0.272825	0.00226211
DDB1	ENSG00000167986	1642	0.229936	0.0022848
BACE1	ENSG00000186318	23621	0.275895	0.00228607
FBXO22	ENSG00000167196	26263	0.241897	0.00230605
TIMM22	ENSG00000177370	29928	0.234801	0.00231005
ZNRF3	ENSG00000183579	84133	0.189576	0.00231156
AKAP17A	ENSG00000197976	8227	0.144655	0.00232482
AP3D1	ENSG00000065000	8943	0.0931019	0.00233104
PCYOX1	ENSG00000116005	51449	0.201208	0.00234308
LMBRD1	ENSG00000168216	55788	0.259462	0.00234648
CARF	ENSG00000138380	79800	0.252004	0.00234648
CREB3L2	ENSG00000182158	64764	0.0107772	0.00235768
RPL19	ENSG00000108298	6143	-0.230121	0.00236111
HACD2	ENSG00000206527	201562	0.313964	0.00236485
FAM219B	ENSG00000178761	57184	0.223375	0.00236694
NCOA1	ENSG00000084676	8648	0.158939	0.00238258
C19orf66	ENSG00000130813	55337	0.246841	0.00238757
PHYHIP	ENSG00000168490	9796	0.257457	0.00239665
TRAM2-AS1	ENSG00000225791		0.244738	0.00239665
PHC2	ENSG00000134686	1912	0.230987	0.00239665
HOXD8	ENSG00000175879	3234	0.228978	0.00239665
ALDH5A1	ENSG00000112294	7915	0.225161	0.00239665
DENND5A	ENSG00000184014	23258	0.223342	0.00239665
VEGFB	ENSG00000173511	7423	0.218438	0.00239665
KDM6B	ENSG00000132510	23135	0.1958	0.00239665
HPF1	ENSG00000056050	54969	0.1704	0.00241362
KMT5C	ENSG00000133247	84787	0.147965	0.00242411
MYLK	ENSG00000065534	4638	0.217857	0.00243332
R3HCC1	ENSG00000104679	203069	0.0764863	0.00244246
GPR162	ENSG00000250510	27239	0.135796	0.00245317
RAMP2	ENSG00000131477	10266	0.300613	0.00247618
ATP6V1H	ENSG00000047249	51606	-0.0291048	0.00247791
ZFYVE16	ENSG00000039319	9765	0.162538	0.00249998
RNASEH2C	ENSG00000172922	84153	0.164039	0.0025012
B3GAT3	ENSG00000149541	26229	0.165603	0.00253789
CCBE1	ENSG00000183287	147372	0.183546	0.00254893
RPL13	ENSG00000167526	6137	-0.198887	0.00255297
SLC25A26	ENSG00000144741	115286	0.234564	0.00257393
FAM199X	ENSG00000123575	139231	0.182752	0.0025807
TIPRL	ENSG00000143155	261726	0.218536	0.0025931
ECHDC3	ENSG00000134463	79746	0.246679	0.0025972
ST3GAL2	ENSG00000157350	6483	0.229289	0.0025972
PURPL	ENSG00000250337		0.354602	0.00259721
ULK1	ENSG00000177169	8408	0.250487	0.00259721
CNOT9	ENSG00000144580	9125	0.248122	0.00259721
GTF3C4	ENSG00000125484	9329	0.247106	0.00259721
ZFP90	ENSG00000184939	146198	0.243181	0.00259721
NOL12	ENSG00000273899	79159	0.234806	0.00259721
SIDT2	ENSG00000149577	51092	0.231847	0.00259721
HRAS	ENSG00000174775	3265	0.226485	0.00259721
PRKRIP1	ENSG00000128563	79706	0.224717	0.00259721
NUP153	ENSG00000124789	9972	0.218785	0.00259721
INAFM1	ENSG00000257704	255783	0.216731	0.00259721
SLC12A5	ENSG00000124140	57468	0.211275	0.00259721
SH3GL1	ENSG00000141985	6455	0.205846	0.00259721
FXR2	ENSG00000129245	9513	0.201729	0.00259721
CARD8	ENSG00000105483	22900	0.200828	0.00259721
RAB11B-AS1	ENSG00000269386		0.199718	0.00259721
LDLRAD3	ENSG00000179241	143458	0.186977	0.00259721
FYTTD1	ENSG00000122068	84248	0.146151	0.00260027
C19orf24	ENSG00000228300	55009	0.258648	0.00260148
CMTM4	ENSG00000183723	146223	0.142474	0.00260303
FAM104B	ENSG00000182518	90736	0.143806	0.00262937
NDFIP2	ENSG00000102471	54602	0.0559162	0.00263127
TRAPPC2L	ENSG00000167515	51693	0.231011	0.00263364
HDLBP	ENSG00000115677	3069	0.224969	0.00263668
GALT	ENSG00000213930	2592	0.135025	0.00264453
MAT2A	ENSG00000168906	4144	0.207765	0.00267125
RBM33	ENSG00000184863	155435	0.21139	0.00267653
BRD9	ENSG00000028310	65980	0.2035	0.00267653
DPCD	ENSG00000166171	25911	0.117219	0.00267744
CNOT6L	ENSG00000138767	246175	0.234301	0.00268099
SENP6	ENSG00000112701	26054	0.251324	0.00268706
TECR	ENSG00000099797	9524	0.143635	0.00269997
ZHX1	ENSG00000165156	11244	0.204163	0.00270958
RSPH3	ENSG00000130363	83861	0.150238	0.00271212
C8orf59	ENSG00000176731	401466	0.280049	0.00271883
COQ8B	ENSG00000123815	79934	0.245127	0.00272771
ZBTB4	ENSG00000174282	57659	0.227537	0.00272771
ATXN3	ENSG00000066427	4287	0.24551	0.00273502
ARPP19	ENSG00000128989	10776	0.169518	0.00275576
PRMT1	ENSG00000126457	3276	-0.551367	0.0027907
CUTA	ENSG00000112514	51596	0.298072	0.00279176
GOLGA8B	ENSG00000215252	440270	0.214738	0.00280403
FZD1	ENSG00000157240	8321	0.286698	0.00281343
NPAS3	ENSG00000151322	64067	0.251122	0.00281343
ZDHHC2	ENSG00000104219	51201	0.24551	0.00281343
EDEM3	ENSG00000116406	80267	0.245119	0.00281343
ESYT2	ENSG00000117868	57488	0.243013	0.00281343
UMAD1	ENSG00000219545	729852	0.241258	0.00281343
FGFRL1	ENSG00000127418	53834	0.226636	0.00281343
SPINK5	ENSG00000133710	11005	0.223518	0.00281343
FOXK2	ENSG00000141568	3607	0.221012	0.00281343
KIAA0040	ENSG00000235750	9674	0.219241	0.00281343
C12orf49	ENSG00000111412	79794	0.215233	0.00281343
MTMR2	ENSG00000087053	8898	0.209793	0.00281343
TMEM250	ENSG00000238227	90120	0.200586	0.00281343
LINC00869	ENSG00000277147		0.19903	0.00281343
ADGRA3	ENSG00000152990	166647	0.194593	0.00281343
MFSD3	ENSG00000167700	113655	0.194506	0.00281822
SNX27	ENSG00000143376	81609	0.181737	0.00281822
POLDIP2	ENSG00000004142	26073	0.0906971	0.00283064
SNX13	ENSG00000071189	23161	0.0901176	0.00284248
C22orf39	ENSG00000242259	128977	0.176188	0.00290962
THAP7	ENSG00000184436	80764	0.15038	0.00291358
BPHL	ENSG00000137274	670	0.240366	0.00292663
MRFAP1	ENSG00000179010	93621	-0.681751	0.00294146
MRGBP	ENSG00000101189	55257	0.183525	0.00294726
FSIP2	ENSG00000188738	401024	0.228561	0.00295481
NDUFA5	ENSG00000128609	4698	0.0737756	0.00295916
TRIB1	ENSG00000173334	10221	0.0829946	0.00296077
IFT43	ENSG00000119650	112752	0.242134	0.0029661
FKBP2	ENSG00000173486	2286	0.218035	0.00297907
MFSD11	ENSG00000092931	79157	0.259879	0.00298101
FAM229B	ENSG00000203778	619208	0.189464	0.00298267
AIF1L	ENSG00000126878	83543	0.320994	0.00298809
RFC1	ENSG00000035928	5981	0.231095	0.00298955
NRBP1	ENSG00000115216	29959	0.182388	0.00298963
BOLA1	ENSG00000178096	51027	0.21432	0.00301382
GPBP1L1	ENSG00000159592	60313	0.166027	0.00303934
CES4A	ENSG00000172824	283848	0.263997	0.00304645
GRK5	ENSG00000198873	2869	0.259173	0.00304645
EHD4	ENSG00000103966	30844	0.248566	0.00304645
LHPP	ENSG00000107902	64077	0.24711	0.00304645
TCF7	ENSG00000081059	6932	0.234234	0.00304645
CLPTM1L	ENSG00000049656	81037	0.22689	0.00304645
TMEM181	ENSG00000146433	57583	0.218286	0.00304645
ATMIN	ENSG00000166454	23300	0.217809	0.00304645
CREBL2	ENSG00000111269	1389	0.216222	0.00304645
STK40	ENSG00000196182	83931	0.215901	0.00304645
ARHGAP21	ENSG00000107863	57584	0.206023	0.00304645
CMTM8	ENSG00000170293	152189	0.193562	0.00304645
AAK1	ENSG00000115977	22848	0.198105	0.00304992
DZIP3	ENSG00000198919	9666	0.130036	0.00304992
GTF3A	ENSG00000122034	2971	0.132624	0.00305108
SMUG1	ENSG00000123415	23583	0.13576	0.00307273
EIF3F	ENSG00000175390	8665	-0.35945	0.00307523
NQO2	ENSG00000124588	4835	0.138743	0.00307609
HNRNPA3	ENSG00000170144	220988	-0.530082	0.00307836
TATDN1	ENSG00000147687	83940	0.0282715	0.00308478
COA1	ENSG00000106603	55744	0.159835	0.00310729
CD99	ENSG00000002586	4267	0.167529	0.00311022
STK24	ENSG00000102572	8428	0.18242	0.00311775
MAX	ENSG00000125952	4149	0.147188	0.00312239
MTIF3	ENSG00000122033	219402	0.0716301	0.00313719
PTP4A3	ENSG00000184489	11156	0.191985	0.00313746
ZNF358	ENSG00000198816	140467	0.193125	0.00316152
CIC	ENSG00000079432	23152	0.194213	0.0031772
HOXC6	ENSG00000197757	3223	0.190482	0.00318865
MAN1A1	ENSG00000111885	4121	-0.305172	0.00320164
BRMS1	ENSG00000174744	25855	0.224845	0.00322072
ATRAID	ENSG00000138085	51374	0.322237	0.00325079
PRPF40A	ENSG00000196504	55660	-0.821673	0.00326165
DHRSX	ENSG00000169084	207063	0.191022	0.00327133
THAP12	ENSG00000137492	5612	0.167987	0.00327133
IRF3	ENSG00000126456	3661	0.179201	0.00328086
CDKN1B	ENSG00000111276	1027	0.130263	0.00328143
WIPF3	ENSG00000122574	644150	0.258364	0.0032975
TBC1D24	ENSG00000162065	57465	0.250255	0.0032975
GJA3	ENSG00000121743	2700	0.240071	0.0032975
ZSWIM8	ENSG00000214655	23053	0.237432	0.0032975
FBXL17	ENSG00000145743	64839	0.236992	0.0032975
ALKBH4	ENSG00000160993	54784	0.231056	0.0032975
TAOK2	ENSG00000149930	9344	0.229012	0.0032975
MARS	ENSG00000166986	4141	0.21938	0.0032975
GBA2	ENSG00000070610	57704	0.217145	0.0032975
CNTFR	ENSG00000122756	1271	0.213094	0.0032975
AMDHD2	ENSG00000162066	51005	0.21175	0.0032975
DDX39A	ENSG00000123136	10212	0.210005	0.0032975
CCDC85C	ENSG00000205476	317762	0.207128	0.0032975
DNAH14	ENSG00000185842	127602	0.203166	0.0032975
EVA1A	ENSG00000115363	84141	0.200454	0.0032975
PPP6R1	ENSG00000105063	22870	0.194217	0.0032975
UBAC1	ENSG00000130560	10422	0.177342	0.0032975
PLA2G12A	ENSG00000123739	81579	0.214634	0.00332366
SMIM27	ENSG00000235453	100129250	0.150643	0.00332752
SNX9	ENSG00000130340	51429	0.143543	0.00332752
PRELID3B	ENSG00000101166	51012	0.0879142	0.00334694
GPX4	ENSG00000167468	2879	0.256168	0.00335967
ZBED5	ENSG00000236287	58486	0.113737	0.00336061
NDUFB4	ENSG00000065518	4710	0.233608	0.00336928
NDUFB7	ENSG00000099795	4713	0.295954	0.00337944
CEBPZOS	ENSG00000218739	100505876	0.0490882	0.0033896
FUNDC2	ENSG00000165775	65991	0.0927133	0.00340513
RPL8	ENSG00000161016	6132	-0.20914	0.00342393
VPS4A	ENSG00000132612	27183	0.144904	0.00342589
CCDC51	ENSG00000164051	79714	0.287105	0.00344251
ATP6AP1	ENSG00000071553	537	0.119167	0.00346409
IARS	ENSG00000196305	3376	0.254586	0.00347933
CCDC124	ENSG00000007080	115098	0.138762	0.00347957
STAG1	ENSG00000118007	10274	0.0755939	0.00348085
XRCC1	ENSG00000073050	7515	0.171245	0.00350756
CPAMD8	ENSG00000160111	27151	0.0202901	0.00350863
CERS5	ENSG00000139624	91012	0.211245	0.00351233
ZNF639	ENSG00000121864	51193	0.19864	0.00351233
MFSD14A	ENSG00000156875	64645	0.116657	0.00353569
LRIF1	ENSG00000121931	55791	0.206974	0.0035424
STRN4	ENSG00000090372	29888	0.187868	0.0035424
RAB3B	ENSG00000169213	5865	-0.231242	0.00356231
CKAP4	ENSG00000136026	10970	0.120543	0.00356301
PDS5A	ENSG00000121892	23244	0.168673	0.00356764
LRP1	ENSG00000123384	4035	0.232281	0.00356787
LINC01006	ENSG00000182648		0.225133	0.00356787
WBP1L	ENSG00000166272	54838	0.210832	0.00356787
CASP8AP2	ENSG00000118412	9994	0.208916	0.00356787
MRPL30	ENSG00000185414	51263	0.204525	0.00356787
TRAPPC12	ENSG00000171853	51112	0.201403	0.00356787
NHSL2	ENSG00000204131	392490	0.194916	0.00356787
ZNF771	ENSG00000179965	51333	0.191029	0.00356787
RPP30	ENSG00000148688	10556	0.191021	0.00356787
PTDSS2	ENSG00000174915	81490	0.190355	0.00356787
ESRRA	ENSG00000173153	2101	0.189055	0.00356787
SIK3	ENSG00000160584	23387	0.187566	0.00356787
VAT1	ENSG00000108828	10493	0.184849	0.00356787
PLAGL2	ENSG00000126003	5326	0.172705	0.00356787
PHLDB1	ENSG00000019144	23187	0.0789198	0.00357805
NFATC3	ENSG00000072736	4775	0.176955	0.00359055
RUSC1	ENSG00000160753	23623	0.142102	0.00359804
HNRNPA1L2	ENSG00000139675	144983	0.140592	0.00359804
ST5	ENSG00000166444	6764	0.121882	0.00359804
TBC1D20	ENSG00000125875	128637	0.0900261	0.00359804
CCS	ENSG00000173992	9973	0.191677	0.00359832
PLEKHG3	ENSG00000126822	26030	0.138809	0.00359835
GNPTG	ENSG00000090581	84572	0.20969	0.00360324
ATP5S	ENSG00000125375	27109	0.205468	0.00361804
RAD23B	ENSG00000119318	5887	0.259212	0.00361896
ARPC4	ENSG00000241553	10093	0.117181	0.00362723
YIF1A	ENSG00000174851	10897	0.160647	0.00362723
ATP5PF	ENSG00000154723	522	-0.337342	0.00366372
CDC42EP2	ENSG00000149798	10435	0.290812	0.0036717
EPN2	ENSG00000072134	22905	0.0392373	0.0036814
SYF2	ENSG00000117614	25949	-0.568063	0.00368728
REXO4	ENSG00000148300	57109	0.223407	0.0037005
SMAD4	ENSG00000141646	4089	0.161838	0.00371469
TMEM139	ENSG00000178826	135932	0.281547	0.00371635
PACSIN3	ENSG00000165912	29763	0.204461	0.00372778
JOSD2	ENSG00000161677	126119	0.202973	0.00372778
TMEM37	ENSG00000171227	140738	0.185369	0.00372778
SNX5	ENSG00000089006	27131	0.187849	0.00374406
TMEM150C	ENSG00000249242	441027	0.128381	0.00374563
ATP6V0E2	ENSG00000171130	155066	0.201688	0.00375953
TMEM167B	ENSG00000215717	56900	0.18581	0.00375953
PDZD11	ENSG00000120509	51248	0.204562	0.00377837
PMVK	ENSG00000163344	10654	0.135544	0.0038141
METTL26	ENSG00000130731	84326	0.180121	0.00381783
IL18	ENSG00000150782	3606	0.23282	0.00382375
COMMD5	ENSG00000170619	28991	0.164638	0.00382375
COL4A4	ENSG00000081052	1286	0.393633	0.00382855
FGD5-AS1	ENSG00000225733		0.167138	0.00385121
CWC25	ENSG00000273559	54883	0.243429	0.00385894
ZNF76	ENSG00000065029	7629	0.231313	0.00385894
ACSL1	ENSG00000151726	2180	0.230814	0.00385894
SCAMP3	ENSG00000116521	10067	0.224979	0.00385894
SNHG21	ENSG00000250988		0.224467	0.00385894
LRCH3	ENSG00000186001	84859	0.223838	0.00385894
YKT6	ENSG00000106636	10652	0.218292	0.00385894
IRF2BP1	ENSG00000170604	26145	0.195267	0.00385894
SLC30A4	ENSG00000104154	7782	0.194815	0.00385894
MOGS	ENSG00000115275	7841	0.193217	0.00385894
RXRA	ENSG00000186350	6256	0.1928	0.00385894
FAM8A1	ENSG00000137414	51439	0.181899	0.00385894
NRDE2	ENSG00000119720	55051	0.211429	0.00386119
BABAM2	ENSG00000158019	9577	0.188022	0.00391304
FNDC3B	ENSG00000075420	64778	0.283776	0.00393556
TMEM64	ENSG00000180694	169200	0.144759	0.00394418
CRB2	ENSG00000148204	286204	0.096507	0.00395182
PUDP	ENSG00000130021	8226	0.191319	0.00396062
NCOA6	ENSG00000198646	23054	0.212595	0.00396449
HNRNPUL2	ENSG00000214753	221092	0.173675	0.00397553
APH1A	ENSG00000117362	51107	0.135999	0.00397757
DNPH1	ENSG00000112667	10591	0.258367	0.00398737
PPM1B	ENSG00000138032	5495	0.179383	0.00399235
LRP10	ENSG00000197324	26020	0.14718	0.00400624
C1orf50	ENSG00000164008	79078	0.104873	0.00400712
SEPT2	ENSG00000168385	4735	-0.485706	0.00400826
NFAT5	ENSG00000102908	10725	0.177766	0.00404678
SDR39U1	ENSG00000100445	56948	0.183199	0.00405398
PEA15	ENSG00000162734	8682	0.205274	0.00405587
MIEN1	ENSG00000141741	84299	0.145846	0.00406142
DHRS1	ENSG00000157379	115817	0.19625	0.00406236
RMND5A	ENSG00000153561	64795	0.088763	0.00408461
CRK	ENSG00000167193	1398	0.0765557	0.00408467
NIT1	ENSG00000158793	4817	0.200704	0.00410481
EMID1	ENSG00000186998	129080	0.287325	0.00411972
PRDX1	ENSG00000117450	5052	-0.431664	0.00412859
GALNT7	ENSG00000109586	51809	-0.653423	0.00413556
TOM1L2	ENSG00000175662	146691	0.203658	0.00413617
FAM210B	ENSG00000124098	116151	0.113702	0.0041536
ALDH3A2	ENSG00000072210	224	-0.617242	0.00415534
LETM1	ENSG00000168924	3954	0.182601	0.00416648
FAHD2A	ENSG00000115042	51011	0.155799	0.00416849
CD99L2	ENSG00000102181	83692	0.218486	0.00417218
FGF1	ENSG00000113578	2246	0.305716	0.00417218
PPFIA4	ENSG00000143847	8497	0.237006	0.00417218
PTPN14	ENSG00000152104	5784	0.227894	0.00417218
SMAD3	ENSG00000166949	4088	0.211119	0.00417218
PQLC2	ENSG00000040487	54896	0.205788	0.00417218
SPRTN	ENSG00000010072	83932	0.199613	0.00417218
EFTUD2	ENSG00000108883	9343	0.191294	0.00417218
ENOX2	ENSG00000165675	10495	0.191236	0.00417218
MAP7D3	ENSG00000129680	79649	0.184807	0.00417218
ARHGEF35	ENSG00000213214	445328	0.183389	0.00417218
PILRB	ENSG00000121716	29990	0.099493	0.00420171
SOX12	ENSG00000177732	6666	0.126534	0.00420172
TEAD4	ENSG00000197905	7004	0.119038	0.00420172
PRRT2	ENSG00000167371	112476	0.112867	0.00420172
UBE4A	ENSG00000110344	9354	0.0999554	0.00420172
DAXX	ENSG00000204209	1616	0.0595091	0.00420172
ZFYVE21	ENSG00000100711	79038	0.136962	0.00421418
SUDS3	ENSG00000111707	64426	0.0465228	0.0042242
CLPP	ENSG00000125656	8192	0.125487	0.00422743
MIR503HG	ENSG00000223749		0.135897	0.00424112
CTDSPL	ENSG00000144677	10217	0.19441	0.00425316
ZRANB1	ENSG00000019995	54764	0.188704	0.00425316
TRIP12	ENSG00000153827	9320	0.204576	0.00428772
RNF26	ENSG00000173456	79102	0.120333	0.00431324
ZDHHC24	ENSG00000174165	254359	0.196947	0.00431456
SKP1	ENSG00000113558	6500	-0.310175	0.00433299
WDR60	ENSG00000126870	55112	-0.671514	0.00433977
ELOVL5	ENSG00000012660	60481	0.0841874	0.0043699
CASC10	ENSG00000204682	399726	0.139243	0.00437298
BNIP2	ENSG00000140299	663	0.156509	0.00437646
C6orf226	ENSG00000221821	441150	0.181601	0.00438785
LINC01184	ENSG00000245937		0.163933	0.00438785
PLXNB1	ENSG00000164050	5364	0.247759	0.00441298
STARD3	ENSG00000131748	10948	0.180488	0.00442491
PAM	ENSG00000145730	5066	0.208526	0.0044292
GLUL	ENSG00000135821	2752	-0.0892775	0.00443584
RAB11FIP2	ENSG00000107560	22841	0.046978	0.00443896
OSBPL9	ENSG00000117859	114883	0.110246	0.00445098
LEMD2	ENSG00000161904	221496	0.207769	0.00446672
SLC6A6	ENSG00000131389	6533	0.292371	0.00450918
STT3A	ENSG00000134910	3703	0.229461	0.00450918
RNF135	ENSG00000181481	84282	0.207753	0.00450918
CASC9	ENSG00000249395		0.206641	0.00450918
LARP6	ENSG00000166173	55323	0.206526	0.00450918
PHC1	ENSG00000111752	1911	0.193585	0.00450918
FTO	ENSG00000140718	79068	0.193445	0.00450918
ZNF316	ENSG00000205903	100131017	0.192494	0.00450918
OTUD7B	ENSG00000264522	56957	0.191079	0.00450918
TK2	ENSG00000166548	7084	0.19082	0.00450918
SERGEF	ENSG00000129158	26297	0.183339	0.00450918
TANC2	ENSG00000170921	26115	0.181508	0.00450918
MARCH2	ENSG00000099785	51257	0.16762	0.00450918
MRPL53	ENSG00000204822	116540	0.157257	0.00450918
DENND5B	ENSG00000170456	160518	0.135165	0.00453782
CETN2	ENSG00000147400	1069	0.105701	0.00456726
ZNF83	ENSG00000167766	55769	0.0403948	0.00457108
MZF1	ENSG00000099326	7593	0.191195	0.00458102
GRHPR	ENSG00000137106	9380	0.0980591	0.00458394
CWC15	ENSG00000150316	51503	0.226387	0.00459683
REV3L	ENSG00000009413	5980	0.0897582	0.0046053
APPBP2	ENSG00000062725	10513	0.0753755	0.00462751
CAVIN2	ENSG00000168497	8436	0.268587	0.00465695
ARRDC1	ENSG00000197070	92714	0.220515	0.00466219
NOTCH3	ENSG00000074181	4854	0.262571	0.0046757
PGK1	ENSG00000102144	5230	-0.768717	0.00468822
PPP1R11	ENSG00000204619	6992	0.132818	0.00472375
LSM8	ENSG00000128534	51691	0.092949	0.00473169
TGOLN2	ENSG00000152291	10618	0.0132917	0.00473589
MINCR	ENSG00000253716		0.19437	0.00473753
MAFG	ENSG00000197063	4097	0.190651	0.00474139
SEMA3G	ENSG00000010319	56920	0.209282	0.00477741
MIR4435-2HG	ENSG00000172965		0.247154	0.00478356
IDS	ENSG00000010404	3423	0.151833	0.00480508
INSR	ENSG00000171105	3643	0.162639	0.00481076
PIH1D1	ENSG00000104872	55011	0.194969	0.00481227
MRPL34	ENSG00000130312	64981	0.07877	0.00481938
RNF6	ENSG00000127870	6049	0.244302	0.00482409
SS18L2	ENSG00000008324	51188	0.126098	0.00484282
HSPB8	ENSG00000152137	26353	0.195829	0.00485807
CLTA	ENSG00000122705	1211	-0.405354	0.00486972
PRRX2	ENSG00000167157	51450	0.243525	0.00487161
PC	ENSG00000173599	5091	0.240668	0.00487161
CXXC4	ENSG00000168772	80319	0.238653	0.00487161
ARHGAP12	ENSG00000165322	94134	0.237692	0.00487161
CREB3L1	ENSG00000157613	90993	0.222808	0.00487161
GPC1	ENSG00000063660	2817	0.21865	0.00487161
RCC1L	ENSG00000274523	81554	0.211028	0.00487161
DGKZ	ENSG00000149091	8525	0.210375	0.00487161
MCM3AP	ENSG00000160294	8888	0.202234	0.00487161
TNIP2	ENSG00000168884	79155	0.200579	0.00487161
C9orf85	ENSG00000155621	138241	0.198879	0.00487161
BTBD1	ENSG00000064726	53339	0.198242	0.00487161
AARSD1	ENSG00000266967	80755	0.194204	0.00487161
RGP1	ENSG00000107185	9827	0.189259	0.00487161
MTRF1L	ENSG00000112031	54516	0.181378	0.00487161
KIZ	ENSG00000088970	55857	0.175549	0.00487161
ZNF263	ENSG00000006194	10127	0.174227	0.00487161
SKI	ENSG00000157933	6497	0.173388	0.00487161
NR2C2	ENSG00000177463	7182	0.172259	0.00487161
GTF2H5	ENSG00000272047	404672	0.260573	0.00490085
LAMP5	ENSG00000125869	24141	-0.233461	0.00493025
HAS2	ENSG00000170961	3037	-0.258953	0.00493025
PDZK1	ENSG00000174827	5174	-0.275924	0.00493025
ERI3	ENSG00000117419	79033	-0.0298233	0.00493319
SCRN2	ENSG00000141295	90507	0.144179	0.00493919
PBRM1	ENSG00000163939	55193	0.209703	0.00496386
HNRNPL	ENSG00000104824	3191	0.177413	0.00497816
PGAP1	ENSG00000197121	80055	0.207402	0.00503144
TLE1	ENSG00000196781	7088	0.168483	0.00503688
ADIPOR1	ENSG00000159346	51094	0.204231	0.00504098
ATP6V1A	ENSG00000114573	523	0.160332	0.00505649
FARP1	ENSG00000152767	10160	0.168591	0.0050688
TAF11	ENSG00000064995	6882	-0.0271582	0.00507177
SNHG10	ENSG00000247092		0.183298	0.00511626
HADHA	ENSG00000084754	3030	0.0990458	0.0051228
CEP104	ENSG00000116198	9731	0.200784	0.00513515
FREM2	ENSG00000150893	341640	0.135412	0.00513594
DECR1	ENSG00000104325	1666	0.0434847	0.00513773
C16orf72	ENSG00000182831	29035	0.0700783	0.00514479
ZNF451	ENSG00000112200	26036	0.100586	0.00516727
PRKCSH	ENSG00000130175	5589	0.0766941	0.00518283
FGFR1	ENSG00000077782	2260	0.20338	0.00518317
AKAP13	ENSG00000170776	11214	-0.000534676	0.00521521
CALM1	ENSG00000198668	801	-0.67478	0.00523221
GSE1	ENSG00000131149	23199	0.166615	0.00524271
SH3GLB2	ENSG00000148341	56904	0.149756	0.00524271
CAMK2D	ENSG00000145349	817	0.138455	0.00524271
ROBO3	ENSG00000154134	64221	0.0411226	0.00524271
TSPAN14	ENSG00000108219	81619	0.158384	0.00526125
CLEC2D	ENSG00000069493	29121	0.222225	0.00526126
NPTN	ENSG00000156642	27020	0.212273	0.00526126
PPP3CC	ENSG00000120910	5533	0.210416	0.00526126
ZNF423	ENSG00000102935	23090	0.206974	0.00526126
CHAMP1	ENSG00000198824	283489	0.205175	0.00526126
MSRA	ENSG00000175806	4482	0.204802	0.00526126
ZNF689	ENSG00000156853	115509	0.196838	0.00526126
DEDD	ENSG00000158796	9191	0.195626	0.00526126
AGFG1	ENSG00000173744	3267	0.194361	0.00526126
FBXL20	ENSG00000108306	84961	0.192429	0.00526126
NF2	ENSG00000186575	4771	0.19039	0.00526126
UGGT1	ENSG00000136731	56886	0.188687	0.00526126
CDPF1	ENSG00000205643	150383	0.188033	0.00526126
INKA2	ENSG00000197852	55924	0.181764	0.00526126
PLEKHM2	ENSG00000116786	23207	0.170287	0.00526126
MTHFR	ENSG00000177000	4524	0.169054	0.00526126
DYRK1A	ENSG00000157540	1859	0.0620356	0.00528657
PPP4R1	ENSG00000154845	9989	0.0340913	0.00528657
MYCN	ENSG00000134323	4613	0.202847	0.00529089
MARK4	ENSG00000007047	57787	0.196019	0.00529089
SP1	ENSG00000185591	6667	0.193736	0.00529089
ZNF652	ENSG00000198740	22834	0.194623	0.0052983
MED15	ENSG00000099917	51586	0.1554	0.005325
MAGT1	ENSG00000102158	84061	0.228597	0.00533644
LINC00667	ENSG00000263753		0.0950579	0.00535593
ASNA1	ENSG00000198356	439	0.154608	0.00535871
CFAP45	ENSG00000213085	25790	0.299959	0.00536378
PITPNA-AS1	ENSG00000236618		0.180937	0.00538002
GSTM3	ENSG00000134202	2947	0.114747	0.00538107
ZFX	ENSG00000005889	7543	-0.137828	0.00544998
B4GAT1	ENSG00000174684	11041	0.120915	0.00546511
SCAP	ENSG00000114650	22937	0.204591	0.00548564
KXD1	ENSG00000105700	79036	0.13385	0.00550555
PSMD9	ENSG00000110801	5715	0.085935	0.00550757
NIPBL	ENSG00000164190	25836	0.152863	0.00552225
CEP350	ENSG00000135837	9857	0.12637	0.00554041
FRS2	ENSG00000166225	10818	0.180321	0.00555419
NSD2	ENSG00000109685	7468	0.173835	0.00556236
RPL22L1	ENSG00000163584	200916	0.176016	0.00558727
ZNF655	ENSG00000197343	79027	0.147723	0.00559512
NAV1	ENSG00000134369	89796	0.138436	0.00559512
PAWR	ENSG00000177425	5074	-0.00504125	0.00559752
TMEM179B	ENSG00000185475	374395	0.134223	0.00560034
SUPT3H	ENSG00000196284	8464	0.162001	0.0056088
NECTIN1	ENSG00000110400	5818	0.232398	0.00561237
HDAC5	ENSG00000108840	10014	0.19046	0.00561542
VEZF1	ENSG00000136451	7716	0.143195	0.00561674
PJA2	ENSG00000198961	9867	0.145582	0.005625
BLOC1S1	ENSG00000135441	2647	0.243512	0.00562967
SLC25A6	ENSG00000169100	293	-0.285337	0.00563869
CBWD5	ENSG00000147996	644019	0.145911	0.0056556
ZNF134	ENSG00000213762	7693	0.0728264	0.0056556
ANKRD28	ENSG00000206560	23243	0.242957	0.00566085
BCLAF1	ENSG00000029363	9774	-0.804683	0.00566284
BLVRA	ENSG00000106605	644	0.230841	0.00568003
APOC1	ENSG00000130208	341	0.229685	0.00568003
B3GALT4	ENSG00000235863	8705	0.220416	0.00568003
RAB40C	ENSG00000197562	57799	0.215872	0.00568003
DNAJC25	ENSG00000059769	548645	0.21187	0.00568003
YTHDF1	ENSG00000149658	54915	0.20443	0.00568003
ADAM15	ENSG00000143537	8751	0.203364	0.00568003
SARS2	ENSG00000104835	54938	0.202786	0.00568003
DNM2	ENSG00000079805	1785	0.200569	0.00568003
CLCC1	ENSG00000121940	23155	0.197645	0.00568003
PRADC1	ENSG00000135617	84279	0.195072	0.00568003
HDDC3	ENSG00000184508	374659	0.193501	0.00568003
GPSM3	ENSG00000213654	63940	0.19288	0.00568003
XAB2	ENSG00000076924	56949	0.192609	0.00568003
TARSL2	ENSG00000185418	123283	0.190758	0.00568003
SLC16A5	ENSG00000170190	9121	0.189168	0.00568003
ZNF264	ENSG00000083844	9422	0.184448	0.00568003
EXOSC6	ENSG00000223496	118460	0.184224	0.00568003
FGFBP3	ENSG00000174721	143282	0.182967	0.00568003
FAM208B	ENSG00000108021	54906	0.182449	0.00568003
SSH2	ENSG00000141298	85464	0.177346	0.00568003
MAP7D1	ENSG00000116871	55700	0.17674	0.00568003
C5orf17	ENSG00000248874		0.176348	0.00568003
RALGAPB	ENSG00000170471	57148	0.170986	0.00568003
DENND4A	ENSG00000174485	10260	0.170347	0.00568003
TMEM147-AS1	ENSG00000236144		0.16876	0.00568003
ANKRD13A	ENSG00000076513	88455	0.164862	0.00568003
CCNQ	ENSG00000262919	92002	0.150626	0.00568003
KIAA1143	ENSG00000163807	57456	0.172645	0.00568263
FEM1B	ENSG00000169018	10116	0.0941284	0.00570274
ZNF544	ENSG00000198131	27300	0.139861	0.00570275
BECN1	ENSG00000126581	8678	0.119696	0.00570275
SMYD2	ENSG00000143499	56950	0.103042	0.00570275
ISG20L2	ENSG00000143319	81875	0.0872711	0.00570275
KAT2A	ENSG00000108773	2648	0.0817135	0.00570275
HERPUD2	ENSG00000122557	64224	0.0336037	0.00570275
TCEAL1	ENSG00000172465	9338	0.19035	0.00570347
EPS8L1	ENSG00000131037	54869	0.247049	0.00570841
TMEM9	ENSG00000116857	252839	0.156583	0.00571637
ARID1B	ENSG00000049618	57492	0.13477	0.00572685
PEX10	ENSG00000157911	5192	0.18076	0.00573531
JARID2	ENSG00000008083	3720	-0.0554423	0.00573661
CPQ	ENSG00000104324	10404	0.125169	0.00574907
NR2F1	ENSG00000175745	7025	-0.679383	0.00574928
LYPLA1	ENSG00000120992	10434	0.191638	0.00575435
CCDC80	ENSG00000091986	151887	0.122471	0.00579617
GPX1	ENSG00000233276	2876	0.237793	0.00581508
ENOSF1	ENSG00000132199	55556	0.164561	0.00582043
PRKAG1	ENSG00000181929	5571	0.153106	0.00582043
ZNF667-AS1	ENSG00000166770		0.041302	0.00582612
WASL	ENSG00000106299	8976	0.0984166	0.00585107
GATD1	ENSG00000177225	347862	0.0922586	0.00588821
POLE4	ENSG00000115350	56655	0.103472	0.00590192
EMC6	ENSG00000127774	83460	0.162233	0.00592974
UBAP2	ENSG00000137073	55833	-0.00609823	0.00593148
SURF2	ENSG00000148291	6835	0.184515	0.00594976
RWDD4	ENSG00000182552	201965	0.138764	0.00595264
PTPN13	ENSG00000163629	5783	0.208071	0.00595817
CHD8	ENSG00000100888	57680	0.067737	0.0059745
[truncated: 2,281 more rows]

## Sheet: Cluster 4
Gene	ENSEMBL	EntrezGene	LogFC	pVal
LHX1	ENSG00000273706	3975	1.41797	3.59518e-37
NUTM2B-AS1	ENSG00000225484		0.525668	9.04307e-35
NCOA4	ENSG00000266412	8031	0.462219	4.25113e-33
PGP	ENSG00000184207	283871	0.525822	1.33956e-32
SRSF8	ENSG00000263465	10929	0.518447	4.31243e-31
HNF1B	ENSG00000275410	6928	0.489356	4.31243e-31
LINC00467	ENSG00000153363		0.442246	4.31243e-31
DDX52	ENSG00000278053	11056	0.415264	4.31243e-31
MRPL45	ENSG00000278845	84311	0.356394	4.31243e-31
GLRX5	ENSG00000182512	51218	0.823298	6.90936e-31
GFER	ENSG00000127554	2671	0.484944	9.32567e-31
ECI1	ENSG00000167969	1632	0.502636	1.27613e-30
TAF15	ENSG00000270647	8148	0.47074	4.18051e-29
SMARCD3	ENSG00000082014	6604	0.382481	4.18051e-29
UQCRHL	ENSG00000233954	440567	0.353558	4.18051e-29
HIST3H2A	ENSG00000181218	92815	0.338848	4.18051e-29
ARMC10	ENSG00000170632	83787	0.470633	9.67723e-29
GABARAP	ENSG00000170296	11337	0.545094	9.69691e-29
BAG1	ENSG00000107262	573	0.697061	4.44345e-28
LHX1-DT	ENSG00000277268		0.88829	3.87568e-27
HES6	ENSG00000144485	55502	0.545949	3.87568e-27
SLC5A3	ENSG00000198743	6526	0.430742	3.87568e-27
DACH1	ENSG00000276644	1602	0.404367	3.87568e-27
RASSF10	ENSG00000189431	644943	0.376261	3.87568e-27
NAA60	ENSG00000122390	79903	0.372106	3.87568e-27
TIMM23	ENSG00000265354	100287932	0.325087	3.87568e-27
PPP4R3B	ENSG00000275052	57223	0.314331	3.87568e-27
C2orf74	ENSG00000237651	339804	0.313385	3.87568e-27
C12orf49	ENSG00000111412	79794	0.280443	3.87568e-27
PKIB	ENSG00000135549	5570	0.503568	5.51622e-27
SAC3D1	ENSG00000168061	29901	0.456099	8.37042e-27
DPPA4	ENSG00000121570	55211	0.47488	9.9577e-27
NLRP1	ENSG00000091592	728392	0.364244	1.18429e-26
IFNGR2	ENSG00000159128	3460	0.552181	7.39145e-26
DCTN5	ENSG00000166847	84516	0.438487	3.02953e-25
A1BG	ENSG00000121410	1	0.412009	3.43893e-25
SEC22B	ENSG00000265808	9554	0.287482	3.43893e-25
RBM15B	ENSG00000259956	29890	0.276646	3.43893e-25
DUSP15	ENSG00000149599	128853	0.269148	3.43893e-25
DHRS4-AS1	ENSG00000215256		0.263894	3.43893e-25
DCP1A	ENSG00000272886	55802	0.25983	3.43893e-25
BOP1	ENSG00000261236	23246	0.23102	3.43893e-25
EMC8	ENSG00000131148	10328	0.606101	3.79416e-25
ARF6	ENSG00000165527	382	0.601918	5.33051e-25
ATG4D	ENSG00000130734	84971	0.376185	5.61179e-25
UBE2S	ENSG00000108106	27338	0.601963	7.51878e-25
RDH14	ENSG00000240857	57665	0.34151	7.51878e-25
MAZ	ENSG00000103495	4150	0.333807	8.69592e-25
PPP1R1A	ENSG00000135447	5502	0.453876	9.67605e-25
SF3A2	ENSG00000104897	8175	0.318006	9.67605e-25
PTPRA	ENSG00000132670	5786	0.462237	1.15781e-23
NEFL	ENSG00000277586	4747	0.719451	2.92303e-23
PCSK1N	ENSG00000102109	27344	0.65962	2.92303e-23
C19orf81	ENSG00000235034	342918	0.3843	2.92303e-23
AATF	ENSG00000275700	26574	0.29935	2.92303e-23
EBLN3P	ENSG00000281649		0.277649	2.92303e-23
MRPL30	ENSG00000185414	51263	0.275382	2.92303e-23
DUSP14	ENSG00000276023	11072	0.269748	2.92303e-23
SRGAP2C	ENSG00000171943	653464	0.263049	2.92303e-23
CCNQ	ENSG00000262919	92002	0.256337	2.92303e-23
WASHC1	ENSG00000181404	100287171	0.24834	2.92303e-23
GTF2H2	ENSG00000145736	728340	0.231018	2.92303e-23
SPPL2B	ENSG00000005206	56928	0.224673	2.92303e-23
LINC01003	ENSG00000261455		0.182009	2.92303e-23
NENF	ENSG00000117691	29937	0.441188	4.58967e-23
ZNF703	ENSG00000183779	80139	0.408291	4.58967e-23
NR2F6	ENSG00000160113	2063	0.388609	4.9239e-23
TSR3	ENSG00000007520	115939	0.467904	5.38846e-23
FAM50A	ENSG00000071859	9130	0.303547	6.1848e-23
BLOC1S4	ENSG00000186222	55330	0.295856	6.1848e-23
CIB2	ENSG00000136425	10518	0.254296	6.1848e-23
TAF10	ENSG00000166337	6881	0.401878	6.32467e-23
SHARPIN	ENSG00000179526	81858	0.365844	6.32467e-23
HRAS	ENSG00000174775	3265	0.29788	6.32467e-23
IFITM1	ENSG00000185885	8519	0.37087	6.34538e-23
FAM89B	ENSG00000176973	23625	0.289126	6.90417e-23
AIDA	ENSG00000186063	64853	0.273064	7.51164e-23
TLE1	ENSG00000196781	7088	0.398497	1.90424e-22
BCL7C	ENSG00000099385	9274	0.515561	3.23948e-22
COPRS	ENSG00000172301	55352	0.373621	4.00249e-22
CTXN1	ENSG00000178531	404217	0.489162	5.66168e-22
TMEM203	ENSG00000187713	94107	0.392501	5.6882e-22
DNAJC1	ENSG00000136770	64215	0.377656	9.42768e-22
PIGX	ENSG00000163964	54965	0.384654	1.26015e-21
TMEM129	ENSG00000168936	92305	0.227806	1.35477e-21
PTGES2	ENSG00000148334	80142	0.424356	1.68601e-21
ALKBH5	ENSG00000091542	54890	0.562443	2.02779e-21
PURPL	ENSG00000250337		0.481696	2.38228e-21
POLR2J2	ENSG00000228049	246721	0.280676	2.38228e-21
SYNRG	ENSG00000275066	11276	0.258398	2.38228e-21
ZNF503-AS2	ENSG00000237149		0.239186	2.38228e-21
TPGS1	ENSG00000141933	91978	0.205316	2.38228e-21
APLP1	ENSG00000105290	333	0.17478	2.38228e-21
S100A1	ENSG00000160678	6271	0.468936	2.70727e-21
CARS2	ENSG00000134905	79587	0.307348	2.9297e-21
MYBL2	ENSG00000101057	4605	0.348463	3.36053e-21
SLC25A33	ENSG00000171612	84275	0.30502	3.71129e-21
MMP24OS	ENSG00000126005	101410538	0.29752	4.01514e-21
LSM12	ENSG00000161654	124801	0.261406	4.34356e-21
FAM173A	ENSG00000103254	65990	0.415036	4.68944e-21
F12	ENSG00000131187	2161	0.259571	4.86031e-21
C17orf58	ENSG00000186665	284018	0.269657	5.53708e-21
CMTM8	ENSG00000170293	152189	0.240604	5.53708e-21
IFI27L1	ENSG00000165948	122509	0.477043	7.78701e-21
IGFBP2	ENSG00000115457	3485	0.501762	1.14481e-20
SCD	ENSG00000099194	6319	0.648927	1.84879e-20
HDHD5	ENSG00000069998	27440	0.294591	3.00363e-20
NTAN1	ENSG00000157045	123803	0.333081	3.21659e-20
GNAI2	ENSG00000114353	2771	0.52488	4.29558e-20
CTDNEP1	ENSG00000175826	23399	0.586437	4.58185e-20
AGO2	ENSG00000123908	27161	0.338062	4.62637e-20
BRI3	ENSG00000164713	25798	0.409753	4.9673e-20
MCUR1	ENSG00000050393	63933	0.493908	7.82982e-20
EVA1B	ENSG00000142694	55194	0.680612	1.12103e-19
C19orf24	ENSG00000228300	55009	0.366139	1.37417e-19
DEAF1	ENSG00000177030	10522	0.30404	1.59202e-19
LRRC47	ENSG00000130764	57470	0.263574	1.59202e-19
PLEKHA3	ENSG00000116095	65977	0.25628	1.59202e-19
PITPNA	ENSG00000174238	5306	0.244902	1.59202e-19
MINCR	ENSG00000253716		0.184718	1.59202e-19
THTPA	ENSG00000259431	79178	0.281294	1.86371e-19
WDR86	ENSG00000187260	349136	0.269241	1.86371e-19
FAM215B	ENSG00000232300		0.268441	1.86371e-19
ZNF84	ENSG00000198040	7637	0.267765	1.86371e-19
UHRF1	ENSG00000276043	29128	0.265005	1.86371e-19
ZCCHC3	ENSG00000247315	85364	0.249784	1.86371e-19
POM121C	ENSG00000272391	100101267	0.218875	1.86371e-19
C5orf17	ENSG00000248874		0.206432	1.86371e-19
ATP2A1-AS1	ENSG00000260442		0.204451	1.86371e-19
MLLT6	ENSG00000275023	4302	0.20243	1.86371e-19
LINC01006	ENSG00000182648		0.179258	1.86371e-19
TMEM185A	ENSG00000269556	84548	0.167	1.86371e-19
PPP6R1	ENSG00000105063	22870	0.142787	1.86371e-19
PRR7	ENSG00000131188	80758	0.325436	2.06482e-19
SLC16A1-AS1	ENSG00000226419		0.298834	2.23073e-19
RBPMS2	ENSG00000166831	348093	0.337015	2.40979e-19
ABHD17A	ENSG00000129968	81926	0.361339	2.8116e-19
LAGE3	ENSG00000196976	8270	0.429892	2.88642e-19
DEXI	ENSG00000182108	28955	0.342103	3.56813e-19
KIF5C	ENSG00000168280	3800	0.259867	3.64956e-19
ZNF385A	ENSG00000161642	25946	0.255609	3.64956e-19
CRNDE	ENSG00000245694	643911	0.212516	3.64956e-19
C11orf71	ENSG00000180425	54494	0.197311	3.64956e-19
MIB2	ENSG00000197530	142678	0.254622	3.87167e-19
ATAD3A	ENSG00000197785	55210	0.224565	3.87167e-19
SLC12A5	ENSG00000124140	57468	0.178797	3.87167e-19
TRIOBP	ENSG00000100106	11078	0.445048	7.54075e-19
H1FX	ENSG00000184897	8971	0.397485	9.22653e-19
RAP1B	ENSG00000127314	5908	0.338842	9.34399e-19
GRINA	ENSG00000178719	2907	0.496135	1.0306e-18
CMTM7	ENSG00000153551	112616	0.428004	1.09551e-18
PTP4A3	ENSG00000184489	11156	0.29204	1.47452e-18
TOMM5	ENSG00000175768	401505	0.363405	1.48577e-18
NGRN	ENSG00000182768	51335	0.226276	1.5763e-18
PXMP2	ENSG00000176894	5827	0.431842	1.78283e-18
PDCD2	ENSG00000071994	5134	0.502899	3.78133e-18
UBE2D4	ENSG00000078967	51619	0.242262	3.97329e-18
WT1	ENSG00000184937	7490	0.496152	4.04655e-18
BASP1	ENSG00000176788	10409	0.874467	4.15037e-18
SLBP	ENSG00000163950	7884	0.515689	4.65652e-18
YIPF2	ENSG00000130733	78992	0.334744	5.94939e-18
VPS4A	ENSG00000132612	27183	0.301682	7.61693e-18
EEF1G	ENSG00000254772	1937	0.26578	8.94718e-18
ZNF358	ENSG00000198816	140467	0.199148	8.94718e-18
WIPI1	ENSG00000070540	55062	0.198894	8.94718e-18
HOXD9	ENSG00000128709	3235	0.35912	1.22976e-17
SDHAF1	ENSG00000205138	644096	0.277631	1.36455e-17
BBC3	ENSG00000105327	27113	0.38311	1.40135e-17
TRIL	ENSG00000255690	9865	0.285914	1.40135e-17
RNF115	ENSG00000265491	27246	0.273587	1.40135e-17
PHLDA3	ENSG00000174307	23612	0.244779	1.40135e-17
SRGAP2B	ENSG00000196369	647135	0.227814	1.40135e-17
RFXAP	ENSG00000133111	5994	0.18544	1.40135e-17
SMIM3	ENSG00000256235	85027	0.182545	1.40135e-17
USP18	ENSG00000184979	11274	0.169184	1.40135e-17
SOCS1	ENSG00000185338	8651	0.167213	1.40135e-17
KIZ	ENSG00000088970	55857	0.160074	1.40135e-17
PRRT2	ENSG00000167371	112476	0.156753	1.40135e-17
MLLT1	ENSG00000130382	4298	0.153499	1.40135e-17
ANKRD9	ENSG00000156381	122416	0.144303	1.40135e-17
ACACA	ENSG00000278540	31	0.123512	1.40135e-17
DHRS11	ENSG00000278535	79154	0.119431	1.40135e-17
ANKRD36B	ENSG00000196912	57730	0.109731	1.40135e-17
TMUB1	ENSG00000164897	83590	0.3041	1.47161e-17
LRRC37B	ENSG00000185158	114659	0.301536	1.47161e-17
SRM	ENSG00000116649	6723	0.280999	1.58696e-17
P3H4	ENSG00000141696	10609	0.311252	1.68961e-17
HOXD1	ENSG00000128645	3231	0.212869	1.71122e-17
HABP4	ENSG00000130956	22927	0.197866	1.71122e-17
IGSF10	ENSG00000152580	285313	0.180645	1.71122e-17
UBL3	ENSG00000122042	5412	0.318093	2.0345e-17
RETREG2	ENSG00000144567	79137	0.275128	2.0345e-17
HSF1	ENSG00000185122	3297	0.320364	2.28391e-17
CCDC151	ENSG00000198003	115948	0.277778	2.40135e-17
TNIP2	ENSG00000168884	79155	0.215338	2.40135e-17
DUSP9	ENSG00000130829	1852	0.570925	2.51538e-17
RFWD3	ENSG00000168411	55159	0.236135	2.56416e-17
HAGHL	ENSG00000103253	84264	0.220567	2.56416e-17
GPC1	ENSG00000063660	2817	0.158112	2.56416e-17
LINC00632	ENSG00000203930		0.30937	2.61862e-17
TMEM132A	ENSG00000006118	54972	0.271818	2.61862e-17
P4HTM	ENSG00000178467	54681	0.228647	2.61862e-17
ZNF579	ENSG00000218891	163033	0.207328	2.61862e-17
OR2A1-AS1	ENSG00000244479		0.157186	2.61862e-17
REEP2	ENSG00000132563	51308	0.125254	2.61862e-17
PPP1R35	ENSG00000160813	221908	0.117528	2.61862e-17
CTNNBIP1	ENSG00000178585	56998	0.429385	2.68636e-17
ARID3A	ENSG00000116017	1820	0.509914	2.69566e-17
TXNL4A	ENSG00000141759	10907	0.594519	3.35355e-17
CITED2	ENSG00000164442	10370	0.850102	3.97387e-17
SMIM27	ENSG00000235453	100129250	0.267489	5.16867e-17
FDX1	ENSG00000137714	2230	0.373329	6.07251e-17
KLF3	ENSG00000109787	51274	0.261363	6.81121e-17
INPP5F	ENSG00000198825	22876	0.211375	7.15388e-17
SENP5	ENSG00000119231	205564	0.192843	7.15388e-17
UBE2Q2	ENSG00000140367	92912	0.187715	7.15388e-17
PLEKHO1	ENSG00000023902	51177	0.473518	7.94555e-17
RAMMET	ENSG00000169612	83640	0.388733	8.43082e-17
ZNF436-AS1	ENSG00000249087		0.469072	9.1855e-17
FBLN1	ENSG00000077942	2192	0.36414	1.11428e-16
CDK16	ENSG00000102225	5127	0.486333	1.28492e-16
TRAF4	ENSG00000076604	9618	0.442411	1.50727e-16
GDF11	ENSG00000135414	10220	0.241995	1.57645e-16
STK32C	ENSG00000165752	282974	0.269043	1.80322e-16
PDCD7	ENSG00000090470	10081	0.197055	1.80322e-16
NRSN2	ENSG00000125841	80023	0.158977	1.92837e-16
STRADB	ENSG00000082146	55437	0.326571	2.1155e-16
SNHG9	ENSG00000255198		0.340893	3.07687e-16
REEP3	ENSG00000165476	221035	0.236959	4.36878e-16
NRP2	ENSG00000118257	8828	0.414948	4.37424e-16
DBNDD1	ENSG00000003249	79007	0.251989	4.68509e-16
SMARCD2	ENSG00000108604	6603	0.225086	4.68509e-16
YPEL3	ENSG00000090238	83719	0.223613	4.68509e-16
RCCD1	ENSG00000166965	91433	0.161963	4.68509e-16
FBRS	ENSG00000156860	64319	0.138057	4.68509e-16
HNRNPAB	ENSG00000197451	3182	0.846359	4.84482e-16
FAM210B	ENSG00000124098	116151	0.283555	6.11848e-16
NT5DC2	ENSG00000168268	64943	0.338962	7.16268e-16
GPR137	ENSG00000173264	56834	0.240879	8.09801e-16
ADO	ENSG00000181915	84890	0.177595	8.42502e-16
RAC3	ENSG00000169750	5881	0.33146	8.52683e-16
CHPT1	ENSG00000111666	56994	0.198041	9.06865e-16
ATXN2L	ENSG00000168488	11273	0.25896	9.73085e-16
ZNF672	ENSG00000171161	79894	0.217171	9.76067e-16
YPEL1	ENSG00000100027	29799	0.212892	9.76067e-16
MAP2K1	ENSG00000169032	5604	0.19287	9.76067e-16
RASSF8-AS1	ENSG00000246695		0.179013	9.76067e-16
ARHGEF35	ENSG00000213214	445328	0.167859	9.76067e-16
LHFPL6	ENSG00000183722	10186	0.158914	9.76067e-16
NSMCE3	ENSG00000185115	56160	0.158583	9.76067e-16
NRGN	ENSG00000154146	4900	0.312637	1.01432e-15
MYO19	ENSG00000278259	80179	0.212039	1.01432e-15
MFSD12	ENSG00000161091	126321	0.193578	1.01432e-15
MEIS3	ENSG00000105419	56917	0.183353	1.01432e-15
COL26A1	ENSG00000160963	136227	0.182298	1.01432e-15
DOC2B	ENSG00000272636	8447	0.179301	1.01432e-15
LINC01905	ENSG00000267057		0.17281	1.01432e-15
CWC25	ENSG00000273559	54883	0.172706	1.01432e-15
ABO	ENSG00000175164	28	0.161194	1.01432e-15
GLI4	ENSG00000250571	2738	0.1539	1.01432e-15
PAGR1	ENSG00000280789	79447	0.149227	1.01432e-15
ZNF280B	ENSG00000275004	140883	0.148412	1.01432e-15
SDK2	ENSG00000069188	54549	0.148027	1.01432e-15
ST3GAL5	ENSG00000115525	8869	0.145612	1.01432e-15
CASP8AP2	ENSG00000118412	9994	0.138642	1.01432e-15
CYFIP1	ENSG00000273749	23191	0.136243	1.01432e-15
NR2F1-AS1	ENSG00000237187		0.135788	1.01432e-15
CASTOR3	ENSG00000239521	352954	0.132556	1.01432e-15
INAFM1	ENSG00000257704	255783	0.130804	1.01432e-15
LINC01918	ENSG00000226508		0.130152	1.01432e-15
PKD1	ENSG00000008710	5310	0.129148	1.01432e-15
TSPAN10	ENSG00000182612	83882	0.127495	1.01432e-15
AFDN-DT	ENSG00000198221		0.124826	1.01432e-15
PIP4K2B	ENSG00000276293	8396	0.123576	1.01432e-15
LIN28B	ENSG00000187772	389421	0.109671	1.01432e-15
ITGB1BP1	ENSG00000119185	9270	0.577768	1.0695e-15
TMEM183A	ENSG00000163444	92703	0.473392	1.25881e-15
GABPB1	ENSG00000104064	2553	0.448575	1.41459e-15
HHLA3	ENSG00000197568	11147	0.25977	1.59132e-15
WRNIP1	ENSG00000124535	56897	0.166167	1.60504e-15
C11orf68	ENSG00000175573	83638	0.14536	1.60504e-15
IRF2BP1	ENSG00000170604	26145	0.100885	1.60504e-15
YBX3	ENSG00000060138	8531	0.606054	1.60586e-15
TMEM178A	ENSG00000152154	130733	0.365986	1.64824e-15
RNF10	ENSG00000022840	9921	0.266599	1.66017e-15
MIR181A1HG	ENSG00000229989		0.197313	1.79504e-15
PPP1R14A	ENSG00000167641	94274	0.183985	1.79504e-15
RNF166	ENSG00000158717	115992	0.168823	1.79504e-15
CLMP	ENSG00000166250	79827	0.131211	1.79504e-15
MACROD1	ENSG00000133315	28992	0.124083	1.79504e-15
SPC24	ENSG00000161888	147841	0.119442	1.79504e-15
PARVB	ENSG00000188677	29780	0.102316	1.79504e-15
SMIM4	ENSG00000168273	440957	0.309037	1.90524e-15
MTFP1	ENSG00000242114	51537	0.261806	2.184e-15
CAPNS1	ENSG00000126247	826	0.396673	2.86213e-15
PTEN	ENSG00000171862	5728	0.195155	2.99288e-15
TMEM184B	ENSG00000198792	25829	0.191238	2.99288e-15
DIP2A	ENSG00000160305	23181	0.137195	2.99288e-15
CCZ1	ENSG00000122674	51622	0.252172	3.00321e-15
MFSD3	ENSG00000167700	113655	0.346767	3.18775e-15
AP2B1	ENSG00000006125	163	0.344025	3.53338e-15
RAMP2	ENSG00000131477	10266	0.396407	4.65847e-15
BNIP3	ENSG00000176171	664	1.07204	5.3516e-15
CIZ1	ENSG00000148337	25792	0.27124	5.48564e-15
OAF	ENSG00000184232	220323	0.279986	5.84483e-15
TFDP1	ENSG00000198176	7027	0.271504	6.23979e-15
ESRRA	ENSG00000173153	2101	0.219045	6.66099e-15
CCDC117	ENSG00000159873	150275	0.207938	6.66099e-15
ST3GAL2	ENSG00000157350	6483	0.180821	7.11016e-15
SYCE1L	ENSG00000205078	100130958	0.278062	7.5891e-15
RHOF	ENSG00000139725	54509	0.186708	8.6442e-15
PURA	ENSG00000185129	5813	0.144971	8.6442e-15
RNF220	ENSG00000187147	55182	0.133548	8.6442e-15
IGDCC3	ENSG00000174498	9543	0.27821	1.43527e-14
ATPAF1	ENSG00000123472	64756	0.236614	1.43527e-14
SNHG25	ENSG00000266402		0.357408	1.51253e-14
SLC25A1	ENSG00000100075	6576	0.356823	1.55576e-14
LRP4	ENSG00000134569	4038	0.302537	1.73344e-14
HOXC8	ENSG00000037965	3224	0.265395	2.27474e-14
DOK6	ENSG00000206052	220164	0.209188	2.27474e-14
ZNF771	ENSG00000179965	51333	0.181129	2.27474e-14
OTUD3	ENSG00000169914	23252	0.176501	2.27474e-14
CDK2AP1	ENSG00000111328	8099	0.171816	2.27474e-14
P3H1	ENSG00000117385	64175	0.131865	2.27474e-14
SLC27A5	ENSG00000083807	10998	0.200884	2.46545e-14
CLDN1	ENSG00000163347	9076	0.240797	2.77243e-14
TMEM138	ENSG00000149483	51524	0.236331	2.77243e-14
THOC3	ENSG00000051596	84321	0.343655	2.81828e-14
GCHFR	ENSG00000137880	2644	0.371237	2.90333e-14
LAMP1	ENSG00000185896	3916	0.311776	3.12119e-14
RNF157	ENSG00000141576	114804	0.145961	3.12119e-14
MAP2K2	ENSG00000126934	5605	0.182189	3.31141e-14
PTPMT1	ENSG00000110536	114971	0.464102	3.3287e-14
C1orf122	ENSG00000197982	127687	0.60424	3.44321e-14
ROCK2	ENSG00000134318	9475	0.168986	3.53815e-14
RAB5IF	ENSG00000101084	55969	0.552181	3.67101e-14
CRLS1	ENSG00000088766	54675	0.257586	3.72322e-14
CDKN1A	ENSG00000124762	1026	0.596717	3.98841e-14
EMID1	ENSG00000186998	129080	0.415412	4.15787e-14
RAB40C	ENSG00000197562	57799	0.226318	4.50223e-14
WIPI2	ENSG00000157954	26100	0.353863	4.61769e-14
GPX3	ENSG00000211445	2878	0.367824	4.64434e-14
NADK	ENSG00000008130	65220	0.219828	4.8363e-14
RNF139	ENSG00000170881	11236	0.200374	4.8363e-14
IFT122	ENSG00000163913	55764	0.190367	4.8363e-14
PPP1R14B	ENSG00000173457	26472	0.23794	5.1947e-14
HOXA11	ENSG00000005073	3207	0.167401	5.1947e-14
FJX1	ENSG00000179431	24147	0.161109	5.1947e-14
UPF1	ENSG00000005007	5976	0.153692	5.1947e-14
STK19	ENSG00000204344	8859	0.149969	5.1947e-14
MSANTD3	ENSG00000066697	91283	0.133027	5.1947e-14
STK40	ENSG00000196182	83931	0.112714	5.1947e-14
REPIN1	ENSG00000214022	29803	0.345805	5.44696e-14
PSMD9	ENSG00000110801	5715	0.280937	5.48072e-14
NDUFA7	ENSG00000267855	4701	0.483202	7.03595e-14
NANOS3	ENSG00000187556	342977	0.179202	7.08152e-14
FAM43A	ENSG00000185112	131583	0.170312	7.08152e-14
LINC01001	ENSG00000230724		0.165759	7.08152e-14
NBPF12	ENSG00000268043	149013	0.163383	7.08152e-14
PCAT7	ENSG00000231806		0.162769	7.08152e-14
P2RX2	ENSG00000187848	22953	0.157752	7.08152e-14
TTLL12	ENSG00000100304	23170	0.149262	7.08152e-14
ERVK3-1	ENSG00000142396		0.13785	7.08152e-14
MAP2K3	ENSG00000034152	5606	0.135858	7.08152e-14
NOTCH2NL	ENSG00000264343	100996717	0.131795	7.08152e-14
CRYBB2	ENSG00000244752	1415	0.126665	7.08152e-14
P3H3	ENSG00000110811	10536	0.125939	7.08152e-14
BAHCC1	ENSG00000266074	57597	0.125509	7.08152e-14
PFKFB2	ENSG00000123836	5208	0.124045	7.08152e-14
NBPF14	ENSG00000270629	100996763	0.12387	7.08152e-14
PRAG1	ENSG00000275342	157285	0.120596	7.08152e-14
SRGAP2	ENSG00000266028	23380	0.11591	7.08152e-14
FRMD6-AS1	ENSG00000273888		0.110655	7.08152e-14
TMEM120A	ENSG00000189077	83862	0.110136	7.08152e-14
NBPF15	ENSG00000266338	284565	0.104113	7.08152e-14
TADA2A	ENSG00000276234	6871	0.101129	7.08152e-14
POU6F2	ENSG00000106536	11281	0.0994631	7.08152e-14
GAL3ST3	ENSG00000175229	89792	0.0917544	7.08152e-14
CLIP3	ENSG00000105270	25999	0.234274	8.76844e-14
LPCAT1	ENSG00000153395	79888	0.149726	8.76844e-14
NUS1	ENSG00000153989	116150	0.269404	8.98214e-14
CDC42EP1	ENSG00000128283	11135	0.22658	8.98214e-14
PHTF1	ENSG00000116793	10745	0.218828	8.98214e-14
M6PR	ENSG00000003056	4074	0.351105	9.11044e-14
SELENOV	ENSG00000186838	348303	0.177714	9.46583e-14
HSD17B14	ENSG00000087076	51171	0.164622	9.46583e-14
MTHFR	ENSG00000177000	4524	0.157617	9.46583e-14
FGFBP3	ENSG00000174721	143282	0.13233	9.46583e-14
OSBPL10	ENSG00000144645	114884	0.0952969	9.46583e-14
EIF3B	ENSG00000106263	8662	0.237268	9.56245e-14
ISG15	ENSG00000187608	9636	0.209144	9.56245e-14
CACNB3	ENSG00000167535	784	0.223459	1.01626e-13
FAM184B	ENSG00000047662	27146	0.256753	1.07812e-13
TRIM8	ENSG00000171206	81603	0.184889	1.07996e-13
GRAMD1A	ENSG00000089351	57655	0.224741	1.13526e-13
PCYT2	ENSG00000185813	5833	0.200401	1.14759e-13
ZNF444	ENSG00000167685	55311	0.145731	1.14759e-13
RUNDC1	ENSG00000198863	146923	0.181103	1.1749e-13
GIT1	ENSG00000108262	28964	0.176683	1.1749e-13
FOXM1	ENSG00000111206	2305	0.161416	1.1749e-13
CNBD2	ENSG00000149646	140894	0.143267	1.1749e-13
FAM98C	ENSG00000130244	147965	0.142452	1.1749e-13
BOLA2B	ENSG00000169627	107984053	0.139408	1.1749e-13
STRN	ENSG00000115808	6801	0.13247	1.1749e-13
MPND	ENSG00000008382	84954	0.13124	1.1749e-13
DAB2IP	ENSG00000136848	153090	0.127597	1.1749e-13
SOX15	ENSG00000129194	6665	0.123165	1.1749e-13
REEP6	ENSG00000115255	92840	0.116068	1.1749e-13
PPARD	ENSG00000112033	5467	0.0994451	1.1749e-13
TYMP	ENSG00000025708	1890	0.0760839	1.1749e-13
DUS1L	ENSG00000169718	64118	0.0728107	1.1749e-13
GNB2	ENSG00000172354	2783	0.614901	1.2644e-13
HOMER3	ENSG00000051128	9454	0.275839	1.3951e-13
ANKRD45	ENSG00000183831	339416	0.379546	1.4668e-13
SNCA	ENSG00000145335	6622	0.192063	1.57564e-13
LRP1	ENSG00000123384	4035	0.293215	2.14785e-13
NPDC1	ENSG00000107281	56654	0.226741	2.28824e-13
ELK1	ENSG00000126767	2002	0.171887	2.45529e-13
SMAD7	ENSG00000101665	4092	0.244708	2.5966e-13
PDPR	ENSG00000090857	55066	0.238376	2.94568e-13
PINK1	ENSG00000158828	65018	0.228638	2.94568e-13
TMEM259	ENSG00000182087	91304	0.171215	2.94568e-13
RND2	ENSG00000108830	8153	0.116508	3.24495e-13
CHMP4B	ENSG00000101421	128866	0.416814	3.27082e-13
[truncated: 7,198 more rows]

## Sheet: Cluster 5
Gene	ENSEMBL	EntrezGene	LogFC	pVal
[truncated: 3,126 more rows]

[truncated: 2 more sheets: Cluster 6, Cluster 7]
