# Supplementary material for: Single-cell analysis reveals congruence between kidney organoids and human fetal kidney
Source: Genome Med. 2019 Jan 23;11:3. doi: 10.1186/s13073-019-0615-0 (PMC6345028; doi:10.1186/s13073-019-0615-0)
Supplement: Supplementary file 9 — Differential expression analysis between podocytes in CN0 vs CN7. Results for differential gene expression testing between hFK-specific podocyte cluster CN7 and mixed organoid and hFK podocyte cluster CN0. (XLSX 77 kb) [file 13073_2019_615_MOESM9_ESM.xlsx]

## Sheet: Title and legend
Additional file 9: Differential expression analysis between podocytes in CN0 vs CN7. Results for differential gene expression testing between hFK-specific podocyte cluster CN7 and mixed organoid and hFK podocyte cluster CN0. Results after removing the between dataset DE signature are also provided.

## Sheet: podocyte_de
gene	ensembl_id	entrezgene	p_val	avg_logFC	pct.1	pct.2	p_val_adj		DE results from comparison of CN0 to CN7
H3F3A	ENSG00000163041	3020	2.87149e-16	-3.16881	0	0.972	5.40186e-12		This analysis does not account for the sample-specific DE signature
RPL41	ENSG00000229117	6171	2.27758e-16	-3.16247	0.36	0.986	4.28458e-12		Genes with positive foldchanges are up-regulated in the hFK-specific cluster.
RPL39	ENSG00000198918	6170	2.22528e-16	-2.96194	0.04	0.977	4.18621e-12		Genes with negative foldchanges are up-regulated in the mixed hFK-organoid cluster.
RPS17	ENSG00000182774	6218	1.59062e-16	-2.95521	0.04	0.981	2.99228e-12		Genes have been filtered by p_val_adj<0.05 and absolute LogFC greater than 0.8
EEF1A1	ENSG00000156508	1915	2.7038e-16	-2.57101	0.68	0.991	5.08639e-12		Complete DE list available from analysis website
ANXA1	ENSG00000135046	301	1.75016e-14	-2.14407	0.04	0.938	3.2924e-10
PTMS	ENSG00000159335	5763	2.6334e-15	-1.9761	0.04	0.956	4.95395e-11
HMGN2	ENSG00000198830	3151	2.85881e-15	-1.95327	0.16	0.97	5.378e-11
TXNIP	ENSG00000265972	10628	1.05175e-13	-1.87834	0	0.882	1.97855e-09
SBSPON	ENSG00000164764	157869	8.21102e-14	-1.84427	0.08	0.928	1.54466e-09
YBX1	ENSG00000065978	4904	1.0136e-14	-1.83282	0.12	0.949	1.90678e-10
DUSP23	ENSG00000158716	54935	1.32156e-13	-1.79418	0.32	0.958	2.48611e-09
RPS10	ENSG00000124614	6204	7.72732e-15	-1.73162	0.2	0.961	1.45366e-10
DDN	ENSG00000181418	23109	9.10796e-12	-1.64361	0.04	0.838	1.71339e-07
SAMD11	ENSG00000187634	148398	4.61752e-12	-1.57947	0.08	0.861	8.68648e-08
VAMP8	ENSG00000118640	8673	6.08317e-13	-1.57508	0.28	0.938	1.14437e-08
RPS26	ENSG00000197728	101929876	6.22565e-15	-1.57053	0.4	0.979	1.17117e-10
MXRA8	ENSG00000162576	54587	9.79919e-13	-1.50688	0.24	0.947	1.84342e-08
IGFBP4	ENSG00000141753	3487	7.93671e-11	-1.5054	0.04	0.796	1.49305e-06
SNRPN	ENSG00000128739	6638	1.58502e-12	-1.47463	0.04	0.863	2.98174e-08
HIST3H2A	ENSG00000181218	92815	3.57588e-11	-1.45956	0	0.78	6.72695e-07
SEMA3B	ENSG00000012171	7869	3.16255e-11	-1.43907	0	0.782	5.94939e-07
RCN2	ENSG00000117906	5955	1.02992e-12	-1.40454	0.04	0.896	1.93748e-08
GABPB1-AS1	ENSG00000244879		8.34551e-11	-1.37675	0	0.764	1.56996e-06
S100A4	ENSG00000196154	6275	2.57217e-08	-1.36339	0.16	0.794	0.000483877
NBDY	ENSG00000204272	550643	4.56557e-11	-1.35001	0	0.775	8.58875e-07
RPS29	ENSG00000213741	6235	1.42694e-13	-1.34486	0.72	0.993	2.68437e-09
HOXD1	ENSG00000128645	3231	4.77792e-10	-1.34035	0	0.729	8.98822e-06
MRPS21	ENSG00000266472	54460	1.3221e-11	-1.33798	0	0.799	2.48714e-07
C11orf71	ENSG00000180425	54494	2.16267e-10	-1.33719	0.04	0.764	4.06842e-06
MT-CO2	ENSG00000198712	4513	6.48383e-16	-1.33561	0.92	1	1.21974e-11
NPW	ENSG00000183971	283869	7.27111e-08	-1.32839	0.04	0.669	0.00136784
ID1	ENSG00000125968	3397	1.04451e-06	-1.27579	0.36	0.815	0.0196493
CMTM3	ENSG00000140931	123920	1.90672e-10	-1.263	0	0.748	3.58692e-06
BANF1	ENSG00000175334	8815	2.07707e-11	-1.25742	0.16	0.889	3.90739e-07
RAC1	ENSG00000136238	5879	1.88875e-10	-1.23881	0.08	0.817	3.55311e-06
RPL36A	ENSG00000241343	6173	3.45233e-09	-1.23688	0.24	0.877	6.49452e-05
MT-ND3	ENSG00000198840	4537	4.03727e-12	-1.23492	0.68	0.995	7.59491e-08
WT1	ENSG00000184937	7490	3.63244e-11	-1.23045	0.36	0.965	6.83334e-07
KRT10	ENSG00000186395	3858	2.14191e-10	-1.22553	0	0.745	4.02935e-06
DACH1	ENSG00000276644	1602	1.04406e-09	-1.21972	0	0.713	1.96408e-05
ATP5F1D	ENSG00000099624	513	1.23478e-10	-1.21675	0.16	0.912	2.32287e-06
MT-CYB	ENSG00000198727	4519	4.85335e-15	-1.21367	0.96	1	9.13012e-11
CFAP45	ENSG00000213085	25790	5.66986e-08	-1.20351	0	0.623	0.00106661
SRSF9	ENSG00000111786	8683	7.40353e-11	-1.20183	0	0.766	1.39275e-06
MT-CO1	ENSG00000198804	4512	1.27256e-16	-1.18242	1	1	2.39393e-12
MAFB	ENSG00000204103	9935	6.37213e-13	-1.1824	0.76	0.972	1.19873e-08
MARCKSL1	ENSG00000175130	65108	7.11064e-10	-1.17467	0.08	0.838	1.33765e-05
CITED2	ENSG00000164442	10370	8.16279e-08	-1.1402	0.16	0.778	0.00153558
S100A10	ENSG00000197747	6281	9.16726e-08	-1.11226	0.12	0.743	0.00172454
CA11	ENSG00000063180	770	8.41425e-09	-1.10206	0.04	0.731	0.000158289
ELOB	ENSG00000103363	6923	1.05649e-10	-1.09378	0.56	0.984	1.98747e-06
ODC1	ENSG00000115758	4953	1.13391e-08	-1.08482	0.04	0.711	0.000213311
HES4	ENSG00000188290	57801	4.68598e-08	-1.07297	0	0.627	0.000881526
PSMB3	ENSG00000277791	5691	4.77789e-10	-1.05899	0	0.729	8.98817e-06
CST3	ENSG00000101439	1471	7.05296e-10	-1.05524	0.36	0.94	1.3268e-05
CLTB	ENSG00000175416	1212	6.07121e-09	-1.04622	0.04	0.736	0.000114212
ARF6	ENSG00000165527	382	4.69307e-09	-1.04358	0	0.681	8.82861e-05
NME4	ENSG00000103202	4833	4.15727e-08	-1.04252	0.04	0.671	0.000782065
FOLR1	ENSG00000110195	2348	2.70165e-07	-1.03355	0	0.583	0.00508234
EPN1	ENSG00000063245	29924	8.72449e-09	-1.03138	0	0.667	0.000164125
GTF2I	ENSG00000263001	2969	2.76885e-09	-1.03109	0	0.692	5.20876e-05
TULP4	ENSG00000130338	56995	2.78652e-08	-1.02396	0.08	0.699	0.000524201
NDUFA3	ENSG00000170906	4696	3.05125e-08	-1.01159	0.04	0.701	0.000574001
MT-ND2	ENSG00000198763	4536	3.70162e-13	-1.00656	0.8	0.998	6.9635e-09
SERINC5	ENSG00000164300	256987	1.97735e-08	-0.987168	0.04	0.722	0.000371979
PTPRQ	ENSG00000139304	374462	2.47162e-07	-0.972692	0	0.586	0.00464961
RBM8A	ENSG00000265241	9939	2.37675e-08	-0.965084	0	0.644	0.000447115
GYPC	ENSG00000136732	2995	5.92523e-07	-0.955105	0	0.562	0.0111465
PNRC1	ENSG00000146278	10957	7.39957e-08	-0.95362	0.04	0.683	0.00139201
SRSF8	ENSG00000263465	10929	8.26403e-08	-0.951822	0	0.613	0.00155463
POLR2L	ENSG00000177700	5441	1.44049e-08	-0.943409	0.24	0.921	0.000270985
MTCH1	ENSG00000137409	23787	1.63079e-08	-0.939221	0.04	0.722	0.000306784
RPL22	ENSG00000116251	6146	3.55127e-10	-0.9384	0.56	0.979	6.68065e-06
P3H2	ENSG00000090530	55214	1.5757e-07	-0.930752	0.04	0.657	0.00296421
MCRIP1	ENSG00000225663	348262	2.89092e-08	-0.93018	0	0.639	0.000543839
PGAM1	ENSG00000171314	5223	8.29998e-08	-0.928498	0.04	0.683	0.00156139
NTNG1	ENSG00000162631	22854	8.80719e-07	-0.922882	0.24	0.812	0.0165681
CTNNBIP1	ENSG00000178585	56998	1.4075e-07	-0.91562	0.04	0.632	0.00264779
RPL17	ENSG00000265681	6139	2.05761e-08	-0.914584	0.16	0.817	0.000387077
ATP5MD	ENSG00000173915	84833	6.57372e-08	-0.911001	0.36	0.91	0.00123665
DCXR	ENSG00000169738	51181	1.26033e-07	-0.910866	0.08	0.708	0.00237094
DGCR6L	ENSG00000128185	85359	7.08411e-08	-0.907286	0.04	0.678	0.00133266
GCSH	ENSG00000140905	2653	6.23327e-08	-0.90527	0	0.62	0.0011726
POLR2J3	ENSG00000168255		1.72917e-07	-0.90329	0.04	0.664	0.00325291
PRELID1	ENSG00000169230	27166	4.13942e-08	-0.901372	0.08	0.731	0.000778708
NDUFA13	ENSG00000186010	51079	1.52277e-07	-0.901064	0.28	0.9	0.00286463
SLC6A6	ENSG00000131389	6533	1.08102e-06	-0.888104	0.04	0.609	0.0203362
FTL	ENSG00000087086	2512	3.26669e-10	-0.885415	0.84	0.993	6.1453e-06
MT-ND4	ENSG00000198886	4538	5.31563e-13	-0.880531	0.88	1	9.99976e-09
TRIOBP	ENSG00000100106	11078	3.93959e-07	-0.88013	0.04	0.637	0.00741116
LTBP4	ENSG00000090006	8425	4.95071e-07	-0.87569	0.12	0.731	0.00931328
PABPN1	ENSG00000100836	8106	3.79749e-07	-0.86818	0.32	0.854	0.00714384
ATP5MPL	ENSG00000156411	9556	1.17278e-08	-0.86788	0.4	0.951	0.000220623
WASHC1	ENSG00000181404	100287171	2.47162e-07	-0.86771	0	0.586	0.00464961
ZFP36L2	ENSG00000152518	678	2.19691e-07	-0.865552	0.12	0.764	0.00413283
NDUFB1	ENSG00000183648	4707	3.0956e-07	-0.861137	0.16	0.785	0.00582344
ATOX1	ENSG00000177556	475	2.53351e-08	-0.860746	0.44	0.928	0.000476604
C1QBP	ENSG00000108561	708	1.57561e-07	-0.857972	0	0.597	0.00296404
ZNF580	ENSG00000213015	51157	5.15118e-07	-0.848639	0.08	0.674	0.00969039
ATP5ME	ENSG00000169020	521	2.80466e-07	-0.845712	0.28	0.912	0.00527612
S100A11	ENSG00000163191	6282	2.81788e-07	-0.844737	0.52	0.958	0.005301
MT-ATP6	ENSG00000198899	4508	1.83537e-13	-0.841358	1	1	3.45269e-09
TARID	ENSG00000227954		1.04777e-06	-0.839566	0.32	0.822	0.0197107
SMIM30	ENSG00000214194	401397	6.16655e-07	-0.833629	0.12	0.741	0.0116005
CHCHD10	ENSG00000250479	400916	1.16384e-06	-0.831548	0	0.544	0.0218941
QPRT	ENSG00000103485	105369247	3.80531e-07	-0.830817	0.24	0.868	0.00715855
LY6E	ENSG00000160932	4061	1.61402e-07	-0.823157	0.16	0.824	0.00303629
STUB1	ENSG00000103266	10273	1.09205e-07	-0.819191	0	0.606	0.00205436
AQP7	ENSG00000165269	364	4.57458e-07	-0.815519	0	0.569	0.0086057
ID3	ENSG00000117318	3399	2.62781e-06	-0.814526	0.72	0.961	0.0494343
BAG1	ENSG00000107262	573	2.47161e-07	-0.813105	0	0.586	0.0046496
SELENOH	ENSG00000211450	280636	1.35717e-07	-0.808952	0.24	0.891	0.00255311
PSMC1	ENSG00000100764	5700	1.34012e-06	-0.8054	0.04	0.595	0.0252103
SDC2	ENSG00000169439	6383	2.1174e-07	-0.803	0.64	0.961	0.00398324
COX5B	ENSG00000135940	1329	2.2827e-07	-0.802513	0.52	0.968	0.00429422
SPARC	ENSG00000113140	6678	1.69088e-07	0.804497	0.96	0.961	0.00318089
SEPHS2	ENSG00000179918	22928	2.91687e-13	0.807513	0.24	0.012	5.48722e-09
COX16	ENSG00000133983	51241	1.03579e-06	0.852797	0.44	0.134	0.0194853
CA2	ENSG00000104267	760	7.5815e-07	0.854947	0.24	0.035	0.0142623
NFASC	ENSG00000163531	23114	2.70907e-09	0.862241	0.28	0.032	5.0963e-05
HIST1H2BK	ENSG00000197903	85236	6.64945e-11	0.865715	0.28	0.025	1.25089e-06
HSPE1	ENSG00000115541	3336	1.74973e-09	0.914163	0.92	0.815	3.2916e-05
COMT	ENSG00000093010	1312	3.63034e-07	0.945056	0.44	0.12	0.00682939
STMN1	ENSG00000117632	3925	4.67293e-10	0.992224	1	0.912	8.79072e-06
GADD45B	ENSG00000099860	4616	2.1718e-24	1.04065	0.4	0.014	4.08559e-20
KLF6	ENSG00000067082	1316	8.63422e-10	1.10244	0.48	0.104	1.62427e-05
TUBA1B	ENSG00000123416	10376	3.34941e-09	1.11166	0.92	0.84	6.30091e-05
CD9	ENSG00000010278	928	2.55703e-11	1.17416	0.48	0.088	4.81029e-07
HSPD1	ENSG00000144381	3329	1.5689e-06	1.18827	0.76	0.676	0.0295141
HBG2	ENSG00000196565	3048	5.45687e-33	1.20836	0.56	0.021	1.02655e-28
COL4A4	ENSG00000081052	1286	1.60578e-08	1.23453	0.56	0.181	0.000302079
SERPINH1	ENSG00000149257	871	6.08171e-07	1.26525	0.64	0.301	0.0114409
HSPH1	ENSG00000120694	10808	1.2635e-06	1.29911	0.56	0.234	0.0237689
FOS	ENSG00000170345	2353	8.71735e-08	1.33251	0.8	0.461	0.00163991
COL9A1	ENSG00000112280	1297	6.97045e-22	1.3407	0.44	0.025	1.31128e-17
CACYBP	ENSG00000116161	27101	1.84358e-08	1.34131	0.72	0.389	0.000346815
ADM	ENSG00000148926	133	9.0408e-12	1.34489	0.36	0.042	1.70076e-07
DNAJA1	ENSG00000086061	3301	5.61738e-09	1.34525	0.84	0.588	0.000105674
U2AF1	ENSG00000160201	7307	2.33278e-18	1.43534	0.72	0.132	4.38842e-14
TNNT2	ENSG00000118194	7139	2.31885e-09	1.49368	0.64	0.236	4.36222e-05
TUBA1A	ENSG00000167552	7846	1.0102e-10	1.49607	0.72	0.262	1.9004e-06
HSPA8	ENSG00000109971	3312	2.59065e-13	1.54088	0.96	0.796	4.87354e-09
MATR3	ENSG00000280987	9782	3.86379e-28	1.59071	0.68	0.056	7.26856e-24
MATR3	ENSG00000015479	9782	3.86379e-28	1.59071	0.68	0.056	7.26856e-24
HSP90AB1	ENSG00000096384	3326	1.15215e-15	1.61902	1	0.891	2.16742e-11
TNNI1	ENSG00000159173	7135	7.87548e-09	1.63334	0.72	0.361	0.000148154
CHCHD2	ENSG00000106153	51142	2.17854e-27	1.78357	0.92	0.148	4.09828e-23
HSPA6	ENSG00000173110	3310	2.79126e-18	1.92106	0.4	0.025	5.25091e-14
HSPB1	ENSG00000106211	3315	2.5363e-13	1.92454	0.96	0.743	4.77129e-09
JUN	ENSG00000177606	3725	4.10071e-17	2.23039	0.96	0.38	7.71425e-13
DNAJB1	ENSG00000132002	3337	1.00461e-22	2.41549	0.96	0.243	1.88987e-18
HSP90AA1	ENSG00000080824	3320	4.20238e-16	2.48686	1	0.88	7.90551e-12
CXCL12	ENSG00000107562	6387	1.45032e-36	2.59321	0.84	0.069	2.72835e-32
HSPA1B	ENSG00000204388	3304	5.70349e-31	2.7141	1	0.155	1.07294e-26
HSPA1A	ENSG00000204389	3303	2.03299e-22	2.71972	1	0.278	3.82445e-18

## Sheet: podocyte_de_filtered
gene	ensembl_id	entrezgene	p_val	avg_logFC	pct.1	pct.2	p_val_adj		DE results from comparison of CN0 to CN7
TNNI1	ENSG00000159173	7135	7.87548e-09	1.63334	0.72	0.361	0.000148154		This analysis removes all genes associated with the sample-specific DE signature
TUBA1A	ENSG00000167552	7846	1.0102e-10	1.49607	0.72	0.262	1.9004e-06		Genes with positive foldchanges are up-regulated in the hFK-specific cluster.
TNNT2	ENSG00000118194	7139	2.31885e-09	1.49368	0.64	0.236	4.36222e-05		Genes with negative foldchanges are up-regulated in the mixed hFK-organoid cluster.
HMGCS1	ENSG00000112972	3157	2.219e-05	1.46747	0.6	0.35	0.417438		Genes have been filtered by p_val_adj<0.05 and absolute LogFC greater than 0.8
COL9A1	ENSG00000112280	1297	6.97045e-22	1.3407	0.44	0.025	1.31128e-17		Complete DE list available from analysis website
MSMO1	ENSG00000052802	6307	3.14342e-06	1.30127	0.68	0.424	0.0591341
COL4A4	ENSG00000081052	1286	1.60578e-08	1.23453	0.56	0.181	0.000302079		C15 up			C0 up
CD9	ENSG00000010278	928	2.55703e-11	1.17416	0.48	0.088	4.81029e-07		TNNI1			ANXA1
TUBA1B	ENSG00000123416	10376	3.34941e-09	1.11166	0.92	0.84	6.30091e-05		TUBA1A			SBSPON
STMN1	ENSG00000117632	3925	4.67293e-10	0.992224	1	0.912	8.79072e-06		TNNT2			DDN
NFASC	ENSG00000163531	23114	2.70907e-09	0.862241	0.28	0.032	5.0963e-05		HMGCS1			SAMD11
CA2	ENSG00000104267	760	7.5815e-07	0.854947	0.24	0.035	0.0142623		COL9A1			VAMP8
RSBN1L	ENSG00000187257	222194	1.91302e-05	0.819343	0.64	0.389	0.359877		MSMO1			IGFBP4
SEPHS2	ENSG00000179918	22928	2.91687e-13	0.807513	0.24	0.012	5.48722e-09		COL4A4			HIST3H2A
COX5B	ENSG00000135940	1329	2.2827e-07	-0.802513	0.52	0.968	0.00429422		CD9			SEMA3B
SDC2	ENSG00000169439	6383	2.1174e-07	-0.803	0.64	0.961	0.00398324		TUBA1B			S100A4
SELENOH	ENSG00000211450	280636	1.35717e-07	-0.808952	0.24	0.891	0.00255311		STMN1			HOXD1
BAG1	ENSG00000107262	573	2.47161e-07	-0.813105	0	0.586	0.0046496		NFASC			C11orf71
AQP7	ENSG00000165269	364	4.57458e-07	-0.815519	0	0.569	0.0086057		CA2			ID1
LY6E	ENSG00000160932	4061	1.61402e-07	-0.823157	0.16	0.824	0.00303629		RSBN1L			WT1
QPRT	ENSG00000103485	105369247	3.80531e-07	-0.830817	0.24	0.868	0.00715855		SEPHS2			DACH1
SMIM30	ENSG00000214194	401397	6.16655e-07	-0.833629	0.12	0.741	0.0116005					MT-CYB
TARID	ENSG00000227954		1.04777e-06	-0.839566	0.32	0.822	0.0197107					CFAP45
MT-ATP6	ENSG00000198899	4508	1.83537e-13	-0.841358	1	1	3.45269e-09					MT1X
ATOX1	ENSG00000177556	475	2.53351e-08	-0.860746	0.44	0.928	0.000476604					CITED2
NDUFB1	ENSG00000183648	4707	3.0956e-07	-0.861137	0.16	0.785	0.00582344					S100A10
ZFP36L2	ENSG00000152518	678	2.19691e-07	-0.865552	0.12	0.764	0.00413283					CA11
WASHC1	ENSG00000181404	100287171	2.47162e-07	-0.86771	0	0.586	0.00464961					CST3
ATP5MPL	ENSG00000156411	9556	1.17278e-08	-0.86788	0.4	0.951	0.000220623					ARF6
PABPN1	ENSG00000100836	8106	3.79749e-07	-0.86818	0.32	0.854	0.00714384					FOLR1
LTBP4	ENSG00000090006	8425	4.95071e-07	-0.87569	0.12	0.731	0.00931328					TULP4
TRIOBP	ENSG00000100106	11078	3.93959e-07	-0.88013	0.04	0.637	0.00741116					MT-ND2
MT-ND4	ENSG00000198886	4538	5.31563e-13	-0.880531	0.88	1	9.99976e-09					SERINC5
FTL	ENSG00000087086	2512	3.26669e-10	-0.885415	0.84	0.993	6.1453e-06					PTPRQ
SLC6A6	ENSG00000131389	6533	1.08102e-06	-0.888104	0.04	0.609	0.0203362					GYPC
DGCR6L	ENSG00000128185	85359	7.08411e-08	-0.907286	0.04	0.678	0.00133266					SRSF8
DCXR	ENSG00000169738	51181	1.26033e-07	-0.910866	0.08	0.708	0.00237094					P3H2
CTNNBIP1	ENSG00000178585	56998	1.4075e-07	-0.91562	0.04	0.632	0.00264779					NTNG1
NTNG1	ENSG00000162631	22854	8.80719e-07	-0.922882	0.24	0.812	0.0165681					CTNNBIP1
P3H2	ENSG00000090530	55214	1.5757e-07	-0.930752	0.04	0.657	0.00296421					DCXR
SRSF8	ENSG00000263465	10929	8.26403e-08	-0.951822	0	0.613	0.00155463					DGCR6L
GYPC	ENSG00000136732	2995	5.92523e-07	-0.955105	0	0.562	0.0111465					SLC6A6
PTPRQ	ENSG00000139304	374462	2.47162e-07	-0.972692	0	0.586	0.00464961					FTL
SERINC5	ENSG00000164300	256987	1.97735e-08	-0.987168	0.04	0.722	0.000371979					MT-ND4
MT-ND2	ENSG00000198763	4536	3.70162e-13	-1.00656	0.8	0.998	6.9635e-09					TRIOBP
TULP4	ENSG00000130338	56995	2.78652e-08	-1.02396	0.08	0.699	0.000524201					LTBP4
FOLR1	ENSG00000110195	2348	2.70165e-07	-1.03355	0	0.583	0.00508234					PABPN1
ARF6	ENSG00000165527	382	4.69307e-09	-1.04358	0	0.681	8.82861e-05					ATP5MPL
CST3	ENSG00000101439	1471	7.05296e-10	-1.05524	0.36	0.94	1.3268e-05					WASHC1
CA11	ENSG00000063180	770	8.41425e-09	-1.10206	0.04	0.731	0.000158289					ZFP36L2
S100A10	ENSG00000197747	6281	9.16726e-08	-1.11226	0.12	0.743	0.00172454					NDUFB1
CITED2	ENSG00000164442	10370	8.16279e-08	-1.1402	0.16	0.778	0.00153558					ATOX1
MT1X	ENSG00000187193	4501	1.00595e-05	-1.17457	0.08	0.6	0.189239					MT-ATP6
CFAP45	ENSG00000213085	25790	5.66986e-08	-1.20351	0	0.623	0.00106661					TARID
MT-CYB	ENSG00000198727	4519	4.85335e-15	-1.21367	0.96	1	9.13012e-11					SMIM30
DACH1	ENSG00000276644	1602	1.04406e-09	-1.21972	0	0.713	1.96408e-05					QPRT
WT1	ENSG00000184937	7490	3.63244e-11	-1.23045	0.36	0.965	6.83334e-07					LY6E
ID1	ENSG00000125968	3397	1.04451e-06	-1.27579	0.36	0.815	0.0196493					AQP7
C11orf71	ENSG00000180425	54494	2.16267e-10	-1.33719	0.04	0.764	4.06842e-06					BAG1
HOXD1	ENSG00000128645	3231	4.77792e-10	-1.34035	0	0.729	8.98822e-06					SELENOH
S100A4	ENSG00000196154	6275	2.57217e-08	-1.36339	0.16	0.794	0.000483877					SDC2
SEMA3B	ENSG00000012171	7869	3.16255e-11	-1.43907	0	0.782	5.94939e-07					COX5B
HIST3H2A	ENSG00000181218	92815	3.57588e-11	-1.45956	0	0.78	6.72695e-07
IGFBP4	ENSG00000141753	3487	7.93671e-11	-1.5054	0.04	0.796	1.49305e-06
VAMP8	ENSG00000118640	8673	6.08317e-13	-1.57508	0.28	0.938	1.14437e-08
SAMD11	ENSG00000187634	148398	4.61752e-12	-1.57947	0.08	0.861	8.68648e-08
DDN	ENSG00000181418	23109	9.10796e-12	-1.64361	0.04	0.838	1.71339e-07
SBSPON	ENSG00000164764	157869	8.21102e-14	-1.84427	0.08	0.928	1.54466e-09
ANXA1	ENSG00000135046	301	1.75016e-14	-2.14407	0.04	0.938	3.2924e-10
